# Supplementary material for: Extensive differential DNA methylation between tuberculosis skin test positive and skin test negative cattle
Source: BMC Genomics. 2024 Aug 6;25:762. doi: 10.1186/s12864-024-10574-x (PMC11301934; doi:10.1186/s12864-024-10574-x)
Supplement: Supplementary file 2 — Supplementary Material 2 - Supplementary Table S1: Single intradermal comparative tuberculin test (SICTT), IFN-γ release assay results, bTB classification and sampling information on all cattle sampled [file 12864_2024_10574_MOESM2_ESM.xlsx]

## Sheet: Animal Info
Skin - GIFN -											Skin + GIFN +
Group 1		Animal Info				IFNGRA			PM information		Group 3		Animal Info				IFNGRA			PM information
Lab reference number	Serial	Sample ID	Age	Breed	Sex	Nil	Avian	Bovine			Lab reference number	Serial	Sample ID	Age	Breed	Sex	Nil	Avian	Bovine
A1	2	Z002	55	FR	F	35	564	526	No data		C1	1	118503	47	FRX	F	29	934	1701	No visible lesions
A2	4	Z004	49	FR	F	87	145	118	No data		C2	2	118512	49	FRX	F	47	1034	1177	No visible lesions
A4	24	Z028	88	FR	F	96	59	65	No data		C4	4	118515	37	FRX	F	66	864	1831	No visible lesions
A5	25	Z029	66	FR	F	57	155	165	No data		C5	19	DS0013	23	FR	F	79	899	3795	Single caseous retropharyngeal lymph node lesion
Skin - GIFN +											Skin + GIFN -
Group 2		Animal Info				IFNGRA			PM information		Group 4		Animal Info				IFNGRA			PM information
Lab reference number	Serial	Sample ID	Age	Breed	Sex	Nil	Avian	Bovine			Lab reference number	Serial	Sample ID	Age	Breed	Sex	Nil	Avian	Bovine
B1	1	Z016	114	FR	F	376	730	985	No visible lesions		D1	1	110671	37	FRX	F	61	1511	1363	Multiple caseous lesions
B2	2	Z025	60	FR	F	31	101	185	No visible lesions		D2	9	1	86	FR	F	44	256	273	No visible lesions
B4	14	21	73	FR	F	15	84	197	No data		D3	10	2	73	FR	F	128	2268	2250	No visible lesions
B5	22	86	49	FR	F	22	1275	1476	No visible lesions		D5	14	560955	86	FR	F	313	3515	3408	Single caseous retropharyngeal lymph node lesion
Age (weeks)
PM = Postmortem veterinary inspection
Group	Sample ID	Tube Labels	NanoDrop		Vol. (uL)
			ng/uL	A260/A280
Skin - IFN -	Z002	A1	48.036	1.533	25
	Z004	A2	49.389	1.481	25
	Z028	A4	48.91	1.508	25
	Z029	A5	42.731	1.418	25
Skin - IFN +	Z016	B1	113.786	1.67	20
	Z025	B2	58.937	1.478	25
	21	B4	46.377	1.452	25
	86	B5	56.222	1.6	25
Skin + IFN +	118503	C1	110.254	1.707	20
	118512	C2	50.825	1.556	25
	118515	C4	114.699	1.695	20
	DS0013	C5	108.121	1.697	20
Skin + IFN -	1	D1	126.912	1.657	20
	2	D2	87.328	1.738	25
	110671	D4	87.233	1.725	25
	560955	D5	281.935	1.801	15
				1.59433
