# Supplementary material for: Extensive differential DNA methylation between tuberculosis skin test positive and skin test negative cattle
Source: BMC Genomics. 2024 Aug 6;25:762. doi: 10.1186/s12864-024-10574-x (PMC11301934; doi:10.1186/s12864-024-10574-x)
Supplement: Supplementary file 3 — Supplementary Material 3 - Supplementary Table S2: Bisulphite conversion data, genome mapping statistics, % methylation by sample and by genomic feature for 16 WGBS libraries from M. bovis-infected and non-infected control cattle [file 12864_2024_10574_MOESM3_ESM.xlsx]

## Sheet: Bisulphite conversion
LibraryID	Sample name	Raw Reads	Raw Bases(G)	Clean Reads	Clean Bases(G)	Clean_ratio(%)	Q20(%)	Q30(%)	GC Content(%)	BS Conversion Rate(%)
FDLM220480725-1a	A1	301921806	90.58	294279606	80.26	88.61	96.13	89.18	22.54	99.744
FDLM220480724-1a	A2	342657793	102.8	332520145	90.97	88.49	96.59	90.08	22.65	99.703
FDLM220480722-1a	A4	355270693	106.58	345956966	94.57	88.73	96.41	89.91	21.71	99.726
FDLM220480721-1a	A5	299829511	89.95	291436256	79.26	88.12	96.09	89.09	22.81	99.71
FDLM220480720-1a	B1	304239338	91.27	297262004	81.17	88.93	96.33	89.61	22.9	99.707
FDLM220480719-1a	B2	302165211	90.65	292603119	80	88.25	96.42	89.12	22.34	99.734
FDLM220480717-1a	B4	361042434	108.31	353990045	97.1	89.65	96.96	90.98	22.67	99.724
FDLM220480716-1a	B5	300127033	90.04	293127209	80	88.85	96.64	90.26	22.79	99.703
FDLM220480715-1a	C1	378121095	113.44	369019315	100.65	88.73	96.35	89.55	22.9	99.726
FDLM220480714-1a	C2	298239585	89.47	289338157	79.12	88.43	96.54	89.91	22.99	99.703
FDLM220480712-1a	C4	296730386	89.02	290368432	79.46	89.26	96.65	90.16	22.7	99.72
FDLM220480711-1a	C5	302104625	90.63	294242172	80.14	88.43	96.39	89.75	23.07	99.737
FDLM220480710-1a	D1	292515089	87.75	286022067	78.06	88.96	96.44	89.86	23.11	99.737
FDLM220480709-1a	D2	306018046	91.81	296519375	80.99	88.21	96.39	89.6	22.54	99.718
FDLM220480708-1a	D3	321748929	96.52	312894706	85.25	88.32	96.05	89.16	22.5	99.747
FDLM220480706-1a	D5	379674674	113.9	369986488	100.73	88.44	96.35	89.55	22.72	99.719
Totals		5142406248	1542.72	5009566062	1367.73	1418.41	1542.73	1435.77	362.94	1595.56
Average		3.214e+08	96.42	3.13098e+08	85.4831	88.6506	96.4206	89.7356	22.6838	99.7224

## Sheet: Mapping summary
Samples	Total reads	Mapped reads	Mapping rate(%)	Duplication rate(%)
A1	294279606	232216037	78.91	26.11
A2	332520145	266514896	80.15	23.78
A4	345956966	273133024	78.95	29.21
A5	291436256	227378566	78.02	26.6
B1	297262004	232369708	78.17	24.28
B2	292603119	234609180	80.18	21.53
B4	353990045	283262834	80.02	24.42
B5	293127209	231951560	79.13	25.91
C1	369019315	289606358	78.48	23.04
C2	289338157	229705562	79.39	22.62
C4	290368432	227416555	78.32	23.82
C5	294242172	228596743	77.69	25.14
D1	286022067	221123659	77.31	25.58
D2	296519375	238520185	80.44	21.81
D3	312894706	244714949	78.21	20.72
D5	369986488	290994372	78.65	23.77
Totals	5009566062	3952114188	1262.02	388.34
Average	3.13098e+08	2.47007e+08	78.8763	24.2712

## Sheet: % Methylation
Sample	%mC (of all C in Genome)	%mC (of all C in CG context)	% mCG	% mCHG	% mCHH
A1	3.32	63.63	97.68	0.56	1.75
A2	3.62	68.39	97.82	0.56	1.61
A4	3.23	61.25	97.99	0.45	1.54
A5	3.13	59.34	97.99	0.48	1.51
B1	3.2	60.77	98.07	0.48	1.43
B2	3.23	61.1	97.76	0.53	1.69
B4	3.65	69.11	97.9	0.51	1.58
B5	3.14	59.48	98.04	0.49	1.45
C1	3.77	71.44	98.05	0.49	1.44
C2	3.33	63.11	97.96	0.52	1.5
C4	3.26	61.72	97.94	0.5	1.55
C5	3.27	61.93	97.95	0.5	1.54
D1	3.2	60.52	97.95	0.5	1.54
D2	3.42	64.62	97.67	0.56	1.76
D3	3.49	66.1	97.89	0.5	1.59
D5	3.76	71.29	98.09	0.46	1.44
Average	3.37625	63.9875	97.9219	0.505625	1.5575

## Sheet: Methylation by genomic feature
Bin	Genomic feature	Methylation type	A1	A2	A4	A5	B1	B2	B4	B5	C1	C2	C4	C5	D1	D2	D3	D5	Average Non-Infected	Average (bTB+)	Average (overall)
1	CGI	mCG/CG	0.33409	0.34372	0.346794	0.34746	0.357884	0.338875	0.350302	0.349604	0.34571	0.347082	0.348147	0.349239	0.355235	0.352354	0.356728	0.348128
2	CGI	mCG/CG	0.318333	0.330082	0.332548	0.333243	0.34448	0.325975	0.336922	0.336284	0.330868	0.334419	0.334163	0.336629	0.342242	0.339383	0.344137	0.335422
3	CGI	mCG/CG	0.296374	0.308421	0.310463	0.313072	0.325642	0.306984	0.318136	0.316922	0.308481	0.314656	0.315448	0.315824	0.32033	0.319453	0.326253	0.316962
4	CGI	mCG/CG	0.280538	0.293309	0.29584	0.298213	0.312002	0.293561	0.304591	0.302027	0.292285	0.300764	0.301934	0.302742	0.307192	0.306051	0.313247	0.303484
5	CGI	mCG/CG	0.273549	0.283415	0.286991	0.289939	0.304659	0.286615	0.297849	0.292938	0.283023	0.291517	0.29393	0.294464	0.297868	0.297907	0.30448	0.294803
6	CGI	mCG/CG	0.269323	0.272774	0.278337	0.279447	0.295101	0.279434	0.291027	0.28437	0.274488	0.280185	0.2831	0.284298	0.287826	0.289111	0.293061	0.283294
7	CGI	mCG/CG	0.26511	0.264836	0.271904	0.272229	0.288296	0.274615	0.285841	0.278915	0.268762	0.271834	0.275428	0.277466	0.280604	0.282289	0.286163	0.274883
8	CGI	mCG/CG	0.263214	0.261416	0.268232	0.267494	0.284676	0.270287	0.28333	0.277226	0.265564	0.267032	0.272356	0.272833	0.27751	0.278125	0.282646	0.270919
9	CGI	mCG/CG	0.257524	0.260941	0.266506	0.264514	0.284266	0.266856	0.279406	0.275796	0.264328	0.267726	0.272682	0.272451	0.277635	0.27683	0.282959	0.270017
10	CGI	mCG/CG	0.259712	0.266374	0.270994	0.268369	0.289708	0.270189	0.284851	0.283452	0.267814	0.274776	0.279085	0.276847	0.283435	0.281938	0.289	0.276164
11	CGI	mCG/CG	0.259902	0.268995	0.274423	0.270936	0.294055	0.272241	0.288224	0.288895	0.270887	0.28069	0.284458	0.279528	0.287497	0.285483	0.29435	0.280527
12	CGI	mCG/CG	0.260317	0.271412	0.27585	0.271943	0.296575	0.27261	0.290884	0.294458	0.274355	0.281087	0.28765	0.28016	0.288934	0.286362	0.298642	0.283877
13	CGI	mCG/CG	0.259968	0.270635	0.273777	0.269893	0.295529	0.269846	0.289284	0.296034	0.276607	0.27757	0.287327	0.276418	0.28562	0.285032	0.299592	0.283716
14	CGI	mCG/CG	0.263023	0.273572	0.277506	0.272268	0.297142	0.272281	0.291871	0.298684	0.279581	0.280069	0.289382	0.279654	0.287284	0.288513	0.302893	0.286599
15	CGI	mCG/CG	0.271343	0.280026	0.286723	0.279423	0.303606	0.280808	0.29882	0.302939	0.284336	0.289347	0.295144	0.286735	0.296065	0.297155	0.308054	0.292375
16	CGI	mCG/CG	0.284231	0.28822	0.300292	0.289548	0.312283	0.293154	0.311441	0.312232	0.290468	0.300536	0.305191	0.297829	0.307651	0.308557	0.315347	0.301449
17	CGI	mCG/CG	0.29681	0.296508	0.30895	0.297622	0.320551	0.303189	0.321117	0.320668	0.298633	0.307673	0.312727	0.30546	0.316834	0.317193	0.321472	0.307746
18	CGI	mCG/CG	0.312815	0.307969	0.318033	0.310424	0.332349	0.314815	0.333252	0.334137	0.312656	0.318124	0.325582	0.316033	0.325563	0.327283	0.332111	0.319279
19	CGI	mCG/CG	0.349292	0.343909	0.348031	0.349972	0.367814	0.348631	0.367185	0.369261	0.353235	0.351306	0.360193	0.346673	0.353859	0.357731	0.364381	0.355672
20	CGI	mCG/CG	0.370121	0.363663	0.365074	0.372545	0.38799	0.367986	0.386124	0.390441	0.376638	0.370159	0.381359	0.363348	0.368924	0.374847	0.38336	0.377155	0.300568	0.304414	0.302491
21	CGI_shore	mCG/CG	0.602286	0.612883	0.593387	0.611583	0.613006	0.606444	0.612019	0.606835	0.612287	0.606937	0.609751	0.619141	0.616439	0.613351	0.613269	0.603999
22	CGI_shore	mCG/CG	0.61459	0.625629	0.604554	0.623704	0.625319	0.618461	0.623499	0.619677	0.625304	0.618978	0.62185	0.631156	0.628995	0.625427	0.62543	0.616655
23	CGI_shore	mCG/CG	0.638349	0.649837	0.626088	0.647252	0.649214	0.641978	0.646151	0.642767	0.649257	0.641867	0.645279	0.655314	0.65359	0.648052	0.648302	0.6398
24	CGI_shore	mCG/CG	0.666685	0.677879	0.65211	0.675303	0.676892	0.670368	0.673498	0.670649	0.678261	0.668547	0.673519	0.682703	0.681238	0.675518	0.676294	0.66732
25	CGI_shore	mCG/CG	0.690134	0.700553	0.673928	0.698509	0.69967	0.694995	0.696782	0.692474	0.701181	0.690481	0.696194	0.706109	0.704214	0.697614	0.699373	0.689025
26	CGI_shore	mCG/CG	0.709393	0.719089	0.69261	0.716851	0.718388	0.715278	0.715753	0.710721	0.720459	0.70894	0.715113	0.724689	0.722583	0.716591	0.718023	0.707758
27	CGI_shore	mCG/CG	0.72335	0.733371	0.706566	0.73063	0.73282	0.730801	0.730064	0.724162	0.73439	0.723009	0.729164	0.739224	0.73677	0.730585	0.732573	0.721432
28	CGI_shore	mCG/CG	0.73323	0.742957	0.716004	0.739627	0.742263	0.74114	0.739902	0.733536	0.744471	0.73257	0.739972	0.748992	0.746752	0.740702	0.742455	0.731478
29	CGI_shore	mCG/CG	0.737568	0.747119	0.719788	0.743511	0.746222	0.745975	0.744058	0.737353	0.748145	0.735951	0.744344	0.752953	0.751263	0.744201	0.747466	0.734939
30	CGI_shore	mCG/CG	0.739455	0.748721	0.721814	0.745192	0.748319	0.748423	0.746332	0.739344	0.749766	0.737083	0.746592	0.754767	0.752631	0.74574	0.74968	0.737199
31	CGI_shore	mCG/CG	0.738296	0.747574	0.721016	0.744246	0.748055	0.74738	0.744883	0.736973	0.747955	0.736035	0.745809	0.753848	0.751834	0.744156	0.748972	0.73549
32	CGI_shore	mCG/CG	0.736067	0.744535	0.719554	0.742293	0.745607	0.744537	0.742462	0.733685	0.746272	0.734881	0.743985	0.752121	0.749285	0.742494	0.746785	0.733475
33	CGI_shore	mCG/CG	0.731052	0.739066	0.715001	0.73756	0.740333	0.738502	0.737137	0.727682	0.742156	0.730745	0.738885	0.747771	0.744115	0.738124	0.741451	0.728635
34	CGI_shore	mCG/CG	0.721912	0.729778	0.707086	0.72952	0.731049	0.728897	0.728832	0.720065	0.733985	0.723238	0.730006	0.739347	0.735261	0.730259	0.73223	0.721064
35	CGI_shore	mCG/CG	0.707318	0.715922	0.693747	0.715583	0.716063	0.713418	0.714872	0.706777	0.71941	0.709917	0.715322	0.725509	0.721771	0.716606	0.717202	0.707699
36	CGI_shore	mCG/CG	0.686856	0.695643	0.673013	0.695467	0.695846	0.691918	0.694624	0.688011	0.698327	0.690205	0.694711	0.704854	0.702266	0.695793	0.696818	0.68736
37	CGI_shore	mCG/CG	0.660986	0.670412	0.647221	0.669242	0.670597	0.664667	0.668325	0.662573	0.672215	0.66481	0.668803	0.679616	0.676732	0.6698	0.670951	0.661271
38	CGI_shore	mCG/CG	0.628533	0.638956	0.616213	0.636968	0.639835	0.632345	0.635248	0.629195	0.640066	0.634124	0.637067	0.648903	0.646026	0.637758	0.63983	0.628425
39	CGI_shore	mCG/CG	0.602755	0.61415	0.593566	0.612097	0.614661	0.607623	0.609912	0.602788	0.614642	0.610403	0.612929	0.624633	0.620819	0.613534	0.615747	0.60371
40	CGI_shore	mCG/CG	0.588792	0.600773	0.581782	0.598687	0.600885	0.594587	0.596035	0.58784	0.600933	0.597758	0.599501	0.611467	0.607515	0.600355	0.603	0.590009	0.686298	0.691733	0.689015
41	promoter	mCG/CG	0.628128	0.634614	0.625152	0.630525	0.636859	0.648582	0.637405	0.621351	0.635151	0.618873	0.631007	0.639555	0.631112	0.636901	0.642915	0.620042
42	promoter	mCG/CG	0.626089	0.633492	0.622759	0.628878	0.63431	0.645841	0.635814	0.620485	0.633772	0.618289	0.629493	0.638608	0.62878	0.634792	0.640864	0.618835
43	promoter	mCG/CG	0.623287	0.632282	0.620652	0.627166	0.631532	0.641856	0.632898	0.619551	0.633009	0.618071	0.628563	0.637204	0.626229	0.632056	0.637747	0.617925
44	promoter	mCG/CG	0.617058	0.627069	0.615027	0.621965	0.625797	0.63488	0.627325	0.614804	0.628316	0.613312	0.622563	0.631363	0.618904	0.625418	0.631475	0.612732
45	promoter	mCG/CG	0.608012	0.618249	0.607495	0.613567	0.617935	0.626327	0.619393	0.606406	0.620743	0.604531	0.614391	0.621954	0.610194	0.61728	0.623645	0.605425
46	promoter	mCG/CG	0.591686	0.601157	0.592527	0.595954	0.602278	0.610791	0.605675	0.591797	0.605021	0.588821	0.597267	0.60639	0.594992	0.602224	0.608836	0.58986
47	promoter	mCG/CG	0.572305	0.58141	0.574616	0.574556	0.584334	0.591514	0.588885	0.574873	0.585375	0.569369	0.57839	0.586522	0.577842	0.584741	0.592198	0.571243
48	promoter	mCG/CG	0.550672	0.558111	0.554055	0.551047	0.562654	0.56871	0.567145	0.554117	0.561679	0.547201	0.555925	0.563888	0.555279	0.562984	0.570989	0.548558
49	promoter	mCG/CG	0.533026	0.538481	0.536583	0.532446	0.544104	0.548963	0.548908	0.537264	0.541506	0.528253	0.53898	0.543874	0.535497	0.543338	0.552544	0.529515
50	promoter	mCG/CG	0.508641	0.51427	0.514068	0.510791	0.518263	0.524344	0.52353	0.513071	0.517098	0.504675	0.51574	0.519405	0.50997	0.518382	0.527641	0.506482
51	promoter	mCG/CG	0.479499	0.485687	0.487807	0.48168	0.488874	0.49446	0.495488	0.485015	0.488232	0.477	0.488826	0.490241	0.482137	0.489917	0.499029	0.477792
52	promoter	mCG/CG	0.443192	0.449439	0.452906	0.448294	0.452378	0.458543	0.458655	0.447603	0.452213	0.440799	0.451697	0.453077	0.445517	0.455375	0.463528	0.44304
53	promoter	mCG/CG	0.406552	0.412429	0.416476	0.412006	0.415474	0.42079	0.421065	0.41019	0.414914	0.403424	0.413824	0.415556	0.408772	0.418939	0.426988	0.406806
54	promoter	mCG/CG	0.370509	0.375858	0.379655	0.378432	0.378438	0.384229	0.383427	0.373854	0.379105	0.366587	0.376196	0.379176	0.372382	0.382289	0.390028	0.372696
55	promoter	mCG/CG	0.332573	0.338583	0.342664	0.340687	0.340253	0.345464	0.34484	0.336124	0.341282	0.329363	0.339027	0.341711	0.335449	0.343612	0.352007	0.336554
56	promoter	mCG/CG	0.295443	0.300519	0.30562	0.302905	0.302634	0.307998	0.307787	0.299267	0.302913	0.293038	0.302252	0.3036	0.297747	0.305548	0.31393	0.300509
57	promoter	mCG/CG	0.259755	0.26415	0.270029	0.265466	0.267738	0.271703	0.272042	0.263171	0.265816	0.258448	0.266666	0.266397	0.261717	0.269275	0.277445	0.264793
58	promoter	mCG/CG	0.230329	0.233474	0.240777	0.232453	0.239645	0.240985	0.243354	0.234864	0.234357	0.230119	0.237696	0.235178	0.233257	0.239505	0.246584	0.234061
59	promoter	mCG/CG	0.208955	0.212627	0.220826	0.209199	0.220865	0.218774	0.223386	0.215893	0.212473	0.211115	0.217784	0.213882	0.214023	0.219049	0.225531	0.212789
60	promoter	mCG/CG	0.199756	0.203783	0.2124	0.199054	0.212989	0.209126	0.21541	0.208927	0.202764	0.203188	0.209588	0.204649	0.206264	0.21021	0.216559	0.203735	0.461266	0.460876	0.461071
61	utr5	mCG/CG	0.187379	0.19659	0.20194	0.194327	0.200508	0.199586	0.197621	0.193162	0.194254	0.196905	0.197418	0.19754	0.193223	0.201727	0.209127	0.195779
62	utr5	mCG/CG	0.193373	0.201263	0.207523	0.199033	0.20629	0.205136	0.202384	0.197926	0.200001	0.202388	0.203181	0.203059	0.196966	0.206035	0.214269	0.201316
63	utr5	mCG/CG	0.200113	0.207835	0.215617	0.205895	0.211659	0.212665	0.209891	0.204816	0.206709	0.209565	0.210512	0.211067	0.203124	0.213253	0.221641	0.20907
64	utr5	mCG/CG	0.197722	0.205128	0.214327	0.202962	0.208945	0.209974	0.20736	0.202158	0.204781	0.20667	0.206863	0.207528	0.199551	0.211598	0.22009	0.206221
65	utr5	mCG/CG	0.192118	0.200062	0.209136	0.19744	0.202776	0.204428	0.203204	0.197794	0.198801	0.200952	0.200999	0.202071	0.195568	0.208015	0.214813	0.201337
66	utr5	mCG/CG	0.19004	0.198435	0.207331	0.194852	0.202393	0.202699	0.200669	0.196176	0.196603	0.199096	0.199463	0.199814	0.194567	0.206706	0.212598	0.198308
67	utr5	mCG/CG	0.190155	0.198565	0.206858	0.194268	0.204516	0.203931	0.200723	0.196472	0.197982	0.199893	0.200318	0.202253	0.196658	0.20765	0.210555	0.199105
68	utr5	mCG/CG	0.188548	0.197969	0.206589	0.193172	0.203848	0.203069	0.199005	0.195662	0.198193	0.198677	0.199617	0.202087	0.196171	0.206652	0.209102	0.197277
69	utr5	mCG/CG	0.185459	0.194962	0.203187	0.190518	0.200298	0.198597	0.197083	0.19257	0.195114	0.194789	0.195389	0.198336	0.192674	0.204063	0.205611	0.194395
70	utr5	mCG/CG	0.183314	0.192796	0.201133	0.19002	0.198328	0.196477	0.196413	0.190454	0.193498	0.192415	0.192974	0.19574	0.190309	0.200711	0.20565	0.192664
71	utr5	mCG/CG	0.184346	0.193865	0.201585	0.191768	0.199211	0.198441	0.198019	0.189629	0.193627	0.193036	0.193562	0.19662	0.19048	0.201665	0.206719	0.192372
72	utr5	mCG/CG	0.184479	0.193277	0.201418	0.192079	0.198774	0.200711	0.198466	0.189447	0.194227	0.194059	0.195437	0.196943	0.190471	0.201927	0.20785	0.192187
73	utr5	mCG/CG	0.186361	0.194047	0.203161	0.192239	0.198262	0.201629	0.197381	0.190236	0.193848	0.194547	0.19698	0.197545	0.191763	0.203184	0.208262	0.192021
74	utr5	mCG/CG	0.182496	0.190371	0.200008	0.188953	0.195704	0.198034	0.193753	0.188773	0.191432	0.190479	0.194138	0.194185	0.189528	0.200723	0.205834	0.190306
75	utr5	mCG/CG	0.181908	0.191271	0.19981	0.189572	0.196943	0.197529	0.193215	0.189039	0.190449	0.189639	0.194199	0.195463	0.189622	0.200534	0.206093	0.191369
76	utr5	mCG/CG	0.182288	0.193825	0.200814	0.191747	0.200025	0.198251	0.195188	0.190405	0.191965	0.192251	0.197859	0.197596	0.191241	0.202366	0.206688	0.192938
77	utr5	mCG/CG	0.185165	0.196805	0.204196	0.194321	0.202996	0.200527	0.198178	0.191542	0.194773	0.196513	0.201083	0.199639	0.193976	0.20465	0.208996	0.196049
78	utr5	mCG/CG	0.19016	0.200548	0.209557	0.199644	0.208096	0.204123	0.202649	0.195332	0.198995	0.202213	0.2061	0.201817	0.19872	0.209695	0.212487	0.20002
79	utr5	mCG/CG	0.196524	0.205882	0.21573	0.204417	0.211631	0.21026	0.207823	0.20072	0.206061	0.208027	0.210647	0.207034	0.205875	0.215993	0.219153	0.207307
80	utr5	mCG/CG	0.202859	0.211452	0.221421	0.210775	0.216832	0.215917	0.21314	0.206843	0.211214	0.214541	0.21701	0.212593	0.212286	0.222372	0.225124	0.213177	0.199003	0.201238	0.20012
81	exon	mCG/CG	0.697127	0.711341	0.69903	0.703734	0.715971	0.717845	0.709	0.701558	0.711027	0.704878	0.712531	0.717582	0.707001	0.715506	0.721065	0.702143
82	exon	mCG/CG	0.699008	0.713045	0.700571	0.705849	0.717914	0.719758	0.710931	0.703748	0.712889	0.706455	0.714169	0.719059	0.709186	0.716944	0.722877	0.703812
83	exon	mCG/CG	0.703238	0.717573	0.70482	0.710138	0.72213	0.724497	0.715789	0.708431	0.717066	0.710765	0.718202	0.72336	0.713868	0.721393	0.7273	0.708101
84	exon	mCG/CG	0.700986	0.715035	0.702663	0.708017	0.720412	0.722012	0.71407	0.706387	0.71437	0.708565	0.715278	0.72042	0.712042	0.718777	0.725445	0.704918
85	exon	mCG/CG	0.699167	0.714214	0.701534	0.707206	0.719355	0.720973	0.713509	0.705445	0.712848	0.707757	0.714207	0.719514	0.710575	0.718157	0.724731	0.703643
86	exon	mCG/CG	0.696898	0.712791	0.700309	0.705889	0.717808	0.719497	0.712316	0.704854	0.711185	0.706476	0.712638	0.71789	0.709464	0.717677	0.723334	0.702389
87	exon	mCG/CG	0.696066	0.71206	0.700061	0.705885	0.716791	0.719015	0.712175	0.704011	0.710502	0.705752	0.712202	0.717238	0.70864	0.717651	0.722969	0.702329
88	exon	mCG/CG	0.69643	0.711338	0.700745	0.705708	0.716641	0.718585	0.71186	0.703657	0.710906	0.706109	0.712017	0.716751	0.708794	0.718318	0.723392	0.702512
89	exon	mCG/CG	0.695463	0.709526	0.699583	0.7039	0.715268	0.716728	0.710004	0.701778	0.709934	0.70542	0.710912	0.714999	0.706701	0.716456	0.722598	0.701509
90	exon	mCG/CG	0.696654	0.710266	0.70044	0.704246	0.71621	0.716976	0.709804	0.702429	0.711074	0.706254	0.71217	0.715875	0.706917	0.717623	0.723952	0.702034
91	exon	mCG/CG	0.695781	0.709406	0.699601	0.702718	0.715056	0.715574	0.708339	0.701184	0.710249	0.7046	0.711351	0.714181	0.705596	0.716321	0.7232	0.700865
92	exon	mCG/CG	0.696534	0.709877	0.700018	0.703161	0.714702	0.715982	0.708603	0.701393	0.710361	0.703468	0.711581	0.713737	0.706441	0.716479	0.723437	0.700959
93	exon	mCG/CG	0.69428	0.707029	0.697184	0.700642	0.711781	0.713905	0.706575	0.698446	0.707574	0.700577	0.709783	0.711138	0.70473	0.71379	0.720631	0.698134
94	exon	mCG/CG	0.692807	0.705672	0.69533	0.699456	0.710099	0.712574	0.705637	0.696569	0.705444	0.699732	0.70899	0.710273	0.703855	0.712141	0.718258	0.696869
95	exon	mCG/CG	0.692596	0.706367	0.695305	0.700409	0.710609	0.712609	0.70656	0.696634	0.706475	0.701053	0.710182	0.711596	0.704166	0.71293	0.718292	0.697674
96	exon	mCG/CG	0.693492	0.707948	0.69593	0.701735	0.710861	0.713034	0.707309	0.697807	0.706934	0.700475	0.709758	0.711814	0.70474	0.712416	0.718577	0.698164
97	exon	mCG/CG	0.696114	0.710655	0.698296	0.704106	0.712868	0.715376	0.710038	0.700751	0.708872	0.701265	0.71098	0.713957	0.706249	0.714433	0.720572	0.700144
98	exon	mCG/CG	0.695849	0.710269	0.697788	0.703767	0.71201	0.715074	0.709838	0.699901	0.707356	0.700598	0.709497	0.713311	0.705421	0.713254	0.719546	0.699044
99	exon	mCG/CG	0.694515	0.708399	0.696797	0.701918	0.710326	0.714024	0.708673	0.698114	0.705866	0.699968	0.708012	0.712556	0.70436	0.711884	0.718223	0.697748
100	exon	mCG/CG	0.692156	0.705952	0.694525	0.699837	0.707642	0.712034	0.706439	0.695318	0.703695	0.698384	0.705764	0.71054	0.702761	0.709245	0.716216	0.695365	0.706557	0.710719	0.708638
101	intron	mCG/CG	0.70765	0.718451	0.692403	0.7122	0.713509	0.723391	0.715844	0.703349	0.716522	0.704249	0.717267	0.721209	0.710195	0.713232	0.717653	0.696663
102	intron	mCG/CG	0.738392	0.748461	0.71862	0.741711	0.742952	0.752529	0.745048	0.732556	0.746627	0.733282	0.746709	0.751251	0.740917	0.741304	0.744984	0.725724
103	intron	mCG/CG	0.795579	0.804313	0.767306	0.796605	0.797446	0.806336	0.79924	0.786285	0.802635	0.787047	0.80152	0.806664	0.797727	0.793129	0.795127	0.779332
104	intron	mCG/CG	0.809356	0.817669	0.779242	0.809718	0.810844	0.819229	0.812408	0.799405	0.816452	0.800571	0.814925	0.820383	0.811778	0.805819	0.807766	0.792785
105	intron	mCG/CG	0.815808	0.823757	0.784735	0.815588	0.816698	0.824902	0.818264	0.805206	0.822704	0.806784	0.820963	0.826637	0.817884	0.811487	0.813298	0.798719
106	intron	mCG/CG	0.819159	0.826987	0.787673	0.818787	0.819777	0.828091	0.821475	0.808608	0.826271	0.810322	0.823911	0.830141	0.821241	0.814813	0.816603	0.801945
107	intron	mCG/CG	0.820977	0.828995	0.789353	0.820457	0.821552	0.829734	0.823213	0.810421	0.827924	0.811961	0.825611	0.831743	0.822837	0.816649	0.81803	0.803598
108	intron	mCG/CG	0.821797	0.830218	0.790272	0.82123	0.822463	0.830787	0.824485	0.81127	0.829087	0.812825	0.826505	0.832582	0.824033	0.81763	0.819045	0.804498
109	intron	mCG/CG	0.822819	0.831101	0.791294	0.822242	0.823384	0.831633	0.825539	0.812231	0.82997	0.813716	0.827538	0.83361	0.825312	0.818429	0.819836	0.805384
110	intron	mCG/CG	0.823103	0.831017	0.791452	0.822544	0.823428	0.831834	0.82566	0.812355	0.830356	0.813946	0.827796	0.834125	0.825765	0.818502	0.820189	0.805819
111	intron	mCG/CG	0.824313	0.831914	0.792311	0.82383	0.824315	0.832807	0.82661	0.813542	0.831414	0.815272	0.82887	0.835276	0.826923	0.819655	0.821185	0.806885
112	intron	mCG/CG	0.824743	0.832292	0.792549	0.824105	0.824817	0.833003	0.826887	0.813911	0.832013	0.8158	0.829304	0.835546	0.827222	0.820328	0.821792	0.807403
113	intron	mCG/CG	0.825153	0.832918	0.79282	0.824403	0.825303	0.833308	0.827323	0.814425	0.832575	0.816445	0.830017	0.835853	0.827651	0.820911	0.822239	0.807923
114	intron	mCG/CG	0.825187	0.832853	0.793325	0.824359	0.825713	0.833391	0.827225	0.814557	0.832739	0.816436	0.830215	0.835978	0.827589	0.820972	0.822167	0.808226
115	intron	mCG/CG	0.8252	0.832814	0.79373	0.824467	0.825899	0.833847	0.827277	0.814417	0.832757	0.816605	0.830434	0.83608	0.827546	0.820822	0.822166	0.808223
116	intron	mCG/CG	0.82573	0.833012	0.79459	0.824944	0.826311	0.834492	0.827802	0.814906	0.83296	0.817029	0.830723	0.836693	0.827946	0.821292	0.822666	0.808627
117	intron	mCG/CG	0.826472	0.833942	0.795196	0.826074	0.827028	0.835274	0.828685	0.815742	0.833671	0.817634	0.831465	0.837562	0.82897	0.82195	0.823418	0.809303
118	intron	mCG/CG	0.82675	0.834413	0.79557	0.826547	0.827173	0.835468	0.828875	0.815954	0.833664	0.817703	0.831703	0.838196	0.829509	0.82249	0.823788	0.80963
119	intron	mCG/CG	0.825345	0.833394	0.794817	0.825379	0.826087	0.834507	0.827362	0.814318	0.832583	0.816989	0.8306	0.837379	0.829	0.82156	0.823031	0.808429
120	intron	mCG/CG	0.824193	0.832239	0.794126	0.824178	0.825043	0.833511	0.826022	0.812784	0.831435	0.816311	0.829685	0.836543	0.828185	0.820834	0.822385	0.807403	0.809116	0.81099	0.810053
121	utr3	mCG/CG	0.823028	0.831521	0.808665	0.827143	0.831069	0.833123	0.828182	0.821606	0.830995	0.818402	0.828546	0.834973	0.830309	0.827597	0.832667	0.820482
122	utr3	mCG/CG	0.823476	0.832327	0.808334	0.82624	0.830826	0.831842	0.828023	0.821638	0.8308	0.81732	0.828507	0.834905	0.829344	0.827816	0.832613	0.819866
123	utr3	mCG/CG	0.822547	0.83037	0.807642	0.824708	0.828836	0.830651	0.826308	0.820506	0.829319	0.81478	0.827062	0.832823	0.827426	0.827477	0.830956	0.817868
124	utr3	mCG/CG	0.817236	0.824582	0.80243	0.818328	0.822911	0.825159	0.820601	0.815134	0.823905	0.808611	0.820089	0.826433	0.820714	0.821866	0.824086	0.810828
125	utr3	mCG/CG	0.813646	0.820226	0.798943	0.815637	0.819673	0.821761	0.816274	0.811202	0.820778	0.805492	0.816403	0.822944	0.817086	0.818611	0.818994	0.807582
126	utr3	mCG/CG	0.811151	0.818927	0.7971	0.814273	0.817625	0.820462	0.816081	0.808937	0.820087	0.805098	0.815122	0.822987	0.816025	0.816848	0.817263	0.807172
127	utr3	mCG/CG	0.81744	0.824853	0.802624	0.820759	0.822585	0.825094	0.822179	0.81281	0.825438	0.812411	0.821801	0.828609	0.822992	0.822306	0.822737	0.812886
128	utr3	mCG/CG	0.818351	0.825251	0.802685	0.819904	0.821974	0.826992	0.822286	0.812819	0.825674	0.812556	0.821871	0.828399	0.823845	0.822697	0.823731	0.810511
129	utr3	mCG/CG	0.820121	0.825962	0.803851	0.819701	0.824067	0.827425	0.821781	0.813865	0.827571	0.813871	0.822883	0.828587	0.824355	0.822451	0.823864	0.809815
130	utr3	mCG/CG	0.814855	0.821739	0.79913	0.815949	0.819774	0.824652	0.817378	0.809989	0.824145	0.809395	0.818735	0.825642	0.819882	0.818495	0.820357	0.806032
131	utr3	mCG/CG	0.813666	0.820991	0.798052	0.815933	0.818437	0.823381	0.817715	0.808933	0.822938	0.808881	0.818917	0.824717	0.819206	0.817063	0.820039	0.806167
132	utr3	mCG/CG	0.810338	0.819607	0.793958	0.812489	0.81552	0.821849	0.815175	0.805473	0.818903	0.805218	0.815037	0.820883	0.8155	0.814244	0.817224	0.80301
133	utr3	mCG/CG	0.808829	0.81855	0.792185	0.810274	0.814364	0.819331	0.813607	0.804363	0.815807	0.802168	0.812846	0.818138	0.812656	0.812598	0.814283	0.799788
134	utr3	mCG/CG	0.805663	0.81575	0.7906	0.808612	0.811672	0.816093	0.810801	0.801142	0.813306	0.799218	0.809374	0.81624	0.8099	0.811018	0.811554	0.798794
135	utr3	mCG/CG	0.805179	0.814587	0.791045	0.809484	0.809643	0.815658	0.810969	0.801386	0.812772	0.798653	0.810136	0.815929	0.809764	0.810655	0.811365	0.798278
136	utr3	mCG/CG	0.805112	0.81303	0.790533	0.809769	0.808345	0.815314	0.809779	0.800531	0.811972	0.799081	0.811086	0.815545	0.810268	0.810157	0.810749	0.797553
137	utr3	mCG/CG	0.806094	0.813855	0.792028	0.810517	0.810045	0.817	0.810459	0.802497	0.813856	0.800667	0.813699	0.817523	0.811292	0.809967	0.810214	0.797975
138	utr3	mCG/CG	0.80017	0.807583	0.785778	0.804892	0.804635	0.809614	0.804387	0.797071	0.807248	0.795362	0.807028	0.811552	0.805167	0.803623	0.803647	0.792825
139	utr3	mCG/CG	0.793571	0.802514	0.780449	0.798049	0.799204	0.804158	0.799218	0.79177	0.802509	0.789422	0.800341	0.805962	0.798561	0.796785	0.799175	0.78799
140	utr3	mCG/CG	0.787246	0.796823	0.773728	0.791572	0.792905	0.798082	0.79399	0.786152	0.79563	0.783835	0.792737	0.798375	0.791911	0.790146	0.79403	0.781758	0.812347	0.814143	0.813245
141	repeat	mCG/CG	0.811719	0.81768	0.76749	0.807847	0.80278	0.817914	0.811256	0.794539	0.817455	0.794009	0.812575	0.81884	0.812338	0.802133	0.804555	0.787784
142	repeat	mCG/CG	0.811612	0.817388	0.768208	0.807913	0.802949	0.817473	0.811176	0.794567	0.81763	0.793622	0.812673	0.818409	0.812438	0.802081	0.804787	0.788431
143	repeat	mCG/CG	0.813634	0.819687	0.770052	0.809936	0.805638	0.819577	0.813676	0.796711	0.819837	0.796897	0.81521	0.821219	0.81454	0.804534	0.807114	0.790824
144	repeat	mCG/CG	0.813056	0.819373	0.768815	0.809199	0.804965	0.818724	0.81279	0.795874	0.819068	0.796192	0.814474	0.820626	0.81398	0.803585	0.806402	0.789988
145	repeat	mCG/CG	0.815831	0.822904	0.769713	0.811472	0.807959	0.821826	0.815538	0.798401	0.821621	0.799981	0.817694	0.824716	0.816603	0.806215	0.808738	0.791748
146	repeat	mCG/CG	0.812291	0.821813	0.76448	0.808268	0.806487	0.819343	0.812219	0.794471	0.818888	0.79616	0.814815	0.822947	0.812618	0.802622	0.80514	0.787295
147	repeat	mCG/CG	0.814867	0.824307	0.767682	0.810602	0.809465	0.821779	0.814675	0.79697	0.821544	0.79857	0.817415	0.825067	0.81535	0.805327	0.807732	0.790211
148	repeat	mCG/CG	0.814661	0.823569	0.768099	0.810622	0.808995	0.821218	0.814308	0.796548	0.821305	0.79813	0.816672	0.824008	0.814978	0.804937	0.807335	0.79009
149	repeat	mCG/CG	0.814008	0.820719	0.768288	0.809479	0.806592	0.819471	0.813206	0.795675	0.819664	0.796832	0.814663	0.821876	0.81481	0.803643	0.806395	0.789779
150	repeat	mCG/CG	0.807201	0.814741	0.760632	0.802845	0.799652	0.813088	0.806708	0.788505	0.812925	0.78989	0.808232	0.816121	0.807483	0.79693	0.799471	0.782553
151	repeat	mCG/CG	0.809504	0.816355	0.76436	0.80487	0.802246	0.815278	0.808998	0.791461	0.814893	0.791879	0.810138	0.818007	0.809973	0.799578	0.802268	0.785654
152	repeat	mCG/CG	0.812012	0.818511	0.767477	0.807567	0.80451	0.817759	0.811638	0.794056	0.817455	0.794396	0.812837	0.820248	0.812534	0.802351	0.804875	0.788323
153	repeat	mCG/CG	0.814867	0.821036	0.770482	0.810634	0.807242	0.820648	0.814743	0.797203	0.820351	0.796838	0.815113	0.823099	0.81625	0.804985	0.807771	0.791346
154	repeat	mCG/CG	0.814483	0.821397	0.76846	0.810262	0.806928	0.820599	0.814456	0.796083	0.820245	0.797003	0.81566	0.823479	0.815942	0.80456	0.807008	0.790163
155	repeat	mCG/CG	0.817975	0.824899	0.771937	0.813699	0.810802	0.824102	0.818099	0.799966	0.824201	0.801638	0.819695	0.827284	0.81945	0.808604	0.810674	0.794226
156	repeat	mCG/CG	0.824414	0.830542	0.779263	0.819804	0.817526	0.830245	0.82401	0.806826	0.830379	0.808619	0.826302	0.832801	0.825137	0.815432	0.817253	0.801158
157	repeat	mCG/CG	0.827386	0.833042	0.78324	0.822829	0.820637	0.832603	0.827033	0.810416	0.833319	0.81166	0.828696	0.835403	0.827988	0.818617	0.820586	0.804915
158	repeat	mCG/CG	0.83135	0.837016	0.787322	0.826615	0.824908	0.836416	0.830765	0.814269	0.837068	0.815923	0.833076	0.839441	0.831837	0.822508	0.82453	0.808814
159	repeat	mCG/CG	0.833161	0.838415	0.789297	0.828127	0.826316	0.837976	0.83257	0.816193	0.838903	0.81779	0.834841	0.841188	0.833725	0.824299	0.82641	0.810638
160	repeat	mCG/CG	0.832851	0.838318	0.788627	0.827713	0.825958	0.838108	0.832238	0.815682	0.838693	0.817447	0.834838	0.84116	0.833344	0.823988	0.826032	0.810123	0.809588	0.812299	0.810943
1	CGI	mCHG/CHG	0.00319056	0.0035725	0.00341068	0.00324596	0.00347211	0.00329721	0.00331773	0.0035638	0.00336633	0.00353458	0.00332492	0.00331566	0.00325951	0.00373576	0.00322954	0.0034083
2	CGI	mCHG/CHG	0.00316418	0.00358588	0.00339481	0.00328564	0.00349991	0.00331012	0.00337007	0.00359708	0.00338372	0.00356318	0.00335198	0.00335995	0.00327653	0.00377048	0.00325851	0.00341344
3	CGI	mCHG/CHG	0.00318255	0.00357422	0.0033895	0.0033201	0.0035372	0.00330753	0.00339516	0.00362686	0.00339183	0.00355477	0.00340396	0.00335485	0.00325773	0.00379548	0.00329509	0.00342076
4	CGI	mCHG/CHG	0.00319894	0.00354385	0.00338312	0.00333617	0.00351652	0.00332401	0.0034384	0.00357572	0.00337649	0.00355134	0.00337507	0.00334282	0.00327068	0.00375453	0.00330176	0.00343283
5	CGI	mCHG/CHG	0.00317086	0.00349484	0.00336167	0.00329807	0.00349488	0.00327112	0.00340092	0.00348938	0.00332583	0.00350804	0.00334317	0.00330127	0.00324755	0.00369395	0.00329098	0.00343098
6	CGI	mCHG/CHG	0.0031359	0.00353066	0.00335261	0.00323215	0.00342031	0.00327984	0.00338565	0.00346487	0.00328378	0.0035015	0.00329888	0.00331365	0.00326782	0.00365454	0.00327934	0.00343414
7	CGI	mCHG/CHG	0.00314403	0.00354083	0.00333413	0.00322673	0.0034217	0.00327291	0.00338696	0.00346069	0.00328632	0.00349219	0.00335809	0.00333347	0.00326372	0.00366652	0.00329762	0.00337408
8	CGI	mCHG/CHG	0.00318901	0.00358369	0.0034226	0.00326849	0.0034328	0.00336908	0.00343191	0.00348382	0.00335828	0.00349648	0.00337868	0.00340699	0.00335517	0.00367688	0.00334771	0.0033875
9	CGI	mCHG/CHG	0.00322018	0.00357007	0.0034373	0.00326116	0.003529	0.00336327	0.00342854	0.00354669	0.00339476	0.00352556	0.00348726	0.00342896	0.00337432	0.00371049	0.00333325	0.00341587
10	CGI	mCHG/CHG	0.00317783	0.00357571	0.00346106	0.00327959	0.00357662	0.00341874	0.00339343	0.00356201	0.00339046	0.00354386	0.00349322	0.00338226	0.00338425	0.00370316	0.00336996	0.00345899
11	CGI	mCHG/CHG	0.00319554	0.00357931	0.00339463	0.003229	0.00358529	0.00335354	0.00335793	0.00357201	0.00332862	0.00353198	0.00353231	0.00333666	0.00330172	0.00377193	0.00334654	0.00342897
12	CGI	mCHG/CHG	0.00319401	0.00358546	0.00344581	0.00324856	0.00356965	0.00342304	0.00339916	0.0035672	0.00332953	0.00355465	0.00348665	0.00333686	0.00328389	0.00380847	0.00341639	0.00341956
13	CGI	mCHG/CHG	0.00321781	0.00357358	0.00343897	0.00322936	0.00352993	0.00331958	0.00338483	0.00356233	0.00333092	0.00352637	0.00344262	0.00334251	0.00325634	0.00382154	0.00337227	0.00341223
14	CGI	mCHG/CHG	0.00317601	0.00352418	0.00340769	0.00320514	0.00350013	0.00330805	0.00334665	0.00354445	0.00333061	0.00353574	0.00340217	0.0032776	0.00323745	0.00369702	0.00330398	0.00336971
15	CGI	mCHG/CHG	0.0031636	0.00350521	0.00330785	0.00322681	0.00345859	0.00320999	0.0033095	0.00349556	0.00332547	0.00345844	0.00340767	0.00324916	0.00322181	0.00359632	0.00325178	0.00337985
16	CGI	mCHG/CHG	0.00316584	0.00352416	0.00336774	0.00328522	0.00347304	0.00328524	0.0033129	0.00350239	0.0033661	0.00347726	0.00341503	0.00332296	0.00325161	0.00364936	0.00326254	0.00341518
17	CGI	mCHG/CHG	0.00322485	0.0036035	0.00346174	0.00336086	0.00351918	0.00334336	0.00331021	0.00355297	0.00341383	0.00348253	0.00340761	0.00341694	0.00329139	0.00381646	0.00332166	0.00348717
18	CGI	mCHG/CHG	0.00319328	0.00361246	0.00350842	0.00333368	0.00351268	0.00335783	0.00328702	0.00350299	0.00339287	0.00350228	0.00336401	0.00344025	0.00327206	0.00387217	0.00327442	0.00343084
19	CGI	mCHG/CHG	0.00322732	0.00361165	0.00348365	0.00329298	0.00351732	0.00336601	0.00333556	0.00346815	0.00337462	0.00349916	0.00339921	0.00339491	0.00327669	0.00386168	0.00325751	0.00339618
20	CGI	mCHG/CHG	0.00320755	0.00357006	0.00344896	0.00325024	0.00347651	0.00334406	0.0033693	0.00340116	0.00334234	0.00349293	0.00342591	0.00334495	0.00324973	0.00378088	0.00321797	0.00336588	0.00339438	0.00342047	0.00340742
21	CGI_shore	mCHG/CHG	0.00325935	0.00356098	0.00330405	0.00328739	0.00349474	0.00327599	0.00335608	0.00348722	0.00336044	0.00350466	0.00341673	0.003283	0.00331992	0.00380621	0.00333851	0.00342818
22	CGI_shore	mCHG/CHG	0.00325553	0.00356187	0.0033174	0.00330134	0.00349734	0.00330054	0.00335485	0.00350848	0.00337509	0.00352566	0.00342872	0.00331033	0.00333155	0.00380019	0.00334557	0.00342078
23	CGI_shore	mCHG/CHG	0.00327559	0.00356015	0.00331819	0.00331825	0.00350581	0.00331261	0.0033464	0.00352857	0.00341347	0.00353916	0.00344178	0.00332139	0.00336836	0.00381176	0.00336948	0.00341435
24	CGI_shore	mCHG/CHG	0.00326636	0.00354969	0.00332337	0.00333319	0.00349106	0.00331988	0.00334464	0.00352646	0.00341216	0.00354318	0.00344644	0.00334038	0.00336661	0.00380948	0.00337068	0.00341189
25	CGI_shore	mCHG/CHG	0.00329878	0.00356157	0.00334115	0.00335549	0.00350334	0.0033468	0.0033552	0.00352338	0.00343356	0.003572	0.00347103	0.00333397	0.00337292	0.00384367	0.00338862	0.00343365
26	CGI_shore	mCHG/CHG	0.00331259	0.00358484	0.00337423	0.00338441	0.00352338	0.00336159	0.00336707	0.00353269	0.00344419	0.00359321	0.00349206	0.00336648	0.00337786	0.0038654	0.00340333	0.00345549
27	CGI_shore	mCHG/CHG	0.00335231	0.00361508	0.00339435	0.00339998	0.00355224	0.00341324	0.00341576	0.00355898	0.00346096	0.00362367	0.00351585	0.0033881	0.00340967	0.00390079	0.00344113	0.00347441
28	CGI_shore	mCHG/CHG	0.00334532	0.00360748	0.00337656	0.00338931	0.00354021	0.00340156	0.00342533	0.00357841	0.00345632	0.00360528	0.00350998	0.00340817	0.00340135	0.00387722	0.00343027	0.00348728
29	CGI_shore	mCHG/CHG	0.0033266	0.00358775	0.00335923	0.00336267	0.0035187	0.00342552	0.00341455	0.00356906	0.00346243	0.00360415	0.00351077	0.00339001	0.00337749	0.00384404	0.00342427	0.00347832
30	CGI_shore	mCHG/CHG	0.00331442	0.00357369	0.00336585	0.00335655	0.003503	0.00339243	0.00337711	0.00357508	0.00347111	0.00358539	0.00350406	0.00337249	0.00338856	0.00383604	0.00342329	0.00348142
31	CGI_shore	mCHG/CHG	0.00331427	0.0035878	0.00337409	0.00335263	0.00351283	0.00339417	0.00336454	0.00356555	0.00346999	0.00357505	0.00350618	0.00336578	0.00340879	0.00385772	0.00345428	0.00347434
32	CGI_shore	mCHG/CHG	0.00332216	0.00360826	0.00338551	0.00338797	0.00353314	0.00339091	0.00338402	0.0035631	0.00345451	0.00357862	0.00351914	0.00339322	0.0034015	0.00386611	0.00344027	0.0034905
33	CGI_shore	mCHG/CHG	0.00332107	0.00360291	0.00338387	0.00340776	0.00352696	0.00340744	0.00339693	0.00356293	0.00345667	0.00359385	0.00354378	0.00340866	0.00337991	0.00385555	0.00344425	0.00350473
34	CGI_shore	mCHG/CHG	0.00331405	0.00360593	0.00338075	0.00341196	0.0035025	0.00338941	0.00340564	0.00354857	0.00344843	0.00358247	0.00353187	0.00338009	0.00336144	0.00386016	0.00342476	0.00350121
35	CGI_shore	mCHG/CHG	0.00331185	0.00360217	0.00337325	0.0033712	0.00349272	0.00337872	0.00339679	0.00354301	0.00342475	0.00356051	0.00351344	0.00335026	0.00336641	0.00386991	0.00340393	0.00347335
36	CGI_shore	mCHG/CHG	0.00328016	0.00358194	0.003343	0.00334351	0.00348844	0.00333979	0.00335869	0.00351173	0.00340835	0.00358001	0.00350102	0.00333398	0.00336091	0.00383919	0.00335591	0.00345297
37	CGI_shore	mCHG/CHG	0.00328546	0.00355721	0.0033464	0.00332628	0.00351292	0.00332208	0.00335652	0.00351904	0.00341186	0.00357649	0.00349831	0.00334761	0.00336868	0.00379198	0.00332512	0.00344466
38	CGI_shore	mCHG/CHG	0.0032655	0.00353731	0.00331562	0.00334093	0.00349952	0.00331554	0.00335214	0.00350771	0.00342033	0.00357308	0.00348859	0.00334105	0.00334257	0.00375972	0.00333235	0.00344589
39	CGI_shore	mCHG/CHG	0.00328202	0.0035473	0.003342	0.00333179	0.00350856	0.00333172	0.00337329	0.00352406	0.00341866	0.00354573	0.00348333	0.00335556	0.00334456	0.00378792	0.00336555	0.00345212
40	CGI_shore	mCHG/CHG	0.00326373	0.0035441	0.00332817	0.00334104	0.00349643	0.0033509	0.0033626	0.00351093	0.00340943	0.00355698	0.00348931	0.00336282	0.00332814	0.00380326	0.00338681	0.00345163	0.00342052	0.00348817	0.00345434
41	promoter	mCHG/CHG	0.00305006	0.00334399	0.00318066	0.00314103	0.00327217	0.00314649	0.00310788	0.00326394	0.00318863	0.00334335	0.00325224	0.00306683	0.00312734	0.00353915	0.00312813	0.00320399
42	promoter	mCHG/CHG	0.00306544	0.00334392	0.00318547	0.00314519	0.00326811	0.00313568	0.0031295	0.00331393	0.00320336	0.00336972	0.00325376	0.00311026	0.0031211	0.00356548	0.00315131	0.00322663
43	promoter	mCHG/CHG	0.00305894	0.00335089	0.00318092	0.00314919	0.00329712	0.00315781	0.0031527	0.0033417	0.00324215	0.00335683	0.00324987	0.00316731	0.00316788	0.00358393	0.00315046	0.0032442
44	promoter	mCHG/CHG	0.00310404	0.00336124	0.00316003	0.00315625	0.00331737	0.003142	0.00315743	0.00335412	0.00322614	0.00334795	0.003243	0.00316016	0.0031456	0.00360036	0.00318227	0.00323189
45	promoter	mCHG/CHG	0.00313001	0.00336013	0.00311758	0.00312446	0.00328662	0.00313373	0.0031525	0.00333515	0.00320606	0.00330869	0.0032415	0.0031171	0.00313664	0.00362099	0.00314559	0.00324572
46	promoter	mCHG/CHG	0.00314799	0.00335157	0.00310467	0.00314397	0.00325086	0.00306762	0.00315479	0.00333509	0.00319829	0.00328941	0.00323533	0.00308189	0.00308446	0.00364409	0.00314402	0.00326875
47	promoter	mCHG/CHG	0.00312276	0.00334221	0.00311268	0.00311705	0.003241	0.00309306	0.00315489	0.00334633	0.00320319	0.00329254	0.00326992	0.00309622	0.0030791	0.0036325	0.0031346	0.00326578
48	promoter	mCHG/CHG	0.00307565	0.00333641	0.0031268	0.00313745	0.0032758	0.00310794	0.00313592	0.0033289	0.00319836	0.00328519	0.00324019	0.00310893	0.00308518	0.00359322	0.00315031	0.0032264
49	promoter	mCHG/CHG	0.00305594	0.00332285	0.00313844	0.00309894	0.00326796	0.00316248	0.00312176	0.00332428	0.0031705	0.00334563	0.00325479	0.00312602	0.00311194	0.00361186	0.00313297	0.00320692
50	promoter	mCHG/CHG	0.00302352	0.00329598	0.00310976	0.00313511	0.0032382	0.00315822	0.00310726	0.00328211	0.00314751	0.00336062	0.00319614	0.0031006	0.00310262	0.00360386	0.0031115	0.0032076
51	promoter	mCHG/CHG	0.0030285	0.00329027	0.00309549	0.00312352	0.00321092	0.00314422	0.00307673	0.00324509	0.00313023	0.00335764	0.00318985	0.00308991	0.00306171	0.003625	0.00309395	0.00318381
52	promoter	mCHG/CHG	0.00301551	0.00329199	0.00306363	0.00313774	0.00317906	0.00311383	0.00305651	0.00322919	0.00311241	0.00332882	0.00313639	0.00304527	0.00301263	0.00355186	0.00308411	0.00316556
53	promoter	mCHG/CHG	0.0030139	0.00327902	0.00306711	0.00309411	0.00318024	0.00311895	0.00304999	0.00321496	0.00310614	0.00326786	0.00316094	0.00304712	0.00299189	0.00348623	0.0030706	0.00313039
54	promoter	mCHG/CHG	0.00296071	0.00324496	0.00305367	0.00307472	0.00317456	0.00308046	0.00306833	0.00322671	0.00310732	0.00325073	0.00313218	0.00300301	0.00299942	0.00344455	0.00302622	0.00310851
55	promoter	mCHG/CHG	0.00294416	0.00318118	0.00304274	0.00301015	0.00314417	0.00304011	0.0030554	0.0032008	0.00308083	0.0031952	0.00308601	0.00296313	0.00296071	0.00343325	0.00297344	0.00306777
56	promoter	mCHG/CHG	0.00292655	0.00318774	0.00302812	0.0029784	0.00311909	0.00300208	0.00302281	0.00316595	0.0030519	0.00316201	0.00301121	0.00294047	0.0029739	0.0034298	0.00296018	0.00304774
57	promoter	mCHG/CHG	0.00294902	0.00319517	0.00302205	0.0029545	0.0031108	0.00300176	0.003006	0.00317482	0.00302367	0.00316957	0.00300604	0.00293601	0.00296078	0.00338742	0.0029616	0.00305468
58	promoter	mCHG/CHG	0.00291344	0.00322485	0.00302257	0.00296773	0.0031234	0.00301778	0.00301734	0.00319529	0.00302425	0.00319916	0.00303094	0.00292937	0.00296179	0.00336965	0.0029771	0.00305336
59	promoter	mCHG/CHG	0.00293944	0.00324655	0.00304263	0.00299751	0.00318264	0.003025	0.0030605	0.00324409	0.00303872	0.0032573	0.00307841	0.00294744	0.00297288	0.00338402	0.00299742	0.00307717
60	promoter	mCHG/CHG	0.00293136	0.00325678	0.00305955	0.00301891	0.00319977	0.00304977	0.00308375	0.00323837	0.00304556	0.00326346	0.0030964	0.00295701	0.00297909	0.00338931	0.00301951	0.00307624	0.00314598	0.00318274	0.00316436
61	utr5	mCHG/CHG	0.00269291	0.00309936	0.00296009	0.00297062	0.00300938	0.00301304	0.00294905	0.00303928	0.00299064	0.00304556	0.00294888	0.00281644	0.00293712	0.00332988	0.00289464	0.00304232
62	utr5	mCHG/CHG	0.00274363	0.00309775	0.00289929	0.00293206	0.00296458	0.0029479	0.00300566	0.00300097	0.00295506	0.00304735	0.00293974	0.00279982	0.00291182	0.0032301	0.00286827	0.00301247
63	utr5	mCHG/CHG	0.00279518	0.00304805	0.00296724	0.00288334	0.00301208	0.00288594	0.00311491	0.00305812	0.00293406	0.00313435	0.00302515	0.00288814	0.00297197	0.00326593	0.00292993	0.00305914
64	utr5	mCHG/CHG	0.00282802	0.00310923	0.00300871	0.00291311	0.00306769	0.00287842	0.00305415	0.00307369	0.00297176	0.00308617	0.00290907	0.00294002	0.00292011	0.00330327	0.00291538	0.00303343
65	utr5	mCHG/CHG	0.00285861	0.0032473	0.00311613	0.00302577	0.00322939	0.00298426	0.00310263	0.0032115	0.00310428	0.00319297	0.00300003	0.00297691	0.00297124	0.00348194	0.00294561	0.00308055
66	utr5	mCHG/CHG	0.00288665	0.00328067	0.00304547	0.00301603	0.0031941	0.00301275	0.00302793	0.00311985	0.00301221	0.00313073	0.00301922	0.00284955	0.00287924	0.00332882	0.00283076	0.00304821
67	utr5	mCHG/CHG	0.00296666	0.0033487	0.00305766	0.00315792	0.003277	0.00303707	0.00312668	0.00314479	0.00310327	0.00327895	0.00315302	0.00295161	0.00300633	0.00342372	0.0029558	0.0031377
68	utr5	mCHG/CHG	0.00295146	0.00319063	0.00297494	0.00309399	0.00329434	0.00292937	0.00302259	0.00299732	0.00291911	0.00322337	0.00302149	0.00294531	0.0030251	0.00339893	0.00293418	0.00307228
69	utr5	mCHG/CHG	0.00298415	0.00310486	0.00292869	0.00304912	0.00333471	0.00295027	0.00305201	0.00309434	0.00296264	0.00321878	0.00300288	0.00298912	0.00294997	0.00349625	0.00301172	0.00306379
70	utr5	mCHG/CHG	0.00305335	0.00314008	0.00297523	0.00305515	0.00339636	0.00300907	0.00306555	0.00317327	0.00291311	0.00322211	0.00308453	0.00298501	0.00290045	0.00353697	0.00299405	0.00304058
71	utr5	mCHG/CHG	0.00305449	0.00323829	0.00302615	0.00313638	0.00335162	0.00314107	0.00314526	0.00332251	0.00299889	0.00322375	0.00317775	0.00304733	0.00285842	0.00352363	0.00305138	0.00310717
72	utr5	mCHG/CHG	0.0029874	0.00324017	0.00297481	0.00313905	0.00329088	0.00307625	0.00303967	0.00329744	0.00298731	0.00322335	0.00313057	0.00297983	0.00289534	0.00347065	0.00291852	0.00301329
73	utr5	mCHG/CHG	0.0028435	0.00325121	0.00291869	0.00299	0.00310769	0.00295361	0.00290285	0.0032284	0.00290305	0.00318026	0.00295059	0.00285868	0.00283632	0.00334014	0.00288475	0.00297174
74	utr5	mCHG/CHG	0.00290413	0.00317109	0.00292373	0.00288363	0.00309312	0.00290555	0.00286333	0.00314787	0.0029212	0.00325723	0.00303807	0.00277276	0.00287159	0.0033471	0.00281837	0.00295274
75	utr5	mCHG/CHG	0.00290216	0.00325697	0.00296366	0.00283552	0.00312549	0.00290198	0.00298703	0.00310565	0.00293695	0.00324359	0.00307799	0.00291541	0.00291127	0.00328439	0.00292972	0.00297942
76	utr5	mCHG/CHG	0.00291896	0.00319407	0.00299959	0.00285408	0.00317087	0.00293946	0.00311055	0.00310921	0.00301234	0.00328616	0.00315708	0.00304825	0.00299591	0.00328974	0.00295411	0.00288614
77	utr5	mCHG/CHG	0.00291945	0.00335147	0.00304878	0.00283891	0.00311579	0.00298184	0.00306449	0.00317962	0.0030614	0.00325282	0.00303594	0.00320845	0.00295429	0.00322856	0.00301004	0.00289279
78	utr5	mCHG/CHG	0.00290321	0.00340683	0.00301486	0.00294861	0.0030997	0.0030109	0.00304374	0.00319042	0.0030963	0.00329265	0.00302431	0.00310848	0.00301682	0.00334207	0.00304223	0.00289045
79	utr5	mCHG/CHG	0.00295977	0.00347645	0.00304251	0.003075	0.00323875	0.0031048	0.00301925	0.00319643	0.00313242	0.00332525	0.00306785	0.00312052	0.0031131	0.00344339	0.00300034	0.00299908
80	utr5	mCHG/CHG	0.00290066	0.00343416	0.00298014	0.00317242	0.00332365	0.00306168	0.00306165	0.00313829	0.00310465	0.00331767	0.00311259	0.00304668	0.00320679	0.00352033	0.0030095	0.00296828	0.00305968	0.00306374	0.00306171
81	exon	mCHG/CHG	0.00311746	0.00342632	0.00328012	0.00322477	0.00335096	0.003186	0.0032274	0.00341689	0.00332791	0.00338477	0.00329077	0.00321295	0.00322451	0.0036675	0.00325173	0.00328134
82	exon	mCHG/CHG	0.00314471	0.00345073	0.00326823	0.00324066	0.00336105	0.0032362	0.00323508	0.00343189	0.0033474	0.0033893	0.0033062	0.00322698	0.00323722	0.0036806	0.00326875	0.0032965
83	exon	mCHG/CHG	0.00319092	0.00347956	0.0032675	0.00326979	0.0033921	0.00329678	0.00326274	0.00339315	0.00333731	0.00341839	0.00332525	0.0032598	0.00325541	0.00371133	0.00326341	0.0033295
84	exon	mCHG/CHG	0.00319004	0.00348901	0.00323424	0.00324279	0.00336376	0.00328477	0.00325911	0.00340037	0.00335508	0.00343567	0.00334998	0.00326546	0.00327917	0.0036956	0.00324441	0.00332521
85	exon	mCHG/CHG	0.00315666	0.00347489	0.0032376	0.00324369	0.0033632	0.00322588	0.00326924	0.00339714	0.00332722	0.00341573	0.00336346	0.00326883	0.00325537	0.00368101	0.00321166	0.0033133
86	exon	mCHG/CHG	0.00309787	0.00343859	0.00325983	0.00321898	0.00337821	0.00319809	0.00324142	0.00339246	0.00328757	0.00339847	0.00331701	0.00324916	0.00323008	0.00366973	0.00323606	0.00330652
87	exon	mCHG/CHG	0.00311661	0.00342286	0.00331047	0.0032516	0.00340837	0.00321669	0.00325693	0.00343141	0.00329037	0.00340463	0.00330061	0.00325223	0.00324746	0.00369012	0.00326198	0.00334702
88	exon	mCHG/CHG	0.00314807	0.00340936	0.00332199	0.00324392	0.00342447	0.00326858	0.00326154	0.00345923	0.00330612	0.00343584	0.00331982	0.00325203	0.00328689	0.00372851	0.00330322	0.00336303
89	exon	mCHG/CHG	0.00321871	0.00342851	0.00330482	0.00327355	0.003422	0.00326167	0.00327365	0.00350289	0.0033589	0.00347778	0.00337624	0.00326031	0.00326701	0.00374508	0.0032678	0.00337826
90	exon	mCHG/CHG	0.00322072	0.00343948	0.00328448	0.00327093	0.00338542	0.00322215	0.00326582	0.00347985	0.0033278	0.00346099	0.00339801	0.00323619	0.0032235	0.00373342	0.00327215	0.00338212
91	exon	mCHG/CHG	0.00316993	0.00346488	0.00327285	0.00328385	0.00333776	0.00318633	0.00325027	0.00343912	0.00332002	0.00345223	0.00336661	0.00321559	0.00315487	0.00368003	0.0032234	0.00336006
92	exon	mCHG/CHG	0.00314692	0.0034948	0.00332998	0.0032765	0.00337536	0.00325303	0.0032603	0.0034486	0.00336467	0.00348193	0.0033924	0.003274	0.00323696	0.00372469	0.00324803	0.00339571
93	exon	mCHG/CHG	0.0031437	0.00351208	0.00330458	0.00329909	0.00340404	0.00329832	0.00325192	0.00345464	0.00337194	0.00348451	0.0033902	0.00328863	0.00325496	0.00373553	0.00323	0.00337296
94	exon	mCHG/CHG	0.00319317	0.00351593	0.0033403	0.00328774	0.00346754	0.0033404	0.0032667	0.00349542	0.0034107	0.00350944	0.00340107	0.00333953	0.00333263	0.0037936	0.00329669	0.00340318
95	exon	mCHG/CHG	0.0031878	0.00348211	0.00328689	0.00328829	0.00343689	0.00329434	0.00324911	0.0034574	0.00334302	0.0034542	0.00335767	0.00328551	0.00324583	0.0037317	0.00324669	0.00335256
96	exon	mCHG/CHG	0.00319238	0.00349787	0.00327294	0.00324494	0.00344747	0.00328032	0.00324927	0.00345371	0.00333492	0.00345232	0.00337052	0.00329673	0.00325393	0.00372289	0.00326943	0.00330032
97	exon	mCHG/CHG	0.00319382	0.00348662	0.00325585	0.00322725	0.00342869	0.00326934	0.00322667	0.00342211	0.00328539	0.00343897	0.00335586	0.00328508	0.00321934	0.00370381	0.00323395	0.00327792
98	exon	mCHG/CHG	0.00318229	0.00350197	0.00323825	0.00323815	0.00338733	0.00327462	0.00327669	0.00341476	0.00329501	0.003416	0.00339087	0.00329876	0.00325167	0.00375124	0.00327441	0.0032906
99	exon	mCHG/CHG	0.00310844	0.00343925	0.00319551	0.00317784	0.00337224	0.00319781	0.00322357	0.00336175	0.00320232	0.00335382	0.00331645	0.00321989	0.00315718	0.00370088	0.00321692	0.00328443
100	exon	mCHG/CHG	0.00306575	0.00342354	0.00313821	0.00316489	0.00334883	0.00314602	0.00322309	0.00332211	0.00315626	0.00331039	0.00330989	0.0031696	0.00311932	0.0036838	0.00318754	0.00327843	0.00330773	0.00336058	0.00333416
101	intron	mCHG/CHG	0.00313966	0.00340444	0.00317281	0.00316505	0.00334025	0.00316428	0.00319134	0.00335911	0.00323091	0.00338742	0.00329935	0.00316746	0.00316413	0.0036961	0.00318777	0.003269
102	intron	mCHG/CHG	0.00313475	0.00339824	0.00317626	0.00318053	0.00334561	0.00317558	0.00319528	0.00336013	0.00324291	0.00338227	0.0033031	0.00316448	0.00316568	0.00369083	0.00320122	0.00327182
103	intron	mCHG/CHG	0.00313755	0.00339485	0.00318433	0.00318682	0.00333766	0.00318947	0.00319988	0.00336558	0.00325439	0.00337548	0.00330758	0.00316238	0.00317321	0.00368936	0.00320541	0.00327944
104	intron	mCHG/CHG	0.00313651	0.00339635	0.0031863	0.0031869	0.00334534	0.00320421	0.00320238	0.00336458	0.00325262	0.0033738	0.00331173	0.00316181	0.00316709	0.00368302	0.00321035	0.00326506
105	intron	mCHG/CHG	0.00314855	0.00340498	0.00318683	0.00317281	0.00334188	0.00320038	0.00321249	0.00336781	0.00324708	0.00337103	0.00330284	0.00316099	0.00316605	0.00368486	0.00319418	0.00325929
106	intron	mCHG/CHG	0.00314697	0.00341204	0.00318177	0.00318314	0.00334668	0.00318836	0.00321366	0.00337097	0.00324134	0.00336981	0.00329862	0.00316621	0.00315679	0.0036701	0.00320014	0.00326403
107	intron	mCHG/CHG	0.00314591	0.0034115	0.00316924	0.00318483	0.00335306	0.00317497	0.0032177	0.00336797	0.00324158	0.00335874	0.00329204	0.00317687	0.00316237	0.00366595	0.00319896	0.00327397
108	intron	mCHG/CHG	0.00314106	0.00340056	0.00316699	0.00318394	0.00335295	0.00316571	0.00320177	0.00336255	0.00323208	0.0033539	0.00328666	0.00318043	0.00315839	0.00365184	0.00319809	0.00327418
109	intron	mCHG/CHG	0.00313277	0.00339588	0.0031747	0.00317695	0.00334515	0.00317272	0.0032017	0.00335353	0.00323434	0.00335312	0.00328267	0.00316769	0.0031595	0.00365939	0.00318193	0.00326282
110	intron	mCHG/CHG	0.00313806	0.00338493	0.00317046	0.00317468	0.00332923	0.00317836	0.00319131	0.00335712	0.00322823	0.00335794	0.00329205	0.00316188	0.00315473	0.00366287	0.00318344	0.0032547
111	intron	mCHG/CHG	0.0031316	0.00339016	0.00317079	0.00318849	0.00332146	0.00318502	0.00319758	0.00335306	0.003236	0.00337284	0.00330258	0.00315955	0.00315871	0.00366923	0.00318868	0.00325497
112	intron	mCHG/CHG	0.00313813	0.00339186	0.00316613	0.00319511	0.00332837	0.00318877	0.00320181	0.00336158	0.00324015	0.00338217	0.00330716	0.00317059	0.00316347	0.00369019	0.00320096	0.00326464
113	intron	mCHG/CHG	0.00314216	0.00339739	0.00317643	0.00319338	0.00332578	0.00318569	0.00321156	0.00335758	0.00324437	0.00338405	0.00330219	0.00316657	0.0031703	0.00368553	0.00320157	0.0032736
114	intron	mCHG/CHG	0.00314805	0.00339727	0.00318093	0.0031856	0.00333194	0.00318901	0.00320671	0.00337392	0.00324544	0.00337956	0.00330291	0.00316682	0.00316641	0.00370062	0.00320718	0.00327626
115	intron	mCHG/CHG	0.00314907	0.00339324	0.00318067	0.00317916	0.00333369	0.00318397	0.00320507	0.00337198	0.00324506	0.00337937	0.00329442	0.00316867	0.00315582	0.00368629	0.00320256	0.00327878
116	intron	mCHG/CHG	0.00314954	0.0033996	0.00318827	0.00318639	0.00333839	0.00318579	0.00320382	0.00338206	0.00324819	0.00337794	0.00329907	0.00317068	0.0031578	0.00370152	0.00319978	0.00327621
117	intron	mCHG/CHG	0.00315876	0.00340825	0.00318946	0.00319557	0.00333913	0.00319116	0.00321502	0.00338046	0.00325399	0.00338359	0.00330058	0.00318192	0.0031562	0.00369669	0.00320186	0.00327588
118	intron	mCHG/CHG	0.00316392	0.00341374	0.00319249	0.0032089	0.0033491	0.003193	0.00321591	0.00338379	0.0032528	0.003381	0.00330465	0.00318125	0.00316531	0.00370585	0.00320709	0.00327413
119	intron	mCHG/CHG	0.00315665	0.00341565	0.003188	0.00320834	0.00334839	0.0031974	0.00321158	0.00337794	0.00325271	0.00338252	0.00330499	0.00318135	0.00316781	0.00369587	0.00321263	0.00327122
120	intron	mCHG/CHG	0.00314876	0.00341338	0.00318397	0.00320642	0.00335108	0.00319358	0.00320558	0.00337309	0.00324621	0.00337516	0.00330445	0.00317495	0.00317715	0.00369713	0.00321107	0.00327254	0.00325126	0.00330051	0.00327589
121	utr3	mCHG/CHG	0.00344935	0.00366604	0.00339068	0.00336667	0.00367624	0.00343616	0.00340953	0.00364396	0.00350907	0.00369932	0.0034545	0.00347127	0.00343813	0.00380235	0.00355625	0.00345314
122	utr3	mCHG/CHG	0.0033787	0.00361856	0.00335837	0.00332148	0.00362484	0.00344525	0.00343862	0.00357679	0.00348625	0.00363345	0.0034422	0.00340027	0.00346028	0.00382612	0.00344849	0.00344197
123	utr3	mCHG/CHG	0.00330846	0.00357749	0.00330843	0.00328127	0.00349238	0.00339221	0.00335297	0.00349868	0.00342091	0.00348888	0.00336914	0.00333854	0.00345906	0.00376539	0.00334801	0.00341395
124	utr3	mCHG/CHG	0.00315808	0.00341135	0.0032615	0.00313156	0.00330447	0.00326179	0.00325158	0.00344354	0.00331208	0.00337948	0.00336291	0.00322593	0.00331336	0.00373413	0.00323077	0.00329464
125	utr3	mCHG/CHG	0.00314825	0.00342637	0.00321268	0.00312423	0.00327731	0.00321375	0.00317853	0.00349077	0.0032736	0.00334456	0.00334611	0.00326936	0.00317098	0.00368927	0.00320607	0.00330146
126	utr3	mCHG/CHG	0.00322664	0.00345752	0.00320318	0.00314166	0.0033027	0.00319359	0.00321064	0.00349511	0.00325828	0.0034239	0.00328558	0.00325049	0.00312936	0.00374558	0.00319321	0.00337798
127	utr3	mCHG/CHG	0.0033016	0.0034324	0.00323883	0.00319841	0.00341028	0.00322203	0.00328616	0.00351045	0.00334415	0.00345029	0.00324945	0.00328282	0.00320533	0.00375949	0.00322702	0.00340868
128	utr3	mCHG/CHG	0.00340165	0.00348569	0.00331323	0.00321472	0.00342033	0.00330426	0.00331823	0.00353401	0.00339131	0.00355143	0.00331869	0.00327084	0.00328218	0.00377877	0.00334531	0.00345495
129	utr3	mCHG/CHG	0.00327627	0.00350185	0.00327656	0.00324075	0.0034663	0.00331584	0.00332732	0.00349438	0.00341256	0.00350326	0.00345812	0.00319613	0.00328301	0.0036721	0.00337396	0.00340791
130	utr3	mCHG/CHG	0.00330815	0.00362655	0.00329151	0.00329256	0.00341674	0.00334701	0.00333043	0.00343184	0.00337205	0.00350821	0.00349398	0.00317575	0.00316629	0.00370718	0.00334203	0.00349374
131	utr3	mCHG/CHG	0.00317427	0.00347546	0.00329087	0.00323272	0.00341103	0.00320678	0.00328062	0.00337857	0.00332027	0.0033333	0.00340973	0.00309	0.00307842	0.00361544	0.00323571	0.00340154
132	utr3	mCHG/CHG	0.00325206	0.00352388	0.00337144	0.00322195	0.00348333	0.00335613	0.00328079	0.00341829	0.00342072	0.00341379	0.00333043	0.00322007	0.00318471	0.00376501	0.00320666	0.00344435
133	utr3	mCHG/CHG	0.00316262	0.00339873	0.00330156	0.0031598	0.00344925	0.00332918	0.00321029	0.00340932	0.00345463	0.00337849	0.00331932	0.00321421	0.00320619	0.00361578	0.00323497	0.00332825
134	utr3	mCHG/CHG	0.00327464	0.00351636	0.00327365	0.00328199	0.00340767	0.00334084	0.00328014	0.00341399	0.00351255	0.00348957	0.00344184	0.00332808	0.00331865	0.00365187	0.00327417	0.00337331
135	utr3	mCHG/CHG	0.00311068	0.00343648	0.00323075	0.00324588	0.00321205	0.0031347	0.00327005	0.00338136	0.00337812	0.0034145	0.00341285	0.00323574	0.00318567	0.00352603	0.00323881	0.00324657
136	utr3	mCHG/CHG	0.00309939	0.00359974	0.00324716	0.00328483	0.0032906	0.0031667	0.00329181	0.00337418	0.00335904	0.00345994	0.00349451	0.00331989	0.00327805	0.00367349	0.00327723	0.0032179
137	utr3	mCHG/CHG	0.00300168	0.00353992	0.00326345	0.00323638	0.00333353	0.00323503	0.00325828	0.00334084	0.00331937	0.00345132	0.00337114	0.00327013	0.00329037	0.00365423	0.00334221	0.00317042
138	utr3	mCHG/CHG	0.00304633	0.00355617	0.0032754	0.00326513	0.00334315	0.00330972	0.00320448	0.00333802	0.00330678	0.0034594	0.0033973	0.00325143	0.00330862	0.00363962	0.00337917	0.00327958
139	utr3	mCHG/CHG	0.00312116	0.00342192	0.00327072	0.00315656	0.00329159	0.00321368	0.00319981	0.00337191	0.00323625	0.00337096	0.00324043	0.00317104	0.00325892	0.00353755	0.00331428	0.00334832
140	utr3	mCHG/CHG	0.00310708	0.00340852	0.00323922	0.00308496	0.00320857	0.0031279	0.00313301	0.00335335	0.00317133	0.00331494	0.00320087	0.00311271	0.00317905	0.00352023	0.00321778	0.00337496	0.00332674	0.00338078	0.00335376
141	repeat	mCHG/CHG	0.00313205	0.00340384	0.0031702	0.00317404	0.00334242	0.00317224	0.00319997	0.00333872	0.00322353	0.00336966	0.00329363	0.00317003	0.00316837	0.00365055	0.00317682	0.00327456
142	repeat	mCHG/CHG	0.00312697	0.00340611	0.00317334	0.00317854	0.00334184	0.00316839	0.00319672	0.00333474	0.0032168	0.00336751	0.00329736	0.00317263	0.00316987	0.00364612	0.00317297	0.00327603
143	repeat	mCHG/CHG	0.00314192	0.0034026	0.00317262	0.00318766	0.00333986	0.00317771	0.0032001	0.00333397	0.00322045	0.00337316	0.00329845	0.00317097	0.00316912	0.00365327	0.0031779	0.00328332
144	repeat	mCHG/CHG	0.00313674	0.00341243	0.00318265	0.00318777	0.0033451	0.00318673	0.00320008	0.00333379	0.00322209	0.00337403	0.00330405	0.00317708	0.00316555	0.00364417	0.00317706	0.0032831
145	repeat	mCHG/CHG	0.00317501	0.00344558	0.0032031	0.00322775	0.00341467	0.00323087	0.00325174	0.00339221	0.00328098	0.00342863	0.00332563	0.00322686	0.00320481	0.00367934	0.00321589	0.00330406
146	repeat	mCHG/CHG	0.00313458	0.00340789	0.00317353	0.00319979	0.00338626	0.00319731	0.00321592	0.00335695	0.00324571	0.00338612	0.00329403	0.00319674	0.00316601	0.0036302	0.0031842	0.00326201
147	repeat	mCHG/CHG	0.00316604	0.00342887	0.00318943	0.00322959	0.00341853	0.00322627	0.00324743	0.00338906	0.00327852	0.00343387	0.00332614	0.00323031	0.00321373	0.00366265	0.00321417	0.00328985
148	repeat	mCHG/CHG	0.00315454	0.00340534	0.00318093	0.00320723	0.00336966	0.00320343	0.00322443	0.00335014	0.00325276	0.00340365	0.00332443	0.00319549	0.00318269	0.00364801	0.00319367	0.00328305
149	repeat	mCHG/CHG	0.00317996	0.00343584	0.00320255	0.00323509	0.0033895	0.00321935	0.00324671	0.00337112	0.00328316	0.00343688	0.00334658	0.00321972	0.00321588	0.00368424	0.00320683	0.00331125
150	repeat	mCHG/CHG	0.00316001	0.0034188	0.00318967	0.00321355	0.0033645	0.0031931	0.00322587	0.00335361	0.0032652	0.00340002	0.00332812	0.00319775	0.00318736	0.00367473	0.00318433	0.00329078
151	repeat	mCHG/CHG	0.00313891	0.00340094	0.00318005	0.0031951	0.00333857	0.00317387	0.00319261	0.00333582	0.0032392	0.00337075	0.00330476	0.003182	0.00317988	0.00365912	0.00316973	0.00327288
152	repeat	mCHG/CHG	0.00313194	0.00338467	0.00317492	0.00318531	0.00333205	0.0031644	0.00318413	0.00333259	0.00321868	0.00336315	0.00328494	0.00317099	0.00316666	0.00363851	0.0031692	0.00326182
153	repeat	mCHG/CHG	0.00311886	0.00336549	0.00314873	0.00316335	0.00330984	0.00314549	0.00316476	0.00330961	0.00319755	0.00334357	0.00325741	0.0031547	0.00314425	0.00360406	0.00314669	0.00324542
154	repeat	mCHG/CHG	0.00321083	0.00346501	0.00322365	0.00325599	0.00341384	0.00324198	0.00326159	0.00341288	0.00329548	0.00344653	0.00334847	0.00325132	0.00323592	0.00368071	0.00323541	0.00333689
155	repeat	mCHG/CHG	0.00323344	0.0034871	0.00324761	0.00328037	0.00343375	0.00327454	0.00329023	0.00343241	0.00332448	0.00346223	0.00337968	0.00327587	0.00326652	0.00371373	0.00325893	0.00336119
156	repeat	mCHG/CHG	0.00325242	0.00351125	0.00328305	0.00330596	0.00345727	0.00330655	0.00331622	0.00345866	0.0033445	0.00349366	0.00340468	0.00329921	0.00330432	0.00374851	0.00328597	0.0033899
157	repeat	mCHG/CHG	0.00321899	0.00347444	0.00324849	0.00327347	0.00339987	0.00327144	0.00327716	0.00341829	0.00329526	0.00345828	0.0033649	0.00326918	0.00326262	0.00372796	0.00324932	0.00334709
158	repeat	mCHG/CHG	0.00319975	0.0034679	0.00324269	0.00325527	0.00337837	0.00326178	0.00326494	0.00341589	0.00328455	0.00345335	0.00335727	0.00326061	0.00324459	0.00371847	0.00324163	0.0033459
159	repeat	mCHG/CHG	0.00326561	0.00352912	0.00330378	0.00332082	0.0034273	0.0033301	0.00333649	0.00349003	0.0033554	0.00352265	0.00342172	0.00333413	0.00330537	0.00378357	0.00331255	0.0034071
160	repeat	mCHG/CHG	0.00324371	0.00350663	0.00330183	0.00329848	0.00340855	0.00331963	0.00332987	0.00347474	0.00334771	0.00350832	0.00340849	0.00331356	0.00329556	0.0037652	0.00330253	0.0034038	0.00328493	0.0033331	0.00330902
1	CGI	mCHH/CHH	0.00301128	0.00342868	0.00320287	0.00313507	0.0034668	0.00316978	0.00314785	0.00336892	0.00315856	0.00333937	0.00327022	0.00316811	0.00307662	0.00349424	0.0031383	0.00327973
2	CGI	mCHH/CHH	0.00304711	0.00342872	0.00321638	0.00313813	0.00346738	0.00317823	0.00316232	0.00338362	0.00314649	0.00334016	0.00326322	0.00315697	0.00310565	0.00349168	0.00315215	0.00329075
3	CGI	mCHH/CHH	0.0030717	0.00341256	0.00319453	0.00310724	0.00342139	0.00314623	0.00316683	0.0033729	0.0031253	0.00337119	0.00325377	0.00313126	0.00312355	0.00347368	0.00314537	0.00326755
4	CGI	mCHH/CHH	0.00307917	0.00343024	0.00322315	0.00310936	0.00340163	0.00314245	0.00320501	0.00335358	0.00313556	0.00334488	0.00323633	0.00309063	0.00314988	0.0034733	0.00315486	0.00328761
5	CGI	mCHH/CHH	0.00305498	0.00341998	0.0032015	0.00308472	0.00337276	0.0031379	0.00320711	0.00332343	0.00313165	0.00333838	0.00321251	0.00306919	0.003119	0.00349814	0.00313252	0.00327185
6	CGI	mCHH/CHH	0.00304635	0.00345402	0.00327065	0.00309324	0.00341814	0.00319905	0.0031845	0.00331383	0.00314652	0.00332791	0.00320176	0.00308548	0.00310133	0.0035235	0.0031245	0.00326307
7	CGI	mCHH/CHH	0.00308135	0.00348653	0.00330779	0.00312941	0.00347067	0.00322034	0.00323724	0.00337436	0.00320792	0.00342755	0.00326167	0.00312713	0.00311661	0.00360682	0.00316488	0.00329883
8	CGI	mCHH/CHH	0.0030941	0.00350293	0.0033495	0.0031601	0.00350087	0.0032373	0.00325063	0.00339736	0.00324902	0.00345607	0.00327085	0.00324378	0.0031475	0.00362243	0.00315611	0.0032782
9	CGI	mCHH/CHH	0.00308317	0.00347381	0.00329796	0.00316625	0.00347673	0.00321918	0.00325203	0.00340257	0.0032333	0.0034458	0.00326429	0.00323293	0.00318274	0.00361779	0.00316628	0.00327586
10	CGI	mCHH/CHH	0.00304954	0.00342129	0.00319669	0.00310246	0.00344633	0.0031901	0.00318384	0.00334824	0.00316515	0.00336159	0.00319979	0.0032088	0.00312	0.00354207	0.00311347	0.0031892
11	CGI	mCHH/CHH	0.00304906	0.00344148	0.00320125	0.00307756	0.00342116	0.0032083	0.00317302	0.00335212	0.00315873	0.00335345	0.00323162	0.00312406	0.00310746	0.00353589	0.00312342	0.00324262
12	CGI	mCHH/CHH	0.00304907	0.00342868	0.00319555	0.00305952	0.00343104	0.00319614	0.00315484	0.00334067	0.00318194	0.00332849	0.00323743	0.00311893	0.00310177	0.00356473	0.00310736	0.00325606
13	CGI	mCHH/CHH	0.00302698	0.00341253	0.00321048	0.00304872	0.0034113	0.00319251	0.00314751	0.00331947	0.00317649	0.00332401	0.00323879	0.00312357	0.00311937	0.00358815	0.00311432	0.00325392
14	CGI	mCHH/CHH	0.00300209	0.00336729	0.00317496	0.00304168	0.00342344	0.00315051	0.00314238	0.00329945	0.00314929	0.00329324	0.0031953	0.00311037	0.00310179	0.00355163	0.00311323	0.00321917
15	CGI	mCHH/CHH	0.00301341	0.0033916	0.00316558	0.0030323	0.00342638	0.00315355	0.00315502	0.00331695	0.00315129	0.00330783	0.00319188	0.00311524	0.00309519	0.00353404	0.00309687	0.00322844
16	CGI	mCHH/CHH	0.00304132	0.00340393	0.0032065	0.00306314	0.00345091	0.00315995	0.00314684	0.00333962	0.00318141	0.00331264	0.00319905	0.00310367	0.00312655	0.00356339	0.00308821	0.00324424
17	CGI	mCHH/CHH	0.00302463	0.00339374	0.0032289	0.00305232	0.00347114	0.00312235	0.00312013	0.00333714	0.00314348	0.00333315	0.0032165	0.00317846	0.00313734	0.00358568	0.00307635	0.00319836
18	CGI	mCHH/CHH	0.00299122	0.0033778	0.0032475	0.00304288	0.0034342	0.00309275	0.0031042	0.00328808	0.00311107	0.00331433	0.00318513	0.00321124	0.00310808	0.00358229	0.00308636	0.00317726
19	CGI	mCHH/CHH	0.003088	0.00343337	0.00331086	0.00317454	0.00351747	0.00311828	0.00317447	0.00331384	0.00316892	0.00336651	0.00328912	0.00328707	0.00319367	0.00364642	0.00314326	0.00321006
20	CGI	mCHH/CHH	0.00315286	0.0034793	0.00332732	0.00324476	0.00352916	0.00315333	0.00320683	0.0033029	0.00324376	0.00337345	0.00332233	0.00325517	0.00323763	0.0036963	0.00317615	0.00325411	0.00324474	0.00324771	0.00324623
21	CGI_shore	mCHH/CHH	0.00310673	0.00337074	0.00313759	0.0031318	0.00337449	0.00312475	0.00314097	0.00332974	0.00315753	0.00332056	0.00325339	0.00308037	0.00311306	0.00363104	0.00313911	0.00320896
22	CGI_shore	mCHH/CHH	0.00309601	0.00336249	0.00313855	0.00311869	0.0033558	0.00311572	0.00313984	0.00333235	0.00314884	0.00331187	0.00324368	0.00308748	0.00310214	0.00361467	0.00313972	0.00320557
23	CGI_shore	mCHH/CHH	0.00311014	0.00336204	0.00314918	0.00311883	0.00334808	0.00312429	0.0031579	0.00333283	0.00314929	0.00331173	0.00323923	0.00308912	0.00311309	0.00360886	0.00316377	0.00320457
24	CGI_shore	mCHH/CHH	0.00308916	0.00336573	0.00314921	0.00313065	0.00334603	0.00312716	0.00314594	0.00334571	0.00315866	0.00333182	0.00324632	0.00309237	0.00310812	0.00361166	0.00318794	0.0032048
25	CGI_shore	mCHH/CHH	0.00311941	0.00337895	0.0031521	0.00315503	0.00336307	0.00315186	0.00316158	0.00335496	0.003191	0.00335254	0.003275	0.00310969	0.00313753	0.00363502	0.00322071	0.00323006
26	CGI_shore	mCHH/CHH	0.00312481	0.00338803	0.00314794	0.00316795	0.00337932	0.0031707	0.00316593	0.00337404	0.00322278	0.003381	0.00330913	0.00312804	0.00315593	0.00366348	0.00323445	0.00323986
27	CGI_shore	mCHH/CHH	0.0031577	0.003405	0.0031624	0.00317667	0.00338686	0.00318333	0.00319746	0.00339221	0.00326105	0.00339106	0.00333993	0.00314455	0.00319516	0.00368962	0.00325323	0.00326218
28	CGI_shore	mCHH/CHH	0.00315499	0.00340881	0.00315981	0.00318135	0.00339735	0.00318481	0.00319353	0.00339573	0.00326148	0.00340279	0.00334848	0.00313047	0.00319665	0.00369519	0.00325176	0.00325931
29	CGI_shore	mCHH/CHH	0.0031767	0.00342408	0.00316904	0.00319616	0.00339517	0.00319253	0.00320071	0.00339356	0.00325454	0.00340287	0.00334125	0.00313355	0.00319556	0.00369751	0.00325584	0.00326925
30	CGI_shore	mCHH/CHH	0.00318231	0.00342801	0.00317385	0.00320676	0.00340487	0.00319928	0.00320031	0.00339872	0.0032388	0.00340451	0.00333858	0.0031424	0.00318644	0.00369286	0.00324463	0.00327261
31	CGI_shore	mCHH/CHH	0.00317062	0.00343221	0.00317632	0.00320081	0.00340514	0.00319765	0.00320863	0.0033945	0.0032407	0.00339795	0.00332959	0.00314654	0.00318595	0.00369891	0.00324013	0.00327232
32	CGI_shore	mCHH/CHH	0.0031578	0.00343024	0.00318107	0.00320404	0.00341429	0.00320082	0.00321896	0.00339906	0.00324617	0.00339711	0.00332414	0.00315074	0.00319111	0.0037173	0.00323751	0.00328688
33	CGI_shore	mCHH/CHH	0.00315772	0.00342632	0.00318043	0.00320643	0.00342121	0.00319594	0.00321714	0.00338675	0.0032378	0.00338958	0.00332179	0.003158	0.0031874	0.00371281	0.00323608	0.00328726
34	CGI_shore	mCHH/CHH	0.00315832	0.00343292	0.00318935	0.00321338	0.00342739	0.00319633	0.00321658	0.00338917	0.00323865	0.00340228	0.0033294	0.00318032	0.00318113	0.00370908	0.00323136	0.00328856
35	CGI_shore	mCHH/CHH	0.00314394	0.00342216	0.00317648	0.0032025	0.00340932	0.00317623	0.00319752	0.00337895	0.0032242	0.00338979	0.00332582	0.00317377	0.0031681	0.00367916	0.0032087	0.00326827
36	CGI_shore	mCHH/CHH	0.00312007	0.00341275	0.00317375	0.00318286	0.00338891	0.00316208	0.00318893	0.00337269	0.00321151	0.00338381	0.00331089	0.00315629	0.00316143	0.003669	0.00319165	0.00326095
37	CGI_shore	mCHH/CHH	0.00310952	0.00340658	0.00315398	0.00316719	0.00337098	0.00315185	0.00317189	0.00335805	0.00319354	0.00336528	0.00329483	0.00312767	0.0031481	0.00364477	0.00317768	0.00325189
38	CGI_shore	mCHH/CHH	0.00308963	0.0033849	0.00313156	0.00315022	0.0033642	0.00314278	0.00315948	0.00334566	0.00318116	0.0033502	0.00328038	0.00310443	0.00313904	0.00362741	0.00317211	0.00324176
39	CGI_shore	mCHH/CHH	0.00307783	0.00338318	0.00312143	0.00314163	0.00336094	0.00314365	0.00315358	0.00333726	0.00318888	0.00334414	0.0032732	0.00308984	0.00312189	0.00360119	0.00316399	0.00323102
40	CGI_shore	mCHH/CHH	0.0030706	0.00336929	0.00312404	0.00314463	0.00335814	0.00314453	0.0031579	0.00334262	0.00319129	0.00333889	0.00326798	0.00308228	0.00312647	0.00360032	0.00316336	0.00322562	0.00324388	0.00328418	0.00326403
41	promoter	mCHH/CHH	0.00302644	0.00327247	0.00305887	0.00307949	0.00327618	0.00308854	0.00307469	0.00324657	0.0031209	0.0032397	0.00318915	0.00304482	0.00302886	0.00351288	0.00312441	0.00313063
42	promoter	mCHH/CHH	0.00302968	0.00327264	0.00306686	0.00308422	0.00327457	0.00308819	0.00307972	0.00325779	0.0031195	0.00324595	0.00319063	0.00303615	0.00304771	0.00353875	0.00313035	0.00313082
43	promoter	mCHH/CHH	0.00303292	0.00329048	0.00308831	0.00309207	0.00327598	0.00308868	0.00309712	0.00326985	0.00313383	0.00326405	0.0031976	0.00304178	0.00306353	0.00354189	0.00313877	0.00315019
44	promoter	mCHH/CHH	0.00302013	0.00329428	0.00307726	0.00307293	0.00327372	0.00308223	0.00309357	0.0032781	0.00312572	0.0032659	0.00320245	0.0030354	0.00305719	0.00353004	0.0031273	0.00314177
45	promoter	mCHH/CHH	0.00302322	0.00329816	0.00307547	0.00306666	0.00326133	0.00308128	0.00308734	0.00327358	0.00312901	0.00325222	0.00320941	0.00303196	0.00304162	0.00352034	0.00311038	0.00313519
46	promoter	mCHH/CHH	0.00305013	0.00330508	0.00307311	0.00307066	0.00325591	0.00307515	0.00308235	0.00329302	0.00313095	0.00323855	0.00319044	0.00300867	0.00304568	0.00355309	0.00309766	0.00311624
47	promoter	mCHH/CHH	0.00305438	0.00329143	0.00307867	0.0030623	0.00323572	0.00306246	0.00306116	0.0032886	0.00311059	0.00321732	0.00316663	0.00300579	0.00305792	0.00354094	0.00309099	0.0031063
48	promoter	mCHH/CHH	0.00304522	0.00327977	0.0030745	0.00304576	0.0032339	0.00304683	0.00305282	0.00327075	0.00309762	0.00321659	0.00315244	0.00299531	0.00303837	0.0035286	0.00308099	0.00310504
49	promoter	mCHH/CHH	0.00302372	0.00326805	0.00304476	0.00302929	0.00323029	0.00304664	0.00305623	0.00322177	0.00306168	0.00320291	0.00315738	0.00300196	0.00302101	0.00353915	0.00306648	0.00309892
50	promoter	mCHH/CHH	0.00298886	0.00326209	0.00302902	0.00302781	0.00323835	0.00302833	0.00305889	0.00320857	0.00307267	0.00318608	0.00317168	0.00299239	0.0030092	0.00354313	0.00304791	0.0030916
51	promoter	mCHH/CHH	0.00298468	0.00325296	0.00302311	0.00303676	0.00324316	0.0030253	0.00306939	0.00322017	0.00305695	0.00319277	0.00315162	0.00298685	0.00301094	0.00352048	0.00304499	0.00309156
52	promoter	mCHH/CHH	0.00296754	0.00323542	0.00301351	0.00301241	0.00322919	0.00300512	0.00305457	0.00321967	0.00306274	0.00319345	0.00312833	0.00296992	0.00298391	0.00347909	0.00304118	0.00307549
53	promoter	mCHH/CHH	0.00295416	0.00320579	0.00299445	0.0029938	0.0032066	0.00301355	0.00303634	0.00319386	0.0030312	0.0031821	0.00310232	0.00294942	0.00295134	0.00344175	0.00301744	0.00306337
54	promoter	mCHH/CHH	0.00293351	0.00318943	0.00297795	0.00294904	0.00318611	0.00298852	0.00299974	0.00319046	0.00301765	0.00313669	0.00309455	0.00293245	0.00292466	0.00341656	0.00298854	0.00302436
55	promoter	mCHH/CHH	0.00289705	0.00317028	0.00296181	0.00294255	0.00317511	0.00298449	0.00296731	0.00318655	0.00298086	0.00310078	0.00307342	0.00290233	0.00291839	0.00338661	0.00296539	0.00300857
56	promoter	mCHH/CHH	0.00289212	0.00316278	0.00296188	0.00293734	0.00316405	0.00294739	0.00295008	0.00318126	0.00296562	0.00308068	0.00306132	0.00289749	0.002908	0.0033663	0.00294891	0.00299281
57	promoter	mCHH/CHH	0.00285932	0.0031761	0.00293837	0.00295381	0.00315319	0.00293739	0.00294227	0.00314051	0.00293542	0.00308918	0.00304688	0.00289227	0.00289818	0.00335352	0.00293109	0.00299798
58	promoter	mCHH/CHH	0.00288254	0.00318876	0.00295791	0.00296397	0.00315958	0.00294532	0.0029507	0.0031234	0.00294283	0.003116	0.00305841	0.00290249	0.00289834	0.00335216	0.00292156	0.00300559
59	promoter	mCHH/CHH	0.00287029	0.00319951	0.00294733	0.00296355	0.00317947	0.00298122	0.00295114	0.0031304	0.00295508	0.00312355	0.00303748	0.00289007	0.00290787	0.0033381	0.00292558	0.00301076
60	promoter	mCHH/CHH	0.00288293	0.0031927	0.00295741	0.0029617	0.00319465	0.00301004	0.00295455	0.00313784	0.002978	0.00312304	0.00303369	0.00288813	0.0029239	0.00333589	0.00293208	0.0030131	0.00309313	0.0031126	0.00310286
61	utr5	mCHH/CHH	0.00272546	0.00311101	0.00293597	0.0029355	0.00318626	0.0029302	0.00294616	0.00306314	0.00302418	0.00303906	0.00294171	0.00286071	0.00284918	0.00336834	0.00289547	0.00302335
62	utr5	mCHH/CHH	0.0027139	0.00313888	0.00296675	0.00293998	0.00317545	0.00297007	0.00294561	0.00316606	0.00305269	0.00306838	0.00294599	0.00287248	0.00288057	0.0033163	0.00295426	0.00300886
63	utr5	mCHH/CHH	0.00280431	0.00321279	0.00299516	0.00294348	0.00317014	0.00298937	0.00290853	0.00324325	0.00301913	0.00308362	0.00294651	0.00287879	0.00290199	0.00337857	0.00299901	0.00301921
64	utr5	mCHH/CHH	0.00286077	0.00325901	0.00300584	0.00297121	0.00320893	0.00300934	0.00292451	0.00330398	0.00298471	0.00314302	0.00305727	0.00292007	0.00296398	0.00336652	0.00301263	0.00301458
65	utr5	mCHH/CHH	0.00291792	0.00322589	0.00300263	0.00293824	0.00321281	0.00297861	0.00289908	0.00323906	0.00289749	0.00313657	0.00312336	0.002942	0.00290192	0.00340385	0.00292211	0.003006
66	utr5	mCHH/CHH	0.00288545	0.0031653	0.00300356	0.00296334	0.00325917	0.00299594	0.00300068	0.00323817	0.00288302	0.0031983	0.00321219	0.00298049	0.00290875	0.00339476	0.0029389	0.00302647
67	utr5	mCHH/CHH	0.00296394	0.00318727	0.00298371	0.00296481	0.00326878	0.00304651	0.00300479	0.00319924	0.0029071	0.00318065	0.00317839	0.00292045	0.00290398	0.00343222	0.00291726	0.00310478
68	utr5	mCHH/CHH	0.00306165	0.00323661	0.0029787	0.00306735	0.00324117	0.00307127	0.00304664	0.00320951	0.00294662	0.0032604	0.00317477	0.0029108	0.00293023	0.00350143	0.00296067	0.00310588
69	utr5	mCHH/CHH	0.00310872	0.00331808	0.0030165	0.00306883	0.00319785	0.00303781	0.00298767	0.00319243	0.00296534	0.00325323	0.00310326	0.00291056	0.0028677	0.00347556	0.00295648	0.00305014
70	utr5	mCHH/CHH	0.00306125	0.0032307	0.00296844	0.00304392	0.00319406	0.00295564	0.00296338	0.00317563	0.00292193	0.00320236	0.00311416	0.00295026	0.00284743	0.00347803	0.00297591	0.00297101
71	utr5	mCHH/CHH	0.00302632	0.0032153	0.00298961	0.00304898	0.0032621	0.00298751	0.0029638	0.00320018	0.00294925	0.0031523	0.00312556	0.00300543	0.00290843	0.00353335	0.00300696	0.00304956
72	utr5	mCHH/CHH	0.00297579	0.00318607	0.00301614	0.00303515	0.00333216	0.00295934	0.00298455	0.00320073	0.00289919	0.00313772	0.00315716	0.00299029	0.00293434	0.00345935	0.00297761	0.00304526
73	utr5	mCHH/CHH	0.00290912	0.003184	0.00305142	0.00305316	0.0033128	0.00299549	0.0029598	0.00315633	0.00293299	0.00314782	0.00312185	0.00292172	0.0029704	0.00341139	0.00293956	0.00301296
74	utr5	mCHH/CHH	0.00281643	0.00318838	0.00299463	0.00295897	0.00325366	0.00289676	0.0029081	0.00310159	0.00287459	0.00313492	0.00303431	0.00285984	0.00288729	0.00329673	0.00289344	0.00296105
75	utr5	mCHH/CHH	0.00280475	0.00315038	0.00293493	0.00289192	0.00317912	0.00291416	0.00289656	0.00310275	0.00294326	0.00309297	0.00302301	0.00287834	0.00289954	0.00329586	0.0028913	0.00293701
76	utr5	mCHH/CHH	0.0028147	0.00318846	0.00293929	0.00288044	0.00316882	0.00286368	0.00297683	0.00319247	0.00292663	0.00312825	0.00305094	0.00295232	0.00287808	0.00332406	0.00289706	0.0029467
77	utr5	mCHH/CHH	0.00284809	0.00320479	0.00298908	0.00285469	0.00315238	0.00291052	0.00299662	0.00323767	0.00295459	0.00307334	0.00309738	0.00294968	0.00297076	0.00329173	0.00293385	0.00289238
78	utr5	mCHH/CHH	0.00284074	0.00322549	0.00300344	0.00293295	0.00323929	0.00292354	0.00296641	0.00329456	0.00297281	0.00308028	0.00305701	0.00297642	0.00299614	0.00347164	0.0029642	0.00295384
79	utr5	mCHH/CHH	0.00286337	0.00323732	0.00299185	0.00296781	0.00328748	0.00307932	0.0029305	0.00330045	0.00297949	0.00304988	0.00303444	0.00303527	0.00301309	0.00349551	0.00300477	0.00302015
80	utr5	mCHH/CHH	0.00285872	0.00322637	0.0029647	0.00304522	0.00340123	0.00313305	0.00294611	0.00332417	0.00299061	0.00307816	0.00302524	0.00310051	0.00299582	0.00361489	0.00300932	0.00309301	0.00305526	0.00305013	0.00305269
81	exon	mCHH/CHH	0.00303758	0.00326925	0.00307188	0.00307678	0.00325679	0.0030811	0.00308059	0.00327959	0.00313578	0.00327188	0.00321276	0.00303463	0.00305893	0.00352308	0.00310023	0.00313207
82	exon	mCHH/CHH	0.00306696	0.00329375	0.0030992	0.00310265	0.00327635	0.0031109	0.0031075	0.00330447	0.00315823	0.00330271	0.00322388	0.00306438	0.00307181	0.00353081	0.00312944	0.00316553
83	exon	mCHH/CHH	0.00311647	0.00333871	0.003129	0.00312845	0.00331529	0.00313439	0.0031173	0.00336	0.00318408	0.00334125	0.0032438	0.0030959	0.00313633	0.00356522	0.00314617	0.00320786
84	exon	mCHH/CHH	0.00310815	0.00336445	0.00312855	0.0031295	0.00331615	0.00313922	0.00313016	0.00335247	0.00318112	0.00335488	0.00324718	0.00309117	0.00314983	0.00359368	0.00315639	0.00322035
85	exon	mCHH/CHH	0.00309234	0.00337471	0.00315005	0.00310934	0.00336345	0.00312143	0.00312482	0.00335928	0.00316287	0.00335624	0.00324888	0.00309414	0.00316655	0.00363366	0.00314413	0.00321553
86	exon	mCHH/CHH	0.00308784	0.00335912	0.00313995	0.00312502	0.00335522	0.00312472	0.00314737	0.00334574	0.00317158	0.00336925	0.00325596	0.00310524	0.0031407	0.00364329	0.00314867	0.00322299
87	exon	mCHH/CHH	0.00310107	0.00336014	0.00314058	0.00314543	0.00336013	0.00314381	0.00314909	0.00337513	0.00317365	0.00334991	0.00323611	0.00312224	0.00314787	0.00365945	0.00314771	0.00322678
88	exon	mCHH/CHH	0.00311201	0.00335188	0.00315206	0.003184	0.00330851	0.00313934	0.0031752	0.00336609	0.00318711	0.00333641	0.00324594	0.00313173	0.00315488	0.00363548	0.00315988	0.00323074
89	exon	mCHH/CHH	0.00311455	0.0033611	0.00316172	0.00318611	0.00330891	0.00313813	0.00316403	0.00336737	0.00317012	0.0033159	0.00323791	0.00314625	0.00315735	0.00364172	0.00316216	0.00323316
90	exon	mCHH/CHH	0.00311223	0.00337484	0.00317933	0.00317984	0.00332175	0.00311705	0.00319498	0.00336793	0.00318482	0.00333338	0.00325528	0.0031529	0.0031888	0.00364511	0.00316582	0.0032352
91	exon	mCHH/CHH	0.0031064	0.00338427	0.00314744	0.00314602	0.00333286	0.00312563	0.00315383	0.00336796	0.00318938	0.00334912	0.00325588	0.00314973	0.00319829	0.00363495	0.00316706	0.00322962
92	exon	mCHH/CHH	0.0031059	0.00338899	0.00314531	0.0031371	0.00332809	0.00312071	0.00314889	0.0033522	0.00319837	0.00334402	0.00326881	0.00313402	0.00319287	0.00363785	0.00316449	0.00322978
93	exon	mCHH/CHH	0.00310124	0.00337118	0.0031542	0.00310763	0.00332875	0.00312146	0.00310862	0.00332609	0.00317729	0.00333558	0.00326361	0.00312104	0.00314261	0.00362025	0.00315935	0.00321619
94	exon	mCHH/CHH	0.00310637	0.0033868	0.00316034	0.00311902	0.0033325	0.00313619	0.00312425	0.00333955	0.00318335	0.00332583	0.00327942	0.00310659	0.00311233	0.00364077	0.00316588	0.00324222
95	exon	mCHH/CHH	0.00309122	0.00336812	0.00314693	0.00311643	0.00335357	0.00313163	0.00312985	0.00337059	0.00317151	0.00333525	0.00325904	0.00312196	0.00310313	0.00360686	0.00314557	0.00322354
96	exon	mCHH/CHH	0.00306287	0.00336407	0.00313443	0.00312885	0.00336917	0.00313361	0.00313976	0.00338474	0.00316708	0.00334296	0.00327754	0.00314253	0.0031104	0.00362066	0.00315355	0.00324021
97	exon	mCHH/CHH	0.00305044	0.00335794	0.00312312	0.00312484	0.00336858	0.00312431	0.00314229	0.00337789	0.00313497	0.00331982	0.00325976	0.00315251	0.00313025	0.00363057	0.00311507	0.00322552
98	exon	mCHH/CHH	0.00303487	0.00338437	0.00313816	0.00310779	0.00334296	0.00311808	0.00312803	0.00334844	0.00315037	0.00332607	0.00326882	0.00312192	0.00312657	0.00365577	0.00313853	0.00321852
99	exon	mCHH/CHH	0.0029965	0.00335669	0.00310036	0.00306312	0.00330816	0.003087	0.00310605	0.00332217	0.0031365	0.00326302	0.00322938	0.00307412	0.00310424	0.00361259	0.00308798	0.00318857
100	exon	mCHH/CHH	0.0029589	0.00333227	0.00307974	0.00302951	0.00328955	0.00305762	0.00308175	0.0032995	0.0031426	0.00325626	0.00320578	0.00304204	0.00307339	0.00359135	0.00308427	0.00315927	0.00320251	0.0032448	0.00322365
101	intron	mCHH/CHH	0.00303343	0.00330782	0.00309269	0.0030664	0.0032843	0.00307186	0.00309551	0.00328971	0.00311462	0.00326737	0.00320503	0.00304806	0.00306062	0.00360516	0.00311058	0.00315123
102	intron	mCHH/CHH	0.0030346	0.00330751	0.00308842	0.00307983	0.00328594	0.00307488	0.00309957	0.00329319	0.0031192	0.00327207	0.00320684	0.00305225	0.00306102	0.00360007	0.00310605	0.00315302
103	intron	mCHH/CHH	0.00304367	0.00331698	0.00308673	0.00309525	0.0032969	0.00308669	0.00311117	0.00329615	0.00313101	0.00328502	0.00321589	0.00305592	0.00305898	0.00360441	0.00311006	0.00316188
104	intron	mCHH/CHH	0.00305687	0.00332295	0.00308302	0.00310665	0.00329723	0.00309204	0.00311771	0.00330432	0.00313965	0.00329147	0.00322218	0.00306918	0.00306684	0.00360052	0.00310685	0.00317187
105	intron	mCHH/CHH	0.00306146	0.00332333	0.00308396	0.00310436	0.00329493	0.00309535	0.00312077	0.00330131	0.00313904	0.00329027	0.00321748	0.00306465	0.00305882	0.00360328	0.0031059	0.0031736
106	intron	mCHH/CHH	0.00306001	0.00331854	0.00308146	0.00309332	0.00328517	0.00308788	0.00310976	0.00330289	0.0031327	0.00328022	0.0032078	0.00305804	0.00305419	0.00359427	0.0031069	0.00316742
107	intron	mCHH/CHH	0.00305124	0.00331165	0.00308111	0.00308824	0.00328809	0.0030889	0.00310991	0.0032964	0.00312655	0.0032758	0.00320601	0.00305092	0.00304811	0.00359945	0.00310444	0.0031672
108	intron	mCHH/CHH	0.00305204	0.00331326	0.00308267	0.0030868	0.00329098	0.00308954	0.00310922	0.00329685	0.00312336	0.00327429	0.00321323	0.00305622	0.00305426	0.00359673	0.00310662	0.0031716
109	intron	mCHH/CHH	0.0030501	0.00331589	0.0030864	0.00309611	0.00329732	0.00309237	0.00311859	0.00329374	0.0031234	0.0032761	0.00322138	0.003056	0.00306423	0.0036039	0.00310515	0.0031763
110	intron	mCHH/CHH	0.00304716	0.00331254	0.00308244	0.00309591	0.00329595	0.00308624	0.00311359	0.00329189	0.00312057	0.0032749	0.00321924	0.00305214	0.0030584	0.00360249	0.00309942	0.00316686
111	intron	mCHH/CHH	0.00304544	0.00331443	0.00308159	0.00309384	0.00329408	0.00308322	0.00311456	0.003294	0.00312471	0.00327791	0.00321513	0.00304892	0.00305684	0.00360224	0.00310087	0.00316329
112	intron	mCHH/CHH	0.00305297	0.00331234	0.00308554	0.00310051	0.00329491	0.00308652	0.00311297	0.00330109	0.00312948	0.00327715	0.00321811	0.00305369	0.00305583	0.00361031	0.00310025	0.00316483
113	intron	mCHH/CHH	0.00305154	0.00331971	0.00309177	0.00310391	0.00329262	0.00309076	0.00311669	0.00330424	0.00312865	0.0032753	0.00321926	0.0030539	0.00306362	0.00360524	0.0031052	0.0031652
114	intron	mCHH/CHH	0.00305066	0.00332187	0.00309209	0.00310348	0.00329842	0.00309071	0.00311578	0.00330384	0.00313283	0.00327755	0.00322555	0.00305587	0.00306996	0.00361272	0.0031083	0.00316217
115	intron	mCHH/CHH	0.00304623	0.00332455	0.00309473	0.0030994	0.00329486	0.00309006	0.0031116	0.00329554	0.00313118	0.00327984	0.00322338	0.00305875	0.00307581	0.00360699	0.00310993	0.00316095
116	intron	mCHH/CHH	0.00304878	0.00332902	0.00309522	0.00310541	0.00329194	0.00309171	0.00311062	0.00329928	0.0031362	0.00328307	0.00322001	0.00306743	0.00307076	0.00361314	0.00311327	0.00316731
117	intron	mCHH/CHH	0.00304958	0.00332397	0.00309418	0.00310209	0.00329205	0.00309426	0.00311004	0.003306	0.00313274	0.0032763	0.00321584	0.003068	0.00306781	0.00360945	0.00310702	0.00317192
118	intron	mCHH/CHH	0.00305226	0.0033235	0.00308943	0.00309745	0.00329799	0.00309144	0.00311299	0.0033069	0.00313261	0.00327519	0.00321335	0.00306834	0.00306872	0.00360601	0.0031072	0.00317351
119	intron	mCHH/CHH	0.00305468	0.00331612	0.00309216	0.00309039	0.00329953	0.00308857	0.00311391	0.00330658	0.00313232	0.00327655	0.00321475	0.0030665	0.00307319	0.0036071	0.00310052	0.00316817
120	intron	mCHH/CHH	0.00305818	0.00331926	0.0030969	0.00309656	0.00329773	0.00308725	0.00311427	0.00330096	0.00313274	0.0032804	0.00321611	0.00306929	0.00307892	0.00361033	0.003103	0.00316774	0.003168	0.00320278	0.00318539
121	utr3	mCHH/CHH	0.00323769	0.0034429	0.00316446	0.00322213	0.00341275	0.00319362	0.00323749	0.0034402	0.0032789	0.00342786	0.0033587	0.00323428	0.0032252	0.00360437	0.00319111	0.00330748
122	utr3	mCHH/CHH	0.00321228	0.00341656	0.00313633	0.00316173	0.00337633	0.00319266	0.00317804	0.00340271	0.00325501	0.00338532	0.00332748	0.00323389	0.00320294	0.0036332	0.00314522	0.00326375
123	utr3	mCHH/CHH	0.00313425	0.00337781	0.00309172	0.00307995	0.00332927	0.00314469	0.00314892	0.00334267	0.00319106	0.00333283	0.00328035	0.00320715	0.00318297	0.00362498	0.00310517	0.00325735
124	utr3	mCHH/CHH	0.00310143	0.00337936	0.00308067	0.00308983	0.00334082	0.00313939	0.00308693	0.00339319	0.0031643	0.00325605	0.0032803	0.00315342	0.00312269	0.00364412	0.00313	0.00316567
125	utr3	mCHH/CHH	0.00311155	0.00337653	0.00311446	0.00315008	0.00337713	0.00309044	0.00311723	0.00342264	0.00316019	0.00327748	0.00327948	0.00310538	0.0030974	0.00359061	0.00317304	0.00319093
126	utr3	mCHH/CHH	0.0030894	0.00336669	0.00311901	0.00316063	0.0033515	0.00308744	0.00309264	0.00340722	0.00313604	0.00328119	0.00326971	0.00309211	0.00307187	0.00356186	0.00316869	0.00317212
127	utr3	mCHH/CHH	0.00308549	0.00335331	0.00315392	0.00318328	0.0033347	0.00308065	0.00314439	0.0033927	0.00318695	0.00338466	0.00325884	0.00309862	0.00308463	0.00355417	0.00322405	0.0032599
128	utr3	mCHH/CHH	0.00307061	0.00339288	0.00313751	0.00315465	0.00329556	0.00309398	0.0031564	0.00338299	0.00316233	0.003372	0.00324904	0.00310245	0.0031299	0.00355657	0.00323106	0.00322773
129	utr3	mCHH/CHH	0.00312071	0.00338341	0.00316808	0.00315997	0.00329703	0.00308179	0.00317737	0.00334835	0.00316616	0.00334949	0.00324379	0.00311069	0.00315041	0.00353845	0.00321432	0.00324781
130	utr3	mCHH/CHH	0.00312388	0.00337445	0.00312427	0.00315716	0.00330604	0.00307736	0.0031147	0.00337447	0.00320351	0.00332762	0.00324735	0.00308179	0.00319873	0.003583	0.0031838	0.0032513
131	utr3	mCHH/CHH	0.00307992	0.00327294	0.00310445	0.00318915	0.00331162	0.00304263	0.00309086	0.00338845	0.00324602	0.0033046	0.00322107	0.00306597	0.00318095	0.00359617	0.00319387	0.00324503
132	utr3	mCHH/CHH	0.00306651	0.00330067	0.00307688	0.00316959	0.00330724	0.00305127	0.00309897	0.00341187	0.00323863	0.00333897	0.00325245	0.00306512	0.00317658	0.00364404	0.00320142	0.00320463
133	utr3	mCHH/CHH	0.00314563	0.00334449	0.00313334	0.00318123	0.00330797	0.0031315	0.00320731	0.00338141	0.00321536	0.00336144	0.00326022	0.00313969	0.00318841	0.00362246	0.00322819	0.00320407
134	utr3	mCHH/CHH	0.0031944	0.00343929	0.00317631	0.00313809	0.00336344	0.00317888	0.00320629	0.00336438	0.003205	0.00339982	0.00335978	0.00320406	0.00321027	0.00357132	0.00324318	0.00325232
135	utr3	mCHH/CHH	0.00316596	0.00343324	0.00316504	0.00313191	0.0033831	0.00316296	0.00321455	0.00334471	0.00319745	0.00335517	0.0032943	0.00321247	0.00319302	0.00350272	0.00326319	0.00321476
136	utr3	mCHH/CHH	0.00310322	0.00335344	0.00314469	0.00309135	0.00341634	0.0031021	0.00312269	0.00333801	0.00312765	0.00327705	0.00329533	0.00310403	0.00310287	0.00347629	0.00322312	0.00315514
137	utr3	mCHH/CHH	0.0030916	0.00330062	0.00309311	0.00305295	0.00331591	0.00306104	0.00310937	0.0032933	0.00309556	0.00321377	0.00320412	0.00303984	0.0030359	0.00356982	0.00316329	0.00310463
138	utr3	mCHH/CHH	0.00306489	0.00327994	0.00309024	0.00304947	0.00327716	0.00305349	0.00307101	0.00327769	0.00310337	0.00325885	0.00322799	0.00300639	0.00300503	0.00359218	0.00313942	0.00315715
139	utr3	mCHH/CHH	0.00297631	0.00324582	0.0030372	0.00301776	0.00318744	0.00302925	0.00308121	0.00322538	0.00309003	0.003233	0.00316201	0.00302455	0.00302184	0.00358309	0.00307532	0.00315807
140	utr3	mCHH/CHH	0.0029011	0.00322096	0.00303234	0.00303307	0.00319275	0.00304453	0.00308607	0.00321622	0.00307444	0.00325812	0.00315332	0.00301006	0.0030179	0.00352253	0.00306334	0.00317212	0.00320291	0.00324597	0.00322444
141	repeat	mCHH/CHH	0.00299954	0.00330208	0.00305067	0.00304585	0.00328134	0.00306113	0.0030894	0.00324379	0.00308088	0.00324967	0.00316733	0.00302344	0.00302199	0.00353167	0.00303441	0.00314561
142	repeat	mCHH/CHH	0.002998	0.00329746	0.00304685	0.00304599	0.00327923	0.00305757	0.00308318	0.00323884	0.00307687	0.00324756	0.00316749	0.00302266	0.00301565	0.00352841	0.00303222	0.00314511
143	repeat	mCHH/CHH	0.00301548	0.00331065	0.00306632	0.003072	0.00329128	0.003071	0.00309314	0.00325239	0.00309909	0.00326921	0.00319078	0.00304257	0.00303623	0.0035455	0.00305157	0.0031669
144	repeat	mCHH/CHH	0.00300346	0.00329628	0.00304622	0.0030608	0.00327114	0.00305817	0.00307865	0.00323826	0.00308286	0.00325413	0.00317521	0.00302989	0.00301751	0.00352811	0.00304152	0.00315394
145	repeat	mCHH/CHH	0.00305078	0.00334228	0.00308346	0.00311036	0.00331114	0.00310442	0.00312899	0.00328864	0.00313678	0.00330144	0.00322167	0.00307981	0.00306956	0.00357016	0.00308861	0.00319525
146	repeat	mCHH/CHH	0.00305187	0.00334518	0.00307927	0.00310587	0.00330932	0.00310447	0.00313138	0.00328613	0.00313585	0.00329409	0.00322053	0.00308274	0.00306502	0.00356688	0.00308692	0.00318871
147	repeat	mCHH/CHH	0.00309312	0.00337933	0.00311221	0.00313559	0.00334712	0.00313115	0.00316103	0.00331789	0.00316621	0.00332645	0.00324809	0.00311227	0.00309822	0.00359493	0.003114	0.00321479
148	repeat	mCHH/CHH	0.00304461	0.00333379	0.0030757	0.00308199	0.00330024	0.00308251	0.00310786	0.00326405	0.00311074	0.00327489	0.00319624	0.0030557	0.00304529	0.00354785	0.00306363	0.00316519
149	repeat	mCHH/CHH	0.00303334	0.00332211	0.0030705	0.00307112	0.00329721	0.00307079	0.00309499	0.00325957	0.00310268	0.00326969	0.0031871	0.00304471	0.00303949	0.00353651	0.00305365	0.00315665
150	repeat	mCHH/CHH	0.00298927	0.0032876	0.00304335	0.00303736	0.00326551	0.00304016	0.00306415	0.00323045	0.0030738	0.0032364	0.00316341	0.0030162	0.00301001	0.00351034	0.00302457	0.00312602
151	repeat	mCHH/CHH	0.0030136	0.00330839	0.00306207	0.00306522	0.00329383	0.00306284	0.00308748	0.00325782	0.00309956	0.00325996	0.0031919	0.00304739	0.00304591	0.00353625	0.00304952	0.00315063
152	repeat	mCHH/CHH	0.00300613	0.0033004	0.00305466	0.00305767	0.00328549	0.00306192	0.00308303	0.00324804	0.00308865	0.00324936	0.00318151	0.00303832	0.00303428	0.00352897	0.0030389	0.00314131
153	repeat	mCHH/CHH	0.00300888	0.00330025	0.0030504	0.00306292	0.00327924	0.0030648	0.00308067	0.00324666	0.00308808	0.00325329	0.00317044	0.00303438	0.00302976	0.00351937	0.00303761	0.00313869
154	repeat	mCHH/CHH	0.00301248	0.00330726	0.00304933	0.00306644	0.00328588	0.00307103	0.00308282	0.00324919	0.00309266	0.00325641	0.00317461	0.00303602	0.00302496	0.00352056	0.00304084	0.00314136
155	repeat	mCHH/CHH	0.00305782	0.00335799	0.00308248	0.00311749	0.00333753	0.00311766	0.00313201	0.00330105	0.00314601	0.00330592	0.00323096	0.00308803	0.00308078	0.00357237	0.00309173	0.00318866
156	repeat	mCHH/CHH	0.00314954	0.00345802	0.00316678	0.00320739	0.00345127	0.0032108	0.0032298	0.00339522	0.00324291	0.00340856	0.00334035	0.00319206	0.00317968	0.00367759	0.00318011	0.00329186
157	repeat	mCHH/CHH	0.00319196	0.0035029	0.0032123	0.00325618	0.00348723	0.00325597	0.00327966	0.00344316	0.00328903	0.00345735	0.00338708	0.00323685	0.00322699	0.00372943	0.00322772	0.00333582
158	repeat	mCHH/CHH	0.00327747	0.00358889	0.00328668	0.00334042	0.00356921	0.00334046	0.00336215	0.00352534	0.00337357	0.00354272	0.00346572	0.00332172	0.0033101	0.00381288	0.00330718	0.00341717
159	repeat	mCHH/CHH	0.00324542	0.00354805	0.00326386	0.00331711	0.00352522	0.00332247	0.00333764	0.00350922	0.00335088	0.00351379	0.00343043	0.00329891	0.00329412	0.00378631	0.0032933	0.0033881
160	repeat	mCHH/CHH	0.00326695	0.00356823	0.00328035	0.00333832	0.00355425	0.00335094	0.00336235	0.00353779	0.00337954	0.00354215	0.00345075	0.00333133	0.00332339	0.00380762	0.00331724	0.00341568	0.00320508	0.00323244	0.00321876
