# Supplementary material for: Extensive differential DNA methylation between tuberculosis skin test positive and skin test negative cattle
Source: BMC Genomics. 2024 Aug 6;25:762. doi: 10.1186/s12864-024-10574-x (PMC11301934; doi:10.1186/s12864-024-10574-x)
Supplement: Supplementary file 5 — Supplementary Material 5 - Supplementary Table S3: Differentially expressed regions (DMRs) across all genomic features from M. bovis-infected and non-infected control animals is shown in Tab 1. Subsequent tabs are subsets of this data including DMRs in exons and promoters with >15% differential methylation [file 12864_2024_10574_MOESM5_ESM.xlsx]

## Sheet: All DMR data
#chr	start	end	length	nCG	G12_meanMethy	G34_meanMethy	diff.Methy	areaStat	C_context	regionID	region	Gene Symbol
1	79426	79518	93	7	0.777128	0.594642	0.18	40.0514	CG	Target=BTSAT2:1-160057;Class=Satellite/centr	repeat
1	1316781	1316832	52	8	0.878306	0.976059	-0.1	-38.0247	CG	Target=L1_BT:8094-8379;Class=LINE/L1	repeat
1	1398025	1398233	209	22	0.138531	0.261671	-0.12	-116.023	CG	ENSBTAG00000012594	intron	MRPS6	gnl|BL_ORD_ID|421302 sp|P82931|RT06_BOVIN 28S ribosomal protein S6, mitochondrial OS=Bos taurus OX=9913 GN=MRPS6 PE=1 SV=4//4.82153e-71
1	1401622	1401753	132	26	0.602538	0.46015	0.14	138.58	CG	ENSBTAG00000012594	intron	MRPS6	gnl|BL_ORD_ID|421302 sp|P82931|RT06_BOVIN 28S ribosomal protein S6, mitochondrial OS=Bos taurus OX=9913 GN=MRPS6 PE=1 SV=4//4.82153e-71
1	1974343	1974413	71	19	0.936072	0.970268	-0.03	-80.0056	CG	ENSBTAG00000008482	exon	SON	gnl|BL_ORD_ID|439392 sp|P18583|SON_HUMAN Protein SON OS=Homo sapiens OX=9606 GN=SON PE=1 SV=4//0
1	1974343	1974413	71	19	0.936072	0.970268	-0.03	-80.0056	CG	1:1974217:1974564	CGI
1	2123494	2123573	80	11	0.748373	0.613967	0.13	54.3814	CG	ENSBTAG00000012899	intron	IFNGR2	gnl|BL_ORD_ID|193360 sp|P38484|INGR2_HUMAN Interferon gamma receptor 2 OS=Homo sapiens OX=9606 GN=IFNGR2 PE=1 SV=2//1.49026e-140
1	2123494	2123573	80	11	0.748373	0.613967	0.13	54.3814	CG	ENSBTAG00000012899	promoter	IFNGR2	gnl|BL_ORD_ID|193360 sp|P38484|INGR2_HUMAN Interferon gamma receptor 2 OS=Homo sapiens OX=9606 GN=IFNGR2 PE=1 SV=2//1.49026e-140
1	2123494	2123573	80	11	0.748373	0.613967	0.13	54.3814	CG	Target=MIR:14-197;Class=SINE/MIR	repeat
1	2227136	2227209	74	8	0.264102	0.11094	0.15	41.1284	CG	Target=MER34-int:4326-5018;Class=LTR/ERV1	repeat
1	2266503	2266651	149	37	0.71804	0.61134	0.11	192.52	CG	Target=L1MA9:5411-5517;Class=LINE/L1	repeat
1	2266503	2266651	149	37	0.71804	0.61134	0.11	192.52	CG	Target=BovB:8-756;Class=LINE/RTE-BovB	repeat
1	2266503	2266651	149	37	0.71804	0.61134	0.11	192.52	CG	ENSBTAG00000019404	intron	IL10RB	gnl|BL_ORD_ID|185837 sp|Q08334|I10R2_HUMAN Interleukin-10 receptor subunit beta OS=Homo sapiens OX=9606 GN=IL10RB PE=1 SV=2//2.13561e-172
1	2287299	2287373	75	8	0.407009	0.624965	-0.22	-49.8799	CG	ENSBTAG00000019404	intron	IL10RB	gnl|BL_ORD_ID|185837 sp|Q08334|I10R2_HUMAN Interleukin-10 receptor subunit beta OS=Homo sapiens OX=9606 GN=IL10RB PE=1 SV=2//2.13561e-172
1	2287299	2287373	75	8	0.407009	0.624965	-0.22	-49.8799	CG	Target=L1MB3:5775-6183;Class=LINE/L1	repeat
1	2292234	2292338	105	7	0.457502	0.620875	-0.16	-33.0921	CG	ENSBTAG00000019404	intron	IL10RB	gnl|BL_ORD_ID|185837 sp|Q08334|I10R2_HUMAN Interleukin-10 receptor subunit beta OS=Homo sapiens OX=9606 GN=IL10RB PE=1 SV=2//2.13561e-172
1	2292234	2292338	105	7	0.457502	0.620875	-0.16	-33.0921	CG	1:2290332:2292332	CGI_shore
1	2292234	2292338	105	7	0.457502	0.620875	-0.16	-33.0921	CG	1:2292333:2292545	CGI
1	2310390	2310491	102	7	0.469067	0.334752	0.13	32.8597	CG	ENSBTAG00000019404	intron	IL10RB	gnl|BL_ORD_ID|185837 sp|Q08334|I10R2_HUMAN Interleukin-10 receptor subunit beta OS=Homo sapiens OX=9606 GN=IL10RB PE=1 SV=2//2.13561e-172
1	2549108	2549186	79	25	0.0556811	0.0876738	-0.03	-116.704	CG	1:2544371:2552475	CGI
1	2549108	2549186	79	25	0.0556811	0.0876738	-0.03	-116.704	CG	ENSBTAG00000049136	promoter	OLIG2	gnl|BL_ORD_ID|285637 sp|Q9EQW6|OLIG2_MOUSE Oligodendrocyte transcription factor 2 OS=Mus musculus OX=10090 GN=Olig2 PE=1 SV=1//3.5298e-14
1	3966927	3967066	140	49	0.111069	0.0669889	0.04	225.787	CG	ENSBTAG00000051337	promoter	--	-//-
1	3966927	3967066	140	49	0.111069	0.0669889	0.04	225.787	CG	1:3966404:3968430	CGI
1	3966927	3967066	140	49	0.111069	0.0669889	0.04	225.787	CG	ENSBTAG00000051337	TSS	--	-//-
1	3966927	3967066	140	49	0.111069	0.0669889	0.04	225.787	CG	ENSBTAG00000051337	exon	--	-//-
1	4196739	4196870	132	12	0.439576	0.59939	-0.16	-61.2257	CG	ENSBTAG00000017839	intron	TIAM1	gnl|BL_ORD_ID|472416 sp|Q13009|TIAM1_HUMAN T-lymphoma invasion and metastasis-inducing protein 1 OS=Homo sapiens OX=9606 GN=TIAM1 PE=1 SV=2//1.18793e-79
1	4818403	4818522	120	9	0.4822	0.669937	-0.19	-48.8169	CG	Target=L1_BT:2-8389;Class=LINE/L1	repeat
1	4882678	4882776	99	8	0.697271	0.88203	-0.18	-41.0202	CG	Target=Bov-tA3:142-207;Class=SINE/tRNA-Core-RTE	repeat
1	4882678	4882776	99	8	0.697271	0.88203	-0.18	-41.0202	CG	Target=BovB:2993-3832;Class=LINE/RTE-BovB	repeat
1	6042828	6043010	183	32	0.286686	0.230732	0.06	149.382	CG	1:6040888:6042888	CGI_shore
1	6042828	6043010	183	32	0.286686	0.230732	0.06	149.382	CG	1:6042889:6043125	CGI
1	6264438	6264491	54	11	0.0429056	8.84e-05	0.04	56.3801	CHG	ENSBTAG00000034854	intron	GRIK1	gnl|BL_ORD_ID|160915 sp|P22756|GRIK1_RAT Glutamate receptor ionotropic, kainate 1 OS=Rattus norvegicus OX=10116 GN=Grik1 PE=1 SV=3//0
1	8723238	8723346	109	6	0.593596	0.809072	-0.22	-31.2592	CG	Target=Bov-tA2:5-204;Class=SINE/tRNA-Core-RTE	repeat
1	8726152	8726207	56	7	0.670778	0.819579	-0.15	-35.0544	CG	Target=Bov-tA1:1-226;Class=SINE/tRNA-Core-RTE	repeat
1	8919299	8919438	140	17	0.812067	0.626759	0.19	120.084	CG	1:8918372:8920373	CGI_shore
1	8919299	8919438	140	17	0.812067	0.626759	0.19	120.084	CG	Target=Bov-tA2:138-204;Class=SINE/tRNA-Core-RTE	repeat
1	8919299	8919438	140	17	0.812067	0.626759	0.19	120.084	CG	Target=BovB:3361-3768;Class=LINE/RTE-BovB	repeat
1	8921368	8921476	109	16	0.000309528	0.0701783	-0.07	-83.6458	CHG	Target=BovB:769-2419;Class=LINE/RTE-BovB	repeat
1	9442240	9442299	60	21	0.13956	0.195385	-0.06	-98.3122	CG	1:9440174:9442730	CGI
1	9442240	9442299	60	21	0.13956	0.195385	-0.06	-98.3122	CG	ENSBTAG00000000648	exon	ADAMTS5	gnl|BL_ORD_ID|39267 sp|Q9UNA0|ATS5_HUMAN A disintegrin and metalloproteinase with thrombospondin motifs 5 OS=Homo sapiens OX=9606 GN=ADAMTS5 PE=1 SV=2//0
1	9743185	9743250	66	6	0.596147	0.795409	-0.2	-30.2139	CG	Target=Bov-tA1:1-224;Class=SINE/tRNA-Core-RTE	repeat
1	10557718	10557823	106	6	0.920455	0.668058	0.25	40.1405	CG	Target=Bov-tA2:5-206;Class=SINE/tRNA-Core-RTE	repeat
1	12507569	12507649	81	16	0.864256	0.937734	-0.07	-73.0144	CG	Target=BOV-A2:143-272;Class=SINE/Core-RTE	repeat
1	12687039	12687119	81	8	0.64066	0.798259	-0.16	-40.0551	CG	Target=BOV-A2:104-272;Class=SINE/Core-RTE	repeat
1	13572862	13572931	70	9	0.577413	0.796841	-0.22	-36.7138	CG	Target=L1_BT:7889-8362;Class=LINE/L1	repeat
1	15586612	15586675	64	9	0.762434	0.90113	-0.14	-40.164	CG	Target=BovB:3011-3835;Class=LINE/RTE-BovB	repeat
1	15883347	15883745	399	101	0.103624	0.161202	-0.06	-456.268	CG	1:15883061:15884283	CGI
1	16147211	16147311	101	6	0.682396	0.871057	-0.19	-33.0229	CG	Target=Bov-tA3:90-213;Class=SINE/tRNA-Core-RTE	repeat
1	16147211	16147311	101	6	0.682396	0.871057	-0.19	-33.0229	CG	Target=BOV-A2:1-154;Class=SINE/Core-RTE	repeat
1	16147211	16147311	101	6	0.682396	0.871057	-0.19	-33.0229	CG	Target=BOV-A2:1-152;Class=SINE/Core-RTE	repeat
1	16147211	16147311	101	6	0.682396	0.871057	-0.19	-33.0229	CG	Target=Bov-tA3:11-213;Class=SINE/tRNA-Core-RTE	repeat
1	16492176	16492388	213	6	0.0671712	0.400893	-0.33	-44.1925	CG	Target=Bov-tA2:138-204;Class=SINE/tRNA-Core-RTE	repeat
1	16492176	16492388	213	6	0.0671712	0.400893	-0.33	-44.1925	CG	Target=BovB:3405-3834;Class=LINE/RTE-BovB	repeat
1	18762983	18763070	88	8	0.793735	0.597856	0.2	46.7996	CG	Target=L1ME3A:6031-6153;Class=LINE/L1	repeat
1	18762983	18763070	88	8	0.793735	0.597856	0.2	46.7996	CG	Target=Bov-tA2:5-209;Class=SINE/tRNA-Core-RTE	repeat
1	18845252	18845383	132	13	0.890218	0.782237	0.11	62.14	CG	Target=L1_BT:2-8371;Class=LINE/L1	repeat
1	19276566	19276684	119	40	0.00454542	0.0269366	-0.02	-197.962	CHH	Target=BTLTR1B1:1-1331;Class=LTR/ERVK	repeat
1	22280584	22280749	166	12	0.548024	0.742532	-0.19	-69.5411	CG	ENSBTAG00000054742	promoter	--	-//-
1	22280584	22280749	166	12	0.548024	0.742532	-0.19	-69.5411	CG	ENSBTAG00000054742	exon	--	-//-
1	22405121	22405180	60	9	0.551978	0.756183	-0.2	-42.2253	CG	Target=L1_BT:7430-8375;Class=LINE/L1	repeat
1	22504916	22504975	60	10	0.935809	0.770085	0.17	62.7733	CG	Target=BOV-A2:8-272;Class=SINE/Core-RTE	repeat
1	26161853	26161907	55	23	0.85978	0.742516	0.12	115.361	CG	ENSBTAG00000009851	intron	ROBO1	gnl|BL_ORD_ID|390959 sp|Q9Y6N7|ROBO1_HUMAN Roundabout homolog 1 OS=Homo sapiens OX=9606 GN=ROBO1 PE=1 SV=1//6.49892e-16
1	26583743	26583799	57	11	0.165518	0.106038	0.06	47.2163	CG	1:26582856:26584857	CGI_shore
1	26583743	26583799	57	11	0.165518	0.106038	0.06	47.2163	CG	1:26583384:26584256	CGI
1	27411377	27411467	91	13	0.124725	0.211229	-0.09	-59.4468	CG	1:27411239:27413240	CGI_shore
1	27411377	27411467	91	13	0.124725	0.211229	-0.09	-59.4468	CG	1:27410042:27412042	CGI_shore
1	27593856	27593915	60	9	0.744031	0.857128	-0.11	-43.5813	CG	Target=ERV1-1-LTR_BT:1-299;Class=LTR/ERV1	repeat
1	27725967	27726129	163	10	0.812401	0.186742	0.63	107.171	CG	Target=Bov-tA2:4-210;Class=SINE/tRNA-Core-RTE	repeat
1	27805839	27805957	119	6	0.13783	0.553286	-0.42	-45.0886	CG	Target=BovB:2091-2265;Class=LINE/RTE-BovB	repeat
1	27805839	27805957	119	6	0.13783	0.553286	-0.42	-45.0886	CG	Target=Bov-tA3:84-213;Class=SINE/tRNA-Core-RTE	repeat
1	27807938	27807995	58	7	0.233048	0.510382	-0.28	-41.394	CG	Target=BOV-A2:1-270;Class=SINE/Core-RTE	repeat
1	31100879	31100972	94	11	0.615813	0.797504	-0.18	-54.8724	CG	Target=BovB:3471-3831;Class=LINE/RTE-BovB	repeat
1	31100879	31100972	94	11	0.615813	0.797504	-0.18	-54.8724	CG	Target=Bov-tA3:141-207;Class=SINE/tRNA-Core-RTE	repeat
1	31181267	31181366	100	15	0.870796	0.931321	-0.06	-70.1225	CG	Target=L1_BT:1-7946;Class=LINE/L1	repeat
1	31675740	31675885	146	49	0.173812	0.115535	0.06	236.444	CG	1:31675273:31676365	CGI
1	33523852	33523981	130	13	0.850796	0.718505	0.13	64.9761	CG	Target=BovB:3324-3831;Class=LINE/RTE-BovB	repeat
1	33523852	33523981	130	13	0.850796	0.718505	0.13	64.9761	CG	Target=Bov-tA3:141-207;Class=SINE/tRNA-Core-RTE	repeat
1	36804027	36804092	66	17	0.931211	0.906466	0.02	55.5634	CG	Target=L1_BT:1-1156;Class=LINE/L1	repeat
1	37413258	37413328	71	9	0.323226	0.558362	-0.24	-50.8915	CG	Target=L1_BT:8024-8389;Class=LINE/L1	repeat
1	37413258	37413328	71	9	0.323226	0.558362	-0.24	-50.8915	CG	ENSBTAG00000006811	intron	EPHA3	gnl|BL_ORD_ID|120384 sp|P29320|EPHA3_HUMAN Ephrin type-A receptor 3 OS=Homo sapiens OX=9606 GN=EPHA3 PE=1 SV=2//0
1	37802861	37802935	75	6	0.458136	0.141654	0.32	43.3754	CG	Target=Bov-tA1:1-224;Class=SINE/tRNA-Core-RTE	repeat
1	39432015	39432085	71	9	0.788976	0.683606	0.11	32.6739	CG	Target=L1_BT:7938-8382;Class=LINE/L1	repeat
1	42218094	42218186	93	11	0.632879	0.75747	-0.12	-52.6328	CG	ENSBTAG00000015546	intron	RIOX2	gnl|BL_ORD_ID|352583 sp|Q5EA24|RIOX2_BOVIN Ribosomal oxygenase 2 OS=Bos taurus OX=9913 GN=RIOX2 PE=2 SV=1//0
1	42535927	42536471	545	8	0.662751	0.385719	0.28	46.2074	CG	Target=ERVL-B4-int:3123-4047;Class=LTR/ERVL	repeat
1	42628097	42628433	337	6	0.371404	0.759041	-0.39	-36.3844	CG	Target=L1M5:2203-3234;Class=LINE/L1	repeat
1	42640069	42641384	1316	8	0.560256	0.315356	0.24	33.6117	CG	Target=BovB:2504-2828;Class=LINE/RTE-BovB	repeat
1	42640069	42641384	1316	8	0.560256	0.315356	0.24	33.6117	CG	Target=L1M3d:4472-5185;Class=LINE/L1	repeat
1	42640069	42641384	1316	8	0.560256	0.315356	0.24	33.6117	CG	Target=L1_BT:5938-8342;Class=LINE/L1	repeat
1	42643324	42643436	113	10	0.664647	0.860193	-0.2	-51.299	CG	Target=BOV-A2:1-272;Class=SINE/Core-RTE	repeat
1	42664685	42664818	134	11	0.851754	0.688298	0.16	57.0639	CG	Target=BOV-A2:36-272;Class=SINE/Core-RTE	repeat
1	42664685	42664818	134	11	0.851754	0.688298	0.16	57.0639	CG	ENSBTAG00000050543	intron	OR5K4	gnl|BL_ORD_ID|286995 sp|A6NMS3|OR5K4_HUMAN Olfactory receptor 5K4 OS=Homo sapiens OX=9606 GN=OR5K4 PE=3 SV=1//5.78983e-174
1	42675075	42675151	77	6	0.876249	0.659334	0.22	31.4416	CG	Target=L1_Art:2337-2561;Class=LINE/L1	repeat
1	42675075	42675151	77	6	0.876249	0.659334	0.22	31.4416	CG	ENSBTAG00000050543	intron	OR5K4	gnl|BL_ORD_ID|286995 sp|A6NMS3|OR5K4_HUMAN Olfactory receptor 5K4 OS=Homo sapiens OX=9606 GN=OR5K4 PE=3 SV=1//5.78983e-174
1	42678368	42678944	577	6	0.899741	0.653201	0.25	32.2809	CG	Target=ERV3-16A3_I-int:2875-3942;Class=LTR/ERVL	repeat
1	44018846	44018921	76	9	0.584637	0.728414	-0.14	-43.1486	CG	ENSBTAG00000013662	intron	COL8A1	gnl|BL_ORD_ID|70007 sp|P27658|CO8A1_HUMAN Collagen alpha-1(VIII) chain OS=Homo sapiens OX=9606 GN=COL8A1 PE=1 SV=2//8.23558e-27
1	44850008	44850062	55	11	0.853636	0.910549	-0.06	-44.2652	CG	Target=BTLTR1B:1-1298;Class=LTR/ERVK	repeat
1	46417163	46417247	85	12	0.699468	0.85252	-0.15	-55.5168	CG	Target=BovB:3610-3828;Class=LINE/RTE-BovB	repeat
1	46417163	46417247	85	12	0.699468	0.85252	-0.15	-55.5168	CG	Target=Bov-tA3:141-207;Class=SINE/tRNA-Core-RTE	repeat
1	48130202	48130260	59	5	0.6812	0.970193	-0.29	-38.0509	CG	Target=BovB:3678-3768;Class=LINE/RTE-BovB	repeat
1	48535573	48535634	62	8	0.788305	0.616129	0.17	37.8152	CG	Target=Bov-tA2:5-204;Class=SINE/tRNA-Core-RTE	repeat
1	48632863	48632921	59	8	0.907408	0.693648	0.21	50.1824	CG	Target=BOV-A2:1-272;Class=SINE/Core-RTE	repeat
1	49297265	49297324	60	5	0.837854	0.655093	0.18	29.7644	CG	Target=L1_BT:7962-8387;Class=LINE/L1	repeat
1	51161550	51161624	75	7	0.741464	0.866438	-0.12	-32.7825	CG	Target=Bov-tA2:139-204;Class=SINE/tRNA-Core-RTE	repeat
1	51161550	51161624	75	7	0.741464	0.866438	-0.12	-32.7825	CG	Target=BovB:2981-3835;Class=LINE/RTE-BovB	repeat
1	51682113	51682319	207	27	0.221874	0.11989	0.1	145.964	CG	Target=Bov-tA1:8-224;Class=SINE/tRNA-Core-RTE	repeat
1	52564776	52564936	161	15	0.881785	0.777952	0.1	75.5602	CG	Target=BovB:3836-3847;Class=LINE/RTE-BovB	repeat
1	52564776	52564936	161	15	0.881785	0.777952	0.1	75.5602	CG	Target=Bov-tA3:142-207;Class=SINE/tRNA-Core-RTE	repeat
1	52564776	52564936	161	15	0.881785	0.777952	0.1	75.5602	CG	Target=BovB:2744-3835;Class=LINE/RTE-BovB	repeat
1	55666117	55666282	166	60	0.0269635	0.00134642	0.03	329.419	CHH	Target=L1ME1:5911-6177;Class=LINE/L1	repeat
1	56132222	56132288	67	9	0.705239	0.834053	-0.13	-45.3814	CG	Target=Bov-tA1:2-224;Class=SINE/tRNA-Core-RTE	repeat
1	56416142	56416235	94	9	0.823354	0.907515	-0.08	-40.9388	CG	Target=BovB:3392-3768;Class=LINE/RTE-BovB	repeat
1	56416142	56416235	94	9	0.823354	0.907515	-0.08	-40.9388	CG	Target=Bov-tA2:138-204;Class=SINE/tRNA-Core-RTE	repeat
1	56424795	56424846	52	9	0.0313003	0.0955521	-0.06	-42.2094	CG	1:56423217:56425217	CGI_shore
1	56424795	56424846	52	9	0.0313003	0.0955521	-0.06	-42.2094	CG	ENSBTAG00000012646	promoter	PLCXD2	gnl|BL_ORD_ID|306446 sp|B2RXA1|PLCX2_MOUSE PI-PLC X domain-containing protein 2 OS=Mus musculus OX=10090 GN=Plcxd2 PE=2 SV=1//0
1	56424795	56424846	52	9	0.0313003	0.0955521	-0.06	-42.2094	CG	Target=BOV-A2:1-271;Class=SINE/Core-RTE	repeat
1	57641218	57641311	94	8	0.790786	0.941962	-0.15	-41.8508	CG	ENSBTAG00000001235	intron	CD200R1L	gnl|BL_ORD_ID|244094 sp|A5D7V5|MO2R1_BOVIN Cell surface glycoprotein CD200 receptor 1 OS=Bos taurus OX=9913 GN=CD200R1 PE=2 SV=1//0
1	57641218	57641311	94	8	0.790786	0.941962	-0.15	-41.8508	CG	Target=Bov-tA2:4-123;Class=SINE/tRNA-Core-RTE	repeat
1	57641218	57641311	94	8	0.790786	0.941962	-0.15	-41.8508	CG	Target=Bov-tA2:5-204;Class=SINE/tRNA-Core-RTE	repeat
1	58315711	58315795	85	9	0.667401	0.799262	-0.13	-41.3451	CG	ENSBTAG00000013292	intron	SIDT1	gnl|BL_ORD_ID|435211 sp|Q9NXL6|SIDT1_HUMAN SID1 transmembrane family member 1 OS=Homo sapiens OX=9606 GN=SIDT1 PE=2 SV=2//0
1	59013305	59013418	114	20	0.774527	0.896084	-0.12	-130.925	CG	ENSBTAG00000011928	intron	ZBTB20	gnl|BL_ORD_ID|554613 sp|Q9HC78|ZBT20_HUMAN Zinc finger and BTB domain-containing protein 20 OS=Homo sapiens OX=9606 GN=ZBTB20 PE=1 SV=3//0
1	61191514	61191595	82	26	0.174942	0.305153	-0.13	-149.931	CG	ENSBTAG00000048452	utr3	--	gnl|BL_ORD_ID|223554 sp|Q62813|LSAMP_RAT Limbic system-associated membrane protein OS=Rattus norvegicus OX=10116 GN=Lsamp PE=1 SV=1//2.35871e-10
1	61191514	61191595	82	26	0.174942	0.305153	-0.13	-149.931	CG	ENSBTAG00000048452	exon	--	gnl|BL_ORD_ID|223554 sp|Q62813|LSAMP_RAT Limbic system-associated membrane protein OS=Rattus norvegicus OX=10116 GN=Lsamp PE=1 SV=1//2.35871e-10
1	61191514	61191595	82	26	0.174942	0.305153	-0.13	-149.931	CG	1:61191513:61191965	CGI
1	62185448	62185548	101	17	0.799972	0.88695	-0.09	-73.395	CG	Target=Bov-tA3:142-207;Class=SINE/tRNA-Core-RTE	repeat
1	62185448	62185548	101	17	0.799972	0.88695	-0.09	-73.395	CG	Target=BovB:3134-3834;Class=LINE/RTE-BovB	repeat
1	64500886	64500957	72	11	0.828996	0.933494	-0.1	-49.6344	CG	Target=BOV-A2:137-267;Class=SINE/Core-RTE	repeat
1	64500886	64500957	72	11	0.828996	0.933494	-0.1	-49.6344	CG	Target=Tigger2f:2620-2750;Class=DNA/TcMar-Tigger	repeat
1	64500886	64500957	72	11	0.828996	0.933494	-0.1	-49.6344	CG	ENSBTAG00000001293	intron	MAATS1	gnl|BL_ORD_ID|59607 sp|Q7Z4T9|CFA91_HUMAN Cilia- and flagella-associated protein 91 OS=Homo sapiens OX=9606 GN=MAATS1 PE=1 SV=3//0
1	64541087	64541205	119	12	0.675268	0.883836	-0.21	-68.5543	CG	ENSBTAG00000001293	intron	MAATS1	gnl|BL_ORD_ID|59607 sp|Q7Z4T9|CFA91_HUMAN Cilia- and flagella-associated protein 91 OS=Homo sapiens OX=9606 GN=MAATS1 PE=1 SV=3//0
1	64541087	64541205	119	12	0.675268	0.883836	-0.21	-68.5543	CG	Target=L1_BT:5-8373;Class=LINE/L1	repeat
1	64923992	64924051	60	10	0.83033	0.936319	-0.11	-46.131	CG	Target=BOV-A2:1-272;Class=SINE/Core-RTE	repeat
1	67242573	67242624	52	11	0.154503	0.219596	-0.07	-46.5353	CG	1:67242466:67243348	CGI
1	67242573	67242624	52	11	0.154503	0.219596	-0.07	-46.5353	CG	ENSBTAG00000018765	exon	SEMA5B	gnl|BL_ORD_ID|432314 sp|Q9P283|SEM5B_HUMAN Semaphorin-5B OS=Homo sapiens OX=9606 GN=SEMA5B PE=2 SV=4//0
1	67473057	67473124	68	8	0.809024	0.655544	0.15	41.4885	CG	ENSBTAG00000018877	intron	PDIA5	gnl|BL_ORD_ID|296197 sp|Q2KIL5|PDIA5_BOVIN Protein disulfide-isomerase A5 OS=Bos taurus OX=9913 GN=PDIA5 PE=2 SV=1//0
1	69131164	69131259	96	12	0.809765	0.545731	0.26	73.5366	CG	Target=L1MA9:5956-6879;Class=LINE/L1	repeat
1	69131164	69131259	96	12	0.809765	0.545731	0.26	73.5366	CG	Target=L1-2_BT:402-1702;Class=LINE/L1	repeat
1	69131164	69131259	96	12	0.809765	0.545731	0.26	73.5366	CG	ENSBTAG00000013727	intron	UMPS	gnl|BL_ORD_ID|495253 sp|P31754|UMPS_BOVIN Uridine 5&apos;-monophosphate synthase OS=Bos taurus OX=9913 GN=UMPS PE=2 SV=1//0
1	69141524	69141753	230	7	0.709057	0.40118	0.31	39.1349	CG	Target=BovB:2464-3769;Class=LINE/RTE-BovB	repeat
1	69141524	69141753	230	7	0.709057	0.40118	0.31	39.1349	CG	ENSBTAG00000013727	intron	UMPS	gnl|BL_ORD_ID|495253 sp|P31754|UMPS_BOVIN Uridine 5&apos;-monophosphate synthase OS=Bos taurus OX=9913 GN=UMPS PE=2 SV=1//0
1	69297744	69297903	160	24	0.430342	0.580558	-0.15	-135.494	CG	ENSBTAG00000013755	intron	ITGB5	gnl|BL_ORD_ID|198742 sp|P80747|ITB5_BOVIN Integrin beta-5 OS=Bos taurus OX=9913 GN=ITGB5 PE=1 SV=2//0
1	69471314	69471425	112	12	0.828086	0.676928	0.15	67.6866	CG	ENSBTAG00000021396	intron	HEG1	gnl|BL_ORD_ID|169046 sp|Q9ULI3|HEG1_HUMAN Protein HEG homolog 1 OS=Homo sapiens OX=9606 GN=HEG1 PE=1 SV=3//2.23557e-83
1	69524237	69524333	97	12	0.869429	0.963143	-0.09	-66.4373	CG	ENSBTAG00000000496	intron	SLC12A8	gnl|BL_ORD_ID|425106 sp|A0AV02|S12A8_HUMAN Solute carrier family 12 member 8 OS=Homo sapiens OX=9606 GN=SLC12A8 PE=2 SV=4//0
1	69524237	69524333	97	12	0.869429	0.963143	-0.09	-66.4373	CG	ENSBTAG00000021396	intron	HEG1	gnl|BL_ORD_ID|169046 sp|Q9ULI3|HEG1_HUMAN Protein HEG homolog 1 OS=Homo sapiens OX=9606 GN=HEG1 PE=1 SV=3//2.23557e-83
1	70227095	70227155	61	18	0.0795327	0.010945	0.07	99.5119	CHH	Target=L1_BT:7896-8389;Class=LINE/L1	repeat
1	70607837	70607893	57	7	0.787715	0.905675	-0.12	-31.2488	CG	ENSBTAG00000021364	intron	TNK2	gnl|BL_ORD_ID|6540 sp|Q17R13|ACK1_BOVIN Activated CDC42 kinase 1 OS=Bos taurus OX=9913 GN=TNK2 PE=1 SV=1//0
1	71089423	71089567	145	12	0.706713	0.570054	0.14	58.3951	CG	ENSBTAG00000014660	intron	WDR53	gnl|BL_ORD_ID|509319 sp|Q32KQ2|WDR53_BOVIN WD repeat-containing protein 53 OS=Bos taurus OX=9913 GN=WDR53 PE=2 SV=1//0
1	72347581	72347723	143	11	0.612062	0.76117	-0.15	-53.393	CG	Target=Bov-tA2:5-212;Class=SINE/tRNA-Core-RTE	repeat
1	72347581	72347723	143	11	0.612062	0.76117	-0.15	-53.393	CG	ENSBTAG00000014564	intron	XXYLT1	gnl|BL_ORD_ID|512130 sp|Q8NBI6|XXLT1_HUMAN Xyloside xylosyltransferase 1 OS=Homo sapiens OX=9606 GN=XXYLT1 PE=1 SV=1//0
1	72703130	72703227	98	7	0.442121	0.585892	-0.14	-32.4885	CG	Target=Bov-tA2:141-208;Class=SINE/tRNA-Core-RTE	repeat
1	72703130	72703227	98	7	0.442121	0.585892	-0.14	-32.4885	CG	Target=BovB:3686-3769;Class=LINE/RTE-BovB	repeat
1	72862010	72862329	320	67	0.718865	0.811008	-0.09	-372.618	CG	1:72861508:72863880	CGI
1	72862010	72862329	320	67	0.718865	0.811008	-0.09	-372.618	CG	ENSBTAG00000008462	exon	FAM43A	gnl|BL_ORD_ID|125715 sp|Q8N2R8|FA43A_HUMAN Protein FAM43A OS=Homo sapiens OX=9606 GN=FAM43A PE=2 SV=2//0
1	72924356	72924480	125	11	0.741605	0.611954	0.13	50.5909	CG	Target=L2c:1966-2027;Class=LINE/L2	repeat
1	72924356	72924480	125	11	0.741605	0.611954	0.13	50.5909	CG	ENSBTAG00000002394	intron	TMEM44	gnl|BL_ORD_ID|475563 sp|Q2T9K0|TMM44_HUMAN Transmembrane protein 44 OS=Homo sapiens OX=9606 GN=TMEM44 PE=1 SV=3//0
1	73047559	73047660	102	14	0.312601	0.421424	-0.11	-64.0915	CG	ENSBTAG00000013204	promoter	ATP13A3	gnl|BL_ORD_ID|30735 sp|Q9H7F0|AT133_HUMAN Probable cation-transporting ATPase 13A3 OS=Homo sapiens OX=9606 GN=ATP13A3 PE=1 SV=4//0
1	73047559	73047660	102	14	0.312601	0.421424	-0.11	-64.0915	CG	1:73046972:73048697	CGI
1	73134974	73135141	168	16	0.332515	0.463869	-0.13	-76.1991	CG	1:73134108:73136109	CGI_shore
1	73626821	73626967	147	26	0.448842	0.568003	-0.12	-133.95	CG	1:73626546:73627057	CGI
1	74488870	74488935	66	19	0.107646	0.0705642	0.04	76.6112	CG	ENSBTAG00000005430	promoter	MB21D2	gnl|BL_ORD_ID|226417 sp|Q8IYB1|M21D2_HUMAN Protein MB21D2 OS=Homo sapiens OX=9606 GN=MB21D2 PE=1 SV=3//0
1	74488870	74488935	66	19	0.107646	0.0705642	0.04	76.6112	CG	1:74488597:74490043	CGI
1	74528916	74528990	75	10	0.953936	0.771654	0.18	67.8862	CG	ENSBTAG00000005430	intron	MB21D2	gnl|BL_ORD_ID|226417 sp|Q8IYB1|M21D2_HUMAN Protein MB21D2 OS=Homo sapiens OX=9606 GN=MB21D2 PE=1 SV=3//0
1	75435130	75435183	54	7	0.840933	0.916506	-0.08	-41.2561	CG	Target=L1_BT:2-1156;Class=LINE/L1	repeat
1	77245005	77245063	59	6	0.806778	0.574919	0.23	33.4507	CG	ENSBTAG00000021025	intron	P3H2	gnl|BL_ORD_ID|289497 sp|Q8IVL5|P3H2_HUMAN Prolyl 3-hydroxylase 2 OS=Homo sapiens OX=9606 GN=P3H2 PE=1 SV=1//0
1	77257736	77258307	572	7	0.907329	0.72404	0.18	38.5186	CG	Target=L2d:3012-3334;Class=LINE/L2	repeat
1	77257736	77258307	572	7	0.907329	0.72404	0.18	38.5186	CG	ENSBTAG00000021025	intron	P3H2	gnl|BL_ORD_ID|289497 sp|Q8IVL5|P3H2_HUMAN Prolyl 3-hydroxylase 2 OS=Homo sapiens OX=9606 GN=P3H2 PE=1 SV=1//0
1	77859252	77859448	197	10	0.917362	0.630561	0.29	86.0499	CG	Target=L1MCb:570-1426;Class=LINE/L1	repeat
1	77875744	77875871	128	20	0.934701	0.858947	0.08	93.1441	CG	Target=BovB:157-724;Class=LINE/RTE-BovB	repeat
1	77890954	77891020	67	8	0.936204	0.828425	0.11	37.1891	CG	Target=BOV-A2:5-271;Class=SINE/Core-RTE	repeat
1	78170079	78170129	51	4	0.0907975	0.590021	-0.5	-45.2394	CG	ENSBTAG00000032538	promoter	TPRG1	gnl|BL_ORD_ID|478534 sp|Q6ZUI0|TPRG1_HUMAN Tumor protein p63-regulated gene 1 protein OS=Homo sapiens OX=9606 GN=TPRG1 PE=2 SV=1//4.73059e-169
1	78170079	78170129	51	4	0.0907975	0.590021	-0.5	-45.2394	CG	Target=Bov-tA2:5-212;Class=SINE/tRNA-Core-RTE	repeat
1	78170079	78170129	51	4	0.0907975	0.590021	-0.5	-45.2394	CG	ENSBTAG00000032538	intron	TPRG1	gnl|BL_ORD_ID|478534 sp|Q6ZUI0|TPRG1_HUMAN Tumor protein p63-regulated gene 1 protein OS=Homo sapiens OX=9606 GN=TPRG1 PE=2 SV=1//4.73059e-169
1	80186788	80186920	133	14	0.64479	0.449163	0.2	84.9317	CG	Target=L1_BT:776-1598;Class=LINE/L1	repeat
1	81703967	81704021	55	23	0.00141633	0.0268738	-0.03	-143.741	CHH	ENSBTAG00000017115	intron	TMEM41A	gnl|BL_ORD_ID|475170 sp|Q08D99|TM41A_BOVIN Transmembrane protein 41A OS=Bos taurus OX=9913 GN=TMEM41A PE=2 SV=1//6.86571e-141
1	82872471	82872550	80	25	0.0743634	0.0468821	0.03	85.6051	CG	ENSBTAG00000012881	promoter	EIF4G1	gnl|BL_ORD_ID|189456 sp|Q04637|IF4G1_HUMAN Eukaryotic translation initiation factor 4 gamma 1 OS=Homo sapiens OX=9606 GN=EIF4G1 PE=1 SV=4//0
1	82872471	82872550	80	25	0.0743634	0.0468821	0.03	85.6051	CG	ENSBTAG00000012881	intron	EIF4G1	gnl|BL_ORD_ID|189456 sp|Q04637|IF4G1_HUMAN Eukaryotic translation initiation factor 4 gamma 1 OS=Homo sapiens OX=9606 GN=EIF4G1 PE=1 SV=4//0
1	82872471	82872550	80	25	0.0743634	0.0468821	0.03	85.6051	CG	1:82871824:82872892	CGI
1	82917918	82917982	65	7	0.0508774	0.134368	-0.08	-34.4995	CG	ENSBTAG00000005657	promoter	CAMK2N2	gnl|BL_ORD_ID|65131 sp|Q96S95|CK2N2_HUMAN Calcium/calmodulin-dependent protein kinase II inhibitor 2 OS=Homo sapiens OX=9606 GN=CAMK2N2 PE=2 SV=1//1.3265e-36
1	82917918	82917982	65	7	0.0508774	0.134368	-0.08	-34.4995	CG	1:82916539:82919928	CGI
1	84257329	84257384	56	4	0.836151	0.532166	0.3	30.0635	CG	Target=BovB:1207-2454;Class=LINE/RTE-BovB	repeat
1	84270914	84271103	190	6	0.18317	0.471323	-0.29	-35.6861	CG	Target=Bov-tA2:5-200;Class=SINE/tRNA-Core-RTE	repeat
1	87348447	87348509	63	9	0.403237	0.559145	-0.16	-45.022	CG	Target=L2a:1462-3361;Class=LINE/L2	repeat
1	87348447	87348509	63	9	0.403237	0.559145	-0.16	-45.022	CG	ENSBTAG00000013219	intron	PEX5L	gnl|BL_ORD_ID|300410 sp|Q8IYB4|PEX5R_HUMAN PEX5-related protein OS=Homo sapiens OX=9606 GN=PEX5L PE=1 SV=2//0
1	87469981	87470062	82	9	0.528673	0.692821	-0.16	-46.3496	CG	Target=L2c:2658-2856;Class=LINE/L2	repeat
1	87469981	87470062	82	9	0.528673	0.692821	-0.16	-46.3496	CG	ENSBTAG00000005946	intron	USP13	gnl|BL_ORD_ID|493382 sp|E1BMF7|UBP13_BOVIN Ubiquitin carboxyl-terminal hydrolase 13 OS=Bos taurus OX=9913 GN=USP13 PE=3 SV=2//0
1	87551941	87552044	104	12	0.879716	0.968622	-0.09	-59.0716	CG	ENSBTAG00000002460	intron	ACTL6A	gnl|BL_ORD_ID|6923 sp|O96019|ACL6A_HUMAN Actin-like protein 6A OS=Homo sapiens OX=9606 GN=ACTL6A PE=1 SV=1//0
1	87730413	87730463	51	5	0.719054	0.580079	0.14	43.3052	CG	ENSBTAG00000010485	intron	MFN1	gnl|BL_ORD_ID|236763 sp|Q811U4|MFN1_MOUSE Mitofusin-1 OS=Mus musculus OX=10090 GN=Mfn1 PE=1 SV=3//0
1	87730413	87730463	51	5	0.719054	0.580079	0.14	43.3052	CG	1:87728451:87730451	CGI_shore
1	87730413	87730463	51	5	0.719054	0.580079	0.14	43.3052	CG	1:87730452:87730916	CGI
1	88054022	88054445	424	8	0.511944	0.824776	-0.31	-44.4688	CG	Target=MER5A:16-125;Class=DNA/hAT-Charlie	repeat
1	88055833	88056570	738	4	0.49064	0.863914	-0.37	-30.1768	CG	Target=L1MDa:2288-3020;Class=LINE/L1	repeat
1	88055833	88056570	738	4	0.49064	0.863914	-0.37	-30.1768	CG	Target=Bov-tA1:1-218;Class=SINE/tRNA-Core-RTE	repeat
1	88362219	88362377	159	41	0.128293	0.0618896	0.07	181.75	CG	1:88361092:88362955	CGI
1	88362219	88362377	159	41	0.128293	0.0618896	0.07	181.75	CG	ENSBTAG00000054315	exon	GTPBP6	gnl|BL_ORD_ID|163600 sp|O43824|GTPB6_HUMAN Putative GTP-binding protein 6 OS=Homo sapiens OX=9606 GN=GTPBP6 PE=2 SV=4//0
1	88362219	88362377	159	41	0.128293	0.0618896	0.07	181.75	CG	ENSBTAG00000054315	intron	GTPBP6	gnl|BL_ORD_ID|163600 sp|O43824|GTPB6_HUMAN Putative GTP-binding protein 6 OS=Homo sapiens OX=9606 GN=GTPBP6 PE=2 SV=4//0
1	88369482	88369563	82	12	0.903606	0.963307	-0.06	-55.4834	CG	1:88369031:88371032	CGI_shore
1	88369482	88369563	82	12	0.903606	0.963307	-0.06	-55.4834	CG	ENSBTAG00000052803	exon	--	gnl|BL_ORD_ID|289343 sp|Q9Y5P8|P2R3B_HUMAN Serine/threonine-protein phosphatase 2A regulatory subunit B&apos;&apos; subunit beta OS=Homo sapiens OX=9606 GN=PPP2R3B PE=1 SV=2//0
1	88372287	88372358	72	13	0.888091	0.944741	-0.06	-54.8105	CG	ENSBTAG00000052803	intron	--	gnl|BL_ORD_ID|289343 sp|Q9Y5P8|P2R3B_HUMAN Serine/threonine-protein phosphatase 2A regulatory subunit B&apos;&apos; subunit beta OS=Homo sapiens OX=9606 GN=PPP2R3B PE=1 SV=2//0
1	88372287	88372358	72	13	0.888091	0.944741	-0.06	-54.8105	CG	Target=MLT1C2:9-454;Class=LTR/ERVL-MaLR	repeat
1	88429651	88429987	337	84	0.848584	0.913459	-0.06	-426.834	CG	1:88429218:88431218	CGI_shore
1	88429651	88429987	337	84	0.848584	0.913459	-0.06	-426.834	CG	1:88429649:88430110	CGI
1	88442480	88442530	51	8	0.828545	0.919073	-0.09	-39.0144	CG	1:88441009:88443009	CGI_shore
1	88442480	88442530	51	8	0.828545	0.919073	-0.09	-39.0144	CG	Target=BOV-A2:1-124;Class=SINE/Core-RTE	repeat
1	88516007	88516123	117	9	0.813286	0.918632	-0.11	-40.7652	CG	1:88515192:88517193	CGI_shore
1	88516007	88516123	117	9	0.813286	0.918632	-0.11	-40.7652	CG	Target=Bov-tA1:1-224;Class=SINE/tRNA-Core-RTE	repeat
1	88516007	88516123	117	9	0.813286	0.918632	-0.11	-40.7652	CG	Target=BOV-A2:153-271;Class=SINE/Core-RTE	repeat
1	88550923	88551150	228	47	0.869822	0.941426	-0.07	-285.515	CG	1:88550280:88552281	CGI_shore
1	88553682	88553739	58	7	0.830523	0.924343	-0.09	-32.2799	CG	Target=Bov-tA1:1-224;Class=SINE/tRNA-Core-RTE	repeat
1	88780736	88780873	138	15	0.804846	0.908054	-0.1	-68.994	CG	Target=Bov-tA3:141-207;Class=SINE/tRNA-Core-RTE	repeat
1	88780736	88780873	138	15	0.804846	0.908054	-0.1	-68.994	CG	Target=BovB:3404-3768;Class=LINE/RTE-BovB	repeat
1	89383828	89384165	338	5	0.757382	0.497514	0.26	30.5104	CG	Target=BovB:2847-3835;Class=LINE/RTE-BovB	repeat
1	89802154	89802251	98	6	0.840863	0.960966	-0.12	-30.9902	CG	Target=Bov-tA3:143-206;Class=SINE/tRNA-Core-RTE	repeat
1	89802154	89802251	98	6	0.840863	0.960966	-0.12	-30.9902	CG	Target=BovB:3649-3769;Class=LINE/RTE-BovB	repeat
1	89818347	89818399	53	7	0.829885	0.938908	-0.11	-32.6131	CG	Target=BOV-A2:8-272;Class=SINE/Core-RTE	repeat
1	91384036	91384167	132	19	0.898258	0.784304	0.11	92.485	CG	Target=L1_BT:1-1156;Class=LINE/L1	repeat
1	91552417	91552539	123	8	0.579005	0.843184	-0.26	-55.049	CG	Target=ERV1-1C-LTR_BT:1-793;Class=LTR/ERV1	repeat
1	91552417	91552539	123	8	0.579005	0.843184	-0.26	-55.049	CG	ENSBTAG00000048493	intron	NAALADL2	gnl|BL_ORD_ID|262147 sp|Q58DX5|NADL2_HUMAN Inactive N-acetylated-alpha-linked acidic dipeptidase-like protein 2 OS=Homo sapiens OX=9606 GN=NAALADL2 PE=1 SV=3//0
1	91869355	91869492	138	17	0.806775	0.619747	0.19	84.2409	CG	Target=BovB:3399-3831;Class=LINE/RTE-BovB	repeat
1	91869355	91869492	138	17	0.806775	0.619747	0.19	84.2409	CG	Target=Bov-tA2:138-204;Class=SINE/tRNA-Core-RTE	repeat
1	91869355	91869492	138	17	0.806775	0.619747	0.19	84.2409	CG	ENSBTAG00000048493	intron	NAALADL2	gnl|BL_ORD_ID|262147 sp|Q58DX5|NADL2_HUMAN Inactive N-acetylated-alpha-linked acidic dipeptidase-like protein 2 OS=Homo sapiens OX=9606 GN=NAALADL2 PE=1 SV=3//0
1	91878895	91879000	106	18	0.00707926	0.0600665	-0.05	-81.7879	CHG	Target=BovB:2543-3835;Class=LINE/RTE-BovB	repeat
1	91878895	91879000	106	18	0.00707926	0.0600665	-0.05	-81.7879	CHG	Target=BovB:1-85;Class=LINE/RTE-BovB	repeat
1	91878895	91879000	106	18	0.00707926	0.0600665	-0.05	-81.7879	CHG	ENSBTAG00000048493	intron	NAALADL2	gnl|BL_ORD_ID|262147 sp|Q58DX5|NADL2_HUMAN Inactive N-acetylated-alpha-linked acidic dipeptidase-like protein 2 OS=Homo sapiens OX=9606 GN=NAALADL2 PE=1 SV=3//0
1	91915564	91915844	281	6	0.495235	0.153341	0.34	36.3732	CG	ENSBTAG00000048493	intron	NAALADL2	gnl|BL_ORD_ID|262147 sp|Q58DX5|NADL2_HUMAN Inactive N-acetylated-alpha-linked acidic dipeptidase-like protein 2 OS=Homo sapiens OX=9606 GN=NAALADL2 PE=1 SV=3//0
1	92237004	92237077	74	6	0.435847	0.648488	-0.21	-31.2398	CG	Target=BovB:2706-3835;Class=LINE/RTE-BovB	repeat
1	92237004	92237077	74	6	0.435847	0.648488	-0.21	-31.2398	CG	ENSBTAG00000048493	intron	NAALADL2	gnl|BL_ORD_ID|262147 sp|Q58DX5|NADL2_HUMAN Inactive N-acetylated-alpha-linked acidic dipeptidase-like protein 2 OS=Homo sapiens OX=9606 GN=NAALADL2 PE=1 SV=3//0
1	94320109	94320250	142	35	0.723914	0.640107	0.08	153.624	CG	ENSBTAG00000031802	promoter	SPATA16	gnl|BL_ORD_ID|442398 sp|Q4R3V2|SPT16_MACFA Spermatogenesis-associated protein 16 OS=Macaca fascicularis OX=9541 GN=SPATA16 PE=2 SV=1//0
1	94320109	94320250	142	35	0.723914	0.640107	0.08	153.624	CG	1:94320108:94320315	CGI
1	94320109	94320250	142	35	0.723914	0.640107	0.08	153.624	CG	ENSBTAG00000031802	TSS	SPATA16	gnl|BL_ORD_ID|442398 sp|Q4R3V2|SPT16_MACFA Spermatogenesis-associated protein 16 OS=Macaca fascicularis OX=9541 GN=SPATA16 PE=2 SV=1//0
1	94320109	94320250	142	35	0.723914	0.640107	0.08	153.624	CG	ENSBTAG00000031802	exon	SPATA16	gnl|BL_ORD_ID|442398 sp|Q4R3V2|SPT16_MACFA Spermatogenesis-associated protein 16 OS=Macaca fascicularis OX=9541 GN=SPATA16 PE=2 SV=1//0
1	94320109	94320250	142	35	0.723914	0.640107	0.08	153.624	CG	ENSBTAG00000031802	utr5	SPATA16	gnl|BL_ORD_ID|442398 sp|Q4R3V2|SPT16_MACFA Spermatogenesis-associated protein 16 OS=Macaca fascicularis OX=9541 GN=SPATA16 PE=2 SV=1//0
1	96193195	96193272	78	7	0.00141271	0.0281369	-0.03	-31.259	CHG	Target=L1_BT:5614-7685;Class=LINE/L1	repeat
1	96193195	96193272	78	7	0.00141271	0.0281369	-0.03	-31.259	CHG	ENSBTAG00000049814	intron	--	gnl|BL_ORD_ID|475984 sp|P83510|TNIK_MOUSE Traf2 and NCK-interacting protein kinase OS=Mus musculus OX=10090 GN=Tnik PE=1 SV=2//1.65452e-148
1	96723138	96723675	538	17	0.459223	0.677728	-0.22	-102.309	CG	Target=Bov-tA1:4-216;Class=SINE/tRNA-Core-RTE	repeat
1	96723138	96723675	538	17	0.459223	0.677728	-0.22	-102.309	CG	Target=MIR3:127-208;Class=SINE/MIR	repeat
1	97612856	97612909	54	13	0.125208	0.0717715	0.05	60.3134	CG	1:97612590:97613221	CGI
1	97612856	97612909	54	13	0.125208	0.0717715	0.05	60.3134	CG	ENSBTAG00000043157	exon	RF00024	-//-
1	98679053	98679107	55	6	0.0634663	0.507636	-0.44	-88.3276	CG	Target=BovB:3002-3392;Class=LINE/RTE-BovB	repeat
1	99270736	99270832	97	7	0.676524	0.532961	0.14	31.2444	CG	Target=L2c:3039-3180;Class=LINE/L2	repeat
1	100541261	100541410	150	11	0.544425	0.731678	-0.19	-50.4572	CG	Target=BOV-A2:1-270;Class=SINE/Core-RTE	repeat
1	100541261	100541410	150	11	0.544425	0.731678	-0.19	-50.4572	CG	Target=BOV-A2:5-271;Class=SINE/Core-RTE	repeat
1	101129166	101129252	87	7	0.260554	0.458148	-0.2	-34.8829	CG	Target=BovB:3149-3747;Class=LINE/RTE-BovB	repeat
1	101129166	101129252	87	7	0.260554	0.458148	-0.2	-34.8829	CG	Target=BOV-A2:182-259;Class=SINE/Core-RTE	repeat
1	101129166	101129252	87	7	0.260554	0.458148	-0.2	-34.8829	CG	Target=Bov-tA3:147-207;Class=SINE/tRNA-Core-RTE	repeat
1	101152839	101153769	931	6	0.298691	0.748184	-0.45	-46.1836	CG	Target=Bov-tA3:141-207;Class=SINE/tRNA-Core-RTE	repeat
1	101152839	101153769	931	6	0.298691	0.748184	-0.45	-46.1836	CG	Target=BovB:3817-3847;Class=LINE/RTE-BovB	repeat
1	101152839	101153769	931	6	0.298691	0.748184	-0.45	-46.1836	CG	Target=L1-2_BT:1882-2010;Class=LINE/L1	repeat
1	101152839	101153769	931	6	0.298691	0.748184	-0.45	-46.1836	CG	Target=L1MA9:6063-6163;Class=LINE/L1	repeat
1	101152839	101153769	931	6	0.298691	0.748184	-0.45	-46.1836	CG	Target=Bov-tA2:5-212;Class=SINE/tRNA-Core-RTE	repeat
1	101160733	101160878	146	14	0.514994	0.758548	-0.24	-74.7375	CG	Target=BOV-A2:144-270;Class=SINE/Core-RTE	repeat
1	101160733	101160878	146	14	0.514994	0.758548	-0.24	-74.7375	CG	Target=Bov-tA3:147-207;Class=SINE/tRNA-Core-RTE	repeat
1	101160733	101160878	146	14	0.514994	0.758548	-0.24	-74.7375	CG	Target=BovB:3349-3769;Class=LINE/RTE-BovB	repeat
1	101165053	101165641	589	8	0.0670345	0.445056	-0.38	-73.7296	CG	Target=Bov-tA2:99-206;Class=SINE/tRNA-Core-RTE	repeat
1	101165053	101165641	589	8	0.0670345	0.445056	-0.38	-73.7296	CG	Target=L1-3_BT:1097-5527;Class=LINE/L1	repeat
1	101165087	101165166	80	30	0.0275048	0.00618606	0.02	160.524	CHH	Target=Bov-tA2:99-206;Class=SINE/tRNA-Core-RTE	repeat
1	101169034	101169680	647	6	0.201318	0.576254	-0.37	-44.7759	CG	Target=L1-3_BT:1097-5527;Class=LINE/L1	repeat
1	101169034	101169680	647	6	0.201318	0.576254	-0.37	-44.7759	CG	Target=Bov-tA3:9-213;Class=SINE/tRNA-Core-RTE	repeat
1	101327253	101327396	144	14	0.635999	0.814697	-0.18	-80.9872	CG	Target=BOV-A2:1-266;Class=SINE/Core-RTE	repeat
1	103064359	103064433	75	7	0.850031	0.926451	-0.08	-30.7581	CG	Target=BovB:7-845;Class=LINE/RTE-BovB	repeat
1	103239289	103239339	51	6	0.313657	0.553247	-0.24	-32.9652	CG	Target=BOV-A2:1-272;Class=SINE/Core-RTE	repeat
1	103849857	103849914	58	12	0.8349	0.926348	-0.09	-58.4235	CG	Target=BOV-A2:1-267;Class=SINE/Core-RTE	repeat
1	104872959	104873018	60	10	0.67679	0.839218	-0.16	-53.8056	CG	Target=BOV-A2:8-272;Class=SINE/Core-RTE	repeat
1	104912187	104912281	95	11	0.684793	0.867348	-0.18	-65.3501	CG	Target=BovB:158-657;Class=LINE/RTE-BovB	repeat
1	104944644	104944869	226	14	0.240013	0.491655	-0.25	-78.1211	CG	Target=BovB:2131-2441;Class=LINE/RTE-BovB	repeat
1	104944644	104944869	226	14	0.240013	0.491655	-0.25	-78.1211	CG	Target=BOV-A2:1-272;Class=SINE/Core-RTE	repeat
1	106346180	106346230	51	17	0.096127	0.138373	-0.04	-72.9869	CG	1:106345755:106346874	CGI
1	107437750	107437888	139	13	0.582888	0.717552	-0.13	-59.9731	CG	ENSBTAG00000015150	intron	IL12A	gnl|BL_ORD_ID|190904 sp|P54349|IL12A_BOVIN Interleukin-12 subunit alpha OS=Bos taurus OX=9913 GN=IL12A PE=2 SV=1//6.82912e-133
1	107437750	107437888	139	13	0.582888	0.717552	-0.13	-59.9731	CG	Target=BOV-A2:67-272;Class=SINE/Core-RTE	repeat
1	108591492	108591593	102	16	0.706848	0.838741	-0.13	-78.4036	CG	Target=Bov-tA3:141-207;Class=SINE/tRNA-Core-RTE	repeat
1	108591492	108591593	102	16	0.706848	0.838741	-0.13	-78.4036	CG	Target=BovB:2418-3768;Class=LINE/RTE-BovB	repeat
1	108822061	108822198	138	16	0.530897	0.37293	0.16	92.6801	CG	Target=MER31-int:369-693;Class=LTR/ERV1	repeat
1	108822061	108822198	138	16	0.530897	0.37293	0.16	92.6801	CG	ENSBTAG00000014713	intron	RARRES1	gnl|BL_ORD_ID|472522 sp|P49788|TIG1_HUMAN Retinoic acid receptor responder protein 1 OS=Homo sapiens OX=9606 GN=RARRES1 PE=1 SV=2//6.369e-123
1	110482007	110482070	64	9	0.401761	0.571964	-0.17	-42.8951	CG	1:110481938:110483939	CGI_shore
1	111391208	111391283	76	11	0.813441	0.908705	-0.1	-50.6696	CG	Target=BOV-A2:18-272;Class=SINE/Core-RTE	repeat
1	111391208	111391283	76	11	0.813441	0.908705	-0.1	-50.6696	CG	ENSBTAG00000018465	intron	KCNAB1	gnl|BL_ORD_ID|202417 sp|P63144|KCAB1_RAT Voltage-gated potassium channel subunit beta-1 OS=Rattus norvegicus OX=10116 GN=Kcnab1 PE=1 SV=1//0
1	111542377	111542535	159	7	0.495599	0.264348	0.23	36.011	CG	ENSBTAG00000018465	intron	KCNAB1	gnl|BL_ORD_ID|202417 sp|P63144|KCAB1_RAT Voltage-gated potassium channel subunit beta-1 OS=Rattus norvegicus OX=10116 GN=Kcnab1 PE=1 SV=1//0
1	111956845	111956940	96	6	0.686698	0.435296	0.25	32.4145	CG	ENSBTAG00000008307	intron	PLCH1	gnl|BL_ORD_ID|306430 sp|Q4KWH8|PLCH1_HUMAN 1-phosphatidylinositol 4,5-bisphosphate phosphodiesterase eta-1 OS=Homo sapiens OX=9606 GN=PLCH1 PE=1 SV=1//0
1	112134222	112134307	86	6	0.403993	0.700532	-0.3	-35.1566	CG	Target=Bov-tA1:2-216;Class=SINE/tRNA-Core-RTE	repeat
1	112134222	112134307	86	6	0.403993	0.700532	-0.3	-35.1566	CG	ENSBTAG00000008307	intron	PLCH1	gnl|BL_ORD_ID|306430 sp|Q4KWH8|PLCH1_HUMAN 1-phosphatidylinositol 4,5-bisphosphate phosphodiesterase eta-1 OS=Homo sapiens OX=9606 GN=PLCH1 PE=1 SV=1//0
1	112881379	112881466	88	15	0.904385	0.767026	0.14	65.4301	CG	Target=L1_BT:1-8370;Class=LINE/L1	repeat
1	114795300	114795468	169	57	0.00347034	0.0254758	-0.02	-297.818	CHH	Target=L1_BT:7275-8373;Class=LINE/L1	repeat
1	114957369	114957427	59	12	0.727099	0.557655	0.17	62.6564	CG	Target=BOV-A2:34-272;Class=SINE/Core-RTE	repeat
1	115558960	115559307	348	6	0.704735	0.174165	0.53	62.0677	CG	Target=BovB:3232-3832;Class=LINE/RTE-BovB	repeat
1	115566857	115567565	709	24	0.505965	0.189629	0.32	222.657	CG	Target=Bov-tA2:4-209;Class=SINE/tRNA-Core-RTE	repeat
1	115566857	115567565	709	24	0.505965	0.189629	0.32	222.657	CG	Target=BOV-A2:87-272;Class=SINE/Core-RTE	repeat
1	115572515	115572699	185	6	0.878296	0.461469	0.42	42.1196	CG	Target=Bov-tA1:113-224;Class=SINE/tRNA-Core-RTE	repeat
1	115620262	115620321	60	12	0.876114	0.653851	0.22	74.7292	CG	Target=BOV-A2:1-272;Class=SINE/Core-RTE	repeat
1	115639017	115639895	879	6	0.841749	0.372905	0.47	50.2297	CG	Target=MER53:29-102;Class=DNA/hAT	repeat
1	115639017	115639895	879	6	0.841749	0.372905	0.47	50.2297	CG	Target=Bov-tA2:5-212;Class=SINE/tRNA-Core-RTE	repeat
1	115639017	115639895	879	6	0.841749	0.372905	0.47	50.2297	CG	Target=MER53:103-186;Class=DNA/hAT	repeat
1	115639017	115639895	879	6	0.841749	0.372905	0.47	50.2297	CG	Target=Bov-tA1:2-202;Class=SINE/tRNA-Core-RTE	repeat
1	116240302	116240491	190	57	0.00157642	0.0225927	-0.02	-291.187	CHH	Target=L1_BT:2-5848;Class=LINE/L1	repeat
1	117169858	117170023	166	8	0.835328	0.63359	0.2	46.0589	CG	ENSBTAG00000011267	intron	CLRN1	gnl|BL_ORD_ID|68057 sp|P58418|CLRN1_HUMAN Clarin-1 OS=Homo sapiens OX=9606 GN=CLRN1 PE=1 SV=2//3.66771e-159
1	117653492	117653563	72	6	0.922063	0.62335	0.3	33.8242	CG	Target=BovB:2464-3060;Class=LINE/RTE-BovB	repeat
1	117754906	117755052	147	6	0.902207	0.614915	0.29	35.9717	CG	ENSBTAG00000053963	intron	--	-//-
1	118310008	118310606	599	8	0.779903	0.474089	0.31	52.7175	CG	Target=Bov-tA1:1-221;Class=SINE/tRNA-Core-RTE	repeat
1	118310008	118310606	599	8	0.779903	0.474089	0.31	52.7175	CG	Target=Bov-tA3:92-223;Class=SINE/tRNA-Core-RTE	repeat
1	118310008	118310606	599	8	0.779903	0.474089	0.31	52.7175	CG	ENSBTAG00000011147	intron	RNF13	gnl|BL_ORD_ID|387294 sp|Q0VD51|RNF13_BOVIN E3 ubiquitin-protein ligase RNF13 OS=Bos taurus OX=9913 GN=RNF13 PE=2 SV=1//0
1	118323010	118323083	74	6	0.850063	0.566892	0.28	30.7875	CG	ENSBTAG00000011147	intron	RNF13	gnl|BL_ORD_ID|387294 sp|Q0VD51|RNF13_BOVIN E3 ubiquitin-protein ligase RNF13 OS=Bos taurus OX=9913 GN=RNF13 PE=2 SV=1//0
1	118809503	118809612	110	20	0.588223	0.71298	-0.12	-103.339	CG	ENSBTAG00000015163	utr5	TM4SF1	gnl|BL_ORD_ID|463273 sp|Q5RE43|T4S1_PONAB Transmembrane 4 L6 family member 1 OS=Pongo abelii OX=9601 GN=TM4SF1 PE=2 SV=1//1.26421e-110
1	118809503	118809612	110	20	0.588223	0.71298	-0.12	-103.339	CG	ENSBTAG00000015163	exon	TM4SF1	gnl|BL_ORD_ID|463273 sp|Q5RE43|T4S1_PONAB Transmembrane 4 L6 family member 1 OS=Pongo abelii OX=9601 GN=TM4SF1 PE=2 SV=1//1.26421e-110
1	119318815	119318901	87	7	0.643819	0.459247	0.18	36.4857	CG	ENSBTAG00000015008	intron	CPA3	gnl|BL_ORD_ID|54078 sp|P15088|CBPA3_HUMAN Mast cell carboxypeptidase A OS=Homo sapiens OX=9606 GN=CPA3 PE=1 SV=2//0
1	119402513	119402609	97	9	0.786898	0.926336	-0.14	-41.1116	CG	Target=L1_BT:1-8381;Class=LINE/L1	repeat
1	119476896	119476983	88	14	0.844637	0.945789	-0.1	-77.8634	CG	Target=BovB:2758-3833;Class=LINE/RTE-BovB	repeat
1	119476896	119476983	88	14	0.844637	0.945789	-0.1	-77.8634	CG	Target=Bov-tA2:138-204;Class=SINE/tRNA-Core-RTE	repeat
1	119476896	119476983	88	14	0.844637	0.945789	-0.1	-77.8634	CG	ENSBTAG00000045633	intron	AGTR1	gnl|BL_ORD_ID|12215 sp|P25104|AGTR1_BOVIN Type-1 angiotensin II receptor OS=Bos taurus OX=9913 GN=AGTR1 PE=2 SV=1//0
1	119520547	119520717	171	12	0.346687	0.536184	-0.19	-70.6588	CG	ENSBTAG00000045633	intron	AGTR1	gnl|BL_ORD_ID|12215 sp|P25104|AGTR1_BOVIN Type-1 angiotensin II receptor OS=Bos taurus OX=9913 GN=AGTR1 PE=2 SV=1//0
1	119520547	119520717	171	12	0.346687	0.536184	-0.19	-70.6588	CG	1:119518833:119520833	CGI_shore
1	119736811	119736894	84	9	0.837458	0.92458	-0.09	-39.1803	CG	Target=Bov-tA2:138-204;Class=SINE/tRNA-Core-RTE	repeat
1	119736811	119736894	84	9	0.837458	0.92458	-0.09	-39.1803	CG	Target=BovB:3374-3828;Class=LINE/RTE-BovB	repeat
1	119940051	119940511	461	7	0.665917	0.423802	0.24	35.1357	CG	Target=ALTR2B1_BT:145-501;Class=LTR/ERV1	repeat
1	119940051	119940511	461	7	0.665917	0.423802	0.24	35.1357	CG	Target=ALTR2B1_BT:105-501;Class=LTR/ERV1	repeat
1	119957804	119957908	105	8	0.689129	0.868965	-0.18	-40.5555	CG	Target=BOV-A2:1-272;Class=SINE/Core-RTE	repeat
1	120068972	120069110	139	14	0.799285	0.572624	0.23	80.4675	CG	Target=Bov-tA3:141-207;Class=SINE/tRNA-Core-RTE	repeat
1	120068972	120069110	139	14	0.799285	0.572624	0.23	80.4675	CG	Target=BovB:2951-3835;Class=LINE/RTE-BovB	repeat
1	120071815	120071952	138	15	0.744046	0.539924	0.2	88.5815	CG	Target=BovB:2441-3831;Class=LINE/RTE-BovB	repeat
1	120071815	120071952	138	15	0.744046	0.539924	0.2	88.5815	CG	Target=Bov-tA3:141-207;Class=SINE/tRNA-Core-RTE	repeat
1	120095935	120096099	165	10	0.720362	0.39592	0.32	62.4614	CG	Target=BovB:2403-3768;Class=LINE/RTE-BovB	repeat
1	120277188	120277291	104	7	0.716595	0.843351	-0.13	-34.1701	CG	Target=BovB:3360-3768;Class=LINE/RTE-BovB	repeat
1	120356681	120356800	120	7	0.674157	0.84972	-0.18	-34.7329	CG	Target=BovB:777-2444;Class=LINE/RTE-BovB	repeat
1	120889200	120889270	71	19	0.162681	0.114611	0.05	73.2159	CG	1:120888808:120889445	CGI
1	120889200	120889270	71	19	0.162681	0.114611	0.05	73.2159	CG	1:120889001:120891001	CGI_shore
1	121617225	121617342	118	39	0.272175	0.5389	-0.27	-276.878	CG	1:121617183:121617496	CGI
1	121619038	121619097	60	7	0.58897	0.399824	0.19	30.3486	CG	1:121617496:121619497	CGI_shore
1	121620639	121620745	107	11	0.74263	0.610499	0.13	44.155	CG	Target=ERV2-1-I_BT:1-1247;Class=LTR/ERVK	repeat
1	121798549	121798615	67	11	0.850742	0.940194	-0.09	-53.2284	CG	Target=Bov-tA2:138-204;Class=SINE/tRNA-Core-RTE	repeat
1	121798549	121798615	67	11	0.850742	0.940194	-0.09	-53.2284	CG	Target=BovB:2438-3835;Class=LINE/RTE-BovB	repeat
1	121978879	121979063	185	10	0.625382	0.889759	-0.26	-55.6625	CG	Target=Bov-tA2:89-209;Class=SINE/tRNA-Core-RTE	repeat
1	121993802	121994046	245	4	0.334854	0.795987	-0.46	-30.7092	CG	Target=L1-3_BT:1096-2566;Class=LINE/L1	repeat
1	122111596	122111735	140	15	0.74296	0.909179	-0.17	-71.2546	CG	Target=BTLTR1B:1-1298;Class=LTR/ERVK	repeat
1	122239153	122239233	81	10	0.789096	0.586649	0.2	53.9948	CG	Target=BovB:777-2409;Class=LINE/RTE-BovB	repeat
1	122587742	122588324	583	4	0.0867226	0.630671	-0.54	-35.8159	CG	Target=MamRTE1:2439-2559;Class=LINE/RTE-BovB	repeat
1	123284391	123284501	111	11	0.593316	0.779629	-0.19	-53.9442	CG	Target=BOV-A2:2-237;Class=SINE/Core-RTE	repeat
1	123559037	123559318	282	6	0.435501	0.784379	-0.35	-43.347	CG	Target=LTR10_EC:32-445;Class=LTR/ERVL	repeat
1	123575642	123575698	57	7	0.753136	0.845123	-0.09	-30.3772	CG	Target=BovB:3516-3768;Class=LINE/RTE-BovB	repeat
1	123575642	123575698	57	7	0.753136	0.845123	-0.09	-30.3772	CG	Target=Bov-tA3:141-207;Class=SINE/tRNA-Core-RTE	repeat
1	123665360	123665454	95	8	0.681738	0.846749	-0.17	-36.7599	CG	Target=Bov-tA2:138-204;Class=SINE/tRNA-Core-RTE	repeat
1	123665360	123665454	95	8	0.681738	0.846749	-0.17	-36.7599	CG	Target=BovB:3475-3833;Class=LINE/RTE-BovB	repeat
1	123712906	123712975	70	11	0.797001	0.885212	-0.09	-47.8258	CG	Target=BOV-A2:1-272;Class=SINE/Core-RTE	repeat
1	123719818	123720153	336	4	0.337145	0.767343	-0.43	-33.2146	CG	Target=BovB:3131-3769;Class=LINE/RTE-BovB	repeat
1	123719818	123720153	336	4	0.337145	0.767343	-0.43	-33.2146	CG	Target=Bov-tA1:50-224;Class=SINE/tRNA-Core-RTE	repeat
1	123726102	123726167	66	8	0.741901	0.885673	-0.14	-39.513	CG	Target=BovB:3447-3831;Class=LINE/RTE-BovB	repeat
1	123726102	123726167	66	8	0.741901	0.885673	-0.14	-39.513	CG	Target=Bov-tA3:141-207;Class=SINE/tRNA-Core-RTE	repeat
1	123729076	123729229	154	8	0.560481	0.756527	-0.2	-43.5953	CG	Target=BOV-A2:5-272;Class=SINE/Core-RTE	repeat
1	123739377	123739439	63	8	0.708332	0.851317	-0.14	-37.5147	CG	Target=BovB:3088-3830;Class=LINE/RTE-BovB	repeat
1	123739377	123739439	63	8	0.708332	0.851317	-0.14	-37.5147	CG	Target=Bov-tA3:141-205;Class=SINE/tRNA-Core-RTE	repeat
1	123745714	123745858	145	7	0.620683	0.85012	-0.23	-40.3352	CG	Target=Bov-tA1:1-218;Class=SINE/tRNA-Core-RTE	repeat
1	123757791	123758032	242	6	0.482509	0.744436	-0.26	-33.4553	CG	Target=L1_BT:5919-8383;Class=LINE/L1	repeat
1	123768290	123768345	56	12	0.712761	0.842712	-0.13	-57.5517	CG	Target=BovB:248-789;Class=LINE/RTE-BovB	repeat
1	123774362	123774734	373	10	0.486767	0.768558	-0.28	-56.6341	CG	Target=BOV-A2:186-270;Class=SINE/Core-RTE	repeat
1	123774362	123774734	373	10	0.486767	0.768558	-0.28	-56.6341	CG	Target=L1MEd:1472-1572;Class=LINE/L1	repeat
1	123787242	123787293	52	8	0.649766	0.827585	-0.18	-43.4268	CG	Target=BOV-A2:1-272;Class=SINE/Core-RTE	repeat
1	124034247	124034384	138	21	0.720114	0.864881	-0.14	-115.105	CG	Target=Bov-tA3:141-207;Class=SINE/tRNA-Core-RTE	repeat
1	124034247	124034384	138	21	0.720114	0.864881	-0.14	-115.105	CG	Target=BovB:3385-3834;Class=LINE/RTE-BovB	repeat
1	124075822	124075922	101	6	0.418299	0.690727	-0.27	-37.8865	CG	Target=BovB:3252-3832;Class=LINE/RTE-BovB	repeat
1	124289334	124289573	240	12	0.545067	0.743542	-0.2	-60.9015	CG	Target=L1_BT:8110-8381;Class=LINE/L1	repeat
1	124714386	124714593	208	7	0.624265	0.821367	-0.2	-33.9446	CG	Target=L1MC4:7448-7902;Class=LINE/L1	repeat
1	125505287	125505659	373	6	0.804863	0.358661	0.45	46.8339	CG	Target=L2:2009-2175;Class=LINE/L2	repeat
1	125505287	125505659	373	6	0.804863	0.358661	0.45	46.8339	CG	Target=MLT1I:107-303;Class=LTR/ERVL-MaLR	repeat
1	125505287	125505659	373	6	0.804863	0.358661	0.45	46.8339	CG	ENSBTAG00000031178	intron	SLC9A9	gnl|BL_ORD_ID|436233 sp|Q8IVB4|SL9A9_HUMAN Sodium/hydrogen exchanger 9 OS=Homo sapiens OX=9606 GN=SLC9A9 PE=1 SV=1//0
1	125727659	125727752	94	10	0.651666	0.822475	-0.17	-46.1117	CG	Target=Bov-tA3:141-207;Class=SINE/tRNA-Core-RTE	repeat
1	125727659	125727752	94	10	0.651666	0.822475	-0.17	-46.1117	CG	Target=BovB:2418-3768;Class=LINE/RTE-BovB	repeat
1	125747188	125747490	303	30	0.225575	0.0912715	0.13	192.792	CG	Target=MIRc:7-116;Class=SINE/MIR	repeat
1	125872757	125872922	166	23	0.793036	0.663763	0.13	130.284	CG	ENSBTAG00000011584	exon	CHST2	gnl|BL_ORD_ID|63672 sp|Q80WV3|CHST2_MOUSE Carbohydrate sulfotransferase 2 OS=Mus musculus OX=10090 GN=Chst2 PE=2 SV=3//0
1	125872757	125872922	166	23	0.793036	0.663763	0.13	130.284	CG	1:125871160:125873160	CGI_shore
1	125873162	125873407	246	48	0.719869	0.612706	0.11	281.017	CG	ENSBTAG00000011584	exon	CHST2	gnl|BL_ORD_ID|63672 sp|Q80WV3|CHST2_MOUSE Carbohydrate sulfotransferase 2 OS=Mus musculus OX=10090 GN=Chst2 PE=2 SV=3//0
1	125873162	125873407	246	48	0.719869	0.612706	0.11	281.017	CG	1:125873161:125876092	CGI
1	126129232	126129325	94	14	0.910799	0.960174	-0.05	-64.4448	CG	1:126128927:126129373	CGI
1	126129232	126129325	94	14	0.910799	0.960174	-0.05	-64.4448	CG	ENSBTAG00000038111	promoter	--	gnl|BL_ORD_ID|138080 sp|O46415|FRIL_BOVIN Ferritin light chain OS=Bos taurus OX=9913 GN=FTL PE=2 SV=3//2.26297e-109
1	127013513	127013570	58	8	0.444583	0.63197	-0.19	-41.788	CG	ENSBTAG00000006222	intron	TFDP2	gnl|BL_ORD_ID|468482 sp|Q14188|TFDP2_HUMAN Transcription factor Dp-2 OS=Homo sapiens OX=9606 GN=TFDP2 PE=1 SV=2//0
1	127510552	127510647	96	8	0.739696	0.905437	-0.17	-40.3649	CG	Target=Bov-tA1:1-199;Class=SINE/tRNA-Core-RTE	repeat
1	127510552	127510647	96	8	0.739696	0.905437	-0.17	-40.3649	CG	Target=BOV-A2:2-261;Class=SINE/Core-RTE	repeat
1	127613679	127614382	704	7	0.574182	0.909831	-0.34	-47.8977	CG	Target=BovB:1517-2435;Class=LINE/RTE-BovB	repeat
1	127613679	127614382	704	7	0.574182	0.909831	-0.34	-47.8977	CG	Target=BTLTR1:49-120;Class=LTR/ERVK	repeat
1	127613679	127614382	704	7	0.574182	0.909831	-0.34	-47.8977	CG	Target=BovB:2436-2781;Class=LINE/RTE-BovB	repeat
1	127614636	127614694	59	8	0.701629	0.920034	-0.22	-50.6978	CG	Target=BOV-A2:1-271;Class=SINE/Core-RTE	repeat
1	127626406	127626506	101	7	0.648153	0.827595	-0.18	-37.7912	CG	Target=BovB:1101-2426;Class=LINE/RTE-BovB	repeat
1	128311425	128311493	69	8	0.657749	0.342177	0.32	54.8826	CG	Target=L1MEf:4074-4622;Class=LINE/L1	repeat
1	128351772	128351848	77	6	0.632527	0.378736	0.25	30.4902	CG	Target=MIR:48-218;Class=SINE/MIR	repeat
1	128372351	128372455	105	4	0.271276	0.76402	-0.49	-36.5176	CG	Target=L1_BT:7452-8358;Class=LINE/L1	repeat
1	128456583	128456656	74	9	0.777617	0.613063	0.16	47.8546	CG	ENSBTAG00000008714	intron	CLSTN2	gnl|BL_ORD_ID|80716 sp|Q9H4D0|CSTN2_HUMAN Calsyntenin-2 OS=Homo sapiens OX=9606 GN=CLSTN2 PE=1 SV=2//0
1	129430313	129430373	61	8	0.721957	0.832446	-0.11	-39.3627	CG	ENSBTAG00000051936	intron	NMNAT3	gnl|BL_ORD_ID|271054 sp|Q96T66|NMNA3_HUMAN Nicotinamide/nicotinic acid mononucleotide adenylyltransferase 3 OS=Homo sapiens OX=9606 GN=NMNAT3 PE=1 SV=2//1.62746e-90
1	129726629	129726814	186	7	0.962747	0.78403	0.18	43.181	CG	ENSBTAG00000014843	intron	COPB2	gnl|BL_ORD_ID|73728 sp|P35605|COPB2_BOVIN Coatomer subunit beta&apos; OS=Bos taurus OX=9913 GN=COPB2 PE=1 SV=3//0
1	129971015	129971181	167	10	0.469001	0.717124	-0.25	-63.7297	CG	Target=MIRb:25-251;Class=SINE/MIR	repeat
1	129976888	129976978	91	7	0.648881	0.827591	-0.18	-34.0267	CG	Target=MIRb:1-173;Class=SINE/MIR	repeat
1	130048555	130048616	62	7	0.420209	0.658507	-0.24	-36.1096	CG	Target=BOV-A2:143-272;Class=SINE/Core-RTE	repeat
1	130548827	130548940	114	5	0.830477	0.463589	0.37	32.5974	CG	ENSBTAG00000018538	intron	CEP70	gnl|BL_ORD_ID|59262 sp|Q5RDE3|CEP70_PONAB Centrosomal protein of 70 kDa OS=Pongo abelii OX=9601 GN=CEP70 PE=2 SV=1//0
1	130548827	130548940	114	5	0.830477	0.463589	0.37	32.5974	CG	Target=L1-3_BT:5232-7132;Class=LINE/L1	repeat
1	130689168	130689351	184	37	0.5303	0.403036	0.13	235.796	CG	1:130689084:130689332	CGI
1	130689168	130689351	184	37	0.5303	0.403036	0.13	235.796	CG	1:130689332:130691333	CGI_shore
1	131022507	131022587	81	9	0.817422	0.915138	-0.1	-40.3231	CG	ENSBTAG00000015198	intron	DZIP1L	gnl|BL_ORD_ID|110178 sp|Q8IYY4|DZI1L_HUMAN Zinc finger protein DZIP1L OS=Homo sapiens OX=9606 GN=DZIP1L PE=1 SV=2//0
1	131022507	131022587	81	9	0.817422	0.915138	-0.1	-40.3231	CG	Target=BovB:393-782;Class=LINE/RTE-BovB	repeat
1	131023334	131023466	133	9	0.685031	0.856472	-0.17	-48.0572	CG	Target=BovB:783-1665;Class=LINE/RTE-BovB	repeat
1	131023334	131023466	133	9	0.685031	0.856472	-0.17	-48.0572	CG	ENSBTAG00000015198	intron	DZIP1L	gnl|BL_ORD_ID|110178 sp|Q8IYY4|DZI1L_HUMAN Zinc finger protein DZIP1L OS=Homo sapiens OX=9606 GN=DZIP1L PE=1 SV=2//0
1	131036959	131037029	71	10	0.722021	0.885054	-0.16	-53.8654	CG	1:131035213:131037213	CGI_shore
1	131036959	131037029	71	10	0.722021	0.885054	-0.16	-53.8654	CG	ENSBTAG00000015198	intron	DZIP1L	gnl|BL_ORD_ID|110178 sp|Q8IYY4|DZI1L_HUMAN Zinc finger protein DZIP1L OS=Homo sapiens OX=9606 GN=DZIP1L PE=1 SV=2//0
1	131045256	131045343	88	10	0.775759	0.90825	-0.13	-51.0261	CG	ENSBTAG00000015198	intron	DZIP1L	gnl|BL_ORD_ID|110178 sp|Q8IYY4|DZI1L_HUMAN Zinc finger protein DZIP1L OS=Homo sapiens OX=9606 GN=DZIP1L PE=1 SV=2//0
1	131045256	131045343	88	10	0.775759	0.90825	-0.13	-51.0261	CG	Target=BOV-A2:120-272;Class=SINE/Core-RTE	repeat
1	133811421	133811510	90	4	0.680988	0.340781	0.34	29.8359	CG	Target=Bov-tA1:1-224;Class=SINE/tRNA-Core-RTE	repeat
1	133936226	133936284	59	4	0.748213	0.245135	0.5	48.8164	CG	Target=BovB:3538-3768;Class=LINE/RTE-BovB	repeat
1	133940633	133940715	83	8	0.229849	0.512834	-0.28	-56.4056	CG	Target=MLT1C2:188-460;Class=LTR/ERVL-MaLR	repeat
1	134260826	134260972	147	12	0.328582	0.500503	-0.17	-64.2145	CG	ENSBTAG00000015377	intron	EPHB1	gnl|BL_ORD_ID|120408 sp|P54762|EPHB1_HUMAN Ephrin type-B receptor 1 OS=Homo sapiens OX=9606 GN=EPHB1 PE=1 SV=1//0
1	134448752	134448851	100	9	0.57981	0.791095	-0.21	-55.2656	CG	Target=L2c:3051-3205;Class=LINE/L2	repeat
1	134448752	134448851	100	9	0.57981	0.791095	-0.21	-55.2656	CG	ENSBTAG00000015377	intron	EPHB1	gnl|BL_ORD_ID|120408 sp|P54762|EPHB1_HUMAN Ephrin type-B receptor 1 OS=Homo sapiens OX=9606 GN=EPHB1 PE=1 SV=1//0
1	135060324	135060518	195	70	0.00348015	0.0334154	-0.03	-403.629	CHH	Target=BovB:2433-3831;Class=LINE/RTE-BovB	repeat
1	135771256	135771355	100	11	0.921207	0.808758	0.11	52.0062	CG	Target=L1ME3C:5888-5974;Class=LINE/L1	repeat
1	135771256	135771355	100	11	0.921207	0.808758	0.11	52.0062	CG	Target=BOV-A2:1-272;Class=SINE/Core-RTE	repeat
1	135771256	135771355	100	11	0.921207	0.808758	0.11	52.0062	CG	ENSBTAG00000000526	intron	TOPBP1	gnl|BL_ORD_ID|477045 sp|Q92547|TOPB1_HUMAN DNA topoisomerase 2-binding protein 1 OS=Homo sapiens OX=9606 GN=TOPBP1 PE=1 SV=3//0
1	135771805	135772331	527	8	0.926585	0.706927	0.22	41.3181	CG	Target=L1MEd:5368-5792;Class=LINE/L1	repeat
1	135771805	135772331	527	8	0.926585	0.706927	0.22	41.3181	CG	Target=L1-3_BT:8281-8462;Class=LINE/L1	repeat
1	135771805	135772331	527	8	0.926585	0.706927	0.22	41.3181	CG	Target=L1MEd:4510-5139;Class=LINE/L1	repeat
1	135771805	135772331	527	8	0.926585	0.706927	0.22	41.3181	CG	ENSBTAG00000000526	intron	TOPBP1	gnl|BL_ORD_ID|477045 sp|Q92547|TOPB1_HUMAN DNA topoisomerase 2-binding protein 1 OS=Homo sapiens OX=9606 GN=TOPBP1 PE=1 SV=3//0
1	135776172	135776697	526	4	0.0539052	0.40363	-0.35	-31.2233	CG	Target=L1MEd:1399-2184;Class=LINE/L1	repeat
1	135776172	135776697	526	4	0.0539052	0.40363	-0.35	-31.2233	CG	Target=Bov-tA1:11-197;Class=SINE/tRNA-Core-RTE	repeat
1	135776172	135776697	526	4	0.0539052	0.40363	-0.35	-31.2233	CG	Target=BOV-A2:152-272;Class=SINE/Core-RTE	repeat
1	135776172	135776697	526	4	0.0539052	0.40363	-0.35	-31.2233	CG	ENSBTAG00000000526	intron	TOPBP1	gnl|BL_ORD_ID|477045 sp|Q92547|TOPB1_HUMAN DNA topoisomerase 2-binding protein 1 OS=Homo sapiens OX=9606 GN=TOPBP1 PE=1 SV=3//0
1	135806593	135807018	426	10	0.807168	0.48956	0.32	50.992	CG	Target=Bov-tA2:140-206;Class=SINE/tRNA-Core-RTE	repeat
1	135806593	135807018	426	10	0.807168	0.48956	0.32	50.992	CG	ENSBTAG00000000526	intron	TOPBP1	gnl|BL_ORD_ID|477045 sp|Q92547|TOPB1_HUMAN DNA topoisomerase 2-binding protein 1 OS=Homo sapiens OX=9606 GN=TOPBP1 PE=1 SV=3//0
1	135806593	135807018	426	10	0.807168	0.48956	0.32	50.992	CG	Target=BovB:3489-3768;Class=LINE/RTE-BovB	repeat
1	135813837	135813911	75	6	0.311848	0.656837	-0.34	-44.0732	CG	Target=L1_BT:655-777;Class=LINE/L1	repeat
1	135813837	135813911	75	6	0.311848	0.656837	-0.34	-44.0732	CG	ENSBTAG00000000526	intron	TOPBP1	gnl|BL_ORD_ID|477045 sp|Q92547|TOPB1_HUMAN DNA topoisomerase 2-binding protein 1 OS=Homo sapiens OX=9606 GN=TOPBP1 PE=1 SV=3//0
1	135814357	135814445	89	8	0.409122	0.696623	-0.29	-43.5632	CG	Target=L1_BT:2-526;Class=LINE/L1	repeat
1	135814357	135814445	89	8	0.409122	0.696623	-0.29	-43.5632	CG	ENSBTAG00000000526	intron	TOPBP1	gnl|BL_ORD_ID|477045 sp|Q92547|TOPB1_HUMAN DNA topoisomerase 2-binding protein 1 OS=Homo sapiens OX=9606 GN=TOPBP1 PE=1 SV=3//0
1	136100357	136100420	64	6	0.466294	0.797786	-0.33	-39.8818	CG	Target=BOV-A2:49-115;Class=SINE/Core-RTE	repeat
1	136100357	136100420	64	6	0.466294	0.797786	-0.33	-39.8818	CG	Target=BovB:2416-3768;Class=LINE/RTE-BovB	repeat
1	136100357	136100420	64	6	0.466294	0.797786	-0.33	-39.8818	CG	ENSBTAG00000018508	intron	TMEM108	gnl|BL_ORD_ID|474611 sp|A6QLF8|TM108_BOVIN Transmembrane protein 108 OS=Bos taurus OX=9913 GN=TMEM108 PE=2 SV=1//0
1	137230989	137231245	257	9	0.774106	0.917123	-0.14	-46.3654	CG	Target=Bov-tA2:138-204;Class=SINE/tRNA-Core-RTE	repeat
1	137230989	137231245	257	9	0.774106	0.917123	-0.14	-46.3654	CG	Target=BovB:3304-3834;Class=LINE/RTE-BovB	repeat
1	137425443	137425936	494	18	0.443404	0.807232	-0.36	-143.711	CG	Target=BovB:2792-3827;Class=LINE/RTE-BovB	repeat
1	137429504	137429605	102	16	0.701996	0.867994	-0.17	-92.9968	CG	Target=Bov-tA3:141-207;Class=SINE/tRNA-Core-RTE	repeat
1	137429504	137429605	102	16	0.701996	0.867994	-0.17	-92.9968	CG	Target=BovB:3039-3835;Class=LINE/RTE-BovB	repeat
1	137429856	137429911	56	6	0.451953	0.731659	-0.28	-34.0072	CG	Target=BovB:3039-3835;Class=LINE/RTE-BovB	repeat
1	137430997	137431942	946	4	0.289482	0.717152	-0.43	-30.8444	CG	Target=BovB:2647-3742;Class=LINE/RTE-BovB	repeat
1	137430997	137431942	946	4	0.289482	0.717152	-0.43	-30.8444	CG	Target=BOV-A2:180-234;Class=SINE/Core-RTE	repeat
1	137430997	137431942	946	4	0.289482	0.717152	-0.43	-30.8444	CG	Target=Bov-tA2:140-208;Class=SINE/tRNA-Core-RTE	repeat
1	137466865	137466930	66	7	0.0208679	0.000770132	0.02	29.7965	CHG	Target=L1_BT:2-7931;Class=LINE/L1	repeat
1	138347852	138347943	92	6	0.692986	0.383164	0.31	38.712	CG	Target=BovB:2424-3831;Class=LINE/RTE-BovB	repeat
1	138481101	138481254	154	19	0.776034	0.882279	-0.11	-94.742	CG	Target=BTLTR1B:1-1298;Class=LTR/ERVK	repeat
1	138610245	138610301	57	8	0.23309	0.65995	-0.43	-81.2677	CG	ENSBTAG00000009258	intron	NEK11	gnl|BL_ORD_ID|267582 sp|Q8WNU8|NEK11_MACFA Serine/threonine-protein kinase Nek11 OS=Macaca fascicularis OX=9541 GN=NEK11 PE=2 SV=1//1.34244e-79
1	138837485	138837627	143	10	0.633801	0.83155	-0.2	-51.2247	CG	1:138836005:138838005	CGI_shore
1	138837485	138837627	143	10	0.633801	0.83155	-0.2	-51.2247	CG	Target=L2c:3296-3367;Class=LINE/L2	repeat
1	138837485	138837627	143	10	0.633801	0.83155	-0.2	-51.2247	CG	ENSBTAG00000007462	promoter	ASTE1	gnl|BL_ORD_ID|30524 sp|Q2TB18|ASTE1_HUMAN Protein asteroid homolog 1 OS=Homo sapiens OX=9606 GN=ASTE1 PE=1 SV=1//0
1	138885433	138885504	72	8	0.755304	0.895307	-0.14	-38.3783	CG	ENSBTAG00000011626	intron	ATP2C1	gnl|BL_ORD_ID|30898 sp|P57709|AT2C1_BOVIN Calcium-transporting ATPase type 2C member 1 OS=Bos taurus OX=9913 GN=ATP2C1 PE=2 SV=1//0
1	138885433	138885504	72	8	0.755304	0.895307	-0.14	-38.3783	CG	Target=BOV-A2:1-263;Class=SINE/Core-RTE	repeat
1	138900396	138900927	532	6	0.637154	0.890988	-0.25	-33.4443	CG	ENSBTAG00000011626	intron	ATP2C1	gnl|BL_ORD_ID|30898 sp|P57709|AT2C1_BOVIN Calcium-transporting ATPase type 2C member 1 OS=Bos taurus OX=9913 GN=ATP2C1 PE=2 SV=1//0
1	138900396	138900927	532	6	0.637154	0.890988	-0.25	-33.4443	CG	Target=L2b:3311-3375;Class=LINE/L2	repeat
1	139456657	139456729	73	8	0.460661	0.67296	-0.21	-42.522	CG	ENSBTAG00000013629	intron	WRB	gnl|BL_ORD_ID|510385 sp|Q3SZ26|WRB_BOVIN Tail-anchored protein insertion receptor WRB OS=Bos taurus OX=9913 GN=WRB PE=2 SV=1//5.58891e-121
1	139827300	139827458	159	22	0.752925	0.641544	0.11	108.92	CG	ENSBTAG00000002029	promoter	IGSF5	gnl|BL_ORD_ID|190182 sp|Q5VJ70|IGSF5_RAT Immunoglobulin superfamily member 5 OS=Rattus norvegicus OX=10116 GN=Igsf5 PE=1 SV=1//9.89364e-133
1	139827300	139827458	159	22	0.752925	0.641544	0.11	108.92	CG	ENSBTAG00000002029	TSS	IGSF5	gnl|BL_ORD_ID|190182 sp|Q5VJ70|IGSF5_RAT Immunoglobulin superfamily member 5 OS=Rattus norvegicus OX=10116 GN=Igsf5 PE=1 SV=1//9.89364e-133
1	139827300	139827458	159	22	0.752925	0.641544	0.11	108.92	CG	ENSBTAG00000002029	exon	IGSF5	gnl|BL_ORD_ID|190182 sp|Q5VJ70|IGSF5_RAT Immunoglobulin superfamily member 5 OS=Rattus norvegicus OX=10116 GN=Igsf5 PE=1 SV=1//9.89364e-133
1	139827300	139827458	159	22	0.752925	0.641544	0.11	108.92	CG	ENSBTAG00000002029	utr5	IGSF5	gnl|BL_ORD_ID|190182 sp|Q5VJ70|IGSF5_RAT Immunoglobulin superfamily member 5 OS=Rattus norvegicus OX=10116 GN=Igsf5 PE=1 SV=1//9.89364e-133
1	141169823	141169963	141	14	0.798776	0.907824	-0.11	-71.4981	CG	Target=BOV-A2:1-272;Class=SINE/Core-RTE	repeat
1	141169823	141169963	141	14	0.798776	0.907824	-0.11	-71.4981	CG	Target=BovB:3299-3417;Class=LINE/RTE-BovB	repeat
1	141713705	141713839	135	14	0.813336	0.911955	-0.1	-73.3734	CG	ENSBTAG00000009132	utr3	TMPRSS2	gnl|BL_ORD_ID|475714 sp|O15393|TMPS2_HUMAN Transmembrane protease serine 2 OS=Homo sapiens OX=9606 GN=TMPRSS2 PE=1 SV=3//0
1	141713705	141713839	135	14	0.813336	0.911955	-0.1	-73.3734	CG	ENSBTAG00000009132	exon	TMPRSS2	gnl|BL_ORD_ID|475714 sp|O15393|TMPS2_HUMAN Transmembrane protease serine 2 OS=Homo sapiens OX=9606 GN=TMPRSS2 PE=1 SV=3//0
1	141968467	141968573	107	8	0.751687	0.902297	-0.15	-40.2892	CG	Target=MIRb:55-151;Class=SINE/MIR	repeat
1	142037222	142037355	134	51	0.127318	0.177235	-0.05	-219.091	CG	1:142036676:142037510	CGI
1	142037222	142037355	134	51	0.127318	0.177235	-0.05	-219.091	CG	ENSBTAG00000021251	exon	RIPK4	gnl|BL_ORD_ID|352671 sp|Q9ERK0|RIPK4_MOUSE Receptor-interacting serine/threonine-protein kinase 4 OS=Mus musculus OX=10090 GN=Ripk4 PE=1 SV=2//0
1	142037222	142037355	134	51	0.127318	0.177235	-0.05	-219.091	CG	ENSBTAG00000021251	utr5	RIPK4	gnl|BL_ORD_ID|352671 sp|Q9ERK0|RIPK4_MOUSE Receptor-interacting serine/threonine-protein kinase 4 OS=Mus musculus OX=10090 GN=Ripk4 PE=1 SV=2//0
1	142037222	142037355	134	51	0.127318	0.177235	-0.05	-219.091	CG	ENSBTAG00000021251	promoter	RIPK4	gnl|BL_ORD_ID|352671 sp|Q9ERK0|RIPK4_MOUSE Receptor-interacting serine/threonine-protein kinase 4 OS=Mus musculus OX=10090 GN=Ripk4 PE=1 SV=2//0
1	142037222	142037355	134	51	0.127318	0.177235	-0.05	-219.091	CG	ENSBTAG00000021251	TSS	RIPK4	gnl|BL_ORD_ID|352671 sp|Q9ERK0|RIPK4_MOUSE Receptor-interacting serine/threonine-protein kinase 4 OS=Mus musculus OX=10090 GN=Ripk4 PE=1 SV=2//0
1	142040293	142040384	92	12	0.209007	0.129515	0.08	53.3783	CG	1:142040215:142042216	CGI_shore
1	142044458	142044663	206	5	0.522062	0.809453	-0.29	-31.6644	CG	Target=Bov-tA2:5-123;Class=SINE/tRNA-Core-RTE	repeat
1	142044458	142044663	206	5	0.522062	0.809453	-0.29	-31.6644	CG	Target=Bov-tA2:5-212;Class=SINE/tRNA-Core-RTE	repeat
1	142050501	142050679	179	10	0.619526	0.855024	-0.24	-61.4619	CG	Target=Bov-tA2:2-206;Class=SINE/tRNA-Core-RTE	repeat
1	142051501	142051709	209	11	0.775477	0.919139	-0.14	-54.5429	CG	Target=Bov-tA1:2-224;Class=SINE/tRNA-Core-RTE	repeat
1	142060278	142060461	184	14	0.764493	0.90466	-0.14	-85.5351	CG	Target=BTLTR1J:228-281;Class=LTR/ERVK	repeat
1	142060278	142060461	184	14	0.764493	0.90466	-0.14	-85.5351	CG	Target=L1MC:1598-2015;Class=LINE/L1	repeat
1	142067586	142067901	316	46	0.676518	0.802751	-0.13	-266.327	CG	1:142067020:142069021	CGI_shore
1	142067586	142067901	316	46	0.676518	0.802751	-0.13	-266.327	CG	1:142067570:142068058	CGI
1	142067586	142067901	316	46	0.676518	0.802751	-0.13	-266.327	CG	ENSBTAG00000021253	exon	PRDM15	gnl|BL_ORD_ID|314316 sp|P57071|PRD15_HUMAN PR domain zinc finger protein 15 OS=Homo sapiens OX=9606 GN=PRDM15 PE=1 SV=4//6.73372e-20
1	142067960	142068147	188	26	0.843302	0.930684	-0.09	-138.237	CG	1:142067020:142069021	CGI_shore
1	142067960	142068147	188	26	0.843302	0.930684	-0.09	-138.237	CG	1:142067570:142068058	CGI
1	142067960	142068147	188	26	0.843302	0.930684	-0.09	-138.237	CG	ENSBTAG00000021253	intron	PRDM15	gnl|BL_ORD_ID|314316 sp|P57071|PRD15_HUMAN PR domain zinc finger protein 15 OS=Homo sapiens OX=9606 GN=PRDM15 PE=1 SV=4//6.73372e-20
1	142067960	142068147	188	26	0.843302	0.930684	-0.09	-138.237	CG	1:142068058:142070059	CGI_shore
1	142067960	142068147	188	26	0.843302	0.930684	-0.09	-138.237	CG	ENSBTAG00000021253	exon	PRDM15	gnl|BL_ORD_ID|314316 sp|P57071|PRD15_HUMAN PR domain zinc finger protein 15 OS=Homo sapiens OX=9606 GN=PRDM15 PE=1 SV=4//6.73372e-20
1	142069785	142069884	100	9	0.893342	0.962171	-0.07	-39.4055	CG	1:142068058:142070059	CGI_shore
1	142069785	142069884	100	9	0.893342	0.962171	-0.07	-39.4055	CG	ENSBTAG00000021253	exon	PRDM15	gnl|BL_ORD_ID|314316 sp|P57071|PRD15_HUMAN PR domain zinc finger protein 15 OS=Homo sapiens OX=9606 GN=PRDM15 PE=1 SV=4//6.73372e-20
1	142069785	142069884	100	9	0.893342	0.962171	-0.07	-39.4055	CG	ENSBTAG00000021253	intron	PRDM15	gnl|BL_ORD_ID|314316 sp|P57071|PRD15_HUMAN PR domain zinc finger protein 15 OS=Homo sapiens OX=9606 GN=PRDM15 PE=1 SV=4//6.73372e-20
1	142074045	142074174	130	10	0.870781	0.970739	-0.1	-56.1617	CG	ENSBTAG00000021253	intron	PRDM15	gnl|BL_ORD_ID|314316 sp|P57071|PRD15_HUMAN PR domain zinc finger protein 15 OS=Homo sapiens OX=9606 GN=PRDM15 PE=1 SV=4//6.73372e-20
1	142074045	142074174	130	10	0.870781	0.970739	-0.1	-56.1617	CG	1:142073308:142075308	CGI_shore
1	142075655	142075832	178	19	0.846869	0.951871	-0.11	-106.388	CG	1:142075309:142075681	CGI
1	142075655	142075832	178	19	0.846869	0.951871	-0.11	-106.388	CG	1:142075329:142077329	CGI_shore
1	142075655	142075832	178	19	0.846869	0.951871	-0.11	-106.388	CG	ENSBTAG00000021253	exon	PRDM15	gnl|BL_ORD_ID|314316 sp|P57071|PRD15_HUMAN PR domain zinc finger protein 15 OS=Homo sapiens OX=9606 GN=PRDM15 PE=1 SV=4//6.73372e-20
1	142075655	142075832	178	19	0.846869	0.951871	-0.11	-106.388	CG	ENSBTAG00000021253	intron	PRDM15	gnl|BL_ORD_ID|314316 sp|P57071|PRD15_HUMAN PR domain zinc finger protein 15 OS=Homo sapiens OX=9606 GN=PRDM15 PE=1 SV=4//6.73372e-20
1	142075655	142075832	178	19	0.846869	0.951871	-0.11	-106.388	CG	1:142075681:142077682	CGI_shore
1	142076910	142076972	63	8	0.766412	0.95923	-0.19	-50.6876	CG	1:142075329:142077329	CGI_shore
1	142076910	142076972	63	8	0.766412	0.95923	-0.19	-50.6876	CG	1:142075681:142077682	CGI_shore
1	142076910	142076972	63	8	0.766412	0.95923	-0.19	-50.6876	CG	ENSBTAG00000021253	intron	PRDM15	gnl|BL_ORD_ID|314316 sp|P57071|PRD15_HUMAN PR domain zinc finger protein 15 OS=Homo sapiens OX=9606 GN=PRDM15 PE=1 SV=4//6.73372e-20
1	142078874	142078986	113	10	0.83087	0.963962	-0.13	-61.7076	CG	ENSBTAG00000021253	intron	PRDM15	gnl|BL_ORD_ID|314316 sp|P57071|PRD15_HUMAN PR domain zinc finger protein 15 OS=Homo sapiens OX=9606 GN=PRDM15 PE=1 SV=4//6.73372e-20
1	142078874	142078986	113	10	0.83087	0.963962	-0.13	-61.7076	CG	1:142077579:142079580	CGI_shore
1	142078874	142078986	113	10	0.83087	0.963962	-0.13	-61.7076	CG	1:142078578:142080578	CGI_shore
1	142079752	142079893	142	15	0.891723	0.963596	-0.07	-80.0932	CG	1:142078578:142080578	CGI_shore
1	142079752	142079893	142	15	0.891723	0.963596	-0.07	-80.0932	CG	ENSBTAG00000021253	exon	PRDM15	gnl|BL_ORD_ID|314316 sp|P57071|PRD15_HUMAN PR domain zinc finger protein 15 OS=Homo sapiens OX=9606 GN=PRDM15 PE=1 SV=4//6.73372e-20
1	142079752	142079893	142	15	0.891723	0.963596	-0.07	-80.0932	CG	ENSBTAG00000021253	intron	PRDM15	gnl|BL_ORD_ID|314316 sp|P57071|PRD15_HUMAN PR domain zinc finger protein 15 OS=Homo sapiens OX=9606 GN=PRDM15 PE=1 SV=4//6.73372e-20
1	142080580	142080914	335	61	0.896371	0.960421	-0.06	-337.013	CG	ENSBTAG00000021253	exon	PRDM15	gnl|BL_ORD_ID|314316 sp|P57071|PRD15_HUMAN PR domain zinc finger protein 15 OS=Homo sapiens OX=9606 GN=PRDM15 PE=1 SV=4//6.73372e-20
1	142080580	142080914	335	61	0.896371	0.960421	-0.06	-337.013	CG	1:142080579:142080842	CGI
1	142080580	142080914	335	61	0.896371	0.960421	-0.06	-337.013	CG	ENSBTAG00000021253	intron	PRDM15	gnl|BL_ORD_ID|314316 sp|P57071|PRD15_HUMAN PR domain zinc finger protein 15 OS=Homo sapiens OX=9606 GN=PRDM15 PE=1 SV=4//6.73372e-20
1	142080580	142080914	335	61	0.896371	0.960421	-0.06	-337.013	CG	1:142080842:142082843	CGI_shore
1	142086939	142087076	138	28	0.857061	0.931504	-0.07	-142.871	CG	ENSBTAG00000021253	intron	PRDM15	gnl|BL_ORD_ID|314316 sp|P57071|PRD15_HUMAN PR domain zinc finger protein 15 OS=Homo sapiens OX=9606 GN=PRDM15 PE=1 SV=4//6.73372e-20
1	142086939	142087076	138	28	0.857061	0.931504	-0.07	-142.871	CG	1:142084939:142086940	CGI_shore
1	142086939	142087076	138	28	0.857061	0.931504	-0.07	-142.871	CG	1:142086938:142087159	CGI
1	142094249	142094319	71	7	0.86215	0.944175	-0.08	-31.3544	CG	ENSBTAG00000021253	intron	PRDM15	gnl|BL_ORD_ID|314316 sp|P57071|PRD15_HUMAN PR domain zinc finger protein 15 OS=Homo sapiens OX=9606 GN=PRDM15 PE=1 SV=4//6.73372e-20
1	142094249	142094319	71	7	0.86215	0.944175	-0.08	-31.3544	CG	1:142094017:142096017	CGI_shore
1	142095003	142095146	144	8	0.800834	0.96204	-0.16	-51.3529	CG	ENSBTAG00000021253	intron	PRDM15	gnl|BL_ORD_ID|314316 sp|P57071|PRD15_HUMAN PR domain zinc finger protein 15 OS=Homo sapiens OX=9606 GN=PRDM15 PE=1 SV=4//6.73372e-20
1	142095003	142095146	144	8	0.800834	0.96204	-0.16	-51.3529	CG	1:142094017:142096017	CGI_shore
1	142097347	142097430	84	12	0.872072	0.964988	-0.09	-68.8825	CG	ENSBTAG00000021253	intron	PRDM15	gnl|BL_ORD_ID|314316 sp|P57071|PRD15_HUMAN PR domain zinc finger protein 15 OS=Homo sapiens OX=9606 GN=PRDM15 PE=1 SV=4//6.73372e-20
1	142097347	142097430	84	12	0.872072	0.964988	-0.09	-68.8825	CG	Target=L1MB3:5652-6180;Class=LINE/L1	repeat
1	142097347	142097430	84	12	0.872072	0.964988	-0.09	-68.8825	CG	1:142096675:142098676	CGI_shore
1	142104341	142104414	74	12	0.890735	0.95924	-0.07	-56.4732	CG	ENSBTAG00000021253	intron	PRDM15	gnl|BL_ORD_ID|314316 sp|P57071|PRD15_HUMAN PR domain zinc finger protein 15 OS=Homo sapiens OX=9606 GN=PRDM15 PE=1 SV=4//6.73372e-20
1	142104595	142104823	229	34	0.898557	0.972916	-0.07	-204.625	CG	ENSBTAG00000021253	intron	PRDM15	gnl|BL_ORD_ID|314316 sp|P57071|PRD15_HUMAN PR domain zinc finger protein 15 OS=Homo sapiens OX=9606 GN=PRDM15 PE=1 SV=4//6.73372e-20
1	142187875	142187964	90	7	0.789433	0.890908	-0.1	-30.6442	CG	ENSBTAG00000021259	intron	C2CD2	gnl|BL_ORD_ID|48174 sp|Q9Y426|C2CD2_HUMAN C2 domain-containing protein 2 OS=Homo sapiens OX=9606 GN=C2CD2 PE=1 SV=2//0
1	142204221	142204391	171	35	0.151275	0.0884313	0.06	168.776	CG	1:142204162:142205212	CGI
1	142204221	142204391	171	35	0.151275	0.0884313	0.06	168.776	CG	ENSBTAG00000021259	exon	C2CD2	gnl|BL_ORD_ID|48174 sp|Q9Y426|C2CD2_HUMAN C2 domain-containing protein 2 OS=Homo sapiens OX=9606 GN=C2CD2 PE=1 SV=2//0
1	142311184	142311271	88	13	0.87467	0.942004	-0.07	-51.5938	CG	Target=BovB:3834-3847;Class=LINE/RTE-BovB	repeat
1	142311184	142311271	88	13	0.87467	0.942004	-0.07	-51.5938	CG	Target=Bov-tA3:141-207;Class=SINE/tRNA-Core-RTE	repeat
1	142311184	142311271	88	13	0.87467	0.942004	-0.07	-51.5938	CG	Target=BovB:3438-3833;Class=LINE/RTE-BovB	repeat
1	142493271	142493370	100	11	0.407962	0.58712	-0.18	-60.2399	CG	Target=Bov-tA1:11-204;Class=SINE/tRNA-Core-RTE	repeat
1	142493271	142493370	100	11	0.407962	0.58712	-0.18	-60.2399	CG	ENSBTAG00000021272	intron	ABCG1	gnl|BL_ORD_ID|4213 sp|P45844|ABCG1_HUMAN ATP-binding cassette sub-family G member 1 OS=Homo sapiens OX=9606 GN=ABCG1 PE=1 SV=3//0
1	142533023	142533082	60	9	0.874599	0.922091	-0.05	-37.9901	CG	1:142532824:142533198	CGI
1	142533023	142533082	60	9	0.874599	0.922091	-0.05	-37.9901	CG	ENSBTAG00000021272	intron	ABCG1	gnl|BL_ORD_ID|4213 sp|P45844|ABCG1_HUMAN ATP-binding cassette sub-family G member 1 OS=Homo sapiens OX=9606 GN=ABCG1 PE=1 SV=3//0
1	142745753	142745827	75	7	0.106659	0.207045	-0.1	-29.9302	CG	Target=LTR41B:103-729;Class=LTR/ERVL	repeat
1	142844507	142844566	60	5	0.869213	0.635889	0.23	36.7952	CG	Target=L1_BT:7154-8380;Class=LINE/L1	repeat
1	142844507	142844566	60	5	0.869213	0.635889	0.23	36.7952	CG	ENSBTAG00000021286	intron	SLC37A1	gnl|BL_ORD_ID|142044 sp|P57057|G6PT2_HUMAN Glucose-6-phosphate exchanger SLC37A1 OS=Homo sapiens OX=9606 GN=SLC37A1 PE=2 SV=2//0
1	142861979	142862105	127	10	0.916065	0.755184	0.16	54.9793	CG	ENSBTAG00000021286	intron	SLC37A1	gnl|BL_ORD_ID|142044 sp|P57057|G6PT2_HUMAN Glucose-6-phosphate exchanger SLC37A1 OS=Homo sapiens OX=9606 GN=SLC37A1 PE=2 SV=2//0
1	142861979	142862105	127	10	0.916065	0.755184	0.16	54.9793	CG	Target=L1MC3:7036-7782;Class=LINE/L1	repeat
1	142889511	142889602	92	7	0.568424	0.738765	-0.17	-33.7887	CG	Target=ERV3-16A3_I-int:1168-1325;Class=LTR/ERVL	repeat
1	142916429	142916514	86	12	0.535749	0.710591	-0.17	-67.2744	CG	Target=L1MC3:6620-7199;Class=LINE/L1	repeat
1	142916429	142916514	86	12	0.535749	0.710591	-0.17	-67.2744	CG	Target=Bov-tA1:4-204;Class=SINE/tRNA-Core-RTE	repeat
1	143083343	143083428	86	9	0.516315	0.655192	-0.14	-40.5847	CG	Target=L1MEc:5652-5798;Class=LINE/L1	repeat
1	143099318	143099430	113	33	0.89591	0.947146	-0.05	-148.789	CG	ENSBTAG00000021490	intron	WDR4	gnl|BL_ORD_ID|509308 sp|A7E3S5|WDR4_BOVIN tRNA (guanine-N(7)-)-methyltransferase non-catalytic subunit WDR4 OS=Bos taurus OX=9913 GN=WDR4 PE=2 SV=1//0
1	143099318	143099430	113	33	0.89591	0.947146	-0.05	-148.789	CG	1:143098299:143100300	CGI_shore
1	143099318	143099430	113	33	0.89591	0.947146	-0.05	-148.789	CG	1:143098937:143100938	CGI_shore
1	143099318	143099430	113	33	0.89591	0.947146	-0.05	-148.789	CG	1:143099316:143099577	CGI
1	143200960	143201051	92	13	0.916271	0.977504	-0.06	-62.53	CG	1:143199552:143201552	CGI_shore
1	143200960	143201051	92	13	0.916271	0.977504	-0.06	-62.53	CG	ENSBTAG00000014153	intron	PKNOX1	gnl|BL_ORD_ID|306024 sp|Q2HJ84|PKNX1_BOVIN Homeobox protein PKNOX1 OS=Bos taurus OX=9913 GN=PKNOX1 PE=2 SV=1//0
1	143580521	143580685	165	21	0.718454	0.579192	0.14	107.544	CG	ENSBTAG00000052654	intron	--	-//-
1	143584258	143584375	118	8	0.406982	0.73147	-0.32	-55.9932	CG	Target=L1_BT:8119-8390;Class=LINE/L1	repeat
1	143584258	143584375	118	8	0.406982	0.73147	-0.32	-55.9932	CG	Target=BovB:2435-2896;Class=LINE/RTE-BovB	repeat
1	143725104	143725236	133	21	0.336039	0.469847	-0.13	-120.875	CG	Target=MamRep605b:606-890;Class=LTR?	repeat
1	143725104	143725236	133	21	0.336039	0.469847	-0.13	-120.875	CG	ENSBTAG00000017407	intron	HSF2BP	gnl|BL_ORD_ID|181020 sp|O75031|HSF2B_HUMAN Heat shock factor 2-binding protein OS=Homo sapiens OX=9606 GN=HSF2BP PE=1 SV=1//0
1	143894713	143894930	218	13	0.291659	0.471757	-0.18	-65.4115	CG	Target=L2b:3238-3334;Class=LINE/L2	repeat
1	144217359	144217415	57	11	0.701806	0.61215	0.09	46.2366	CG	1:144217223:144217462	CGI
1	144219904	144220050	147	20	0.75037	0.627422	0.12	109.094	CG	1:144217937:144219937	CGI_shore
1	144219904	144220050	147	20	0.75037	0.627422	0.12	109.094	CG	1:144219938:144220205	CGI
1	144396036	144396157	122	13	0.873256	0.950862	-0.08	-65.4838	CG	1:144394531:144396532	CGI_shore
1	144396036	144396157	122	13	0.873256	0.950862	-0.08	-65.4838	CG	ENSBTAG00000021901	exon	TRPM2	gnl|BL_ORD_ID|484705 sp|O94759|TRPM2_HUMAN Transient receptor potential cation channel subfamily M member 2 OS=Homo sapiens OX=9606 GN=TRPM2 PE=1 SV=2//0
1	144396036	144396157	122	13	0.873256	0.950862	-0.08	-65.4838	CG	ENSBTAG00000021901	intron	TRPM2	gnl|BL_ORD_ID|484705 sp|O94759|TRPM2_HUMAN Transient receptor potential cation channel subfamily M member 2 OS=Homo sapiens OX=9606 GN=TRPM2 PE=1 SV=2//0
1	144445552	144445768	217	49	0.427837	0.522771	-0.09	-227.819	CG	ENSBTAG00000018607	intron	TSPEAR	gnl|BL_ORD_ID|487467 sp|Q8WU66|TSEAR_HUMAN Thrombospondin-type laminin G domain and EAR repeat-containing protein OS=Homo sapiens OX=9606 GN=TSPEAR PE=2 SV=2//0
1	144445552	144445768	217	49	0.427837	0.522771	-0.09	-227.819	CG	1:144445338:144445847	CGI
1	144445552	144445768	217	49	0.427837	0.522771	-0.09	-227.819	CG	ENSBTAG00000018607	exon	TSPEAR	gnl|BL_ORD_ID|487467 sp|Q8WU66|TSEAR_HUMAN Thrombospondin-type laminin G domain and EAR repeat-containing protein OS=Homo sapiens OX=9606 GN=TSPEAR PE=2 SV=2//0
1	144611463	144611649	187	29	0.876896	0.939216	-0.06	-127.431	CG	ENSBTAG00000050038	exon	--	gnl|BL_ORD_ID|208269 sp|P60409|KR107_HUMAN Keratin-associated protein 10-7 OS=Homo sapiens OX=9606 GN=KRTAP10-7 PE=1 SV=2//6.86289e-13
1	144611463	144611649	187	29	0.876896	0.939216	-0.06	-127.431	CG	ENSBTAG00000018607	intron	TSPEAR	gnl|BL_ORD_ID|487467 sp|Q8WU66|TSEAR_HUMAN Thrombospondin-type laminin G domain and EAR repeat-containing protein OS=Homo sapiens OX=9606 GN=TSPEAR PE=2 SV=2//0
1	144674945	144675095	151	24	0.791202	0.909808	-0.12	-159.051	CG	ENSBTAG00000048090	intron	UBE2G2	gnl|BL_ORD_ID|491541 sp|Q17QG5|UB2G2_BOVIN Ubiquitin-conjugating enzyme E2 G2 OS=Bos taurus OX=9913 GN=UBE2G2 PE=2 SV=1//1.25424e-116
1	144695716	144695911	196	33	0.335478	0.233509	0.1	172.802	CG	ENSBTAG00000017321	intron	SUMO3	gnl|BL_ORD_ID|448143 sp|Q17QV3|SUMO3_BOVIN Small ubiquitin-related modifier 3 OS=Bos taurus OX=9913 GN=SUMO3 PE=3 SV=1//1.6104e-62
1	144695716	144695911	196	33	0.335478	0.233509	0.1	172.802	CG	1:144695613:144697086	CGI
1	144940697	144940748	52	7	0.798103	0.89763	-0.1	-31.1663	CG	Target=BOV-A2:1-272;Class=SINE/Core-RTE	repeat
1	144940697	144940748	52	7	0.798103	0.89763	-0.1	-31.1663	CG	ENSBTAG00000017486	intron	ADARB1	gnl|BL_ORD_ID|345313 sp|P51400|RED1_RAT Double-stranded RNA-specific editase 1 OS=Rattus norvegicus OX=10116 GN=Adarb1 PE=1 SV=1//0
1	144968621	144968737	117	16	0.786434	0.902406	-0.12	-86.7305	CG	ENSBTAG00000017486	intron	ADARB1	gnl|BL_ORD_ID|345313 sp|P51400|RED1_RAT Double-stranded RNA-specific editase 1 OS=Rattus norvegicus OX=10116 GN=Adarb1 PE=1 SV=1//0
1	145126612	145126718	107	14	0.808082	0.63649	0.17	78.783	CG	Target=Bov-tA2:138-206;Class=SINE/tRNA-Core-RTE	repeat
1	145177879	145177971	93	15	0.845865	0.919531	-0.07	-63.9276	CG	Target=BovB:6-805;Class=LINE/RTE-BovB	repeat
1	145245114	145245169	56	8	0.882494	0.957846	-0.08	-38.1605	CG	ENSBTAG00000023907	intron	COL18A1	gnl|BL_ORD_ID|73239 sp|P39060|COIA1_HUMAN Collagen alpha-1(XVIII) chain OS=Homo sapiens OX=9606 GN=COL18A1 PE=1 SV=5//2.58317e-20
1	145245114	145245169	56	8	0.882494	0.957846	-0.08	-38.1605	CG	1:145243571:145245571	CGI_shore
1	145312860	145312914	55	9	0.910995	0.957059	-0.05	-37.8978	CG	ENSBTAG00000024162	exon	SLC19A1	gnl|BL_ORD_ID|425188 sp|P41440|S19A1_HUMAN Folate transporter 1 OS=Homo sapiens OX=9606 GN=SLC19A1 PE=1 SV=3//4.53688e-12
1	145312860	145312914	55	9	0.910995	0.957059	-0.05	-37.8978	CG	1:145312720:145312940	CGI
1	145312860	145312914	55	9	0.910995	0.957059	-0.05	-37.8978	CG	ENSBTAG00000024162	intron	SLC19A1	gnl|BL_ORD_ID|425188 sp|P41440|S19A1_HUMAN Folate transporter 1 OS=Homo sapiens OX=9606 GN=SLC19A1 PE=1 SV=3//4.53688e-12
1	145315013	145315107	95	11	0.484952	0.619653	-0.13	-50.0866	CG	ENSBTAG00000024162	intron	SLC19A1	gnl|BL_ORD_ID|425188 sp|P41440|S19A1_HUMAN Folate transporter 1 OS=Homo sapiens OX=9606 GN=SLC19A1 PE=1 SV=3//4.53688e-12
1	145315013	145315107	95	11	0.484952	0.619653	-0.13	-50.0866	CG	1:145313555:145315555	CGI_shore
1	145671076	145671219	144	37	0.906018	0.955683	-0.05	-176.548	CG	1:145670539:145672539	CGI_shore
1	145671076	145671219	144	37	0.906018	0.955683	-0.05	-176.548	CG	1:145670898:145671402	CGI
1	145671076	145671219	144	37	0.906018	0.955683	-0.05	-176.548	CG	ENSBTAG00000011802	exon	COL6A1	gnl|BL_ORD_ID|69929 sp|Q04857|CO6A1_MOUSE Collagen alpha-1(VI) chain OS=Mus musculus OX=10090 GN=Col6a1 PE=1 SV=1//0
1	145671076	145671219	144	37	0.906018	0.955683	-0.05	-176.548	CG	1:145669100:145671101	CGI_shore
1	145671076	145671219	144	37	0.906018	0.955683	-0.05	-176.548	CG	ENSBTAG00000011802	intron	COL6A1	gnl|BL_ORD_ID|69929 sp|Q04857|CO6A1_MOUSE Collagen alpha-1(VI) chain OS=Mus musculus OX=10090 GN=Col6a1 PE=1 SV=1//0
1	145837106	145837170	65	13	0.900319	0.943487	-0.04	-58.8021	CG	1:145836963:145837651	CGI
1	145837106	145837170	65	13	0.900319	0.943487	-0.04	-58.8021	CG	ENSBTAG00000019269	exon	COL6A2	gnl|BL_ORD_ID|69932 sp|P12110|CO6A2_HUMAN Collagen alpha-2(VI) chain OS=Homo sapiens OX=9606 GN=COL6A2 PE=1 SV=4//0
1	145881083	145881346	264	35	0.640381	0.511184	0.13	186.657	CG	ENSBTAG00000020409	intron	SPATC1L	gnl|BL_ORD_ID|440440 sp|Q9D9W0|SPC1L_MOUSE Speriolin-like protein OS=Mus musculus OX=10090 GN=Spatc1l PE=1 SV=1//0
1	145881083	145881346	264	35	0.640381	0.511184	0.13	186.657	CG	1:145881073:145881347	CGI
1	145881083	145881346	264	35	0.640381	0.511184	0.13	186.657	CG	ENSBTAG00000020409	exon	SPATC1L	gnl|BL_ORD_ID|440440 sp|Q9D9W0|SPC1L_MOUSE Speriolin-like protein OS=Mus musculus OX=10090 GN=Spatc1l PE=1 SV=1//0
1	145881083	145881346	264	35	0.640381	0.511184	0.13	186.657	CG	ENSBTAG00000020409	utr5	SPATC1L	gnl|BL_ORD_ID|440440 sp|Q9D9W0|SPC1L_MOUSE Speriolin-like protein OS=Mus musculus OX=10090 GN=Spatc1l PE=1 SV=1//0
1	145983627	145983723	97	12	0.608171	0.740732	-0.13	-55.7575	CG	1:145981700:145983700	CGI_shore
1	145983627	145983723	97	12	0.608171	0.740732	-0.13	-55.7575	CG	1:145983701:145984034	CGI
1	146045604	146045808	205	18	0.771175	0.606669	0.16	119.231	CG	ENSBTAG00000030670	intron	PCNT	gnl|BL_ORD_ID|295325 sp|O95613|PCNT_HUMAN Pericentrin OS=Homo sapiens OX=9606 GN=PCNT PE=1 SV=4//1.80449e-22
1	146045604	146045808	205	18	0.771175	0.606669	0.16	119.231	CG	Target=ALTR2B1_BT:4-337;Class=LTR/ERV1	repeat
1	146045604	146045808	205	18	0.771175	0.606669	0.16	119.231	CG	Target=Bov-tA2:11-212;Class=SINE/tRNA-Core-RTE	repeat
1	146097085	146097230	146	11	0.480904	0.626241	-0.15	-55.5253	CG	Target=L1MB8:5782-6121;Class=LINE/L1	repeat
1	146097085	146097230	146	11	0.480904	0.626241	-0.15	-55.5253	CG	Target=Bov-tA1:13-220;Class=SINE/tRNA-Core-RTE	repeat
1	146097085	146097230	146	11	0.480904	0.626241	-0.15	-55.5253	CG	ENSBTAG00000030670	intron	PCNT	gnl|BL_ORD_ID|295325 sp|O95613|PCNT_HUMAN Pericentrin OS=Homo sapiens OX=9606 GN=PCNT PE=1 SV=4//1.80449e-22
1	146375752	146375939	188	75	0.00681235	0.0375377	-0.03	-503.626	CHH	Target=L1_BT:4245-8386;Class=LINE/L1	repeat
1	147068931	147069020	90	14	0.327982	0.438667	-0.11	-66.2725	CG	ENSBTAG00000004742	intron	RUNX1	gnl|BL_ORD_ID|422321 sp|Q01196|RUNX1_HUMAN Runt-related transcription factor 1 OS=Homo sapiens OX=9606 GN=RUNX1 PE=1 SV=3//0
1	147068931	147069020	90	14	0.327982	0.438667	-0.11	-66.2725	CG	1:147067345:147069345	CGI_shore
1	147069460	147069572	113	28	0.296343	0.196785	0.1	154.115	CG	ENSBTAG00000004742	intron	RUNX1	gnl|BL_ORD_ID|422321 sp|Q01196|RUNX1_HUMAN Runt-related transcription factor 1 OS=Homo sapiens OX=9606 GN=RUNX1 PE=1 SV=3//0
1	147069460	147069572	113	28	0.296343	0.196785	0.1	154.115	CG	1:147069346:147074166	CGI
1	147069794	147070068	275	67	0.13806	0.229266	-0.09	-432.944	CG	1:147069346:147074166	CGI
1	147069794	147070068	275	67	0.13806	0.229266	-0.09	-432.944	CG	ENSBTAG00000004742	exon	RUNX1	gnl|BL_ORD_ID|422321 sp|Q01196|RUNX1_HUMAN Runt-related transcription factor 1 OS=Homo sapiens OX=9606 GN=RUNX1 PE=1 SV=3//0
1	147069794	147070068	275	67	0.13806	0.229266	-0.09	-432.944	CG	ENSBTAG00000004742	intron	RUNX1	gnl|BL_ORD_ID|422321 sp|Q01196|RUNX1_HUMAN Runt-related transcription factor 1 OS=Homo sapiens OX=9606 GN=RUNX1 PE=1 SV=3//0
1	147069794	147070068	275	67	0.13806	0.229266	-0.09	-432.944	CG	ENSBTAG00000004742	utr5	RUNX1	gnl|BL_ORD_ID|422321 sp|Q01196|RUNX1_HUMAN Runt-related transcription factor 1 OS=Homo sapiens OX=9606 GN=RUNX1 PE=1 SV=3//0
1	147155056	147155159	104	16	0.487779	0.655091	-0.17	-105.324	CG	ENSBTAG00000004742	intron	RUNX1	gnl|BL_ORD_ID|422321 sp|Q01196|RUNX1_HUMAN Runt-related transcription factor 1 OS=Homo sapiens OX=9606 GN=RUNX1 PE=1 SV=3//0
1	147174506	147174592	87	6	0.861889	0.979406	-0.12	-34.3186	CG	ENSBTAG00000004742	intron	RUNX1	gnl|BL_ORD_ID|422321 sp|Q01196|RUNX1_HUMAN Runt-related transcription factor 1 OS=Homo sapiens OX=9606 GN=RUNX1 PE=1 SV=3//0
1	147190465	147190533	69	10	0.724933	0.871021	-0.15	-49.6291	CG	ENSBTAG00000004742	intron	RUNX1	gnl|BL_ORD_ID|422321 sp|Q01196|RUNX1_HUMAN Runt-related transcription factor 1 OS=Homo sapiens OX=9606 GN=RUNX1 PE=1 SV=3//0
1	148503772	148503964	193	31	0.302545	0.411991	-0.11	-152.661	CG	1:148503580:148504021	CGI
1	148503772	148503964	193	31	0.302545	0.411991	-0.11	-152.661	CG	ENSBTAG00000053201	intron	--	gnl|BL_ORD_ID|104679 sp|Q3UHQ6|DOP2_MOUSE Protein dopey-2 OS=Mus musculus OX=10090 GN=Dopey2 PE=1 SV=3//2.84761e-85
1	148569808	148569903	96	7	0.81214	0.630825	0.18	33.6079	CG	Target=L2a:2043-2174;Class=LINE/L2	repeat
1	148569808	148569903	96	7	0.81214	0.630825	0.18	33.6079	CG	ENSBTAG00000014306	intron	DOP1B	gnl|BL_ORD_ID|104678 sp|Q9Y3R5|DOP2_HUMAN Protein dopey-2 OS=Homo sapiens OX=9606 GN=DOPEY2 PE=1 SV=5//0
1	148571955	148572052	98	12	0.906565	0.784636	0.12	54.6655	CG	ENSBTAG00000014306	exon	DOP1B	gnl|BL_ORD_ID|104678 sp|Q9Y3R5|DOP2_HUMAN Protein dopey-2 OS=Homo sapiens OX=9606 GN=DOPEY2 PE=1 SV=5//0
1	148571955	148572052	98	12	0.906565	0.784636	0.12	54.6655	CG	ENSBTAG00000014306	intron	DOP1B	gnl|BL_ORD_ID|104678 sp|Q9Y3R5|DOP2_HUMAN Protein dopey-2 OS=Homo sapiens OX=9606 GN=DOPEY2 PE=1 SV=5//0
1	148708005	148708083	79	19	0.894226	0.949698	-0.06	-86.7831	CG	Target=BovB:397-787;Class=LINE/RTE-BovB	repeat
1	148708005	148708083	79	19	0.894226	0.949698	-0.06	-86.7831	CG	Target=BovB:7-57;Class=LINE/RTE-BovB	repeat
1	148737074	148737141	68	11	0.760213	0.864554	-0.1	-51.9943	CG	1:148735108:148737108	CGI_shore
1	148737074	148737141	68	11	0.760213	0.864554	-0.1	-51.9943	CG	ENSBTAG00000030585	utr3	CLDN14	gnl|BL_ORD_ID|65710 sp|Q9Z0S3|CLD14_MOUSE Claudin-14 OS=Mus musculus OX=10090 GN=Cldn14 PE=1 SV=2//7.26867e-73
1	148737074	148737141	68	11	0.760213	0.864554	-0.1	-51.9943	CG	ENSBTAG00000030585	exon	CLDN14	gnl|BL_ORD_ID|65710 sp|Q9Z0S3|CLD14_MOUSE Claudin-14 OS=Mus musculus OX=10090 GN=Cldn14 PE=1 SV=2//7.26867e-73
1	148737074	148737141	68	11	0.760213	0.864554	-0.1	-51.9943	CG	1:148737109:148737999	CGI
1	148737580	148737644	65	22	0.722528	0.643239	0.08	103.889	CG	ENSBTAG00000030585	exon	CLDN14	gnl|BL_ORD_ID|65710 sp|Q9Z0S3|CLD14_MOUSE Claudin-14 OS=Mus musculus OX=10090 GN=Cldn14 PE=1 SV=2//7.26867e-73
1	148737580	148737644	65	22	0.722528	0.643239	0.08	103.889	CG	1:148737109:148737999	CGI
1	149434920	149435003	84	13	0.874006	0.951013	-0.08	-57.9305	CG	ENSBTAG00000008167	intron	TTC3	gnl|BL_ORD_ID|488001 sp|P53804|TTC3_HUMAN E3 ubiquitin-protein ligase TTC3 OS=Homo sapiens OX=9606 GN=TTC3 PE=1 SV=2//0
1	149434920	149435003	84	13	0.874006	0.951013	-0.08	-57.9305	CG	Target=Bov-tA1:11-204;Class=SINE/tRNA-Core-RTE	repeat
1	149463095	149463218	124	26	0.880618	0.949591	-0.07	-119.035	CG	ENSBTAG00000004791	utr3	VPS26C	gnl|BL_ORD_ID|107101 sp|O14972|DSCR3_HUMAN Down syndrome critical region protein 3 OS=Homo sapiens OX=9606 GN=DSCR3 PE=2 SV=1//0
1	149463095	149463218	124	26	0.880618	0.949591	-0.07	-119.035	CG	ENSBTAG00000004791	exon	VPS26C	gnl|BL_ORD_ID|107101 sp|O14972|DSCR3_HUMAN Down syndrome critical region protein 3 OS=Homo sapiens OX=9606 GN=DSCR3 PE=2 SV=1//0
1	149463095	149463218	124	26	0.880618	0.949591	-0.07	-119.035	CG	1:149462996:149464997	CGI_shore
1	149659040	149659174	135	19	0.849869	0.758337	0.09	90.4879	CG	ENSBTAG00000001771	intron	DYRK1A	gnl|BL_ORD_ID|110061 sp|Q13627|DYR1A_HUMAN Dual specificity tyrosine-phosphorylation-regulated kinase 1A OS=Homo sapiens OX=9606 GN=DYRK1A PE=1 SV=2//0
1	149790290	149790385	96	13	0.750034	0.870775	-0.12	-57.053	CG	Target=ERV1-3-LTR_BT:1-435;Class=LTR/ERV1	repeat
1	149790290	149790385	96	13	0.750034	0.870775	-0.12	-57.053	CG	Target=Bov-tA3:141-207;Class=SINE/tRNA-Core-RTE	repeat
1	149790290	149790385	96	13	0.750034	0.870775	-0.12	-57.053	CG	Target=BovB:3641-3768;Class=LINE/RTE-BovB	repeat
1	149999505	149999598	94	9	0.828954	0.913365	-0.08	-40.7864	CG	Target=BovB:3516-3768;Class=LINE/RTE-BovB	repeat
1	149999505	149999598	94	9	0.828954	0.913365	-0.08	-40.7864	CG	Target=BOV-A2:192-270;Class=SINE/Core-RTE	repeat
1	149999505	149999598	94	9	0.828954	0.913365	-0.08	-40.7864	CG	ENSBTAG00000037616	intron	KCNJ6	gnl|BL_ORD_ID|202736 sp|P48051|KCNJ6_HUMAN G protein-activated inward rectifier potassium channel 2 OS=Homo sapiens OX=9606 GN=KCNJ6 PE=1 SV=1//0
1	150090396	150090501	106	10	0.214388	0.611707	-0.4	-82.6996	CG	Target=Bov-tA2:10-212;Class=SINE/tRNA-Core-RTE	repeat
1	150090396	150090501	106	10	0.214388	0.611707	-0.4	-82.6996	CG	ENSBTAG00000037616	intron	KCNJ6	gnl|BL_ORD_ID|202736 sp|P48051|KCNJ6_HUMAN G protein-activated inward rectifier potassium channel 2 OS=Homo sapiens OX=9606 GN=KCNJ6 PE=1 SV=1//0
1	150140995	150141130	136	35	0.229173	0.158418	0.07	135.172	CG	ENSBTAG00000037616	exon	KCNJ6	gnl|BL_ORD_ID|202736 sp|P48051|KCNJ6_HUMAN G protein-activated inward rectifier potassium channel 2 OS=Homo sapiens OX=9606 GN=KCNJ6 PE=1 SV=1//0
1	150140995	150141130	136	35	0.229173	0.158418	0.07	135.172	CG	ENSBTAG00000037616	utr5	KCNJ6	gnl|BL_ORD_ID|202736 sp|P48051|KCNJ6_HUMAN G protein-activated inward rectifier potassium channel 2 OS=Homo sapiens OX=9606 GN=KCNJ6 PE=1 SV=1//0
1	150140995	150141130	136	35	0.229173	0.158418	0.07	135.172	CG	1:150140646:150141255	CGI
1	150140995	150141130	136	35	0.229173	0.158418	0.07	135.172	CG	ENSBTAG00000037616	TSS	KCNJ6	gnl|BL_ORD_ID|202736 sp|P48051|KCNJ6_HUMAN G protein-activated inward rectifier potassium channel 2 OS=Homo sapiens OX=9606 GN=KCNJ6 PE=1 SV=1//0
1	150140995	150141130	136	35	0.229173	0.158418	0.07	135.172	CG	ENSBTAG00000037616	promoter	KCNJ6	gnl|BL_ORD_ID|202736 sp|P48051|KCNJ6_HUMAN G protein-activated inward rectifier potassium channel 2 OS=Homo sapiens OX=9606 GN=KCNJ6 PE=1 SV=1//0
1	150649402	150649493	92	13	0.79671	0.677786	0.12	62.3962	CG	Target=MIR:28-211;Class=SINE/MIR	repeat
1	150713519	150713666	148	20	0.48521	0.599629	-0.11	-99.215	CG	ENSBTAG00000011001	intron	ERG	gnl|BL_ORD_ID|121470 sp|P11308|ERG_HUMAN Transcriptional regulator ERG OS=Homo sapiens OX=9606 GN=ERG PE=1 SV=2//0
1	150929013	150929071	59	7	0.829986	0.907409	-0.08	-30.66	CG	Target=L2a:2600-3034;Class=LINE/L2	repeat
1	150984275	150984328	54	29	0.0776662	0.119916	-0.04	-148.477	CG	1:150983536:150985038	CGI
1	151086405	151086494	90	6	0.466351	0.666296	-0.2	-31.6257	CG	Target=Bov-tA2:5-212;Class=SINE/tRNA-Core-RTE	repeat
1	151086405	151086494	90	6	0.466351	0.666296	-0.2	-31.6257	CG	Target=Tigger6a:213-1067;Class=DNA/TcMar-Tigger	repeat
1	151140993	151141129	137	4	0.416767	0.892647	-0.48	-38.6241	CG	Target=BovB:3604-3769;Class=LINE/RTE-BovB	repeat
1	151140993	151141129	137	4	0.416767	0.892647	-0.48	-38.6241	CG	Target=Bov-tA3:144-193;Class=SINE/tRNA-Core-RTE	repeat
1	151160379	151160440	62	6	0.629117	0.833539	-0.2	-33.467	CG	1:151159215:151161215	CGI_shore
1	151160379	151160440	62	6	0.629117	0.833539	-0.2	-33.467	CG	ENSBTAG00000009214	promoter	ETS2	gnl|BL_ORD_ID|122726 sp|A1A4L6|ETS2_BOVIN Protein C-ets-2 OS=Bos taurus OX=9913 GN=ETS2 PE=2 SV=1//0
1	151175422	151175474	53	14	0.910522	0.821042	0.09	70.6559	CG	ENSBTAG00000009214	intron	ETS2	gnl|BL_ORD_ID|122726 sp|A1A4L6|ETS2_BOVIN Protein C-ets-2 OS=Bos taurus OX=9913 GN=ETS2 PE=2 SV=1//0
1	151175422	151175474	53	14	0.910522	0.821042	0.09	70.6559	CG	1:151174237:151176237	CGI_shore
1	151175422	151175474	53	14	0.910522	0.821042	0.09	70.6559	CG	1:151174962:151175489	CGI
1	151186346	151186539	194	8	0.511658	0.723566	-0.21	-45.8137	CG	Target=MIR3:21-71;Class=SINE/MIR	repeat
1	151231527	151231578	52	11	0.147269	0.0970037	0.05	44.4511	CG	1:151231362:151233363	CGI_shore
1	151272293	151272379	87	7	0.675717	0.784706	-0.11	-30.9683	CG	1:151271899:151273900	CGI_shore
1	151419707	151419807	101	11	0.471617	0.608384	-0.14	-54.2905	CG	ENSBTAG00000052589	intron	--	-//-
1	151435058	151435109	52	7	0.891186	0.948813	-0.06	-31.1934	CG	1:151434946:151436947	CGI_shore
1	151435058	151435109	52	7	0.891186	0.948813	-0.06	-31.1934	CG	1:151435023:151435274	CGI
1	151485217	151485277	61	8	0.898408	0.681228	0.22	39.5953	CG	Target=BovB:2415-3768;Class=LINE/RTE-BovB	repeat
1	151485217	151485277	61	8	0.898408	0.681228	0.22	39.5953	CG	ENSBTAG00000020787	intron	PIK3R4	gnl|BL_ORD_ID|304624 sp|Q99570|PI3R4_HUMAN Phosphoinositide 3-kinase regulatory subunit 4 OS=Homo sapiens OX=9606 GN=PIK3R4 PE=1 SV=3//0
1	151545884	151545999	116	11	0.9117	0.823601	0.09	55.3952	CG	Target=BTLTR1B:1-1298;Class=LTR/ERVK	repeat
1	151545884	151545999	116	11	0.9117	0.823601	0.09	55.3952	CG	ENSBTAG00000020787	intron	PIK3R4	gnl|BL_ORD_ID|304624 sp|Q99570|PI3R4_HUMAN Phosphoinositide 3-kinase regulatory subunit 4 OS=Homo sapiens OX=9606 GN=PIK3R4 PE=1 SV=3//0
1	151547237	151547399	163	24	0.916726	0.799802	0.12	169.354	CG	ENSBTAG00000020787	intron	PIK3R4	gnl|BL_ORD_ID|304624 sp|Q99570|PI3R4_HUMAN Phosphoinositide 3-kinase regulatory subunit 4 OS=Homo sapiens OX=9606 GN=PIK3R4 PE=1 SV=3//0
1	151579509	151579638	130	10	0.711221	0.899117	-0.19	-65.8532	CG	ENSBTAG00000012837	intron	COL6A6	gnl|BL_ORD_ID|69939 sp|A6NMZ7|CO6A6_HUMAN Collagen alpha-6(VI) chain OS=Homo sapiens OX=9606 GN=COL6A6 PE=1 SV=2//0
1	151579509	151579638	130	10	0.711221	0.899117	-0.19	-65.8532	CG	Target=MIR3:30-202;Class=SINE/MIR	repeat
1	151579509	151579638	130	10	0.711221	0.899117	-0.19	-65.8532	CG	Target=BOV-A2:1-269;Class=SINE/Core-RTE	repeat
1	151581074	151581208	135	6	0.573871	0.897408	-0.32	-42.231	CG	ENSBTAG00000012837	intron	COL6A6	gnl|BL_ORD_ID|69939 sp|A6NMZ7|CO6A6_HUMAN Collagen alpha-6(VI) chain OS=Homo sapiens OX=9606 GN=COL6A6 PE=1 SV=2//0
1	151582132	151582246	115	6	0.75205	0.960155	-0.21	-29.9639	CG	Target=BovB:3463-3768;Class=LINE/RTE-BovB	repeat
1	151582132	151582246	115	6	0.75205	0.960155	-0.21	-29.9639	CG	ENSBTAG00000012837	intron	COL6A6	gnl|BL_ORD_ID|69939 sp|A6NMZ7|CO6A6_HUMAN Collagen alpha-6(VI) chain OS=Homo sapiens OX=9606 GN=COL6A6 PE=1 SV=2//0
1	151675489	151675545	57	7	0.847723	0.917212	-0.07	-32.0874	CG	1:151673920:151675921	CGI_shore
1	151675489	151675545	57	7	0.847723	0.917212	-0.07	-32.0874	CG	1:151675156:151675491	CGI
1	151675489	151675545	57	7	0.847723	0.917212	-0.07	-32.0874	CG	ENSBTAG00000012837	exon	COL6A6	gnl|BL_ORD_ID|69939 sp|A6NMZ7|CO6A6_HUMAN Collagen alpha-6(VI) chain OS=Homo sapiens OX=9606 GN=COL6A6 PE=1 SV=2//0
1	151675489	151675545	57	7	0.847723	0.917212	-0.07	-32.0874	CG	1:151675491:151677492	CGI_shore
1	151878871	151879052	182	12	0.432658	0.630103	-0.2	-64.4616	CG	ENSBTAG00000049122	intron	COL6A5	gnl|BL_ORD_ID|69937 sp|A8TX70|CO6A5_HUMAN Collagen alpha-5(VI) chain OS=Homo sapiens OX=9606 GN=COL6A5 PE=1 SV=1//6.17925e-63
1	151878871	151879052	182	12	0.432658	0.630103	-0.2	-64.4616	CG	Target=LTR16A1:199-356;Class=LTR/ERVL	repeat
1	152063030	152063095	66	7	0.111677	0.246502	-0.13	-35.4025	CG	Target=L1MB1:5257-5780;Class=LINE/L1	repeat
1	152063438	152063541	104	12	0.539214	0.741197	-0.2	-63.5849	CG	Target=Bov-tA2:7-209;Class=SINE/tRNA-Core-RTE	repeat
1	152063438	152063541	104	12	0.539214	0.741197	-0.2	-63.5849	CG	Target=BOV-A2:1-142;Class=SINE/Core-RTE	repeat
1	152153780	152154227	448	20	0.720043	0.965667	-0.25	-154.856	CG	1:152152128:152154129	CGI_shore
1	152153780	152154227	448	20	0.720043	0.965667	-0.25	-154.856	CG	Target=BOV-A2:51-115;Class=SINE/Core-RTE	repeat
1	152153780	152154227	448	20	0.720043	0.965667	-0.25	-154.856	CG	Target=BovB:3573-3768;Class=LINE/RTE-BovB	repeat
1	152153780	152154227	448	20	0.720043	0.965667	-0.25	-154.856	CG	Target=L1_Art:2331-2458;Class=LINE/L1	repeat
1	152153780	152154227	448	20	0.720043	0.965667	-0.25	-154.856	CG	Target=ERV2-1B-LTR_BT:1-1346;Class=LTR/ERVK	repeat
1	152183584	152183739	156	12	0.556031	0.840492	-0.28	-82.1844	CG	Target=Bov-tA3:141-207;Class=SINE/tRNA-Core-RTE	repeat
1	152183584	152183739	156	12	0.556031	0.840492	-0.28	-82.1844	CG	Target=BovB:3515-3833;Class=LINE/RTE-BovB	repeat
1	152197640	152197724	85	8	0.655088	0.878039	-0.22	-49.9338	CG	Target=LTR82A:168-592;Class=LTR/ERVL	repeat
1	152237686	152237904	219	5	0.417944	0.764676	-0.35	-31.2461	CG	Target=BovB:2454-3835;Class=LINE/RTE-BovB	repeat
1	152237686	152237904	219	5	0.417944	0.764676	-0.35	-31.2461	CG	ENSBTAG00000006479	intron	CAPN7	gnl|BL_ORD_ID|50526 sp|A0FKG7|CAN7_PIG Calpain-7 OS=Sus scrofa OX=9823 GN=CAPN7 PE=2 SV=1//0
1	152270127	152270246	120	17	0.0336448	0.00256506	0.03	90.2093	CHG	Target=ERV1-1C-LTR_BT:80-793;Class=LTR/ERV1	repeat
1	152270127	152270246	120	17	0.0336448	0.00256506	0.03	90.2093	CHG	ENSBTAG00000006479	intron	CAPN7	gnl|BL_ORD_ID|50526 sp|A0FKG7|CAN7_PIG Calpain-7 OS=Sus scrofa OX=9823 GN=CAPN7 PE=2 SV=1//0
1	152273202	152273355	154	10	0.598697	0.963569	-0.36	-86.5004	CG	Target=MER3:1-209;Class=DNA/hAT-Charlie	repeat
1	152273202	152273355	154	10	0.598697	0.963569	-0.36	-86.5004	CG	ENSBTAG00000006479	intron	CAPN7	gnl|BL_ORD_ID|50526 sp|A0FKG7|CAN7_PIG Calpain-7 OS=Sus scrofa OX=9823 GN=CAPN7 PE=2 SV=1//0
1	152276834	152277018	185	13	0.935159	0.753808	0.18	91.5473	CG	ENSBTAG00000006479	intron	CAPN7	gnl|BL_ORD_ID|50526 sp|A0FKG7|CAN7_PIG Calpain-7 OS=Sus scrofa OX=9823 GN=CAPN7 PE=2 SV=1//0
1	152277254	152277340	87	8	0.831237	0.951525	-0.12	-44.5579	CG	ENSBTAG00000006479	intron	CAPN7	gnl|BL_ORD_ID|50526 sp|A0FKG7|CAN7_PIG Calpain-7 OS=Sus scrofa OX=9823 GN=CAPN7 PE=2 SV=1//0
1	152277254	152277340	87	8	0.831237	0.951525	-0.12	-44.5579	CG	Target=MIRc:88-256;Class=SINE/MIR	repeat
1	152289760	152290599	840	158	0.727693	0.870461	-0.14	-1219.28	CG	1:152289737:152291063	CGI
1	152289760	152290599	840	158	0.727693	0.870461	-0.14	-1219.28	CG	ENSBTAG00000023377	exon	SH3BP5	gnl|BL_ORD_ID|1062 sp|O60239|3BP5_HUMAN SH3 domain-binding protein 5 OS=Homo sapiens OX=9606 GN=SH3BP5 PE=1 SV=2//0
1	152289760	152290599	840	158	0.727693	0.870461	-0.14	-1219.28	CG	ENSBTAG00000023377	intron	SH3BP5	gnl|BL_ORD_ID|1062 sp|O60239|3BP5_HUMAN SH3 domain-binding protein 5 OS=Homo sapiens OX=9606 GN=SH3BP5 PE=1 SV=2//0
1	152289760	152290599	840	158	0.727693	0.870461	-0.14	-1219.28	CG	1:152290023:152292023	CGI_shore
1	152289760	152290599	840	158	0.727693	0.870461	-0.14	-1219.28	CG	Target=MER5A:45-187;Class=DNA/hAT-Charlie	repeat
1	152319064	152319160	97	11	0.85658	0.946796	-0.09	-53.9929	CG	ENSBTAG00000023377	intron	SH3BP5	gnl|BL_ORD_ID|1062 sp|O60239|3BP5_HUMAN SH3 domain-binding protein 5 OS=Homo sapiens OX=9606 GN=SH3BP5 PE=1 SV=2//0
1	152324136	152324427	292	25	0.592824	0.425295	0.17	144.816	CG	Target=Bov-tA2:5-209;Class=SINE/tRNA-Core-RTE	repeat
1	152324136	152324427	292	25	0.592824	0.425295	0.17	144.816	CG	ENSBTAG00000023377	intron	SH3BP5	gnl|BL_ORD_ID|1062 sp|O60239|3BP5_HUMAN SH3 domain-binding protein 5 OS=Homo sapiens OX=9606 GN=SH3BP5 PE=1 SV=2//0
1	152324813	152324928	116	14	0.794125	0.661807	0.13	63.7922	CG	ENSBTAG00000023377	intron	SH3BP5	gnl|BL_ORD_ID|1062 sp|O60239|3BP5_HUMAN SH3 domain-binding protein 5 OS=Homo sapiens OX=9606 GN=SH3BP5 PE=1 SV=2//0
1	152362609	152362672	64	9	0.903745	0.965401	-0.06	-39.1718	CG	Target=Bov-tA1:1-224;Class=SINE/tRNA-Core-RTE	repeat
1	152362609	152362672	64	9	0.903745	0.965401	-0.06	-39.1718	CG	ENSBTAG00000023377	intron	SH3BP5	gnl|BL_ORD_ID|1062 sp|O60239|3BP5_HUMAN SH3 domain-binding protein 5 OS=Homo sapiens OX=9606 GN=SH3BP5 PE=1 SV=2//0
1	152463242	152463295	54	9	0.46664	0.577071	-0.11	-41.1792	CG	ENSBTAG00000019202	exon	EAF1	gnl|BL_ORD_ID|110668 sp|Q5RAM8|EAF1_PONAB ELL-associated factor 1 OS=Pongo abelii OX=9601 GN=EAF1 PE=2 SV=1//3.36637e-123
1	152463242	152463295	54	9	0.46664	0.577071	-0.11	-41.1792	CG	ENSBTAG00000019202	utr3	EAF1	gnl|BL_ORD_ID|110668 sp|Q5RAM8|EAF1_PONAB ELL-associated factor 1 OS=Pongo abelii OX=9601 GN=EAF1 PE=2 SV=1//3.36637e-123
1	152463242	152463295	54	9	0.46664	0.577071	-0.11	-41.1792	CG	ENSBTAG00000019202	TES	EAF1	gnl|BL_ORD_ID|110668 sp|Q5RAM8|EAF1_PONAB ELL-associated factor 1 OS=Pongo abelii OX=9601 GN=EAF1 PE=2 SV=1//3.36637e-123
1	152482247	152482483	237	53	0.675315	0.796902	-0.12	-346.054	CG	1:152480283:152482283	CGI_shore
1	152482247	152482483	237	53	0.675315	0.796902	-0.12	-346.054	CG	1:152482284:152483412	CGI
1	152482583	152482753	171	38	0.67908	0.551369	0.13	197.575	CG	1:152482284:152483412	CGI
1	152543108	152543279	172	15	0.79162	0.902057	-0.11	-79.0404	CG	ENSBTAG00000040193	intron	COLQ	gnl|BL_ORD_ID|73371 sp|Q9Y215|COLQ_HUMAN Acetylcholinesterase collagenic tail peptide OS=Homo sapiens OX=9606 GN=COLQ PE=1 SV=2//3.17537e-21
1	152658612	152658702	91	11	0.548084	0.436586	0.11	49.4181	CG	ENSBTAG00000019129	intron	BTD	gnl|BL_ORD_ID|47146 sp|A6QQ07|BTD_BOVIN Biotinidase OS=Bos taurus OX=9913 GN=BTD PE=2 SV=1//0
1	152770480	152770634	155	15	0.79828	0.667492	0.13	78.0949	CG	ENSBTAG00000024815	intron	ANKRD28	gnl|BL_ORD_ID|17380 sp|O15084|ANR28_HUMAN Serine/threonine-protein phosphatase 6 regulatory ankyrin repeat subunit A OS=Homo sapiens OX=9606 GN=ANKRD28 PE=1 SV=5//0
1	152770480	152770634	155	15	0.79828	0.667492	0.13	78.0949	CG	Target=BovB:3834-3847;Class=LINE/RTE-BovB	repeat
1	152770480	152770634	155	15	0.79828	0.667492	0.13	78.0949	CG	Target=Bov-tA2:138-204;Class=SINE/tRNA-Core-RTE	repeat
1	152770480	152770634	155	15	0.79828	0.667492	0.13	78.0949	CG	Target=BovB:3536-3833;Class=LINE/RTE-BovB	repeat
1	152916736	152916823	88	23	0.0286623	0.0554548	-0.03	-106.275	CG	1:152915727:152917298	CGI
1	152931582	152931665	84	7	0.652374	0.870631	-0.22	-33.4672	CG	Target=Bov-tA1:3-227;Class=SINE/tRNA-Core-RTE	repeat
1	152931582	152931665	84	7	0.652374	0.870631	-0.22	-33.4672	CG	Target=BOV-A2:76-113;Class=SINE/Core-RTE	repeat
1	152931582	152931665	84	7	0.652374	0.870631	-0.22	-33.4672	CG	Target=BovB:719-764;Class=LINE/RTE-BovB	repeat
1	152965100	152965236	137	27	0.064741	0.115998	-0.05	-140.546	CG	1:152965098:152965515	CGI
1	153018337	153018511	175	29	0.160421	0.249285	-0.09	-148.14	CG	Target=LTR50:439-676;Class=LTR/ERVL	repeat
1	153069603	153069688	86	7	0.313128	0.60091	-0.29	-36.1107	CG	Target=MLT1C:6-467;Class=LTR/ERVL-MaLR	repeat
1	153070393	153070715	323	6	0.0831736	0.39131	-0.31	-39.8295	CG	Target=BovB:2851-3833;Class=LINE/RTE-BovB	repeat
1	153156577	153156825	249	17	0.727008	0.874396	-0.15	-89.9701	CG	Target=Bov-tA1:1-224;Class=SINE/tRNA-Core-RTE	repeat
1	153158353	153158468	116	8	0.574986	0.773974	-0.2	-43.1118	CG	Target=L1ME2:5956-6163;Class=LINE/L1	repeat
1	153164474	153164546	73	8	0.755803	0.890982	-0.14	-36.9994	CG	Target=BOV-A2:2-272;Class=SINE/Core-RTE	repeat
1	153220608	153220664	57	8	0.723253	0.948423	-0.23	-48.3971	CG	ENSBTAG00000008240	intron	GALNT15	gnl|BL_ORD_ID|155068 sp|Q8N3T1|GLT15_HUMAN Polypeptide N-acetylgalactosaminyltransferase 15 OS=Homo sapiens OX=9606 GN=GALNT15 PE=2 SV=2//0
1	153220608	153220664	57	8	0.723253	0.948423	-0.23	-48.3971	CG	Target=MIR:71-196;Class=SINE/MIR	repeat
1	153221694	153221778	85	9	0.899325	0.957625	-0.06	-41.5169	CG	ENSBTAG00000008240	intron	GALNT15	gnl|BL_ORD_ID|155068 sp|Q8N3T1|GLT15_HUMAN Polypeptide N-acetylgalactosaminyltransferase 15 OS=Homo sapiens OX=9606 GN=GALNT15 PE=2 SV=2//0
1	153224116	153224181	66	11	0.898351	0.957428	-0.06	-52.7315	CG	ENSBTAG00000008240	exon	GALNT15	gnl|BL_ORD_ID|155068 sp|Q8N3T1|GLT15_HUMAN Polypeptide N-acetylgalactosaminyltransferase 15 OS=Homo sapiens OX=9606 GN=GALNT15 PE=2 SV=2//0
1	153224116	153224181	66	11	0.898351	0.957428	-0.06	-52.7315	CG	ENSBTAG00000008240	utr3	GALNT15	gnl|BL_ORD_ID|155068 sp|Q8N3T1|GLT15_HUMAN Polypeptide N-acetylgalactosaminyltransferase 15 OS=Homo sapiens OX=9606 GN=GALNT15 PE=2 SV=2//0
1	153320595	153320687	93	13	0.882027	0.952828	-0.07	-59.3142	CG	1:153319432:153321432	CGI_shore
1	153359222	153359314	93	15	0.81399	0.677428	0.14	77.8394	CG	1:153358365:153360365	CGI_shore
1	153359222	153359314	93	15	0.81399	0.677428	0.14	77.8394	CG	ENSBTAG00000030593	intron	RFTN1	gnl|BL_ORD_ID|347978 sp|Q14699|RFTN1_HUMAN Raftlin OS=Homo sapiens OX=9606 GN=RFTN1 PE=1 SV=4//2.53086e-167
1	153369097	153369196	100	27	0.878564	0.933399	-0.05	-123.703	CG	ENSBTAG00000030593	intron	RFTN1	gnl|BL_ORD_ID|347978 sp|Q14699|RFTN1_HUMAN Raftlin OS=Homo sapiens OX=9606 GN=RFTN1 PE=1 SV=4//2.53086e-167
1	153369592	153369700	109	18	0.22638	0.416269	-0.19	-134.379	CG	Target=MLT1D:2-505;Class=LTR/ERVL-MaLR	repeat
1	153369592	153369700	109	18	0.22638	0.416269	-0.19	-134.379	CG	ENSBTAG00000030593	intron	RFTN1	gnl|BL_ORD_ID|347978 sp|Q14699|RFTN1_HUMAN Raftlin OS=Homo sapiens OX=9606 GN=RFTN1 PE=1 SV=4//2.53086e-167
1	153392985	153393086	102	13	0.912189	0.969564	-0.06	-60.1234	CG	ENSBTAG00000030593	intron	RFTN1	gnl|BL_ORD_ID|347978 sp|Q14699|RFTN1_HUMAN Raftlin OS=Homo sapiens OX=9606 GN=RFTN1 PE=1 SV=4//2.53086e-167
1	153403015	153403120	106	25	0.882437	0.948242	-0.07	-115.831	CG	1:153402703:153403252	CGI
1	153403015	153403120	106	25	0.882437	0.948242	-0.07	-115.831	CG	ENSBTAG00000030593	intron	RFTN1	gnl|BL_ORD_ID|347978 sp|Q14699|RFTN1_HUMAN Raftlin OS=Homo sapiens OX=9606 GN=RFTN1 PE=1 SV=4//2.53086e-167
1	153525107	153525246	140	15	0.907386	0.963067	-0.06	-68.1787	CG	Target=MLT1F2:15-539;Class=LTR/ERVL-MaLR	repeat
1	153525107	153525246	140	15	0.907386	0.963067	-0.06	-68.1787	CG	ENSBTAG00000051752	intron	--	gnl|BL_ORD_ID|347978 sp|Q14699|RFTN1_HUMAN Raftlin OS=Homo sapiens OX=9606 GN=RFTN1 PE=1 SV=4//1.78979e-67
1	153687359	153687697	339	81	0.827668	0.713809	0.11	566.723	CG	1:153687343:153687698	CGI
1	153928104	153928574	471	76	0.288862	0.553628	-0.26	-663.411	CG	1:153928103:153928504	CGI
1	153928104	153928574	471	76	0.288862	0.553628	-0.26	-663.411	CG	1:153928504:153930505	CGI_shore
1	153928104	153928574	471	76	0.288862	0.553628	-0.26	-663.411	CG	Target=L1M4:1456-1637;Class=LINE/L1	repeat
1	153928104	153928574	471	76	0.288862	0.553628	-0.26	-663.411	CG	ENSBTAG00000009942	intron	PLCL2	gnl|BL_ORD_ID|306437 sp|Q9UPR0|PLCL2_HUMAN Inactive phospholipase C-like protein 2 OS=Homo sapiens OX=9606 GN=PLCL2 PE=1 SV=2//0
1	153928741	153928827	87	13	0.634467	0.773853	-0.14	-62.6528	CG	1:153928504:153930505	CGI_shore
1	153928741	153928827	87	13	0.634467	0.773853	-0.14	-62.6528	CG	Target=BovB:3626-3847;Class=LINE/RTE-BovB	repeat
1	153928741	153928827	87	13	0.634467	0.773853	-0.14	-62.6528	CG	ENSBTAG00000009942	intron	PLCL2	gnl|BL_ORD_ID|306437 sp|Q9UPR0|PLCL2_HUMAN Inactive phospholipase C-like protein 2 OS=Homo sapiens OX=9606 GN=PLCL2 PE=1 SV=2//0
1	154027891	154028054	164	26	0.789851	0.640245	0.15	159.55	CG	1:154027488:154028525	CGI
1	154027891	154028054	164	26	0.789851	0.640245	0.15	159.55	CG	1:154025936:154027937	CGI_shore
1	154027891	154028054	164	26	0.789851	0.640245	0.15	159.55	CG	ENSBTAG00000009942	intron	PLCL2	gnl|BL_ORD_ID|306437 sp|Q9UPR0|PLCL2_HUMAN Inactive phospholipase C-like protein 2 OS=Homo sapiens OX=9606 GN=PLCL2 PE=1 SV=2//0
1	154049347	154049447	101	9	0.880757	0.766194	0.11	43.9556	CG	1:154048034:154050035	CGI_shore
1	154049347	154049447	101	9	0.880757	0.766194	0.11	43.9556	CG	Target=L1ME4b:5566-5822;Class=LINE/L1	repeat
1	154049347	154049447	101	9	0.880757	0.766194	0.11	43.9556	CG	ENSBTAG00000009942	intron	PLCL2	gnl|BL_ORD_ID|306437 sp|Q9UPR0|PLCL2_HUMAN Inactive phospholipase C-like protein 2 OS=Homo sapiens OX=9606 GN=PLCL2 PE=1 SV=2//0
1	154119642	154119757	116	29	0.279233	0.174933	0.1	146.862	CG	1:154119426:154119962	CGI
1	154119642	154119757	116	29	0.279233	0.174933	0.1	146.862	CG	ENSBTAG00000030581	intron	TBC1D5	gnl|BL_ORD_ID|466045 sp|Q92609|TBCD5_HUMAN TBC1 domain family member 5 OS=Homo sapiens OX=9606 GN=TBC1D5 PE=1 SV=1//0
1	154152386	154152571	186	4	0.14549	0.739749	-0.59	-43.0139	CG	ENSBTAG00000030581	intron	TBC1D5	gnl|BL_ORD_ID|466045 sp|Q92609|TBCD5_HUMAN TBC1 domain family member 5 OS=Homo sapiens OX=9606 GN=TBC1D5 PE=1 SV=1//0
1	154478510	154478610	101	15	0.245251	0.341807	-0.1	-71.3759	CG	1:154476597:154478597	CGI_shore
1	154478510	154478610	101	15	0.245251	0.341807	-0.1	-71.3759	CG	1:154478598:154478964	CGI
1	154478510	154478610	101	15	0.245251	0.341807	-0.1	-71.3759	CG	ENSBTAG00000030581	intron	TBC1D5	gnl|BL_ORD_ID|466045 sp|Q92609|TBCD5_HUMAN TBC1 domain family member 5 OS=Homo sapiens OX=9606 GN=TBC1D5 PE=1 SV=1//0
1	154524898	154525038	141	14	0.788203	0.933716	-0.15	-76.5636	CG	Target=Bov-tA2:138-208;Class=SINE/tRNA-Core-RTE	repeat
1	154524898	154525038	141	14	0.788203	0.933716	-0.15	-76.5636	CG	Target=L2a:2969-3362;Class=LINE/L2	repeat
1	154524898	154525038	141	14	0.788203	0.933716	-0.15	-76.5636	CG	ENSBTAG00000030581	intron	TBC1D5	gnl|BL_ORD_ID|466045 sp|Q92609|TBCD5_HUMAN TBC1 domain family member 5 OS=Homo sapiens OX=9606 GN=TBC1D5 PE=1 SV=1//0
1	154549243	154549397	155	11	0.678152	0.864579	-0.19	-67.2175	CG	ENSBTAG00000030581	intron	TBC1D5	gnl|BL_ORD_ID|466045 sp|Q92609|TBCD5_HUMAN TBC1 domain family member 5 OS=Homo sapiens OX=9606 GN=TBC1D5 PE=1 SV=1//0
1	154865932	154866074	143	9	0.591893	0.8323	-0.24	-55.1084	CG	Target=LTR4_BT:14-293;Class=LTR/ERV1	repeat
1	154981918	154982010	93	11	0.817819	0.908851	-0.09	-46.7119	CG	Target=BTLTR1B:1-1298;Class=LTR/ERVK	repeat
1	155034197	155034282	86	7	0.771964	0.906277	-0.13	-32.1265	CG	Target=MLT1H:3-548;Class=LTR/ERVL-MaLR	repeat
1	155303832	155303887	56	6	0.731513	0.919968	-0.19	-30.6582	CG	Target=Bov-tA2:6-212;Class=SINE/tRNA-Core-RTE	repeat
1	155309691	155309871	181	16	0.700234	0.844953	-0.14	-90.6358	CG	Target=MER5B:48-172;Class=DNA/hAT-Charlie	repeat
1	155309691	155309871	181	16	0.700234	0.844953	-0.14	-90.6358	CG	Target=MER5A1:24-166;Class=DNA/hAT-Charlie	repeat
1	155360115	155360207	93	20	0.886896	0.961296	-0.07	-113.804	CG	Target=L1_BT:1-8372;Class=LINE/L1	repeat
1	155378006	155378092	87	13	0.87641	0.943619	-0.07	-56.8143	CG	Target=BovB:3144-3832;Class=LINE/RTE-BovB	repeat
1	155378006	155378092	87	13	0.87641	0.943619	-0.07	-56.8143	CG	Target=Bov-tA3:141-207;Class=SINE/tRNA-Core-RTE	repeat
1	155395952	155396053	102	10	0.7821	0.916714	-0.13	-58.1596	CG	Target=L1-2_BT:1219-1933;Class=LINE/L1	repeat
1	155424011	155424089	79	11	0.00516817	0.034597	-0.03	-44.5624	CHG	Target=BovB:3308-3768;Class=LINE/RTE-BovB	repeat
1	155424998	155425085	88	8	0.817487	0.948112	-0.13	-40.2861	CG	Target=Bov-tA2:4-204;Class=SINE/tRNA-Core-RTE	repeat
1	155424998	155425085	88	8	0.817487	0.948112	-0.13	-40.2861	CG	Target=Bov-tA2:26-206;Class=SINE/tRNA-Core-RTE	repeat
1	155452095	155452269	175	16	0.383282	0.529842	-0.15	-82.6482	CG	ENSBTAG00000021158	intron	SATB1	gnl|BL_ORD_ID|427071 sp|Q60611|SATB1_MOUSE DNA-binding protein SATB1 OS=Mus musculus OX=10090 GN=Satb1 PE=1 SV=2//0
1	155460689	155460850	162	10	0.459673	0.754154	-0.29	-72.8877	CG	ENSBTAG00000021158	intron	SATB1	gnl|BL_ORD_ID|427071 sp|Q60611|SATB1_MOUSE DNA-binding protein SATB1 OS=Mus musculus OX=10090 GN=Satb1 PE=1 SV=2//0
1	155496856	155496946	91	8	0.703035	0.534325	0.17	40.9327	CG	ENSBTAG00000021158	intron	SATB1	gnl|BL_ORD_ID|427071 sp|Q60611|SATB1_MOUSE DNA-binding protein SATB1 OS=Mus musculus OX=10090 GN=Satb1 PE=1 SV=2//0
1	155868551	155868661	111	13	0.872431	0.951422	-0.08	-62.462	CG	Target=BTLTR1B1:20-1331;Class=LTR/ERVK	repeat
1	156014223	156014342	120	35	0.848117	0.912399	-0.06	-179.399	CG	1:156013860:156014448	CGI
1	156046764	156046844	81	12	0.681004	0.794384	-0.11	-52.3419	CG	Target=MLT1K:75-531;Class=LTR/ERVL-MaLR	repeat
1	156130318	156130392	75	9	0.755964	0.872188	-0.12	-40.9638	CG	Target=Bov-tA2:140-208;Class=SINE/tRNA-Core-RTE	repeat
1	156292878	156292983	106	10	0.671251	0.83584	-0.16	-58.9835	CG	Target=BOV-A2:1-272;Class=SINE/Core-RTE	repeat
1	156339491	156339548	58	21	0.0589564	0.09635	-0.04	-88.4302	CG	ENSBTAG00000012798	promoter	KCNH8	gnl|BL_ORD_ID|202706 sp|Q96L42|KCNH8_HUMAN Potassium voltage-gated channel subfamily H member 8 OS=Homo sapiens OX=9606 GN=KCNH8 PE=2 SV=2//0
1	156339491	156339548	58	21	0.0589564	0.09635	-0.04	-88.4302	CG	1:156338711:156340573	CGI
1	156546474	156546624	151	37	0.696349	0.787552	-0.09	-181.068	CG	1:156546415:156547030	CGI
1	156546474	156546624	151	37	0.696349	0.787552	-0.09	-181.068	CG	ENSBTAG00000012798	intron	KCNH8	gnl|BL_ORD_ID|202706 sp|Q96L42|KCNH8_HUMAN Potassium voltage-gated channel subfamily H member 8 OS=Homo sapiens OX=9606 GN=KCNH8 PE=2 SV=2//0
1	156634637	156634711	75	13	0.810805	0.908612	-0.1	-58.1037	CG	Target=Bov-tA3:141-207;Class=SINE/tRNA-Core-RTE	repeat
1	156634637	156634711	75	13	0.810805	0.908612	-0.1	-58.1037	CG	Target=BovB:2428-3768;Class=LINE/RTE-BovB	repeat
1	156634637	156634711	75	13	0.810805	0.908612	-0.1	-58.1037	CG	ENSBTAG00000012798	intron	KCNH8	gnl|BL_ORD_ID|202706 sp|Q96L42|KCNH8_HUMAN Potassium voltage-gated channel subfamily H member 8 OS=Homo sapiens OX=9606 GN=KCNH8 PE=2 SV=2//0
1	156644293	156644419	127	9	0.784268	0.916601	-0.13	-50.8934	CG	ENSBTAG00000012798	intron	KCNH8	gnl|BL_ORD_ID|202706 sp|Q96L42|KCNH8_HUMAN Potassium voltage-gated channel subfamily H member 8 OS=Homo sapiens OX=9606 GN=KCNH8 PE=2 SV=2//0
1	156682579	156682708	130	16	0.549407	0.335602	0.21	111.565	CG	ENSBTAG00000012798	intron	KCNH8	gnl|BL_ORD_ID|202706 sp|Q96L42|KCNH8_HUMAN Potassium voltage-gated channel subfamily H member 8 OS=Homo sapiens OX=9606 GN=KCNH8 PE=2 SV=2//0
1	156748347	156748440	94	19	0.557794	0.676731	-0.12	-89.3045	CG	1:156748190:156748454	CGI
1	156748347	156748440	94	19	0.557794	0.676731	-0.12	-89.3045	CG	ENSBTAG00000012798	exon	KCNH8	gnl|BL_ORD_ID|202706 sp|Q96L42|KCNH8_HUMAN Potassium voltage-gated channel subfamily H member 8 OS=Homo sapiens OX=9606 GN=KCNH8 PE=2 SV=2//0
1	156748347	156748440	94	19	0.557794	0.676731	-0.12	-89.3045	CG	ENSBTAG00000012798	intron	KCNH8	gnl|BL_ORD_ID|202706 sp|Q96L42|KCNH8_HUMAN Potassium voltage-gated channel subfamily H member 8 OS=Homo sapiens OX=9606 GN=KCNH8 PE=2 SV=2//0
1	156751895	156752012	118	10	0.443569	0.651295	-0.21	-57.171	CG	ENSBTAG00000012798	intron	KCNH8	gnl|BL_ORD_ID|202706 sp|Q96L42|KCNH8_HUMAN Potassium voltage-gated channel subfamily H member 8 OS=Homo sapiens OX=9606 GN=KCNH8 PE=2 SV=2//0
1	156751895	156752012	118	10	0.443569	0.651295	-0.21	-57.171	CG	Target=L1-2_BT:1571-2015;Class=LINE/L1	repeat
1	156802011	156802096	86	13	0.870787	0.929585	-0.06	-62.7482	CG	ENSBTAG00000012798	intron	KCNH8	gnl|BL_ORD_ID|202706 sp|Q96L42|KCNH8_HUMAN Potassium voltage-gated channel subfamily H member 8 OS=Homo sapiens OX=9606 GN=KCNH8 PE=2 SV=2//0
1	156802011	156802096	86	13	0.870787	0.929585	-0.06	-62.7482	CG	1:156801889:156802121	CGI
1	156804006	156804058	53	13	0.649735	0.803393	-0.15	-83.208	CG	1:156802121:156804122	CGI_shore
1	156804006	156804058	53	13	0.649735	0.803393	-0.15	-83.208	CG	ENSBTAG00000012798	intron	KCNH8	gnl|BL_ORD_ID|202706 sp|Q96L42|KCNH8_HUMAN Potassium voltage-gated channel subfamily H member 8 OS=Homo sapiens OX=9606 GN=KCNH8 PE=2 SV=2//0
1	156807328	156807437	110	11	0.705215	0.828162	-0.12	-53.7308	CG	Target=L1MB8:5669-6125;Class=LINE/L1	repeat
1	156807328	156807437	110	11	0.705215	0.828162	-0.12	-53.7308	CG	ENSBTAG00000012798	intron	KCNH8	gnl|BL_ORD_ID|202706 sp|Q96L42|KCNH8_HUMAN Potassium voltage-gated channel subfamily H member 8 OS=Homo sapiens OX=9606 GN=KCNH8 PE=2 SV=2//0
1	157013052	157013154	103	37	0.522435	0.431975	0.09	167.729	CG	1:157013002:157013470	CGI
1	157054058	157054148	91	8	0.412834	0.762258	-0.35	-61.6945	CG	Target=MER68C:110-398;Class=LTR/ERVL	repeat
1	157182216	157182311	96	10	0.848302	0.731656	0.12	47.9743	CG	ENSBTAG00000013806	intron	EFHB	gnl|BL_ORD_ID|113370 sp|Q8N7U6|EFHB_HUMAN EF-hand domain-containing family member B OS=Homo sapiens OX=9606 GN=EFHB PE=2 SV=4//0
1	157291407	157291593	187	18	0.558073	0.695862	-0.14	-91.3753	CG	1:157290831:157292832	CGI_shore
1	157291407	157291593	187	18	0.558073	0.695862	-0.14	-91.3753	CG	ENSBTAG00000000746	intron	KAT2B	gnl|BL_ORD_ID|201689 sp|Q92831|KAT2B_HUMAN Histone acetyltransferase KAT2B OS=Homo sapiens OX=9606 GN=KAT2B PE=1 SV=3//0
1	157299459	157299700	242	33	0.379521	0.511198	-0.13	-192.484	CG	1:157298496:157300496	CGI_shore
1	157299459	157299700	242	33	0.379521	0.511198	-0.13	-192.484	CG	1:157299313:157299700	CGI
1	157299459	157299700	242	33	0.379521	0.511198	-0.13	-192.484	CG	ENSBTAG00000000746	intron	KAT2B	gnl|BL_ORD_ID|201689 sp|Q92831|KAT2B_HUMAN Histone acetyltransferase KAT2B OS=Homo sapiens OX=9606 GN=KAT2B PE=1 SV=3//0
1	157300448	157300594	147	19	0.705149	0.826669	-0.12	-106.198	CG	1:157298496:157300496	CGI_shore
1	157300448	157300594	147	19	0.705149	0.826669	-0.12	-106.198	CG	1:157299700:157301701	CGI_shore
1	157300448	157300594	147	19	0.705149	0.826669	-0.12	-106.198	CG	Target=L2a:2948-3143;Class=LINE/L2	repeat
1	157300448	157300594	147	19	0.705149	0.826669	-0.12	-106.198	CG	1:157300497:157300730	CGI
1	157300448	157300594	147	19	0.705149	0.826669	-0.12	-106.198	CG	ENSBTAG00000000746	intron	KAT2B	gnl|BL_ORD_ID|201689 sp|Q92831|KAT2B_HUMAN Histone acetyltransferase KAT2B OS=Homo sapiens OX=9606 GN=KAT2B PE=1 SV=3//0
1	157643201	157643257	57	14	0.000422473	0.0657808	-0.07	-68.099	CHG	Target=BovB:3834-3847;Class=LINE/RTE-BovB	repeat
1	157643201	157643257	57	14	0.000422473	0.0657808	-0.07	-68.099	CHG	Target=BOV-A2:49-115;Class=SINE/Core-RTE	repeat
1	157805211	157805272	62	7	0.912808	0.746543	0.17	35.3774	CG	Target=Helitron1Nb_Mam:57-245;Class=RC/Helitron	repeat
1	158398804	158398980	177	22	0.386426	0.541446	-0.16	-134.312	CG	Target=L1-2_BT:861-1749;Class=LINE/L1	repeat
1	158398804	158398980	177	22	0.386426	0.541446	-0.16	-134.312	CG	ENSBTAG00000049541	intron	ASMT	gnl|BL_ORD_ID|28952 sp|P10950|ASMT_BOVIN Acetylserotonin O-methyltransferase OS=Bos taurus OX=9913 GN=ASMT PE=1 SV=2//0
1	158412003	158412098	96	21	0.883986	0.936464	-0.05	-99.2095	CG	1:158411586:158412143	CGI
1	158412003	158412098	96	21	0.883986	0.936464	-0.05	-99.2095	CG	ENSBTAG00000049541	intron	ASMT	gnl|BL_ORD_ID|28952 sp|P10950|ASMT_BOVIN Acetylserotonin O-methyltransferase OS=Bos taurus OX=9913 GN=ASMT PE=1 SV=2//0
1	158412717	158412818	102	14	0.840664	0.931537	-0.09	-68.5718	CG	ENSBTAG00000049541	intron	ASMT	gnl|BL_ORD_ID|28952 sp|P10950|ASMT_BOVIN Acetylserotonin O-methyltransferase OS=Bos taurus OX=9913 GN=ASMT PE=1 SV=2//0
1	158412717	158412818	102	14	0.840664	0.931537	-0.09	-68.5718	CG	1:158412143:158414144	CGI_shore
1	158412717	158412818	102	14	0.840664	0.931537	-0.09	-68.5718	CG	Target=Bov-tA2:124-212;Class=SINE/tRNA-Core-RTE	repeat
1	158412717	158412818	102	14	0.840664	0.931537	-0.09	-68.5718	CG	Target=L1_Art:2479-2579;Class=LINE/L1	repeat
1	158417038	158417161	124	17	0.444385	0.574338	-0.13	-82.6217	CG	1:158415533:158417534	CGI_shore
1	158473591	158473685	95	11	0.458229	0.671754	-0.21	-56.9096	CG	Target=Bov-tA2:5-123;Class=SINE/tRNA-Core-RTE	repeat
1	158476039	158476217	179	17	0.71548	0.886163	-0.17	-93.5543	CG	Target=BovB:3363-3830;Class=LINE/RTE-BovB	repeat
1	158476039	158476217	179	17	0.71548	0.886163	-0.17	-93.5543	CG	Target=Bov-tA3:141-207;Class=SINE/tRNA-Core-RTE	repeat
1	158476039	158476217	179	17	0.71548	0.886163	-0.17	-93.5543	CG	Target=BovB:3831-3847;Class=LINE/RTE-BovB	repeat
1	158519981	158520079	99	24	0.818034	0.887943	-0.07	-112.017	CG	1:158519712:158520234	CGI
1	158528015	158528147	133	15	0.80975	0.911881	-0.1	-66.4217	CG	Target=L1-2_BT:1249-2015;Class=LINE/L1	repeat
1	158530521	158530643	123	27	0.47876	0.617914	-0.14	-140.468	CG	1:158530519:158530946	CGI
1	158530695	158530860	166	41	0.219308	0.332446	-0.11	-201.452	CG	1:158530519:158530946	CGI
2	98403	98510	108	12	0.534733	0.683438	-0.15	-58.0028	CG	Target=BTSAT4:1-13924;Class=Satellite/centr	repeat
2	3172398	3172510	113	41	0.000808981	0.0232266	-0.02	-232.433	CHH	Target=BovB:3181-3832;Class=LINE/RTE-BovB	repeat
2	3172398	3172510	113	41	0.000808981	0.0232266	-0.02	-232.433	CHH	Target=Bov-tA3:141-207;Class=SINE/tRNA-Core-RTE	repeat
2	3910873	3911215	343	14	0.658358	0.455042	0.2	81.0601	CG	Target=ALTR2B_BT:52-465;Class=LTR/ERV1	repeat
2	4709163	4709235	73	10	0.700009	0.542753	0.16	50.6055	CG	Target=Bov-tA2:5-206;Class=SINE/tRNA-Core-RTE	repeat
2	4709163	4709235	73	10	0.700009	0.542753	0.16	50.6055	CG	ENSBTAG00000005987	intron	WDR33	gnl|BL_ORD_ID|509250 sp|Q9C0J8|WDR33_HUMAN pre-mRNA 3&apos; end processing protein WDR33 OS=Homo sapiens OX=9606 GN=WDR33 PE=1 SV=2//3.73693e-170
2	5102213	5102350	138	14	0.771432	0.654902	0.12	68.1493	CG	ENSBTAG00000003950	exon	PROC	gnl|BL_ORD_ID|316746 sp|P00745|PROC_BOVIN Vitamin K-dependent protein C (Fragment) OS=Bos taurus OX=9913 GN=PROC PE=1 SV=1//0
2	5798139	5798206	68	13	0.629392	0.746933	-0.12	-57.9175	CG	Target=L2:723-2317;Class=LINE/L2	repeat
2	5798139	5798206	68	13	0.629392	0.746933	-0.12	-57.9175	CG	ENSBTAG00000015678	intron	NEMP2	gnl|BL_ORD_ID|267673 sp|A6NFY4|NEMP2_HUMAN Nuclear envelope integral membrane protein 2 OS=Homo sapiens OX=9606 GN=NEMP2 PE=2 SV=3//2.10154e-161
2	6200900	6201077	178	9	0.880887	0.674484	0.21	52.1732	CG	Target=L1_BT:5055-6684;Class=LINE/L1	repeat
2	6200900	6201077	178	9	0.880887	0.674484	0.21	52.1732	CG	Target=Bov-tA3:1-213;Class=SINE/tRNA-Core-RTE	repeat
2	6896109	6896280	172	38	0.737918	0.629365	0.11	218.376	CG	2:6896088:6896297	CGI
2	9513564	9513661	98	11	0.877062	0.936734	-0.06	-44.3957	CG	Target=Bov-tA3:141-206;Class=SINE/tRNA-Core-RTE	repeat
2	9513564	9513661	98	11	0.877062	0.936734	-0.06	-44.3957	CG	Target=BovB:3469-3768;Class=LINE/RTE-BovB	repeat
2	11324178	11324230	53	18	0.0058914	0.0381899	-0.03	-100.615	CHH	Target=Bov-tA2:138-204;Class=SINE/tRNA-Core-RTE	repeat
2	11780435	11780539	105	5	0.477841	0.187162	0.29	30.5891	CG	Target=BovB:2439-3831;Class=LINE/RTE-BovB	repeat
2	15343516	15343588	73	4	0.214338	0.585756	-0.37	-32.2825	CG	Target=L1-2_BT:1268-1387;Class=LINE/L1	repeat
2	15343516	15343588	73	4	0.214338	0.585756	-0.37	-32.2825	CG	ENSBTAG00000050811	intron	--	-//-
2	17898302	17898366	65	8	0.920356	0.784731	0.14	38.8309	CG	ENSBTAG00000027875	intron	CCDC141	gnl|BL_ORD_ID|54578 sp|Q6ZP82|CC141_HUMAN Coiled-coil domain-containing protein 141 OS=Homo sapiens OX=9606 GN=CCDC141 PE=1 SV=2//0
2	18551072	18551208	137	9	0.911826	0.745599	0.17	43.288	CG	ENSBTAG00000014405	intron	OSBPL6	gnl|BL_ORD_ID|287767 sp|Q8BXR9|OSBL6_MOUSE Oxysterol-binding protein-related protein 6 OS=Mus musculus OX=10090 GN=Osbpl6 PE=1 SV=1//0
2	19072971	19073122	152	14	0.567943	0.305898	0.26	99.2788	CG	ENSBTAG00000016396	intron	PDE11A	gnl|BL_ORD_ID|295930 sp|Q9HCR9|PDE11_HUMAN Dual 3&apos;,5&apos;-cyclic-AMP and -GMP phosphodiesterase 11A OS=Homo sapiens OX=9606 GN=PDE11A PE=1 SV=2//0
2	20735474	20735545	72	15	0.169936	0.118897	0.05	64.1315	CG	ENSBTAG00000048896	exon	--	-//-
2	20735474	20735545	72	15	0.169936	0.118897	0.05	64.1315	CG	2:20735052:20735802	CGI
2	20735474	20735545	72	15	0.169936	0.118897	0.05	64.1315	CG	ENSBTAG00000048896	intron	--	-//-
2	20783052	20783270	219	68	0.0709926	0.126956	-0.06	-340.656	CG	2:20782436:20784436	CGI_shore
2	20783052	20783270	219	68	0.0709926	0.126956	-0.06	-340.656	CG	2:20782622:20784087	CGI
2	20783052	20783270	219	68	0.0709926	0.126956	-0.06	-340.656	CG	ENSBTAG00000049845	promoter	HOXD8	gnl|BL_ORD_ID|185257 sp|P13378|HXD8_HUMAN Homeobox protein Hox-D8 OS=Homo sapiens OX=9606 GN=HOXD8 PE=2 SV=2//3.80946e-123
2	20796964	20797114	151	49	0.251328	0.327801	-0.08	-230.805	CG	ENSBTAG00000016030	promoter	HOXD10	gnl|BL_ORD_ID|185207 sp|P28358|HXD10_HUMAN Homeobox protein Hox-D10 OS=Homo sapiens OX=9606 GN=HOXD10 PE=1 SV=2//0
2	20796964	20797114	151	49	0.251328	0.327801	-0.08	-230.805	CG	2:20796908:20797681	CGI
2	20805565	20805630	66	19	0.133426	0.181623	-0.05	-76.561	CG	2:20805118:20807119	CGI_shore
2	20805565	20805630	66	19	0.133426	0.181623	-0.05	-76.561	CG	2:20805418:20807070	CGI
2	20805565	20805630	66	19	0.133426	0.181623	-0.05	-76.561	CG	ENSBTAG00000033330	exon	HOXD11	gnl|BL_ORD_ID|185214 sp|P31277|HXD11_HUMAN Homeobox protein Hox-D11 OS=Homo sapiens OX=9606 GN=HOXD11 PE=3 SV=3//9.80719e-138
2	20816118	20816171	54	14	0.144207	0.0917868	0.05	67.2735	CG	2:20814728:20816282	CGI
2	20820387	20820753	367	114	0.0902657	0.0447251	0.05	608.982	CG	ENSBTAG00000004313	exon	HOXD13	gnl|BL_ORD_ID|185225 sp|P35453|HXD13_HUMAN Homeobox protein Hox-D13 OS=Homo sapiens OX=9606 GN=HOXD13 PE=1 SV=3//0
2	20820387	20820753	367	114	0.0902657	0.0447251	0.05	608.982	CG	2:20820002:20821721	CGI
2	20820387	20820753	367	114	0.0902657	0.0447251	0.05	608.982	CG	ENSBTAG00000004313	TSS	HOXD13	gnl|BL_ORD_ID|185225 sp|P35453|HXD13_HUMAN Homeobox protein Hox-D13 OS=Homo sapiens OX=9606 GN=HOXD13 PE=1 SV=3//0
2	20820387	20820753	367	114	0.0902657	0.0447251	0.05	608.982	CG	ENSBTAG00000004313	promoter	HOXD13	gnl|BL_ORD_ID|185225 sp|P35453|HXD13_HUMAN Homeobox protein Hox-D13 OS=Homo sapiens OX=9606 GN=HOXD13 PE=1 SV=3//0
2	22513107	22513211	105	6	0.946361	0.722541	0.22	40.8114	CG	Target=BovB:3400-3834;Class=LINE/RTE-BovB	repeat
2	23840183	23840278	96	8	0.890664	0.72835	0.16	41.2162	CG	ENSBTAG00000020984	intron	RAPGEF4	gnl|BL_ORD_ID|391948 sp|Q8WZA2|RPGF4_HUMAN Rap guanine nucleotide exchange factor 4 OS=Homo sapiens OX=9606 GN=RAPGEF4 PE=1 SV=1//0
2	24454484	24454555	72	23	0.0750192	0.156769	-0.08	-103.168	CG	2:24454074:24457104	CGI
2	25712872	25712963	92	9	0.577806	0.713498	-0.14	-42.2525	CG	Target=MLT1F2:2-252;Class=LTR/ERVL-MaLR	repeat
2	25712872	25712963	92	9	0.577806	0.713498	-0.14	-42.2525	CG	Target=MLT1F2:62-329;Class=LTR/ERVL-MaLR	repeat
2	25729383	25729562	180	46	0.146096	0.223337	-0.08	-262.123	CG	ENSBTAG00000003207	exon	SP5	gnl|BL_ORD_ID|440110 sp|Q6BEB4|SP5_HUMAN Transcription factor Sp5 OS=Homo sapiens OX=9606 GN=SP5 PE=2 SV=1//0
2	25729383	25729562	180	46	0.146096	0.223337	-0.08	-262.123	CG	2:25729326:25733062	CGI
2	25734941	25735004	64	9	0.0924068	0.147949	-0.06	-36.7239	CG	2:25733062:25735063	CGI_shore
2	25734941	25735004	64	9	0.0924068	0.147949	-0.06	-36.7239	CG	2:25734812:25735395	CGI
2	27547570	27547737	168	14	0.88279	0.672207	0.21	104.572	CG	Target=L1MB3:5571-6171;Class=LINE/L1	repeat
2	27547570	27547737	168	14	0.88279	0.672207	0.21	104.572	CG	ENSBTAG00000044179	intron	CERS6	gnl|BL_ORD_ID|59340 sp|Q6ZMG9|CERS6_HUMAN Ceramide synthase 6 OS=Homo sapiens OX=9606 GN=CERS6 PE=1 SV=1//0
2	27597297	27597390	94	11	0.867164	0.960057	-0.09	-56.3673	CG	ENSBTAG00000044179	intron	CERS6	gnl|BL_ORD_ID|59340 sp|Q6ZMG9|CERS6_HUMAN Ceramide synthase 6 OS=Homo sapiens OX=9606 GN=CERS6 PE=1 SV=1//0
2	27597297	27597390	94	11	0.867164	0.960057	-0.09	-56.3673	CG	Target=Bov-tA3:141-207;Class=SINE/tRNA-Core-RTE	repeat
2	27597297	27597390	94	11	0.867164	0.960057	-0.09	-56.3673	CG	Target=BovB:3620-3831;Class=LINE/RTE-BovB	repeat
2	27711555	27711709	155	35	0.0345803	0.0684253	-0.03	-165.398	CG	2:27711520:27712791	CGI
2	27711555	27711709	155	35	0.0345803	0.0684253	-0.03	-165.398	CG	ENSBTAG00000044179	intron	CERS6	gnl|BL_ORD_ID|59340 sp|Q6ZMG9|CERS6_HUMAN Ceramide synthase 6 OS=Homo sapiens OX=9606 GN=CERS6 PE=1 SV=1//0
2	28397976	28398077	102	10	0.556392	0.836498	-0.28	-55.7911	CG	Target=BOV-A2:2-272;Class=SINE/Core-RTE	repeat
2	28397976	28398077	102	10	0.556392	0.836498	-0.28	-55.7911	CG	ENSBTAG00000052783	intron	--	-//-
2	28936698	28936845	148	33	0.225162	0.316061	-0.09	-160.029	CG	2:28936697:28938389	CGI
2	30494275	30494470	196	12	0.138954	0.353858	-0.21	-69.8279	CG	Target=Bov-tA2:140-208;Class=SINE/tRNA-Core-RTE	repeat
2	30494275	30494470	196	12	0.138954	0.353858	-0.21	-69.8279	CG	ENSBTAG00000051923	intron	--	-//-
2	30617868	30618363	496	75	0.542073	0.679534	-0.14	-525.698	CG	2:30615890:30617890	CGI_shore
2	30617868	30618363	496	75	0.542073	0.679534	-0.14	-525.698	CG	ENSBTAG00000039091	exon	CSRNP3	gnl|BL_ORD_ID|80635 sp|Q8WYN3|CSRN3_HUMAN Cysteine/serine-rich nuclear protein 3 OS=Homo sapiens OX=9606 GN=CSRNP3 PE=2 SV=1//7.73254e-07
2	30617868	30618363	496	75	0.542073	0.679534	-0.14	-525.698	CG	2:30617891:30618604	CGI
2	30618429	30618561	133	27	0.414749	0.518491	-0.1	-120.162	CG	ENSBTAG00000039091	exon	CSRNP3	gnl|BL_ORD_ID|80635 sp|Q8WYN3|CSRN3_HUMAN Cysteine/serine-rich nuclear protein 3 OS=Homo sapiens OX=9606 GN=CSRNP3 PE=2 SV=1//7.73254e-07
2	30618429	30618561	133	27	0.414749	0.518491	-0.1	-120.162	CG	2:30617891:30618604	CGI
2	31214071	31214170	100	8	0.79884	0.903947	-0.11	-37.9934	CG	Target=BovB:3395-3768;Class=LINE/RTE-BovB	repeat
2	31214071	31214170	100	8	0.79884	0.903947	-0.11	-37.9934	CG	Target=Bov-tA2:138-204;Class=SINE/tRNA-Core-RTE	repeat
2	33311032	33311107	76	6	0.607658	0.824872	-0.22	-30.5456	CG	Target=L1MA9:7762-8342;Class=LINE/L1	repeat
2	34460666	34460767	102	13	0.336596	0.469734	-0.13	-64.8956	CG	ENSBTAG00000048246	intron	DPP4	gnl|BL_ORD_ID|106015 sp|P81425|DPP4_BOVIN Dipeptidyl peptidase 4 OS=Bos taurus OX=9913 GN=DPP4 PE=1 SV=3//0
2	34871711	34873114	1404	8	0.0687695	0.378971	-0.31	-49.925	CG	Target=Bov-tA2:5-204;Class=SINE/tRNA-Core-RTE	repeat
2	34871711	34873114	1404	8	0.0687695	0.378971	-0.31	-49.925	CG	Target=Bov-tA2:5-123;Class=SINE/tRNA-Core-RTE	repeat
2	34871711	34873114	1404	8	0.0687695	0.378971	-0.31	-49.925	CG	Target=L1MD1:3778-5325;Class=LINE/L1	repeat
2	36271847	36271935	89	17	0.0847555	0.0417004	0.04	67.8647	CG	ENSBTAG00000032515	utr5	PLA2R1	gnl|BL_ORD_ID|306199 sp|P49259|PLA2R_BOVIN Secretory phospholipase A2 receptor OS=Bos taurus OX=9913 GN=PLA2R1 PE=1 SV=1//0
2	36271847	36271935	89	17	0.0847555	0.0417004	0.04	67.8647	CG	ENSBTAG00000032515	exon	PLA2R1	gnl|BL_ORD_ID|306199 sp|P49259|PLA2R_BOVIN Secretory phospholipase A2 receptor OS=Bos taurus OX=9913 GN=PLA2R1 PE=1 SV=1//0
2	36271847	36271935	89	17	0.0847555	0.0417004	0.04	67.8647	CG	2:36271790:36272509	CGI
2	37205256	37205375	120	8	0.361948	0.542727	-0.18	-41.045	CG	Target=Tigger1:2152-2411;Class=DNA/TcMar-Tigger	repeat
2	37205256	37205375	120	8	0.361948	0.542727	-0.18	-41.045	CG	ENSBTAG00000004177	intron	TANC1	gnl|BL_ORD_ID|464502 sp|Q9C0D5|TANC1_HUMAN Protein TANC1 OS=Homo sapiens OX=9606 GN=TANC1 PE=1 SV=3//0
2	38500299	38500406	108	9	0.702254	0.827086	-0.12	-41.8945	CG	Target=Bov-tA3:143-207;Class=SINE/tRNA-Core-RTE	repeat
2	38500299	38500406	108	9	0.702254	0.827086	-0.12	-41.8945	CG	Target=BOV-A2:194-270;Class=SINE/Core-RTE	repeat
2	38500299	38500406	108	9	0.702254	0.827086	-0.12	-41.8945	CG	ENSBTAG00000011909	intron	ACVR1	gnl|BL_ORD_ID|9399 sp|Q28041|ACVR1_BOVIN Activin receptor type-1 OS=Bos taurus OX=9913 GN=ACVR1 PE=2 SV=1//0
2	39842460	39842570	111	9	0.568921	0.715127	-0.15	-40.0851	CG	Target=BOV-A2:1-272;Class=SINE/Core-RTE	repeat
2	42331564	42331753	190	32	0.104169	0.189115	-0.08	-210.621	CG	2:42329616:42331616	CGI_shore
2	42331564	42331753	190	32	0.104169	0.189115	-0.08	-210.621	CG	2:42331617:42332804	CGI
2	42332140	42332342	203	55	0.0963003	0.156881	-0.06	-309.915	CG	2:42331617:42332804	CGI
2	47353204	47353340	137	27	0.573762	0.458133	0.12	147.512	CG	ENSBTAG00000018125	intron	KIF5C	gnl|BL_ORD_ID|206602 sp|O60282|KIF5C_HUMAN Kinesin heavy chain isoform 5C OS=Homo sapiens OX=9606 GN=KIF5C PE=1 SV=1//0
2	47896186	47896245	60	13	0.968283	0.929418	0.04	56.3426	CG	ENSBTAG00000051947	promoter	PTMA	-//-
2	47896186	47896245	60	13	0.968283	0.929418	0.04	56.3426	CG	ENSBTAG00000051947	TSS	PTMA	-//-
2	47896186	47896245	60	13	0.968283	0.929418	0.04	56.3426	CG	ENSBTAG00000051947	exon	PTMA	-//-
2	49738348	49738401	54	9	0.0387195	0.00617608	0.03	45.569	CHG	Target=L1_BT:7905-8387;Class=LINE/L1	repeat
2	51304640	51304749	110	42	0.00188295	0.0236558	-0.02	-248.139	CHH	Target=BovB:3302-3834;Class=LINE/RTE-BovB	repeat
2	52169689	52169739	51	11	0.230433	0.340632	-0.11	-50.2978	CG	2:52167910:52169910	CGI_shore
2	52169689	52169739	51	11	0.230433	0.340632	-0.11	-50.2978	CG	2:52169266:52171266	CGI_shore
2	52169689	52169739	51	11	0.230433	0.340632	-0.11	-50.2978	CG	ENSBTAG00000052105	exon	--	-//-
2	52512480	52512576	97	12	0.492708	0.381841	0.11	57.2702	CG	ENSBTAG00000001132	intron	GTDC1	gnl|BL_ORD_ID|163501 sp|Q4AE62|GTDC1_HUMAN Glycosyltransferase-like domain-containing protein 1 OS=Homo sapiens OX=9606 GN=GTDC1 PE=2 SV=1//0
2	53801902	53801956	55	6	0.0576735	0.373343	-0.32	-42.7245	CG	Target=MIRb:5-205;Class=SINE/MIR	repeat
2	53801902	53801956	55	6	0.0576735	0.373343	-0.32	-42.7245	CG	ENSBTAG00000032277	intron	KYNU	gnl|BL_ORD_ID|210065 sp|Q9CXF0|KYNU_MOUSE Kynureninase OS=Mus musculus OX=10090 GN=Kynu PE=1 SV=3//0
2	53803389	53803628	240	6	0.217341	0.731301	-0.51	-48.0226	CG	Target=BovB:2464-3768;Class=LINE/RTE-BovB	repeat
2	53803389	53803628	240	6	0.217341	0.731301	-0.51	-48.0226	CG	ENSBTAG00000032277	intron	KYNU	gnl|BL_ORD_ID|210065 sp|Q9CXF0|KYNU_MOUSE Kynureninase OS=Mus musculus OX=10090 GN=Kynu PE=1 SV=3//0
2	54262977	54263184	208	63	0.858089	0.727103	0.13	400.195	CG	2:54262975:54263184	CGI
2	54360923	54361022	100	6	0.796469	0.573424	0.22	30.6276	CG	Target=L1-3_BT:140-1047;Class=LINE/L1	repeat
2	54727790	54727847	58	7	0.904844	0.805208	0.1	32.3198	CG	Target=BOV-A2:7-272;Class=SINE/Core-RTE	repeat
2	58603249	58603341	93	10	0.460565	0.629555	-0.17	-54.9898	CG	ENSBTAG00000013455	intron	SPOPL	gnl|BL_ORD_ID|441927 sp|Q6IQ16|SPOPL_HUMAN Speckle-type POZ protein-like OS=Homo sapiens OX=9606 GN=SPOPL PE=1 SV=1//0
2	58862786	58862873	88	4	0.0128775	0.329265	-0.32	-38.829	CG	Target=L2c:3085-3386;Class=LINE/L2	repeat
2	59005657	59005776	120	10	0.889933	0.783396	0.11	46.3089	CG	Target=L2b:2728-3151;Class=LINE/L2	repeat
2	59474940	59475010	71	9	0.808934	0.696531	0.11	39.0543	CG	Target=BovB:3493-3825;Class=LINE/RTE-BovB	repeat
2	59474940	59475010	71	9	0.808934	0.696531	0.11	39.0543	CG	Target=Bov-tA3:141-207;Class=SINE/tRNA-Core-RTE	repeat
2	59631673	59631807	135	43	0.00138702	0.0216137	-0.02	-228.907	CHH	ENSBTAG00000044055	intron	THSD7B	gnl|BL_ORD_ID|472081 sp|Q9C0I4|THS7B_HUMAN Thrombospondin type-1 domain-containing protein 7B OS=Homo sapiens OX=9606 GN=THSD7B PE=2 SV=2//0
2	60035315	60035434	120	4	0.0263473	0.448559	-0.42	-33.2384	CG	Target=BovB:2397-3829;Class=LINE/RTE-BovB	repeat
2	60035315	60035434	120	4	0.0263473	0.448559	-0.42	-33.2384	CG	ENSBTAG00000044055	intron	THSD7B	gnl|BL_ORD_ID|472081 sp|Q9C0I4|THS7B_HUMAN Thrombospondin type-1 domain-containing protein 7B OS=Homo sapiens OX=9606 GN=THSD7B PE=2 SV=2//0
2	60371460	60371540	81	7	0.719527	0.538851	0.18	31.1707	CG	ENSBTAG00000044055	intron	THSD7B	gnl|BL_ORD_ID|472081 sp|Q9C0I4|THS7B_HUMAN Thrombospondin type-1 domain-containing protein 7B OS=Homo sapiens OX=9606 GN=THSD7B PE=2 SV=2//0
2	60486870	60486965	96	8	0.832775	0.650064	0.18	39.7934	CG	Target=BOV-A2:1-262;Class=SINE/Core-RTE	repeat
2	60488204	60488475	272	12	0.823153	0.55844	0.26	72.168	CG	Target=BovB:3834-3847;Class=LINE/RTE-BovB	repeat
2	60488204	60488475	272	12	0.823153	0.55844	0.26	72.168	CG	Target=Bov-tA2:138-204;Class=SINE/tRNA-Core-RTE	repeat
2	60488204	60488475	272	12	0.823153	0.55844	0.26	72.168	CG	Target=BovB:3462-3833;Class=LINE/RTE-BovB	repeat
2	60507933	60507998	66	4	0.256422	0.645769	-0.39	-30.1596	CG	Target=BovB:3439-3768;Class=LINE/RTE-BovB	repeat
2	60557299	60557429	131	18	0.039765	0.104626	-0.06	-89.4286	CG	2:60555504:60557504	CGI_shore
2	60689113	60689163	51	8	0.861485	0.599732	0.26	47.4297	CG	Target=BOV-A2:2-272;Class=SINE/Core-RTE	repeat
2	61407036	61407111	76	7	0.171267	0.438185	-0.27	-35.0558	CG	Target=BOV-A2:18-272;Class=SINE/Core-RTE	repeat
2	61407036	61407111	76	7	0.171267	0.438185	-0.27	-35.0558	CG	ENSBTAG00000009949	intron	DARS	gnl|BL_ORD_ID|450953 sp|Q3SYZ4|SYDC_BOVIN Aspartate--tRNA ligase, cytoplasmic OS=Bos taurus OX=9913 GN=DARS PE=2 SV=1//0
2	61898071	61898198	128	9	0.544341	0.827239	-0.28	-61.6898	CG	Target=L1-2_BT:1679-1835;Class=LINE/L1	repeat
2	61898071	61898198	128	9	0.544341	0.827239	-0.28	-61.6898	CG	ENSBTAG00000026842	intron	ZRANB3	gnl|BL_ORD_ID|556730 sp|E1BB03|ZRAB3_BOVIN DNA annealing helicase and endonuclease ZRANB3 OS=Bos taurus OX=9913 GN=ZRANB3 PE=3 SV=3//0
2	64354521	64354594	74	7	0.744088	0.674982	0.07	32.6398	CG	Target=L1_BT:3498-5331;Class=LINE/L1	repeat
2	64354521	64354594	74	7	0.744088	0.674982	0.07	32.6398	CG	ENSBTAG00000005238	intron	NCKAP5	gnl|BL_ORD_ID|264647 sp|O14513|NCKP5_HUMAN Nck-associated protein 5 OS=Homo sapiens OX=9606 GN=NCKAP5 PE=1 SV=2//0
2	65016811	65016904	94	10	0.85614	0.690263	0.17	58.0057	CG	Target=BovB:3124-3832;Class=LINE/RTE-BovB	repeat
2	65016811	65016904	94	10	0.85614	0.690263	0.17	58.0057	CG	Target=Bov-tA3:141-207;Class=SINE/tRNA-Core-RTE	repeat
2	65016811	65016904	94	10	0.85614	0.690263	0.17	58.0057	CG	ENSBTAG00000047036	intron	GPR39	gnl|BL_ORD_ID|159726 sp|B4XF06|GPR39_BOVIN G-protein coupled receptor 39 OS=Bos taurus OX=9913 GN=GPR39 PE=2 SV=1//0
2	65099403	65099465	63	7	0.786306	0.637452	0.15	33.7037	CG	ENSBTAG00000047036	intron	GPR39	gnl|BL_ORD_ID|159726 sp|B4XF06|GPR39_BOVIN G-protein coupled receptor 39 OS=Bos taurus OX=9913 GN=GPR39 PE=2 SV=1//0
2	66798274	66798439	166	5	0.686296	0.453016	0.23	30.3213	CG	Target=BovB:841-2439;Class=LINE/RTE-BovB	repeat
2	66814596	66814659	64	7	0.798001	0.656933	0.14	32.8384	CG	Target=BovB:2896-3832;Class=LINE/RTE-BovB	repeat
2	67417263	67417443	181	62	0.00168886	0.0321818	-0.03	-437.363	CHH	ENSBTAG00000005235	intron	DPP10	gnl|BL_ORD_ID|105986 sp|Q8N608|DPP10_HUMAN Inactive dipeptidyl peptidase 10 OS=Homo sapiens OX=9606 GN=DPP10 PE=1 SV=2//0
2	71030148	71030204	57	8	0.457597	0.685407	-0.23	-37.0168	CG	Target=BOV-A2:20-144;Class=SINE/Core-RTE	repeat
2	71030148	71030204	57	8	0.457597	0.685407	-0.23	-37.0168	CG	ENSBTAG00000007111	intron	STEAP3	gnl|BL_ORD_ID|446043 sp|Q658P3|STEA3_HUMAN Metalloreductase STEAP3 OS=Homo sapiens OX=9606 GN=STEAP3 PE=1 SV=2//0
2	71032129	71032179	51	9	0.337841	0.47765	-0.14	-38.3454	CG	ENSBTAG00000007111	intron	STEAP3	gnl|BL_ORD_ID|446043 sp|Q658P3|STEA3_HUMAN Metalloreductase STEAP3 OS=Homo sapiens OX=9606 GN=STEAP3 PE=1 SV=2//0
2	71369739	71369981	243	6	0.310796	0.759294	-0.45	-45.5991	CG	Target=L1-2_BT:1765-2014;Class=LINE/L1	repeat
2	71369739	71369981	243	6	0.310796	0.759294	-0.45	-45.5991	CG	Target=L1MB8:5423-6178;Class=LINE/L1	repeat
2	71369739	71369981	243	6	0.310796	0.759294	-0.45	-45.5991	CG	ENSBTAG00000054356	intron	--	gnl|BL_ORD_ID|294700 sp|Q4G0U5|PCDP1_HUMAN Cilia- and flagella-associated protein 221 OS=Homo sapiens OX=9606 GN=CFAP221 PE=1 SV=2//6.37563e-149
2	71952883	71952948	66	9	0.813974	0.90288	-0.09	-39.4497	CG	ENSBTAG00000032021	intron	RALB	gnl|BL_ORD_ID|338369 sp|Q5R4B8|RALB_PONAB Ras-related protein Ral-B OS=Pongo abelii OX=9601 GN=RALB PE=2 SV=1//1.06503e-122
2	73504956	73505026	71	9	0.0430126	0.00664343	0.04	39.3896	CHG	Target=BovB:3025-3835;Class=LINE/RTE-BovB	repeat
2	73796104	73796196	93	32	0.000350022	0.0238144	-0.02	-152.679	CHH	Target=BovB:2726-3241;Class=LINE/RTE-BovB	repeat
2	73809567	73809743	177	20	0.666359	0.84015	-0.17	-112.985	CG	Target=LTR78:425-634;Class=LTR/ERV1	repeat
2	73809567	73809743	177	20	0.666359	0.84015	-0.17	-112.985	CG	Target=BOV-A2:1-272;Class=SINE/Core-RTE	repeat
2	75202427	75202498	72	19	0.0488336	0.00854845	0.04	111.598	CHH	Target=ERV1-1C-LTR_BT:1-793;Class=LTR/ERV1	repeat
2	75203352	75203519	168	44	0.0599921	0.0101047	0.05	285.688	CHH	Target=BovB:1040-2451;Class=LINE/RTE-BovB	repeat
2	75319507	75319597	91	24	0.605324	0.765094	-0.16	-184.08	CG	Target=BovB:421-761;Class=LINE/RTE-BovB	repeat
2	77265236	77265362	127	7	0.697106	0.458554	0.24	29.9608	CG	Target=L1MD2:6236-6283;Class=LINE/L1	repeat
2	77265236	77265362	127	7	0.697106	0.458554	0.24	29.9608	CG	Target=BOV-A2:2-272;Class=SINE/Core-RTE	repeat
2	77587102	77587191	90	9	0.000620572	0.0302441	-0.03	-33.4118	CHG	Target=L1_BT:7904-8389;Class=LINE/L1	repeat
2	78293674	78293839	166	40	0.00176901	0.0271588	-0.03	-255.643	CHH	Target=L1MA9:2483-3175;Class=LINE/L1	repeat
2	78617822	78617914	93	11	0.446366	0.324935	0.12	49.4736	CG	Target=Bov-tA1:1-227;Class=SINE/tRNA-Core-RTE	repeat
2	78617822	78617914	93	11	0.446366	0.324935	0.12	49.4736	CG	Target=Bov-tA3:11-213;Class=SINE/tRNA-Core-RTE	repeat
2	78901238	78901289	52	8	0.618179	0.796137	-0.18	-38.8775	CG	Target=L1-2_BT:1635-2015;Class=LINE/L1	repeat
2	78901238	78901289	52	8	0.618179	0.796137	-0.18	-38.8775	CG	Target=BTLTR1J:224-312;Class=LTR/ERVK	repeat
2	78901238	78901289	52	8	0.618179	0.796137	-0.18	-38.8775	CG	ENSBTAG00000014863	intron	GYPC	gnl|BL_ORD_ID|153980 sp|Q6XFR6|GLPC_RAT Glycophorin-C OS=Rattus norvegicus OX=10116 GN=Gypc PE=1 SV=1//6.29547e-20
2	78902387	78902475	89	12	0.762754	0.623747	0.14	67.1075	CG	Target=Bov-tA3:92-203;Class=SINE/tRNA-Core-RTE	repeat
2	78902387	78902475	89	12	0.762754	0.623747	0.14	67.1075	CG	ENSBTAG00000014863	intron	GYPC	gnl|BL_ORD_ID|153980 sp|Q6XFR6|GLPC_RAT Glycophorin-C OS=Rattus norvegicus OX=10116 GN=Gypc PE=1 SV=1//6.29547e-20
2	79653077	79653221	145	14	0.482971	0.31371	0.17	86.2247	CG	Target=BOV-A2:1-267;Class=SINE/Core-RTE	repeat
2	79653077	79653221	145	14	0.482971	0.31371	0.17	86.2247	CG	ENSBTAG00000046699	intron	STAT4	gnl|BL_ORD_ID|445897 sp|Q14765|STAT4_HUMAN Signal transducer and activator of transcription 4 OS=Homo sapiens OX=9606 GN=STAT4 PE=1 SV=1//0
2	79829562	79829638	77	8	0.622624	0.724717	-0.1	-32.357	CG	Target=BovB:3358-3769;Class=LINE/RTE-BovB	repeat
2	79829562	79829638	77	8	0.622624	0.724717	-0.1	-32.357	CG	ENSBTAG00000011256	intron	MYO1B	gnl|BL_ORD_ID|259691 sp|O43795|MYO1B_HUMAN Unconventional myosin-Ib OS=Homo sapiens OX=9606 GN=MYO1B PE=1 SV=3//0
2	80723785	80724141	357	8	0.846403	0.667985	0.18	40.089	CG	ENSBTAG00000014832	intron	TMEFF2	gnl|BL_ORD_ID|467622 sp|Q17QD6|TEFF2_BOVIN Tomoregulin-2 OS=Bos taurus OX=9913 GN=TMEFF2 PE=2 SV=1//0
2	82696104	82696240	137	6	0.213297	0.531844	-0.32	-34.155	CG	Target=BOV-A2:1-272;Class=SINE/Core-RTE	repeat
2	82708873	82709586	714	10	0.0281459	0.386957	-0.36	-82.5277	CG	Target=BOV-A2:1-158;Class=SINE/Core-RTE	repeat
2	82708873	82709586	714	10	0.0281459	0.386957	-0.36	-82.5277	CG	Target=Bov-tA3:9-213;Class=SINE/tRNA-Core-RTE	repeat
2	82711761	82711851	91	36	0.0502454	0.0066261	0.04	165.753	CHH	Target=BovB:2712-3833;Class=LINE/RTE-BovB	repeat
2	84705415	84705480	66	8	0.55585	0.328866	0.23	60.5548	CG	ENSBTAG00000013196	intron	STK17B	gnl|BL_ORD_ID|445622 sp|O94768|ST17B_HUMAN Serine/threonine-protein kinase 17B OS=Homo sapiens OX=9606 GN=STK17B PE=1 SV=1//0
2	84804113	84804219	107	8	0.0182569	0.178466	-0.16	-54.5871	CG	ENSBTAG00000020696	intron	HECW2	gnl|BL_ORD_ID|169043 sp|Q9P2P5|HECW2_HUMAN E3 ubiquitin-protein ligase HECW2 OS=Homo sapiens OX=9606 GN=HECW2 PE=1 SV=2//0
2	84868155	84868206	52	6	0.839429	0.593518	0.25	33.858	CG	Target=MIRb:27-237;Class=SINE/MIR	repeat
2	84868155	84868206	52	6	0.839429	0.593518	0.25	33.858	CG	ENSBTAG00000020696	intron	HECW2	gnl|BL_ORD_ID|169043 sp|Q9P2P5|HECW2_HUMAN E3 ubiquitin-protein ligase HECW2 OS=Homo sapiens OX=9606 GN=HECW2 PE=1 SV=2//0
2	84980549	84980906	358	6	0.67223	0.339532	0.33	33.7936	CG	Target=Bov-tA3:141-207;Class=SINE/tRNA-Core-RTE	repeat
2	84980549	84980906	358	6	0.67223	0.339532	0.33	33.7936	CG	Target=BovB:3832-3847;Class=LINE/RTE-BovB	repeat
2	84980549	84980906	358	6	0.67223	0.339532	0.33	33.7936	CG	Target=MamRep137:288-510;Class=DNA/TcMar-Tigger	repeat
2	84980549	84980906	358	6	0.67223	0.339532	0.33	33.7936	CG	Target=Bov-tA1:2-216;Class=SINE/tRNA-Core-RTE	repeat
2	84980549	84980906	358	6	0.67223	0.339532	0.33	33.7936	CG	ENSBTAG00000020696	intron	HECW2	gnl|BL_ORD_ID|169043 sp|Q9P2P5|HECW2_HUMAN E3 ubiquitin-protein ligase HECW2 OS=Homo sapiens OX=9606 GN=HECW2 PE=1 SV=2//0
2	85527987	85528045	59	12	0.844258	0.728262	0.12	59.0912	CG	Target=BOV-A2:30-272;Class=SINE/Core-RTE	repeat
2	85527987	85528045	59	12	0.844258	0.728262	0.12	59.0912	CG	Target=Bov-tA3:101-213;Class=SINE/tRNA-Core-RTE	repeat
2	86165419	86165565	147	13	0.49243	0.650679	-0.16	-68.9153	CG	Target=BOV-A2:1-272;Class=SINE/Core-RTE	repeat
2	86165419	86165565	147	13	0.49243	0.650679	-0.16	-68.9153	CG	ENSBTAG00000007652	intron	RFTN2	gnl|BL_ORD_ID|347980 sp|Q52LD8|RFTN2_HUMAN Raftlin-2 OS=Homo sapiens OX=9606 GN=RFTN2 PE=1 SV=3//0
2	86273591	86273665	75	7	0.689002	0.886916	-0.2	-35.9924	CG	ENSBTAG00000031614	intron	BOLL	gnl|BL_ORD_ID|45675 sp|Q8WP23|BOLL_MACFA Protein boule-like OS=Macaca fascicularis OX=9541 GN=BOLL PE=2 SV=2//5.60512e-152
2	86273591	86273665	75	7	0.689002	0.886916	-0.2	-35.9924	CG	Target=L1_BT:1-7940;Class=LINE/L1	repeat
2	86274367	86274417	51	10	0.687876	0.886085	-0.2	-51.4335	CG	ENSBTAG00000031614	intron	BOLL	gnl|BL_ORD_ID|45675 sp|Q8WP23|BOLL_MACFA Protein boule-like OS=Macaca fascicularis OX=9541 GN=BOLL PE=2 SV=2//5.60512e-152
2	86274367	86274417	51	10	0.687876	0.886085	-0.2	-51.4335	CG	Target=L1_BT:1-7940;Class=LINE/L1	repeat
2	88048752	88048832	81	27	0.169078	0.238519	-0.07	-121.783	CG	2:88039470:88048832	CGI
2	89077405	89077745	341	6	0.933321	0.685236	0.25	36.0251	CG	ENSBTAG00000031579	intron	SGO2	gnl|BL_ORD_ID|434316 sp|Q562F6|SGO2_HUMAN Shugoshin 2 OS=Homo sapiens OX=9606 GN=SGO2 PE=1 SV=2//0
2	89077405	89077745	341	6	0.933321	0.685236	0.25	36.0251	CG	Target=BovB:2464-3835;Class=LINE/RTE-BovB	repeat
2	89079903	89079982	80	12	0.00175195	0.0241934	-0.02	-54.1152	CHG	Target=Bov-tA3:23-213;Class=SINE/tRNA-Core-RTE	repeat
2	89079903	89079982	80	12	0.00175195	0.0241934	-0.02	-54.1152	CHG	ENSBTAG00000031579	intron	SGO2	gnl|BL_ORD_ID|434316 sp|Q562F6|SGO2_HUMAN Shugoshin 2 OS=Homo sapiens OX=9606 GN=SGO2 PE=1 SV=2//0
2	89102456	89102813	358	30	0.327913	0.491214	-0.16	-186.93	CG	2:89101984:89102457	CGI
2	89102456	89102813	358	30	0.327913	0.491214	-0.16	-186.93	CG	ENSBTAG00000009725	intron	AOX1	gnl|BL_ORD_ID|17743 sp|P48034|AOXA_BOVIN Aldehyde oxidase 1 OS=Bos taurus OX=9913 GN=AOX1 PE=1 SV=2//0
2	89102456	89102813	358	30	0.327913	0.491214	-0.16	-186.93	CG	2:89102457:89104458	CGI_shore
2	89104282	89105171	890	9	0.91435	0.666557	0.25	59.1228	CG	ENSBTAG00000009725	intron	AOX1	gnl|BL_ORD_ID|17743 sp|P48034|AOXA_BOVIN Aldehyde oxidase 1 OS=Bos taurus OX=9913 GN=AOX1 PE=1 SV=2//0
2	89104282	89105171	890	9	0.91435	0.666557	0.25	59.1228	CG	2:89102457:89104458	CGI_shore
2	89104282	89105171	890	9	0.91435	0.666557	0.25	59.1228	CG	Target=L2a:3053-3299;Class=LINE/L2	repeat
2	89104282	89105171	890	9	0.91435	0.666557	0.25	59.1228	CG	Target=L2a:2962-3063;Class=LINE/L2	repeat
2	89104282	89105171	890	9	0.91435	0.666557	0.25	59.1228	CG	Target=Bov-tA2:1-209;Class=SINE/tRNA-Core-RTE	repeat
2	89128988	89129604	617	4	0.0125787	0.328056	-0.32	-30.6897	CG	Target=L1_Art:2221-2562;Class=LINE/L1	repeat
2	89128988	89129604	617	4	0.0125787	0.328056	-0.32	-30.6897	CG	ENSBTAG00000009725	intron	AOX1	gnl|BL_ORD_ID|17743 sp|P48034|AOXA_BOVIN Aldehyde oxidase 1 OS=Bos taurus OX=9913 GN=AOX1 PE=1 SV=2//0
2	89165593	89165717	125	19	0.936655	0.846258	0.09	91.2433	CG	ENSBTAG00000009725	intron	AOX1	gnl|BL_ORD_ID|17743 sp|P48034|AOXA_BOVIN Aldehyde oxidase 1 OS=Bos taurus OX=9913 GN=AOX1 PE=1 SV=2//0
2	89165593	89165717	125	19	0.936655	0.846258	0.09	91.2433	CG	Target=BovB:3836-3847;Class=LINE/RTE-BovB	repeat
2	89165593	89165717	125	19	0.936655	0.846258	0.09	91.2433	CG	Target=Bov-tA3:141-207;Class=SINE/tRNA-Core-RTE	repeat
2	89165593	89165717	125	19	0.936655	0.846258	0.09	91.2433	CG	Target=BovB:2448-3835;Class=LINE/RTE-BovB	repeat
2	89177390	89177483	94	10	0.922636	0.803451	0.12	52.8106	CG	Target=ERV3-16A3_I-int:4319-4472;Class=LTR/ERVL	repeat
2	89260757	89260892	136	11	0.897138	0.782164	0.11	48.3274	CG	Target=Bov-tA3:141-207;Class=SINE/tRNA-Core-RTE	repeat
2	89260757	89260892	136	11	0.897138	0.782164	0.11	48.3274	CG	Target=BovB:2632-3835;Class=LINE/RTE-BovB	repeat
2	89895483	89895538	56	6	0.683571	0.221818	0.46	55.7326	CG	Target=L1MC2:5909-6117;Class=LINE/L1	repeat
2	90144425	90145763	1339	9	0.142281	0.710441	-0.57	-82.1866	CG	Target=Bov-tA2:138-204;Class=SINE/tRNA-Core-RTE	repeat
2	90144425	90145763	1339	9	0.142281	0.710441	-0.57	-82.1866	CG	Target=BovB:3830-3847;Class=LINE/RTE-BovB	repeat
2	90144425	90145763	1339	9	0.142281	0.710441	-0.57	-82.1866	CG	Target=L1-3_BT:5521-8468;Class=LINE/L1	repeat
2	90144425	90145763	1339	9	0.142281	0.710441	-0.57	-82.1866	CG	ENSBTAG00000017436	intron	C2CD6	gnl|BL_ORD_ID|48183 sp|Q53TS8|C2CD6_HUMAN C2 calcium-dependent domain-containing protein 6 OS=Homo sapiens OX=9606 GN=C2CD6 PE=1 SV=1//3.32838e-31
2	90144425	90145763	1339	9	0.142281	0.710441	-0.57	-82.1866	CG	Target=BovB:2424-3829;Class=LINE/RTE-BovB	repeat
2	90208624	90208777	154	30	0.20533	0.292508	-0.09	-158.291	CG	2:90208478:90208777	CGI
2	90208624	90208777	154	30	0.20533	0.292508	-0.09	-158.291	CG	ENSBTAG00000052816	exon	MPP4	gnl|BL_ORD_ID|246185 sp|Q96JB8|MPP4_HUMAN MAGUK p55 subfamily member 4 OS=Homo sapiens OX=9606 GN=MPP4 PE=1 SV=2//0
2	90208624	90208777	154	30	0.20533	0.292508	-0.09	-158.291	CG	ENSBTAG00000052816	intron	MPP4	gnl|BL_ORD_ID|246185 sp|Q96JB8|MPP4_HUMAN MAGUK p55 subfamily member 4 OS=Homo sapiens OX=9606 GN=MPP4 PE=1 SV=2//0
2	90701759	90701944	186	24	0.837152	0.733497	0.1	114.301	CG	ENSBTAG00000034192	intron	KIAA2012	gnl|BL_ORD_ID|200169 sp|A7YY35|K2012_BOVIN Uncharacterized protein KIAA2012 homolog OS=Bos taurus OX=9913 GN=KIAA2012 PE=2 SV=2//1.69266e-47
2	91351291	91351399	109	6	0.326331	0.694399	-0.37	-34.3967	CG	ENSBTAG00000014469	intron	NBEAL1	gnl|BL_ORD_ID|263912 sp|Q6ZS30|NBEL1_HUMAN Neurobeachin-like protein 1 OS=Homo sapiens OX=9606 GN=NBEAL1 PE=2 SV=3//0
2	91351291	91351399	109	6	0.326331	0.694399	-0.37	-34.3967	CG	Target=L1M4c:20-2228;Class=LINE/L1	repeat
2	91653242	91653404	163	27	0.0921832	0.0443547	0.05	124.368	CG	ENSBTAG00000027201	exon	RAPH1	gnl|BL_ORD_ID|338659 sp|Q70E73|RAPH1_HUMAN Ras-associated and pleckstrin homology domains-containing protein 1 OS=Homo sapiens OX=9606 GN=RAPH1 PE=1 SV=3//2.28121e-111
2	91653242	91653404	163	27	0.0921832	0.0443547	0.05	124.368	CG	2:91652794:91653739	CGI
2	91869410	91869559	150	19	0.0349455	0.00120563	0.03	92.9794	CHG	Target=BovB:3245-3769;Class=LINE/RTE-BovB	repeat
2	91869410	91869559	150	19	0.0349455	0.00120563	0.03	92.9794	CHG	Target=MIR:12-192;Class=SINE/MIR	repeat
2	92012645	92012718	74	11	0.325269	0.457843	-0.13	-55.1617	CG	Target=L2:822-1041;Class=LINE/L2	repeat
2	92160318	92160412	95	13	0.911303	0.83872	0.07	58.1771	CG	Target=Bov-tA3:144-207;Class=SINE/tRNA-Core-RTE	repeat
2	92160318	92160412	95	13	0.911303	0.83872	0.07	58.1771	CG	Target=BovB:3500-3827;Class=LINE/RTE-BovB	repeat
2	92160318	92160412	95	13	0.911303	0.83872	0.07	58.1771	CG	ENSBTAG00000021596	intron	ICOS	gnl|BL_ORD_ID|186630 sp|Q58DF9|ICOS_BOVIN Inducible T-cell costimulator OS=Bos taurus OX=9913 GN=ICOS PE=2 SV=1//3.20676e-145
2	93246540	93246631	92	8	0.442088	0.683261	-0.24	-37.1733	CG	Target=MIR:113-234;Class=SINE/MIR	repeat
2	93246540	93246631	92	8	0.442088	0.683261	-0.24	-37.1733	CG	Target=Bov-tA2:6-211;Class=SINE/tRNA-Core-RTE	repeat
2	94289979	94290111	133	12	0.311153	0.486951	-0.18	-65.2556	CG	ENSBTAG00000053417	intron	--	-//-
2	98980154	98980213	60	12	0.718946	0.877257	-0.16	-62.2208	CG	Target=BOV-A2:7-272;Class=SINE/Core-RTE	repeat
2	99159777	99160131	355	10	0.483726	0.139293	0.34	85.8561	CG	Target=BovB:2858-3832;Class=LINE/RTE-BovB	repeat
2	99827380	99827478	99	14	0.837255	0.677156	0.16	71.9883	CG	Target=Bov-tA1:147-221;Class=SINE/tRNA-Core-RTE	repeat
2	99827380	99827478	99	14	0.837255	0.677156	0.16	71.9883	CG	Target=L1-3_BT:2-1058;Class=LINE/L1	repeat
2	100064420	100064724	305	6	0.016074	0.271837	-0.26	-38.1041	CG	Target=L1ME2z:5484-5723;Class=LINE/L1	repeat
2	100064420	100064724	305	6	0.016074	0.271837	-0.26	-38.1041	CG	Target=L1M4:5535-5796;Class=LINE/L1	repeat
2	100064420	100064724	305	6	0.016074	0.271837	-0.26	-38.1041	CG	Target=Bov-tA3:142-207;Class=SINE/tRNA-Core-RTE	repeat
2	100095897	100096655	759	6	0.0194124	0.48859	-0.47	-53.9146	CG	Target=Bov-tA2:5-208;Class=SINE/tRNA-Core-RTE	repeat
2	100095897	100096655	759	6	0.0194124	0.48859	-0.47	-53.9146	CG	Target=L1MB3:5969-6041;Class=LINE/L1	repeat
2	100095897	100096655	759	6	0.0194124	0.48859	-0.47	-53.9146	CG	Target=Mariner1_BT:1-43;Class=DNA/TcMar-Mariner	repeat
2	100095897	100096655	759	6	0.0194124	0.48859	-0.47	-53.9146	CG	Target=L1MB3:5771-5963;Class=LINE/L1	repeat
2	101922590	101922680	91	11	0.809456	0.634599	0.17	51.1142	CG	Target=Bov-tA3:141-207;Class=SINE/tRNA-Core-RTE	repeat
2	101922590	101922680	91	11	0.809456	0.634599	0.17	51.1142	CG	Target=BovB:2807-3835;Class=LINE/RTE-BovB	repeat
2	101922590	101922680	91	11	0.809456	0.634599	0.17	51.1142	CG	ENSBTAG00000052399	intron	--	gnl|BL_ORD_ID|441371 sp|Q8N0X2|SPG16_HUMAN Sperm-associated antigen 16 protein OS=Homo sapiens OX=9606 GN=SPAG16 PE=2 SV=2//1.78143e-139
2	103597784	103598152	369	4	0.301485	0.741978	-0.44	-32.1508	CG	Target=L3:3684-4024;Class=LINE/CR1	repeat
2	103816119	103816184	66	6	0.387207	0.726508	-0.34	-30.9656	CG	Target=BOV-A2:1-272;Class=SINE/Core-RTE	repeat
2	104472654	104472893	240	9	0.691218	0.865005	-0.17	-41.5935	CG	ENSBTAG00000003843	intron	SMARCAL1	gnl|BL_ORD_ID|437319 sp|Q9TTA5|SMAL1_BOVIN SWI/SNF-related matrix-associated actin-dependent regulator of chromatin subfamily A-like protein 1 OS=Bos taurus OX=9913 GN=SMARCAL1 PE=2 SV=2//0
2	104498794	104498894	101	7	0.774782	0.907755	-0.13	-33.0858	CG	Target=BOV-A2:1-272;Class=SINE/Core-RTE	repeat
2	105569877	105570233	357	6	0.764722	0.501981	0.26	32.9574	CG	Target=L1MB7:51-737;Class=LINE/L1	repeat
2	105569877	105570233	357	6	0.764722	0.501981	0.26	32.9574	CG	Target=L1MB7:6147-6261;Class=LINE/L1	repeat
2	105845383	105845459	77	8	0.899806	0.70275	0.2	43.8497	CG	Target=MIR3:70-189;Class=SINE/MIR	repeat
2	106169174	106169242	69	7	0.0491619	0.0109794	0.04	37.6071	CHG	ENSBTAG00000003327	intron	RUFY4	gnl|BL_ORD_ID|422291 sp|Q6ZNE9|RUFY4_HUMAN RUN and FYVE domain-containing protein 4 OS=Homo sapiens OX=9606 GN=RUFY4 PE=1 SV=2//0
2	106396723	106396985	263	22	0.322083	0.490312	-0.17	-119.314	CG	ENSBTAG00000015520	exon	SLC11A1	gnl|BL_ORD_ID|273817 sp|Q27981|NRAM1_BOVIN Natural resistance-associated macrophage protein 1 OS=Bos taurus OX=9913 GN=SLC11A1 PE=2 SV=1//0
2	106396723	106396985	263	22	0.322083	0.490312	-0.17	-119.314	CG	ENSBTAG00000015520	intron	SLC11A1	gnl|BL_ORD_ID|273817 sp|Q27981|NRAM1_BOVIN Natural resistance-associated macrophage protein 1 OS=Bos taurus OX=9913 GN=SLC11A1 PE=2 SV=1//0
2	106396723	106396985	263	22	0.322083	0.490312	-0.17	-119.314	CG	Target=MIRb:80-253;Class=SINE/MIR	repeat
2	106832234	106832313	80	16	0.405645	0.305407	0.1	75.762	CG	2:106831920:106832692	CGI
2	106832234	106832313	80	16	0.405645	0.305407	0.1	75.762	CG	ENSBTAG00000013990	intron	WNT6	gnl|BL_ORD_ID|510274 sp|P22727|WNT6_MOUSE Protein Wnt-6 OS=Mus musculus OX=10090 GN=Wnt6 PE=1 SV=2//0
2	106832234	106832313	80	16	0.405645	0.305407	0.1	75.762	CG	2:106832202:106834202	CGI_shore
2	106952393	106952684	292	161	0.00349837	0.0663178	-0.06	-1374.68	CHH	ENSBTAG00000026751	intron	CFAP65	gnl|BL_ORD_ID|59588 sp|Q6ZU64|CFA65_HUMAN Cilia- and flagella-associated protein 65 OS=Homo sapiens OX=9606 GN=CFAP65 PE=1 SV=2//1.13241e-14
2	107201028	107201107	80	14	0.257926	0.364867	-0.11	-64.2344	CG	ENSBTAG00000030974	exon	TUBA4A	gnl|BL_ORD_ID|465633 sp|Q5XIF6|TBA4A_RAT Tubulin alpha-4A chain OS=Rattus norvegicus OX=10116 GN=Tuba4a PE=1 SV=1//0
2	107201028	107201107	80	14	0.257926	0.364867	-0.11	-64.2344	CG	2:107200506:107202506	CGI_shore
2	107358779	107358862	84	7	0.737453	0.867893	-0.13	-35.672	CG	ENSBTAG00000005353	exon	DES	gnl|BL_ORD_ID|97549 sp|O62654|DESM_BOVIN Desmin OS=Bos taurus OX=9913 GN=DES PE=2 SV=3//0
2	107358779	107358862	84	7	0.737453	0.867893	-0.13	-35.672	CG	ENSBTAG00000005353	utr3	DES	gnl|BL_ORD_ID|97549 sp|O62654|DESM_BOVIN Desmin OS=Bos taurus OX=9913 GN=DES PE=2 SV=3//0
2	107495843	107495914	72	12	0.378807	0.514461	-0.14	-60.4685	CG	Target=MIR:10-177;Class=SINE/MIR	repeat
2	107495843	107495914	72	12	0.378807	0.514461	-0.14	-60.4685	CG	2:107495735:107497735	CGI_shore
2	107495843	107495914	72	12	0.378807	0.514461	-0.14	-60.4685	CG	Target=BOV-A2:1-136;Class=SINE/Core-RTE	repeat
2	107495843	107495914	72	12	0.378807	0.514461	-0.14	-60.4685	CG	Target=Bov-tA3:11-213;Class=SINE/tRNA-Core-RTE	repeat
2	107495843	107495914	72	12	0.378807	0.514461	-0.14	-60.4685	CG	ENSBTAG00000040338	intron	OBSL1	gnl|BL_ORD_ID|284647 sp|O75147|OBSL1_HUMAN Obscurin-like protein 1 OS=Homo sapiens OX=9606 GN=OBSL1 PE=1 SV=4//0
2	108091421	108091476	56	5	0.798376	0.665316	0.13	29.6846	CG	Target=L1_BT:3619-6380;Class=LINE/L1	repeat
2	108544107	108544194	88	8	0.665438	0.477725	0.19	38.4329	CG	Target=Bov-tA2:17-206;Class=SINE/tRNA-Core-RTE	repeat
2	108935415	108935512	98	34	0.0480293	0.0985122	-0.05	-211.933	CHH	Target=BovB:2973-3829;Class=LINE/RTE-BovB	repeat
2	109062705	109062787	83	10	0.822973	0.91553	-0.09	-47.239	CG	Target=MIR:46-224;Class=SINE/MIR	repeat
2	109169199	109169282	84	11	0.0579608	0.0043587	0.05	64.5564	CHG	Target=BovB:2759-3832;Class=LINE/RTE-BovB	repeat
2	110463331	110463536	206	72	0.00120526	0.0244909	-0.02	-390.85	CHH	2:110461488:110463488	CGI_shore
2	110463331	110463536	206	72	0.00120526	0.0244909	-0.02	-390.85	CHH	2:110463489:110463940	CGI
2	110463331	110463536	206	72	0.00120526	0.0244909	-0.02	-390.85	CHH	ENSBTAG00000009950	intron	PAX3	gnl|BL_ORD_ID|293766 sp|P23760|PAX3_HUMAN Paired box protein Pax-3 OS=Homo sapiens OX=9606 GN=PAX3 PE=1 SV=2//0
2	110471271	110471374	104	25	0.0996803	0.154737	-0.06	-112.286	CG	2:110470743:110471652	CGI
2	110471271	110471374	104	25	0.0996803	0.154737	-0.06	-112.286	CG	ENSBTAG00000009950	exon	PAX3	gnl|BL_ORD_ID|293766 sp|P23760|PAX3_HUMAN Paired box protein Pax-3 OS=Homo sapiens OX=9606 GN=PAX3 PE=1 SV=2//0
2	110471271	110471374	104	25	0.0996803	0.154737	-0.06	-112.286	CG	ENSBTAG00000009950	utr5	PAX3	gnl|BL_ORD_ID|293766 sp|P23760|PAX3_HUMAN Paired box protein Pax-3 OS=Homo sapiens OX=9606 GN=PAX3 PE=1 SV=2//0
2	110471271	110471374	104	25	0.0996803	0.154737	-0.06	-112.286	CG	ENSBTAG00000009950	TSS	PAX3	gnl|BL_ORD_ID|293766 sp|P23760|PAX3_HUMAN Paired box protein Pax-3 OS=Homo sapiens OX=9606 GN=PAX3 PE=1 SV=2//0
2	110471271	110471374	104	25	0.0996803	0.154737	-0.06	-112.286	CG	ENSBTAG00000009950	promoter	PAX3	gnl|BL_ORD_ID|293766 sp|P23760|PAX3_HUMAN Paired box protein Pax-3 OS=Homo sapiens OX=9606 GN=PAX3 PE=1 SV=2//0
2	112670390	112670580	191	23	0.834705	0.741183	0.09	113.311	CG	Target=BovB:1-800;Class=LINE/RTE-BovB	repeat
2	112670390	112670580	191	23	0.834705	0.741183	0.09	113.311	CG	ENSBTAG00000021769	intron	CUL3	gnl|BL_ORD_ID|82055 sp|B5DF89|CUL3_RAT Cullin-3 OS=Rattus norvegicus OX=10116 GN=Cul3 PE=1 SV=2//0
2	113199501	113199581	81	8	0.264875	0.433327	-0.17	-40.1372	CG	Target=L1MD2:5917-6346;Class=LINE/L1	repeat
2	113808972	113809260	289	22	0.413576	0.68347	-0.27	-165.259	CG	ENSBTAG00000019152	intron	NYAP2	gnl|BL_ORD_ID|283234 sp|Q9P242|NYAP2_HUMAN Neuronal tyrosine-phosphorylated phosphoinositide-3-kinase adapter 2 OS=Homo sapiens OX=9606 GN=NYAP2 PE=1 SV=3//0
2	115118531	115118617	87	6	0.486174	0.882086	-0.4	-40.287	CG	ENSBTAG00000023963	intron	RHBDD1	gnl|BL_ORD_ID|349059 sp|Q8TEB9|RHBL4_HUMAN Rhomboid-related protein 4 OS=Homo sapiens OX=9606 GN=RHBDD1 PE=1 SV=1//4.48486e-163
2	115118531	115118617	87	6	0.486174	0.882086	-0.4	-40.287	CG	ENSBTAG00000021308	intron	IRS1	gnl|BL_ORD_ID|195391 sp|Q28224|IRS1_CHLAE Insulin receptor substrate 1 OS=Chlorocebus aethiops OX=9534 GN=IRS1 PE=2 SV=1//0
2	115671410	115671598	189	9	0.49077	0.65456	-0.16	-42.1826	CG	Target=BOV-A2:144-272;Class=SINE/Core-RTE	repeat
2	115671410	115671598	189	9	0.49077	0.65456	-0.16	-42.1826	CG	Target=LTR33:366-513;Class=LTR/ERVL	repeat
2	115671410	115671598	189	9	0.49077	0.65456	-0.16	-42.1826	CG	ENSBTAG00000021323	intron	AGFG1	gnl|BL_ORD_ID|11776 sp|Q2TA45|AGFG1_BOVIN Arf-GAP domain and FG repeat-containing protein 1 OS=Bos taurus OX=9913 GN=AGFG1 PE=2 SV=1//0
2	116740831	116740925	95	13	0.82074	0.909843	-0.09	-52.0216	CG	Target=BOV-A2:1-272;Class=SINE/Core-RTE	repeat
2	117961288	117961423	136	39	0.0720811	0.184916	-0.11	-198.455	CG	ENSBTAG00000010338	promoter	FBXO36	gnl|BL_ORD_ID|129746 sp|Q5R796|FBX36_PONAB F-box only protein 36 OS=Pongo abelii OX=9601 GN=FBXO36 PE=2 SV=1//2.2766e-91
2	117961288	117961423	136	39	0.0720811	0.184916	-0.11	-198.455	CG	2:117960589:117962684	CGI
2	118137764	118137900	137	12	0.24988	0.411729	-0.16	-67.3966	CG	Target=MLT1L:143-598;Class=LTR/ERVL-MaLR	repeat
2	118178556	118178875	320	100	0.435208	0.29572	0.14	796.613	CG	2:118178555:118178997	CGI
2	118178556	118178875	320	100	0.435208	0.29572	0.14	796.613	CG	ENSBTAG00000005584	TSS	--	gnl|BL_ORD_ID|443592 sp|Q5PPI1|SRSF9_RAT Serine/arginine-rich splicing factor 9 OS=Rattus norvegicus OX=10116 GN=Srsf9 PE=1 SV=1//1.42148e-104
2	118178556	118178875	320	100	0.435208	0.29572	0.14	796.613	CG	ENSBTAG00000005584	exon	--	gnl|BL_ORD_ID|443592 sp|Q5PPI1|SRSF9_RAT Serine/arginine-rich splicing factor 9 OS=Rattus norvegicus OX=10116 GN=Srsf9 PE=1 SV=1//1.42148e-104
2	118178556	118178875	320	100	0.435208	0.29572	0.14	796.613	CG	ENSBTAG00000005584	promoter	--	gnl|BL_ORD_ID|443592 sp|Q5PPI1|SRSF9_RAT Serine/arginine-rich splicing factor 9 OS=Rattus norvegicus OX=10116 GN=Srsf9 PE=1 SV=1//1.42148e-104
2	118237786	118237975	190	12	0.325469	0.193163	0.13	53.6092	CG	ENSBTAG00000009664	intron	SP140L	gnl|BL_ORD_ID|439825 sp|Q13342|SP140_HUMAN Nuclear body protein SP140 OS=Homo sapiens OX=9606 GN=SP140 PE=1 SV=2//3.27938e-64
2	118373754	118373812	59	10	0.391327	0.573345	-0.18	-57.6726	CG	Target=BOV-A2:1-272;Class=SINE/Core-RTE	repeat
2	118373754	118373812	59	10	0.391327	0.573345	-0.18	-57.6726	CG	ENSBTAG00000037702	intron	SP140L	gnl|BL_ORD_ID|439826 sp|Q9H930|SP14L_HUMAN Nuclear body protein SP140-like protein OS=Homo sapiens OX=9606 GN=SP140L PE=1 SV=3//1.53882e-46
2	119287642	119287698	57	11	0.915099	0.84417	0.07	49.7965	CG	ENSBTAG00000017684	exon	NMUR1	gnl|BL_ORD_ID|271117 sp|Q9HB89|NMUR1_HUMAN Neuromedin-U receptor 1 OS=Homo sapiens OX=9606 GN=NMUR1 PE=2 SV=1//0
2	119287642	119287698	57	11	0.915099	0.84417	0.07	49.7965	CG	2:119287610:119287879	CGI
2	119378613	119378769	157	27	0.5302	0.431148	0.1	124.962	CG	2:119377713:119378770	CGI
2	119557561	119557799	239	17	0.938841	0.808462	0.13	97.6449	CG	Target=LTR18A_BT:4-456;Class=LTR/ERVL	repeat
2	120353613	120353736	124	11	0.265899	0.408053	-0.14	-55.3882	CG	Target=L2c:3263-3381;Class=LINE/L2	repeat
2	120353613	120353736	124	11	0.265899	0.408053	-0.14	-55.3882	CG	ENSBTAG00000004603	intron	PHC2	gnl|BL_ORD_ID|302903 sp|Q8IXK0|PHC2_HUMAN Polyhomeotic-like protein 2 OS=Homo sapiens OX=9606 GN=PHC2 PE=1 SV=1//0
2	120890205	120890365	161	29	0.717126	0.837179	-0.12	-146.646	CG	ENSBTAG00000018062	exon	KIAA1522	gnl|BL_ORD_ID|199993 sp|Q9P206|K1522_HUMAN Uncharacterized protein KIAA1522 OS=Homo sapiens OX=9606 GN=KIAA1522 PE=1 SV=2//4.53328e-94
2	120890205	120890365	161	29	0.717126	0.837179	-0.12	-146.646	CG	2:120890203:120890486	CGI
2	120890205	120890365	161	29	0.717126	0.837179	-0.12	-146.646	CG	ENSBTAG00000018062	promoter	KIAA1522	gnl|BL_ORD_ID|199993 sp|Q9P206|K1522_HUMAN Uncharacterized protein KIAA1522 OS=Homo sapiens OX=9606 GN=KIAA1522 PE=1 SV=2//4.53328e-94
2	120890205	120890365	161	29	0.717126	0.837179	-0.12	-146.646	CG	ENSBTAG00000018062	intron	KIAA1522	gnl|BL_ORD_ID|199993 sp|Q9P206|K1522_HUMAN Uncharacterized protein KIAA1522 OS=Homo sapiens OX=9606 GN=KIAA1522 PE=1 SV=2//4.53328e-94
2	121156708	121156959	252	8	0.141114	0.456821	-0.32	-50.5839	CG	Target=L1-2_BT:845-2013;Class=LINE/L1	repeat
2	121309282	121309382	101	10	0.498265	0.639094	-0.14	-48.4571	CG	ENSBTAG00000009163	intron	TMEM234	gnl|BL_ORD_ID|474984 sp|A7YW81|TM234_BOVIN Transmembrane protein 234 OS=Bos taurus OX=9913 GN=TMEM234 PE=2 SV=1//8.15841e-79
2	121358883	121358970	88	29	0.000438515	0.0239825	-0.02	-119.444	CHH	Target=L1_BT:4147-7932;Class=LINE/L1	repeat
2	121413096	121413383	288	39	0.901081	0.738105	0.16	295.138	CG	ENSBTAG00000019486	exon	CLDN12	gnl|BL_ORD_ID|65704 sp|Q0IIL2|CLD12_BOVIN Claudin-12 OS=Bos taurus OX=9913 GN=CLDN12 PE=2 SV=1//5.23442e-167
2	121413096	121413383	288	39	0.901081	0.738105	0.16	295.138	CG	2:121413095:121413300	CGI
2	121413096	121413383	288	39	0.901081	0.738105	0.16	295.138	CG	2:121413300:121415301	CGI_shore
2	121447038	121447215	178	45	0.199897	0.269585	-0.07	-183.628	CG	2:121444676:121452349	CGI
2	121447038	121447215	178	45	0.199897	0.269585	-0.07	-183.628	CG	ENSBTAG00000026788	exon	SHOX	gnl|BL_ORD_ID|434865 sp|O15266|SHOX_HUMAN Short stature homeobox protein OS=Homo sapiens OX=9606 GN=SHOX PE=1 SV=1//2.20781e-136
2	121482677	121482783	107	13	0.852471	0.927749	-0.08	-58.5295	CG	Target=LTR18A_BT:77-510;Class=LTR/ERVL	repeat
2	121487234	121487355	122	26	0.705896	0.812281	-0.11	-135.223	CG	2:121487132:121487428	CGI
2	121510352	121510528	177	30	0.847383	0.92393	-0.08	-132.623	CG	2:121508391:121510391	CGI_shore
2	121510352	121510528	177	30	0.847383	0.92393	-0.08	-132.623	CG	2:121509413:121511413	CGI_shore
2	121510352	121510528	177	30	0.847383	0.92393	-0.08	-132.623	CG	2:121510392:121510800	CGI
2	121513466	121513683	218	27	0.808801	0.908659	-0.1	-164.816	CG	2:121511778:121513779	CGI_shore
2	121570157	121570241	85	13	0.826923	0.806191	0.02	41.3472	CG	2:121569587:121571587	CGI_shore
2	121570157	121570241	85	13	0.826923	0.806191	0.02	41.3472	CG	ENSBTAG00000051364	exon	--	-//-
2	121570157	121570241	85	13	0.826923	0.806191	0.02	41.3472	CG	2:121569970:121570196	CGI
2	121570157	121570241	85	13	0.826923	0.806191	0.02	41.3472	CG	2:121570196:121572197	CGI_shore
2	121570157	121570241	85	13	0.826923	0.806191	0.02	41.3472	CG	2:121568887:121570888	CGI_shore
2	121570157	121570241	85	13	0.826923	0.806191	0.02	41.3472	CG	2:121568975:121570975	CGI_shore
2	121572246	121572808	563	165	0.214403	0.168843	0.05	960.444	CG	ENSBTAG00000051364	intron	--	-//-
2	121572246	121572808	563	165	0.214403	0.168843	0.05	960.444	CG	2:121571358:121573359	CGI_shore
2	121572246	121572808	563	165	0.214403	0.168843	0.05	960.444	CG	2:121571588:121576022	CGI
2	121572246	121572808	563	165	0.214403	0.168843	0.05	960.444	CG	ENSBTAG00000051364	exon	--	-//-
2	121573366	121575341	1976	630	0.202372	0.148869	0.05	4755.61	CG	2:121571588:121576022	CGI
2	121573366	121575341	1976	630	0.202372	0.148869	0.05	4755.61	CG	ENSBTAG00000051364	intron	--	-//-
2	121573366	121575341	1976	630	0.202372	0.148869	0.05	4755.61	CG	ENSBTAG00000054661	TES	bta-mir-2887-2	-//-
2	121573366	121575341	1976	630	0.202372	0.148869	0.05	4755.61	CG	ENSBTAG00000054661	exon	bta-mir-2887-2	-//-
2	121573366	121575341	1976	630	0.202372	0.148869	0.05	4755.61	CG	ENSBTAG00000054661	TSS	bta-mir-2887-2	-//-
2	121573366	121575341	1976	630	0.202372	0.148869	0.05	4755.61	CG	ENSBTAG00000054661	promoter	bta-mir-2887-2	-//-
2	121575666	121576064	399	82	0.23442	0.184396	0.05	484.428	CG	2:121571588:121576022	CGI
2	121575666	121576064	399	82	0.23442	0.184396	0.05	484.428	CG	ENSBTAG00000054661	promoter	bta-mir-2887-2	-//-
2	121575666	121576064	399	82	0.23442	0.184396	0.05	484.428	CG	ENSBTAG00000051364	exon	--	-//-
2	121575666	121576064	399	82	0.23442	0.184396	0.05	484.428	CG	ENSBTAG00000051364	TSS	--	-//-
2	121575666	121576064	399	82	0.23442	0.184396	0.05	484.428	CG	ENSBTAG00000051364	promoter	--	-//-
2	121575666	121576064	399	82	0.23442	0.184396	0.05	484.428	CG	2:121576022:121578023	CGI_shore
2	121596943	121597114	172	14	0.802541	0.910668	-0.11	-77.8297	CG	2:121595234:121597234	CGI_shore
2	121597417	121597542	126	21	0.830683	0.901215	-0.07	-98.7446	CG	2:121597235:121597712	CGI
2	121625942	121626034	93	11	0.776622	0.893356	-0.12	-57.3015	CG	Target=Bov-tA3:141-207;Class=SINE/tRNA-Core-RTE	repeat
2	121625942	121626034	93	11	0.776622	0.893356	-0.12	-57.3015	CG	Target=BovB:3343-3834;Class=LINE/RTE-BovB	repeat
2	121661262	121661359	98	16	0.795407	0.877391	-0.08	-75.5703	CG	Target=BOV-A2:51-115;Class=SINE/Core-RTE	repeat
2	121698926	121698981	56	10	0.540013	0.707073	-0.17	-50.0634	CG	2:121698095:121700096	CGI_shore
2	121718270	121718386	117	13	0.811276	0.899525	-0.09	-56.5136	CG	2:121717946:121719947	CGI_shore
2	121718270	121718386	117	13	0.811276	0.899525	-0.09	-56.5136	CG	2:121716413:121718413	CGI_shore
2	122012144	122012364	221	37	0.150385	0.0767448	0.07	183.406	CG	2:122012077:122012466	CGI
2	122012144	122012364	221	37	0.150385	0.0767448	0.07	183.406	CG	ENSBTAG00000010050	promoter	COL16A1	gnl|BL_ORD_ID|73219 sp|Q07092|COGA1_HUMAN Collagen alpha-1(XVI) chain OS=Homo sapiens OX=9606 GN=COL16A1 PE=1 SV=2//2.65684e-14
2	122246388	122246536	149	21	0.820827	0.909535	-0.09	-101.343	CG	ENSBTAG00000035081	intron	SERINC2	gnl|BL_ORD_ID|432897 sp|Q58CW5|SERC2_BOVIN Serine incorporator 2 OS=Bos taurus OX=9913 GN=SERINC2 PE=2 SV=1//0
2	122246388	122246536	149	21	0.820827	0.909535	-0.09	-101.343	CG	ENSBTAG00000035081	promoter	SERINC2	gnl|BL_ORD_ID|432897 sp|Q58CW5|SERC2_BOVIN Serine incorporator 2 OS=Bos taurus OX=9913 GN=SERINC2 PE=2 SV=1//0
2	122247641	122247706	66	7	0.601398	0.740938	-0.14	-31.6282	CG	ENSBTAG00000035081	intron	SERINC2	gnl|BL_ORD_ID|432897 sp|Q58CW5|SERC2_BOVIN Serine incorporator 2 OS=Bos taurus OX=9913 GN=SERINC2 PE=2 SV=1//0
2	122247641	122247706	66	7	0.601398	0.740938	-0.14	-31.6282	CG	ENSBTAG00000035081	promoter	SERINC2	gnl|BL_ORD_ID|432897 sp|Q58CW5|SERC2_BOVIN Serine incorporator 2 OS=Bos taurus OX=9913 GN=SERINC2 PE=2 SV=1//0
2	122247641	122247706	66	7	0.601398	0.740938	-0.14	-31.6282	CG	2:122246916:122248916	CGI_shore
2	122852339	122852528	190	47	0.765726	0.669474	0.1	243.133	CG	2:122851147:122853148	CGI_shore
2	122852339	122852528	190	47	0.765726	0.669474	0.1	243.133	CG	2:122852256:122852529	CGI
2	122852339	122852528	190	47	0.765726	0.669474	0.1	243.133	CG	ENSBTAG00000003479	exon	MATN1	gnl|BL_ORD_ID|229285 sp|P21941|MATN1_HUMAN Cartilage matrix protein OS=Homo sapiens OX=9606 GN=MATN1 PE=1 SV=1//0
2	122852339	122852528	190	47	0.765726	0.669474	0.1	243.133	CG	ENSBTAG00000003479	intron	MATN1	gnl|BL_ORD_ID|229285 sp|P21941|MATN1_HUMAN Cartilage matrix protein OS=Homo sapiens OX=9606 GN=MATN1 PE=1 SV=1//0
2	124002263	124002402	140	14	0.282556	0.400966	-0.12	-64.2845	CG	2:124001406:124003406	CGI_shore
2	124918624	124918730	107	16	0.217511	0.0943009	0.12	105.894	CG	ENSBTAG00000050344	promoter	RF00045	-//-
2	124918624	124918730	107	16	0.217511	0.0943009	0.12	105.894	CG	ENSBTAG00000051053	promoter	RF00045	-//-
2	124918624	124918730	107	16	0.217511	0.0943009	0.12	105.894	CG	2:124917989:124919990	CGI_shore
2	124918624	124918730	107	16	0.217511	0.0943009	0.12	105.894	CG	Target=Bov-tA2:138-211;Class=SINE/tRNA-Core-RTE	repeat
2	124918624	124918730	107	16	0.217511	0.0943009	0.12	105.894	CG	Target=BovB:2836-3768;Class=LINE/RTE-BovB	repeat
2	125328053	125328233	181	76	0.0318502	0.00306208	0.03	501.694	CHH	ENSBTAG00000043989	intron	EYA3	gnl|BL_ORD_ID|124420 sp|Q99504|EYA3_HUMAN Eyes absent homolog 3 OS=Homo sapiens OX=9606 GN=EYA3 PE=1 SV=3//0
2	125328053	125328233	181	76	0.0318502	0.00306208	0.03	501.694	CHH	Target=L2:948-1508;Class=LINE/L2	repeat
2	125328053	125328233	181	76	0.0318502	0.00306208	0.03	501.694	CHH	Target=L2:1400-1676;Class=LINE/L2	repeat
2	125470350	125470406	57	7	0.836695	0.731897	0.1	30.3123	CG	ENSBTAG00000006225	exon	RPA2	gnl|BL_ORD_ID|347635 sp|P15927|RFA2_HUMAN Replication protein A 32 kDa subunit OS=Homo sapiens OX=9606 GN=RPA2 PE=1 SV=1//8.31371e-176
2	125470350	125470406	57	7	0.836695	0.731897	0.1	30.3123	CG	ENSBTAG00000006225	utr3	RPA2	gnl|BL_ORD_ID|347635 sp|P15927|RFA2_HUMAN Replication protein A 32 kDa subunit OS=Homo sapiens OX=9606 GN=RPA2 PE=1 SV=1//8.31371e-176
2	125470350	125470406	57	7	0.836695	0.731897	0.1	30.3123	CG	Target=Bov-tA3:6-209;Class=SINE/tRNA-Core-RTE	repeat
2	125688582	125688649	68	15	0.110338	0.0666284	0.04	64.8694	CG	2:125688474:125689808	CGI
2	125688582	125688649	68	15	0.110338	0.0666284	0.04	64.8694	CG	ENSBTAG00000011784	exon	FGR	gnl|BL_ORD_ID|131962 sp|P09769|FGR_HUMAN Tyrosine-protein kinase Fgr OS=Homo sapiens OX=9606 GN=FGR PE=1 SV=2//0
2	125688582	125688649	68	15	0.110338	0.0666284	0.04	64.8694	CG	ENSBTAG00000011784	utr5	FGR	gnl|BL_ORD_ID|131962 sp|P09769|FGR_HUMAN Tyrosine-protein kinase Fgr OS=Homo sapiens OX=9606 GN=FGR PE=1 SV=2//0
2	125752519	125752847	329	137	0.00255574	0.041048	-0.04	-962.199	CHH	2:125750704:125752705	CGI_shore
2	125752613	125752723	111	23	0.00132476	0.0274457	-0.03	-97.7335	CHG	2:125750704:125752705	CGI_shore
2	125791366	125791464	99	13	0.853126	0.769006	0.08	59.0147	CG	2:125790129:125792129	CGI_shore
2	126091226	126091356	131	21	0.862653	0.780001	0.08	102.618	CG	ENSBTAG00000008766	exon	SLC9A1	gnl|BL_ORD_ID|436204 sp|Q28036|SL9A1_BOVIN Sodium/hydrogen exchanger 1 OS=Bos taurus OX=9913 GN=SLC9A1 PE=2 SV=1//0
2	126091226	126091356	131	21	0.862653	0.780001	0.08	102.618	CG	2:126090587:126092588	CGI_shore
2	126100049	126100173	125	9	0.791677	0.910291	-0.12	-42.2919	CG	Target=HAL1ME:2328-2463;Class=LINE/L1	repeat
2	126100049	126100173	125	9	0.791677	0.910291	-0.12	-42.2919	CG	ENSBTAG00000008766	intron	SLC9A1	gnl|BL_ORD_ID|436204 sp|Q28036|SL9A1_BOVIN Sodium/hydrogen exchanger 1 OS=Bos taurus OX=9913 GN=SLC9A1 PE=2 SV=1//0
2	126102016	126102103	88	8	0.777113	0.909735	-0.13	-38.1875	CG	Target=L2d:3056-3213;Class=LINE/L2	repeat
2	126102016	126102103	88	8	0.777113	0.909735	-0.13	-38.1875	CG	ENSBTAG00000008766	intron	SLC9A1	gnl|BL_ORD_ID|436204 sp|Q28036|SL9A1_BOVIN Sodium/hydrogen exchanger 1 OS=Bos taurus OX=9913 GN=SLC9A1 PE=2 SV=1//0
2	126128748	126128846	99	13	0.590068	0.711884	-0.12	-64.8318	CG	ENSBTAG00000008766	exon	SLC9A1	gnl|BL_ORD_ID|436204 sp|Q28036|SL9A1_BOVIN Sodium/hydrogen exchanger 1 OS=Bos taurus OX=9913 GN=SLC9A1 PE=2 SV=1//0
2	126128748	126128846	99	13	0.590068	0.711884	-0.12	-64.8318	CG	2:126128741:126129142	CGI
2	126139828	126139920	93	15	0.848129	0.925578	-0.08	-69.2568	CG	ENSBTAG00000008766	exon	SLC9A1	gnl|BL_ORD_ID|436204 sp|Q28036|SL9A1_BOVIN Sodium/hydrogen exchanger 1 OS=Bos taurus OX=9913 GN=SLC9A1 PE=2 SV=1//0
2	126139828	126139920	93	15	0.848129	0.925578	-0.08	-69.2568	CG	2:126138478:126140478	CGI_shore
2	126139828	126139920	93	15	0.848129	0.925578	-0.08	-69.2568	CG	ENSBTAG00000008766	intron	SLC9A1	gnl|BL_ORD_ID|436204 sp|Q28036|SL9A1_BOVIN Sodium/hydrogen exchanger 1 OS=Bos taurus OX=9913 GN=SLC9A1 PE=2 SV=1//0
2	126359727	126359902	176	18	0.43892	0.582249	-0.14	-93.2496	CG	ENSBTAG00000046672	intron	ZDHHC18	gnl|BL_ORD_ID|554848 sp|Q9NUE0|ZDH18_HUMAN Palmitoyltransferase ZDHHC18 OS=Homo sapiens OX=9606 GN=ZDHHC18 PE=1 SV=2//0
2	126359727	126359902	176	18	0.43892	0.582249	-0.14	-93.2496	CG	Target=MIRb:49-154;Class=SINE/MIR	repeat
2	126374379	126374432	54	29	0.0631284	0.0345125	0.03	129.681	CG	2:126373893:126374613	CGI
2	126374379	126374432	54	29	0.0631284	0.0345125	0.03	129.681	CG	ENSBTAG00000046672	promoter	ZDHHC18	gnl|BL_ORD_ID|554848 sp|Q9NUE0|ZDH18_HUMAN Palmitoyltransferase ZDHHC18 OS=Homo sapiens OX=9606 GN=ZDHHC18 PE=1 SV=2//0
2	126611390	126611528	139	12	0.472538	0.662006	-0.19	-73.9788	CG	ENSBTAG00000014447	intron	RPS6KA1	gnl|BL_ORD_ID|208587 sp|Q15418|KS6A1_HUMAN Ribosomal protein S6 kinase alpha-1 OS=Homo sapiens OX=9606 GN=RPS6KA1 PE=1 SV=2//0
2	126611390	126611528	139	12	0.472538	0.662006	-0.19	-73.9788	CG	2:126610328:126612328	CGI_shore
2	126836776	126836860	85	27	0.0560021	0.0990734	-0.04	-127.432	CG	2:126836320:126837110	CGI
2	126836776	126836860	85	27	0.0560021	0.0990734	-0.04	-127.432	CG	ENSBTAG00000009581	exon	UBXN11	gnl|BL_ORD_ID|493692 sp|Q5T124|UBX11_HUMAN UBX domain-containing protein 11 OS=Homo sapiens OX=9606 GN=UBXN11 PE=1 SV=2//8.14021e-07
2	126836776	126836860	85	27	0.0560021	0.0990734	-0.04	-127.432	CG	2:126836770:126838770	CGI_shore
2	126917287	126917443	157	13	0.468271	0.626705	-0.16	-65.816	CG	ENSBTAG00000019399	exon	CNKSR1	gnl|BL_ORD_ID|69351 sp|Q969H4|CNKR1_HUMAN Connector enhancer of kinase suppressor of ras 1 OS=Homo sapiens OX=9606 GN=CNKSR1 PE=1 SV=1//0
2	126917287	126917443	157	13	0.468271	0.626705	-0.16	-65.816	CG	ENSBTAG00000019399	intron	CNKSR1	gnl|BL_ORD_ID|69351 sp|Q969H4|CNKR1_HUMAN Connector enhancer of kinase suppressor of ras 1 OS=Homo sapiens OX=9606 GN=CNKSR1 PE=1 SV=1//0
2	127043668	127043733	66	20	0.0746794	0.0388861	0.04	93.2622	CG	ENSBTAG00000006355	utr5	SLC30A2	gnl|BL_ORD_ID|556412 sp|Q2HJ10|ZNT2_MOUSE Zinc transporter 2 OS=Mus musculus OX=10090 GN=Slc30a2 PE=1 SV=1//0
2	127043668	127043733	66	20	0.0746794	0.0388861	0.04	93.2622	CG	ENSBTAG00000006355	exon	SLC30A2	gnl|BL_ORD_ID|556412 sp|Q2HJ10|ZNT2_MOUSE Zinc transporter 2 OS=Mus musculus OX=10090 GN=Slc30a2 PE=1 SV=1//0
2	127043668	127043733	66	20	0.0746794	0.0388861	0.04	93.2622	CG	2:127043260:127044261	CGI
2	127210675	127210748	74	14	0.63152	0.77225	-0.14	-70.6193	CG	2:127210555:127212555	CGI_shore
2	127210675	127210748	74	14	0.63152	0.77225	-0.14	-70.6193	CG	Target=Bov-tA1:45-224;Class=SINE/tRNA-Core-RTE	repeat
2	127500258	127500361	104	13	0.4189	0.550054	-0.13	-59.6318	CG	ENSBTAG00000001050	intron	LDLRAP1	gnl|BL_ORD_ID|23123 sp|Q5SW96|ARH_HUMAN Low density lipoprotein receptor adapter protein 1 OS=Homo sapiens OX=9606 GN=LDLRAP1 PE=1 SV=3//0
2	127622884	127623212	329	22	0.718343	0.885763	-0.17	-137.092	CG	ENSBTAG00000001297	intron	--	gnl|BL_ORD_ID|349398 sp|Q28849|RHL_MACMU RH-like protein OS=Macaca mulatta OX=9544 PE=2 SV=2//7.2157e-132
2	127622884	127623212	329	22	0.718343	0.885763	-0.17	-137.092	CG	Target=Charlie7:377-657;Class=DNA/hAT-Charlie	repeat
2	127622884	127623212	329	22	0.718343	0.885763	-0.17	-137.092	CG	Target=BOV-A2:1-272;Class=SINE/Core-RTE	repeat
2	127658928	127659130	203	19	0.741378	0.610979	0.13	99.3899	CG	ENSBTAG00000001297	intron	--	gnl|BL_ORD_ID|349398 sp|Q28849|RHL_MACMU RH-like protein OS=Macaca mulatta OX=9544 PE=2 SV=2//7.2157e-132
2	127658928	127659130	203	19	0.741378	0.610979	0.13	99.3899	CG	Target=BovB:3831-3847;Class=LINE/RTE-BovB	repeat
2	127658928	127659130	203	19	0.741378	0.610979	0.13	99.3899	CG	Target=Bov-tA3:141-207;Class=SINE/tRNA-Core-RTE	repeat
2	127658928	127659130	203	19	0.741378	0.610979	0.13	99.3899	CG	Target=BovB:3654-3830;Class=LINE/RTE-BovB	repeat
2	127686792	127686857	66	10	0.0248024	0.00297458	0.02	45.3077	CHG	Target=BovB:145-652;Class=LINE/RTE-BovB	repeat
2	127932610	127932671	62	15	0.32008	0.400928	-0.08	-59.6096	CG	2:127932456:127932790	CGI
2	128093894	128093947	54	8	0.58278	0.744548	-0.16	-37.205	CG	Target=MER91A:3-191;Class=DNA/hAT-Tip100	repeat
2	128245857	128245960	104	11	0.269165	0.378373	-0.11	-47.329	CG	ENSBTAG00000054645	exon	--	-//-
2	128390581	128390719	139	17	0.443233	0.337915	0.11	80.7008	CG	ENSBTAG00000017452	utr3	RCAN3	gnl|BL_ORD_ID|341573 sp|Q2KIA1|RCAN3_BOVIN Calcipressin-3 OS=Bos taurus OX=9913 GN=RCAN3 PE=2 SV=1//4.66759e-139
2	128390581	128390719	139	17	0.443233	0.337915	0.11	80.7008	CG	ENSBTAG00000017452	exon	RCAN3	gnl|BL_ORD_ID|341573 sp|Q2KIA1|RCAN3_BOVIN Calcipressin-3 OS=Bos taurus OX=9913 GN=RCAN3 PE=2 SV=1//4.66759e-139
2	128472558	128472619	62	10	0.912689	0.977231	-0.06	-48.0061	CG	ENSBTAG00000013048	exon	NIPAL3	gnl|BL_ORD_ID|272577 sp|Q5RD30|NPAL3_PONAB NIPA-like protein 3 OS=Pongo abelii OX=9601 GN=NIPAL3 PE=2 SV=1//0
2	128489487	128489572	86	8	0.525096	0.700896	-0.18	-40.4715	CG	ENSBTAG00000013048	intron	NIPAL3	gnl|BL_ORD_ID|272577 sp|Q5RD30|NPAL3_PONAB NIPA-like protein 3 OS=Pongo abelii OX=9601 GN=NIPAL3 PE=2 SV=1//0
2	128597318	128597437	120	34	0.519043	0.417748	0.1	181.942	CG	ENSBTAG00000019791	exon	GRHL3	gnl|BL_ORD_ID|160870 sp|Q5FWH3|GRHL3_MOUSE Grainyhead-like protein 3 homolog OS=Mus musculus OX=10090 GN=Grhl3 PE=1 SV=1//0
2	128597318	128597437	120	34	0.519043	0.417748	0.1	181.942	CG	ENSBTAG00000019791	utr5	GRHL3	gnl|BL_ORD_ID|160870 sp|Q5FWH3|GRHL3_MOUSE Grainyhead-like protein 3 homolog OS=Mus musculus OX=10090 GN=Grhl3 PE=1 SV=1//0
2	128597318	128597437	120	34	0.519043	0.417748	0.1	181.942	CG	2:128597227:128597437	CGI
2	128597318	128597437	120	34	0.519043	0.417748	0.1	181.942	CG	ENSBTAG00000019791	intron	GRHL3	gnl|BL_ORD_ID|160870 sp|Q5FWH3|GRHL3_MOUSE Grainyhead-like protein 3 homolog OS=Mus musculus OX=10090 GN=Grhl3 PE=1 SV=1//0
2	128597318	128597437	120	34	0.519043	0.417748	0.1	181.942	CG	ENSBTAG00000019791	promoter	GRHL3	gnl|BL_ORD_ID|160870 sp|Q5FWH3|GRHL3_MOUSE Grainyhead-like protein 3 homolog OS=Mus musculus OX=10090 GN=Grhl3 PE=1 SV=1//0
2	128988537	128988594	58	9	0.55403	0.395702	0.16	40.4075	CG	Target=BOV-A2:1-272;Class=SINE/Core-RTE	repeat
2	129240122	129240344	223	56	0.474485	0.340396	0.13	363.737	CG	2:129240121:129240410	CGI
2	129340936	129340995	60	7	0.935738	0.789769	0.15	47.6488	CG	ENSBTAG00000014400	intron	E2F2	gnl|BL_ORD_ID|110332 sp|Q14209|E2F2_HUMAN Transcription factor E2F2 OS=Homo sapiens OX=9606 GN=E2F2 PE=1 SV=1//0
2	129380186	129380340	155	13	0.462883	0.631476	-0.17	-70.8382	CG	ENSBTAG00000012263	intron	ASAP3	gnl|BL_ORD_ID|28602 sp|Q8TDY4|ASAP3_HUMAN Arf-GAP with SH3 domain, ANK repeat and PH domain-containing protein 3 OS=Homo sapiens OX=9606 GN=ASAP3 PE=1 SV=1//1.77629e-06
2	129380402	129380501	100	11	0.296015	0.409851	-0.11	-51.5923	CG	ENSBTAG00000012263	intron	ASAP3	gnl|BL_ORD_ID|28602 sp|Q8TDY4|ASAP3_HUMAN Arf-GAP with SH3 domain, ANK repeat and PH domain-containing protein 3 OS=Homo sapiens OX=9606 GN=ASAP3 PE=1 SV=1//1.77629e-06
2	129409733	129410205	473	73	0.557839	0.394429	0.16	474.979	CG	2:129407766:129409766	CGI_shore
2	129409733	129410205	473	73	0.557839	0.394429	0.16	474.979	CG	ENSBTAG00000012263	intron	ASAP3	gnl|BL_ORD_ID|28602 sp|Q8TDY4|ASAP3_HUMAN Arf-GAP with SH3 domain, ANK repeat and PH domain-containing protein 3 OS=Homo sapiens OX=9606 GN=ASAP3 PE=1 SV=1//1.77629e-06
2	129409733	129410205	473	73	0.557839	0.394429	0.16	474.979	CG	2:129409767:129410382	CGI
2	129409733	129410205	473	73	0.557839	0.394429	0.16	474.979	CG	ENSBTAG00000012263	exon	ASAP3	gnl|BL_ORD_ID|28602 sp|Q8TDY4|ASAP3_HUMAN Arf-GAP with SH3 domain, ANK repeat and PH domain-containing protein 3 OS=Homo sapiens OX=9606 GN=ASAP3 PE=1 SV=1//1.77629e-06
2	129415575	129415682	108	21	0.917784	0.85151	0.07	92.1905	CG	ENSBTAG00000012263	intron	ASAP3	gnl|BL_ORD_ID|28602 sp|Q8TDY4|ASAP3_HUMAN Arf-GAP with SH3 domain, ANK repeat and PH domain-containing protein 3 OS=Homo sapiens OX=9606 GN=ASAP3 PE=1 SV=1//1.77629e-06
2	129415575	129415682	108	21	0.917784	0.85151	0.07	92.1905	CG	ENSBTAG00000012263	exon	ASAP3	gnl|BL_ORD_ID|28602 sp|Q8TDY4|ASAP3_HUMAN Arf-GAP with SH3 domain, ANK repeat and PH domain-containing protein 3 OS=Homo sapiens OX=9606 GN=ASAP3 PE=1 SV=1//1.77629e-06
2	129474158	129474261	104	11	0.539636	0.401978	0.14	52.6312	CG	Target=L2c:2931-3192;Class=LINE/L2	repeat
2	129621865	129622020	156	11	0.697122	0.834637	-0.14	-56.2615	CG	2:129621441:129623441	CGI_shore
2	129898836	129899003	168	29	0.383007	0.526368	-0.14	-157.318	CG	ENSBTAG00000045902	utr3	EPHB2	gnl|BL_ORD_ID|120413 sp|P29323|EPHB2_HUMAN Ephrin type-B receptor 2 OS=Homo sapiens OX=9606 GN=EPHB2 PE=1 SV=5//0
2	129898836	129899003	168	29	0.383007	0.526368	-0.14	-157.318	CG	ENSBTAG00000045902	exon	EPHB2	gnl|BL_ORD_ID|120413 sp|P29323|EPHB2_HUMAN Ephrin type-B receptor 2 OS=Homo sapiens OX=9606 GN=EPHB2 PE=1 SV=5//0
2	129963649	129964130	482	28	0.615064	0.39937	0.22	151.566	CG	Target=MIRb:28-261;Class=SINE/MIR	repeat
2	129963649	129964130	482	28	0.615064	0.39937	0.22	151.566	CG	ENSBTAG00000045902	intron	EPHB2	gnl|BL_ORD_ID|120413 sp|P29323|EPHB2_HUMAN Ephrin type-B receptor 2 OS=Homo sapiens OX=9606 GN=EPHB2 PE=1 SV=5//0
2	129964496	129964549	54	5	0.766531	0.583172	0.18	33.5367	CG	ENSBTAG00000045902	intron	EPHB2	gnl|BL_ORD_ID|120413 sp|P29323|EPHB2_HUMAN Ephrin type-B receptor 2 OS=Homo sapiens OX=9606 GN=EPHB2 PE=1 SV=5//0
2	130192917	130192988	72	9	0.542293	0.688742	-0.15	-43.3043	CG	ENSBTAG00000007153	promoter	C1QA	gnl|BL_ORD_ID|48048 sp|Q5E9E3|C1QA_BOVIN Complement C1q subcomponent subunit A OS=Bos taurus OX=9913 GN=C1QA PE=2 SV=1//4.23532e-137
2	130192917	130192988	72	9	0.542293	0.688742	-0.15	-43.3043	CG	ENSBTAG00000007153	exon	C1QA	gnl|BL_ORD_ID|48048 sp|Q5E9E3|C1QA_BOVIN Complement C1q subcomponent subunit A OS=Bos taurus OX=9913 GN=C1QA PE=2 SV=1//4.23532e-137
2	130192917	130192988	72	9	0.542293	0.688742	-0.15	-43.3043	CG	ENSBTAG00000007153	utr5	C1QA	gnl|BL_ORD_ID|48048 sp|Q5E9E3|C1QA_BOVIN Complement C1q subcomponent subunit A OS=Bos taurus OX=9913 GN=C1QA PE=2 SV=1//4.23532e-137
2	130438597	130438678	82	7	0.664403	0.837368	-0.17	-32.1682	CG	Target=Bov-tA3:141-207;Class=SINE/tRNA-Core-RTE	repeat
2	130438597	130438678	82	7	0.664403	0.837368	-0.17	-32.1682	CG	Target=BovB:3050-3835;Class=LINE/RTE-BovB	repeat
2	130492341	130492501	161	12	0.872363	0.656629	0.22	74.2409	CG	Target=L3:3868-4001;Class=LINE/CR1	repeat
2	130635607	130635681	75	10	0.799942	0.650081	0.15	48.5499	CG	Target=MIR1_Amn:99-159;Class=SINE/MIR	repeat
2	130833212	130833301	90	10	0.850195	0.739999	0.11	45.3884	CG	Target=MLT1A0:1-365;Class=LTR/ERVL-MaLR	repeat
2	131030465	131030534	70	7	0.918352	0.976204	-0.06	-32.9172	CG	Target=Bov-tA3:50-204;Class=SINE/tRNA-Core-RTE	repeat
2	131030465	131030534	70	7	0.918352	0.976204	-0.06	-32.9172	CG	Target=BovB:813-843;Class=LINE/RTE-BovB	repeat
2	131030465	131030534	70	7	0.918352	0.976204	-0.06	-32.9172	CG	Target=Bov-tA1:88-149;Class=SINE/tRNA-Core-RTE	repeat
2	131030465	131030534	70	7	0.918352	0.976204	-0.06	-32.9172	CG	ENSBTAG00000006940	intron	USP48	gnl|BL_ORD_ID|493562 sp|Q86UV5|UBP48_HUMAN Ubiquitin carboxyl-terminal hydrolase 48 OS=Homo sapiens OX=9606 GN=USP48 PE=1 SV=1//0
2	131360282	131360410	129	13	0.740455	0.842029	-0.1	-57.5833	CG	Target=MIRb:28-262;Class=SINE/MIR	repeat
2	131360282	131360410	129	13	0.740455	0.842029	-0.1	-57.5833	CG	ENSBTAG00000002977	intron	ECE1	gnl|BL_ORD_ID|111048 sp|P42891|ECE1_BOVIN Endothelin-converting enzyme 1 OS=Bos taurus OX=9913 GN=ECE1 PE=1 SV=2//0
2	131393157	131393304	148	16	0.310445	0.518595	-0.21	-105.492	CG	ENSBTAG00000002977	intron	ECE1	gnl|BL_ORD_ID|111048 sp|P42891|ECE1_BOVIN Endothelin-converting enzyme 1 OS=Bos taurus OX=9913 GN=ECE1 PE=1 SV=2//0
2	131393157	131393304	148	16	0.310445	0.518595	-0.21	-105.492	CG	2:131392197:131394197	CGI_shore
2	131393157	131393304	148	16	0.310445	0.518595	-0.21	-105.492	CG	ENSBTAG00000002977	promoter	ECE1	gnl|BL_ORD_ID|111048 sp|P42891|ECE1_BOVIN Endothelin-converting enzyme 1 OS=Bos taurus OX=9913 GN=ECE1 PE=1 SV=2//0
2	131975173	131975358	186	16	0.592089	0.880754	-0.29	-114.771	CG	Target=Bov-tA2:138-212;Class=SINE/tRNA-Core-RTE	repeat
2	131975173	131975358	186	16	0.592089	0.880754	-0.29	-114.771	CG	Target=BovB:2671-3768;Class=LINE/RTE-BovB	repeat
2	131975173	131975358	186	16	0.592089	0.880754	-0.29	-114.771	CG	ENSBTAG00000006085	intron	DDOST	gnl|BL_ORD_ID|287915 sp|A6QPY0|OST48_BOVIN Dolichyl-diphosphooligosaccharide--protein glycosyltransferase 48 kDa subunit OS=Bos taurus OX=9913 GN=DDOST PE=2 SV=2//0
2	131996919	131997065	147	25	0.885453	0.948084	-0.06	-122.531	CG	ENSBTAG00000006084	intron	PINK1	gnl|BL_ORD_ID|305432 sp|Q9BXM7|PINK1_HUMAN Serine/threonine-protein kinase PINK1, mitochondrial OS=Homo sapiens OX=9606 GN=PINK1 PE=1 SV=1//0
2	131996919	131997065	147	25	0.885453	0.948084	-0.06	-122.531	CG	Target=MER5A1:1-159;Class=DNA/hAT-Charlie	repeat
2	132189459	132189527	69	7	0.183224	0.109983	0.07	42.5347	CG	ENSBTAG00000050271	intron	--	-//-
2	132305527	132305649	123	9	0.764904	0.62906	0.14	39.1997	CG	ENSBTAG00000013511	intron	VWA5B1	gnl|BL_ORD_ID|508745 sp|Q5TIE3|VW5B1_HUMAN von Willebrand factor A domain-containing protein 5B1 OS=Homo sapiens OX=9606 GN=VWA5B1 PE=1 SV=2//0
2	132305527	132305649	123	9	0.764904	0.62906	0.14	39.1997	CG	Target=MIRb:56-183;Class=SINE/MIR	repeat
2	132354868	132355151	284	23	0.802372	0.588158	0.21	138.183	CG	Target=L2c:2785-3387;Class=LINE/L2	repeat
2	132862431	132862504	74	10	0.741006	0.543372	0.2	62.5106	CG	Target=ERV2-1B-LTR_BT:1-1346;Class=LTR/ERVK	repeat
2	132911672	132911942	271	12	0.54947	0.807478	-0.26	-70.0628	CG	Target=L2a:3139-3426;Class=LINE/L2	repeat
2	132912352	132912605	254	10	0.48443	0.653133	-0.17	-51.1982	CG	Target=MIR:120-256;Class=SINE/MIR	repeat
2	132912695	132913251	557	26	0.470366	0.793197	-0.32	-151.849	CG	Target=LTR10B_BT:2-317;Class=LTR/ERV1	repeat
2	133026789	133026913	125	18	0.866907	0.750664	0.12	92.5349	CG	ENSBTAG00000007996	intron	HTR6	gnl|BL_ORD_ID|2325 sp|P50406|5HT6R_HUMAN 5-hydroxytryptamine receptor 6 OS=Homo sapiens OX=9606 GN=HTR6 PE=1 SV=1//0
2	133035134	133035340	207	56	0.197448	0.281312	-0.08	-286.568	CG	2:133034622:133036301	CGI
2	133035134	133035340	207	56	0.197448	0.281312	-0.08	-286.568	CG	ENSBTAG00000007996	exon	HTR6	gnl|BL_ORD_ID|2325 sp|P50406|5HT6R_HUMAN 5-hydroxytryptamine receptor 6 OS=Homo sapiens OX=9606 GN=HTR6 PE=1 SV=1//0
2	133096698	133096773	76	7	0.654305	0.788319	-0.13	-31.571	CG	Target=L1MB3:4838-5090;Class=LINE/L1	repeat
2	133096698	133096773	76	7	0.654305	0.788319	-0.13	-31.571	CG	ENSBTAG00000050219	intron	MINOS1	gnl|BL_ORD_ID|239086 sp|Q5TGZ0|MIC10_HUMAN MICOS complex subunit MIC10 OS=Homo sapiens OX=9606 GN=MINOS1 PE=1 SV=1//1.44651e-47
2	133207320	133207510	191	18	0.624898	0.287685	0.34	195.369	CG	2:133206224:133208224	CGI_shore
2	133207320	133207510	191	18	0.624898	0.287685	0.34	195.369	CG	ENSBTAG00000004554	intron	CAPZB	gnl|BL_ORD_ID|51577 sp|Q5XI32|CAPZB_RAT F-actin-capping protein subunit beta OS=Rattus norvegicus OX=10116 GN=Capzb PE=1 SV=1//0
2	133242701	133243044	344	134	0.00329978	0.114214	-0.11	-1525.01	CHH	ENSBTAG00000004554	utr5	CAPZB	gnl|BL_ORD_ID|51577 sp|Q5XI32|CAPZB_RAT F-actin-capping protein subunit beta OS=Rattus norvegicus OX=10116 GN=Capzb PE=1 SV=1//0
2	133242701	133243044	344	134	0.00329978	0.114214	-0.11	-1525.01	CHH	ENSBTAG00000004554	exon	CAPZB	gnl|BL_ORD_ID|51577 sp|Q5XI32|CAPZB_RAT F-actin-capping protein subunit beta OS=Rattus norvegicus OX=10116 GN=Capzb PE=1 SV=1//0
2	133242701	133243044	344	134	0.00329978	0.114214	-0.11	-1525.01	CHH	ENSBTAG00000004554	intron	CAPZB	gnl|BL_ORD_ID|51577 sp|Q5XI32|CAPZB_RAT F-actin-capping protein subunit beta OS=Rattus norvegicus OX=10116 GN=Capzb PE=1 SV=1//0
2	133242737	133242960	224	26	0.00311609	0.0647353	-0.06	-163.458	CHG	ENSBTAG00000004554	utr5	CAPZB	gnl|BL_ORD_ID|51577 sp|Q5XI32|CAPZB_RAT F-actin-capping protein subunit beta OS=Rattus norvegicus OX=10116 GN=Capzb PE=1 SV=1//0
2	133242737	133242960	224	26	0.00311609	0.0647353	-0.06	-163.458	CHG	ENSBTAG00000004554	exon	CAPZB	gnl|BL_ORD_ID|51577 sp|Q5XI32|CAPZB_RAT F-actin-capping protein subunit beta OS=Rattus norvegicus OX=10116 GN=Capzb PE=1 SV=1//0
2	133242737	133242960	224	26	0.00311609	0.0647353	-0.06	-163.458	CHG	ENSBTAG00000004554	intron	CAPZB	gnl|BL_ORD_ID|51577 sp|Q5XI32|CAPZB_RAT F-actin-capping protein subunit beta OS=Rattus norvegicus OX=10116 GN=Capzb PE=1 SV=1//0
2	133266680	133267061	382	51	0.248789	0.353405	-0.1	-265.755	CG	2:133266514:133266988	CGI
2	133266680	133267061	382	51	0.248789	0.353405	-0.1	-265.755	CG	ENSBTAG00000004554	intron	CAPZB	gnl|BL_ORD_ID|51577 sp|Q5XI32|CAPZB_RAT F-actin-capping protein subunit beta OS=Rattus norvegicus OX=10116 GN=Capzb PE=1 SV=1//0
2	133266680	133267061	382	51	0.248789	0.353405	-0.1	-265.755	CG	2:133266988:133268989	CGI_shore
2	133281577	133281726	150	25	0.878814	0.936276	-0.06	-107.84	CG	2:133281222:133281996	CGI
2	133281577	133281726	150	25	0.878814	0.936276	-0.06	-107.84	CG	ENSBTAG00000004554	intron	CAPZB	gnl|BL_ORD_ID|51577 sp|Q5XI32|CAPZB_RAT F-actin-capping protein subunit beta OS=Rattus norvegicus OX=10116 GN=Capzb PE=1 SV=1//0
2	133289590	133289687	98	17	0.930551	0.972341	-0.04	-77.5147	CG	2:133289346:133290196	CGI
2	133289590	133289687	98	17	0.930551	0.972341	-0.04	-77.5147	CG	ENSBTAG00000004554	intron	CAPZB	gnl|BL_ORD_ID|51577 sp|Q5XI32|CAPZB_RAT F-actin-capping protein subunit beta OS=Rattus norvegicus OX=10116 GN=Capzb PE=1 SV=1//0
2	133299827	133299998	172	42	0.888346	0.948112	-0.06	-206.119	CG	2:133299614:133299999	CGI
2	133299827	133299998	172	42	0.888346	0.948112	-0.06	-206.119	CG	ENSBTAG00000004554	intron	CAPZB	gnl|BL_ORD_ID|51577 sp|Q5XI32|CAPZB_RAT F-actin-capping protein subunit beta OS=Rattus norvegicus OX=10116 GN=Capzb PE=1 SV=1//0
2	133331485	133331652	168	20	0.592079	0.746123	-0.15	-107.788	CG	2:133330576:133332577	CGI_shore
2	133331485	133331652	168	20	0.592079	0.746123	-0.15	-107.788	CG	2:133330874:133332874	CGI_shore
2	133331485	133331652	168	20	0.592079	0.746123	-0.15	-107.788	CG	ENSBTAG00000004554	intron	CAPZB	gnl|BL_ORD_ID|51577 sp|Q5XI32|CAPZB_RAT F-actin-capping protein subunit beta OS=Rattus norvegicus OX=10116 GN=Capzb PE=1 SV=1//0
2	133358700	133358765	66	9	0.282095	0.40644	-0.12	-40.7628	CG	ENSBTAG00000013650	intron	PQLC2	gnl|BL_ORD_ID|210191 sp|Q8C4N4|LAAT1_MOUSE Lysosomal amino acid transporter 1 homolog OS=Mus musculus OX=10090 GN=Pqlc2 PE=2 SV=1//1.13724e-42
2	133424760	133424879	120	15	0.759262	0.866492	-0.11	-77.4952	CG	2:133423547:133425548	CGI_shore
2	133424760	133424879	120	15	0.759262	0.866492	-0.11	-77.4952	CG	2:133424304:133426304	CGI_shore
2	133424760	133424879	120	15	0.759262	0.866492	-0.11	-77.4952	CG	ENSBTAG00000011950	intron	EMC1	gnl|BL_ORD_ID|117557 sp|Q8N766|EMC1_HUMAN ER membrane protein complex subunit 1 OS=Homo sapiens OX=9606 GN=EMC1 PE=1 SV=1//0
2	133424760	133424879	120	15	0.759262	0.866492	-0.11	-77.4952	CG	ENSBTAG00000011950	exon	EMC1	gnl|BL_ORD_ID|117557 sp|Q8N766|EMC1_HUMAN ER membrane protein complex subunit 1 OS=Homo sapiens OX=9606 GN=EMC1 PE=1 SV=1//0
2	133590292	133590388	97	18	0.877564	0.675386	0.2	117.893	CG	2:133588347:133590347	CGI_shore
2	133590292	133590388	97	18	0.877564	0.675386	0.2	117.893	CG	2:133589400:133591401	CGI_shore
2	133590292	133590388	97	18	0.877564	0.675386	0.2	117.893	CG	2:133590148:133592148	CGI_shore
2	133590292	133590388	97	18	0.877564	0.675386	0.2	117.893	CG	2:133590348:133590669	CGI
2	133713203	133713631	429	54	0.147005	0.32618	-0.18	-483.19	CG	2:133711281:133713281	CGI_shore
2	133713203	133713631	429	54	0.147005	0.32618	-0.18	-483.19	CG	2:133713282:133713543	CGI
2	133713203	133713631	429	54	0.147005	0.32618	-0.18	-483.19	CG	2:133713543:133715544	CGI_shore
2	133713203	133713631	429	54	0.147005	0.32618	-0.18	-483.19	CG	ENSBTAG00000030340	intron	IFFO2	gnl|BL_ORD_ID|189719 sp|Q5TF58|IFFO2_HUMAN Intermediate filament family orphan 2 OS=Homo sapiens OX=9606 GN=IFFO2 PE=2 SV=3//0
2	133735834	133735972	139	22	0.389388	0.511535	-0.12	-104.825	CG	ENSBTAG00000030340	intron	IFFO2	gnl|BL_ORD_ID|189719 sp|Q5TF58|IFFO2_HUMAN Intermediate filament family orphan 2 OS=Homo sapiens OX=9606 GN=IFFO2 PE=2 SV=3//0
2	133785235	133785373	139	23	0.880319	0.940596	-0.06	-104.562	CG	2:133783685:133785685	CGI_shore
2	133785235	133785373	139	23	0.880319	0.940596	-0.06	-104.562	CG	2:133784388:133786388	CGI_shore
2	133785235	133785373	139	23	0.880319	0.940596	-0.06	-104.562	CG	2:133784952:133785405	CGI
2	133785235	133785373	139	23	0.880319	0.940596	-0.06	-104.562	CG	ENSBTAG00000030335	exon	ALDH4A1	gnl|BL_ORD_ID|13410 sp|A7YWE4|AL4A1_BOVIN Delta-1-pyrroline-5-carboxylate dehydrogenase, mitochondrial OS=Bos taurus OX=9913 GN=ALDH4A1 PE=2 SV=1//0
2	133785235	133785373	139	23	0.880319	0.940596	-0.06	-104.562	CG	2:133785120:133787120	CGI_shore
2	133785235	133785373	139	23	0.880319	0.940596	-0.06	-104.562	CG	ENSBTAG00000030335	intron	ALDH4A1	gnl|BL_ORD_ID|13410 sp|A7YWE4|AL4A1_BOVIN Delta-1-pyrroline-5-carboxylate dehydrogenase, mitochondrial OS=Bos taurus OX=9913 GN=ALDH4A1 PE=2 SV=1//0
2	133801133	133801201	69	34	0.00352234	0.0273187	-0.02	-189.157	CHH	ENSBTAG00000015246	intron	TAS1R2	gnl|BL_ORD_ID|486512 sp|Q49HI0|TS1R2_CANLF Taste receptor type 1 member 2 OS=Canis lupus familiaris OX=9615 GN=TAS1R2 PE=2 SV=1//0
2	133883511	133883563	53	17	0.684294	0.801451	-0.12	-79.5875	CG	2:133883353:133883751	CGI
2	133943147	133943222	76	11	0.340548	0.417761	-0.08	-42.0596	CG	2:133942172:133944173	CGI_shore
2	133943147	133943222	76	11	0.340548	0.417761	-0.08	-42.0596	CG	2:133942879:133944880	CGI_shore
2	133943147	133943222	76	11	0.340548	0.417761	-0.08	-42.0596	CG	ENSBTAG00000014967	intron	PAX7	gnl|BL_ORD_ID|293785 sp|P23759|PAX7_HUMAN Paired box protein Pax-7 OS=Homo sapiens OX=9606 GN=PAX7 PE=1 SV=4//0
2	134289807	134289863	57	11	0.87212	0.951003	-0.08	-47.2475	CG	2:134289072:134291073	CGI_shore
2	134289807	134289863	57	11	0.87212	0.951003	-0.08	-47.2475	CG	ENSBTAG00000019172	intron	IGSF21	gnl|BL_ORD_ID|190168 sp|Q7TNR6|IGS21_MOUSE Immunoglobulin superfamily member 21 OS=Mus musculus OX=10090 GN=Igsf21 PE=2 SV=1//0
2	134404274	134404507	234	32	0.266887	0.380255	-0.11	-149.194	CG	2:134404173:134404436	CGI
2	134404274	134404507	234	32	0.266887	0.380255	-0.11	-149.194	CG	2:134404436:134406437	CGI_shore
2	134404274	134404507	234	32	0.266887	0.380255	-0.11	-149.194	CG	ENSBTAG00000019172	intron	IGSF21	gnl|BL_ORD_ID|190168 sp|Q7TNR6|IGS21_MOUSE Immunoglobulin superfamily member 21 OS=Mus musculus OX=10090 GN=Igsf21 PE=2 SV=1//0
2	134543762	134543986	225	33	0.69871	0.57914	0.12	168.492	CG	2:134541847:134543847	CGI_shore
2	134543762	134543986	225	33	0.69871	0.57914	0.12	168.492	CG	2:134543848:134544057	CGI
2	134557919	134557997	79	33	0.00808726	0.0437894	-0.04	-201.019	CHH	2:134557637:134559638	CGI_shore
2	134602847	134602971	125	52	0.0431535	0.0142049	0.03	206.158	CHH	2:134602776:134603044	CGI
2	134614775	134615033	259	38	0.59735	0.757644	-0.16	-194.514	CG	2:134614724:134614961	CGI
2	134614775	134615033	259	38	0.59735	0.757644	-0.16	-194.514	CG	2:134614961:134616962	CGI_shore
2	134796293	134796411	119	13	0.729856	0.584896	0.14	64.1396	CG	Target=L1ME1:5254-5873;Class=LINE/L1	repeat
2	134859285	134859442	158	16	0.518257	0.386643	0.13	73.5626	CG	Target=MIRc:53-215;Class=SINE/MIR	repeat
2	134863873	134863995	123	30	0.453014	0.571764	-0.12	-143.004	CG	2:134863491:134865491	CGI_shore
2	134863873	134863995	123	30	0.453014	0.571764	-0.12	-143.004	CG	Target=Tigger1:2291-2418;Class=DNA/TcMar-Tigger	repeat
2	134888021	134888120	100	10	0.797481	0.933191	-0.14	-51.4383	CG	2:134886479:134888479	CGI_shore
2	134888021	134888120	100	10	0.797481	0.933191	-0.14	-51.4383	CG	Target=MLT1E1A:296-659;Class=LTR/ERVL-MaLR	repeat
2	135025850	135026038	189	34	0.263749	0.134556	0.13	242.29	CG	ENSBTAG00000000684	intron	ARHGEF10L	gnl|BL_ORD_ID|21143 sp|Q29RM4|ARGAL_BOVIN Rho guanine nucleotide exchange factor 10-like protein OS=Bos taurus OX=9913 GN=ARHGEF10L PE=2 SV=1//0
2	135126143	135126349	207	31	0.599427	0.731017	-0.13	-163.34	CG	Target=L2c:3309-3365;Class=LINE/L2	repeat
2	135126143	135126349	207	31	0.599427	0.731017	-0.13	-163.34	CG	ENSBTAG00000000684	intron	ARHGEF10L	gnl|BL_ORD_ID|21143 sp|Q29RM4|ARGAL_BOVIN Rho guanine nucleotide exchange factor 10-like protein OS=Bos taurus OX=9913 GN=ARHGEF10L PE=2 SV=1//0
2	135232940	135233079	140	26	0.546542	0.679478	-0.13	-135.295	CG	ENSBTAG00000008579	intron	RCC2	gnl|BL_ORD_ID|341617 sp|Q9P258|RCC2_HUMAN Protein RCC2 OS=Homo sapiens OX=9606 GN=RCC2 PE=1 SV=2//0
2	135232940	135233079	140	26	0.546542	0.679478	-0.13	-135.295	CG	ENSBTAG00000008579	exon	RCC2	gnl|BL_ORD_ID|341617 sp|Q9P258|RCC2_HUMAN Protein RCC2 OS=Homo sapiens OX=9606 GN=RCC2 PE=1 SV=2//0
2	135232940	135233079	140	26	0.546542	0.679478	-0.13	-135.295	CG	2:135232161:135234162	CGI_shore
2	135264689	135264761	73	9	0.782767	0.834206	-0.05	-29.7425	CG	2:135263024:135265025	CGI_shore
2	135264689	135264761	73	9	0.782767	0.834206	-0.05	-29.7425	CG	ENSBTAG00000012052	intron	PADI4	gnl|BL_ORD_ID|290737 sp|Q9UM07|PADI4_HUMAN Protein-arginine deiminase type-4 OS=Homo sapiens OX=9606 GN=PADI4 PE=1 SV=2//0
2	135302315	135302415	101	15	0.840554	0.924483	-0.08	-68.075	CG	2:135300727:135302727	CGI_shore
2	135315371	135315548	178	23	0.465653	0.579925	-0.11	-112.328	CG	2:135314203:135316204	CGI_shore
2	135315371	135315548	178	23	0.465653	0.579925	-0.11	-112.328	CG	2:135315193:135317193	CGI_shore
2	135315371	135315548	178	23	0.465653	0.579925	-0.11	-112.328	CG	2:135315345:135315553	CGI
2	135320520	135321036	517	97	0.434149	0.562612	-0.13	-552.065	CG	2:135318591:135320591	CGI_shore
2	135320520	135321036	517	97	0.434149	0.562612	-0.13	-552.065	CG	2:135319442:135321443	CGI_shore
2	135320520	135321036	517	97	0.434149	0.562612	-0.13	-552.065	CG	ENSBTAG00000012043	intron	PADI3	gnl|BL_ORD_ID|290736 sp|O02849|PADI3_SHEEP Protein-arginine deiminase type-3 OS=Ovis aries OX=9940 GN=PADI3 PE=1 SV=1//0
2	135320520	135321036	517	97	0.434149	0.562612	-0.13	-552.065	CG	Target=Bov-tA2:10-207;Class=SINE/tRNA-Core-RTE	repeat
2	135320520	135321036	517	97	0.434149	0.562612	-0.13	-552.065	CG	2:135320592:135321110	CGI
2	135392286	135392337	52	7	0.773224	0.882523	-0.11	-41.6862	CG	2:135390679:135392679	CGI_shore
2	135392286	135392337	52	7	0.773224	0.882523	-0.11	-41.6862	CG	2:135390950:135392950	CGI_shore
2	135392286	135392337	52	7	0.773224	0.882523	-0.11	-41.6862	CG	ENSBTAG00000002138	intron	PADI1	gnl|BL_ORD_ID|290727 sp|Q9ULC6|PADI1_HUMAN Protein-arginine deiminase type-1 OS=Homo sapiens OX=9606 GN=PADI1 PE=1 SV=2//0
2	135509131	135509343	213	24	0.75592	0.602238	0.15	140.189	CG	2:135508443:135510443	CGI_shore
2	135509131	135509343	213	24	0.75592	0.602238	0.15	140.189	CG	ENSBTAG00000003403	intron	PADI2	gnl|BL_ORD_ID|290732 sp|P20717|PADI2_RAT Protein-arginine deiminase type-2 OS=Rattus norvegicus OX=10116 GN=Padi2 PE=1 SV=1//0
2	135588528	135588673	146	12	0.158885	0.268947	-0.11	-58.5624	CG	ENSBTAG00000008309	intron	ATP13A2	gnl|BL_ORD_ID|30733 sp|Q9NQ11|AT132_HUMAN Cation-transporting ATPase 13A2 OS=Homo sapiens OX=9606 GN=ATP13A2 PE=1 SV=2//0
2	135588528	135588673	146	12	0.158885	0.268947	-0.11	-58.5624	CG	2:135586818:135588819	CGI_shore
2	135673057	135673130	74	8	0.462228	0.595717	-0.13	-38.6749	CG	Target=MLT1F2:274-560;Class=LTR/ERVL-MaLR	repeat
2	135700215	135700389	175	33	0.196787	0.109031	0.09	180.821	CG	ENSBTAG00000013281	intron	SPATA21	gnl|BL_ORD_ID|442424 sp|Q68A65|SPT21_RAT Spermatogenesis-associated protein 21 OS=Rattus norvegicus OX=10116 GN=Spata21 PE=2 SV=1//2.06832e-09
2	135700215	135700389	175	33	0.196787	0.109031	0.09	180.821	CG	2:135700077:135701096	CGI
2	135741533	135741980	448	59	0.539673	0.660249	-0.12	-291.864	CG	2:135740995:135742359	CGI
2	135741533	135741980	448	59	0.539673	0.660249	-0.12	-291.864	CG	ENSBTAG00000009251	intron	SZRD1	gnl|BL_ORD_ID|462498 sp|Q2KI04|SZRD1_BOVIN SUZ domain-containing protein 1 OS=Bos taurus OX=9913 GN=SZRD1 PE=2 SV=2//1.0668e-82
2	135750118	135750466	349	23	0.409807	0.569374	-0.16	-112.031	CG	Target=L2:2110-2807;Class=LINE/L2	repeat
2	135750118	135750466	349	23	0.409807	0.569374	-0.16	-112.031	CG	ENSBTAG00000009251	intron	SZRD1	gnl|BL_ORD_ID|462498 sp|Q2KI04|SZRD1_BOVIN SUZ domain-containing protein 1 OS=Bos taurus OX=9913 GN=SZRD1 PE=2 SV=2//1.0668e-82
2	135804423	135804549	127	22	0.7322	0.598021	0.13	126.965	CG	ENSBTAG00000008510	intron	FBXO42	gnl|BL_ORD_ID|129764 sp|Q5RDA9|FBX42_PONAB F-box only protein 42 OS=Pongo abelii OX=9601 GN=FBXO42 PE=2 SV=1//0
2	135865366	135865451	86	10	0.568413	0.718905	-0.15	-48.0724	CG	2:135863471:135865472	CGI_shore
2	135886158	135886339	182	41	0.739293	0.852196	-0.11	-280.648	CG	2:135885257:135887257	CGI_shore
2	135887259	135887892	634	113	0.30613	0.484582	-0.18	-969.22	CG	2:135887258:135887908	CGI
2	135887259	135887892	634	113	0.30613	0.484582	-0.18	-969.22	CG	2:135887206:135889206	CGI_shore
2	135901878	135902036	159	33	0.237444	0.153857	0.08	150.15	CG	2:135901250:135902817	CGI
2	135901878	135902036	159	33	0.237444	0.153857	0.08	150.15	CG	2:135901324:135903324	CGI_shore
2	135901878	135902036	159	33	0.237444	0.153857	0.08	150.15	CG	ENSBTAG00000005670	exon	ARHGEF19	gnl|BL_ORD_ID|23104 sp|Q8IW93|ARHGJ_HUMAN Rho guanine nucleotide exchange factor 19 OS=Homo sapiens OX=9606 GN=ARHGEF19 PE=1 SV=1//0
2	135901878	135902036	159	33	0.237444	0.153857	0.08	150.15	CG	ENSBTAG00000005670	intron	ARHGEF19	gnl|BL_ORD_ID|23104 sp|Q8IW93|ARHGJ_HUMAN Rho guanine nucleotide exchange factor 19 OS=Homo sapiens OX=9606 GN=ARHGEF19 PE=1 SV=1//0
2	135902286	135902491	206	61	0.110979	0.190222	-0.08	-391.525	CG	2:135901250:135902817	CGI
2	135902286	135902491	206	61	0.110979	0.190222	-0.08	-391.525	CG	2:135901324:135903324	CGI_shore
2	135902286	135902491	206	61	0.110979	0.190222	-0.08	-391.525	CG	ENSBTAG00000005670	exon	ARHGEF19	gnl|BL_ORD_ID|23104 sp|Q8IW93|ARHGJ_HUMAN Rho guanine nucleotide exchange factor 19 OS=Homo sapiens OX=9606 GN=ARHGEF19 PE=1 SV=1//0
2	135902286	135902491	206	61	0.110979	0.190222	-0.08	-391.525	CG	ENSBTAG00000005670	intron	ARHGEF19	gnl|BL_ORD_ID|23104 sp|Q8IW93|ARHGJ_HUMAN Rho guanine nucleotide exchange factor 19 OS=Homo sapiens OX=9606 GN=ARHGEF19 PE=1 SV=1//0
2	135994081	135994175	95	9	0.640167	0.769695	-0.13	-40.5236	CG	Target=L1MB7:5034-5971;Class=LINE/L1	repeat
2	136002309	136002444	136	11	0.749097	0.598293	0.15	54.6886	CG	2:136001286:136003286	CGI_shore
2	136055893	136056004	112	17	0.656129	0.772901	-0.12	-79.2203	CG	2:136054471:136056472	CGI_shore
2	136055893	136056004	112	17	0.656129	0.772901	-0.12	-79.2203	CG	ENSBTAG00000055045	intron	HSPB7	gnl|BL_ORD_ID|182797 sp|Q9UBY9|HSPB7_HUMAN Heat shock protein beta-7 OS=Homo sapiens OX=9606 GN=HSPB7 PE=1 SV=1//2.18575e-84
2	136200327	136200382	56	17	0.0860671	0.0483181	0.04	71.3954	CG	2:136198852:136200394	CGI
3	1057400	1057492	93	10	0.853588	0.743326	0.11	46.5639	CG	ENSBTAG00000014151	intron	RCSD1	gnl|BL_ORD_ID|77145 sp|Q3ZBT0|CPZIP_BOVIN CapZ-interacting protein OS=Bos taurus OX=9913 GN=RCSD1 PE=2 SV=1//0
3	1242898	1243000	103	14	0.590299	0.470221	0.12	64.7646	CG	ENSBTAG00000012700	intron	CD247	gnl|BL_ORD_ID|57137 sp|P29329|CD3Z_SHEEP T-cell surface glycoprotein CD3 zeta chain OS=Ovis aries OX=9940 GN=CD247 PE=2 SV=1//9.31691e-110
3	1687018	1687104	87	9	0.899399	0.702406	0.2	47.926	CG	Target=Bov-tA1:82-224;Class=SINE/tRNA-Core-RTE	repeat
3	1687018	1687104	87	9	0.899399	0.702406	0.2	47.926	CG	ENSBTAG00000009148	intron	GPA33	gnl|BL_ORD_ID|157770 sp|Q99795|GPA33_HUMAN Cell surface A33 antigen OS=Homo sapiens OX=9606 GN=GPA33 PE=1 SV=1//4.12944e-131
3	1967038	1967139	102	33	0.285024	0.363009	-0.08	-164.719	CG	ENSBTAG00000050910	exon	--	gnl|BL_ORD_ID|191340 sp|Q71H61|ILDR2_HUMAN Immunoglobulin-like domain-containing receptor 2 OS=Homo sapiens OX=9606 GN=ILDR2 PE=2 SV=1//1.16784e-81
3	1967038	1967139	102	33	0.285024	0.363009	-0.08	-164.719	CG	3:1966692:1967571	CGI
3	1967038	1967139	102	33	0.285024	0.363009	-0.08	-164.719	CG	ENSBTAG00000019497	exon	ILDR2	gnl|BL_ORD_ID|191340 sp|Q71H61|ILDR2_HUMAN Immunoglobulin-like domain-containing receptor 2 OS=Homo sapiens OX=9606 GN=ILDR2 PE=2 SV=1//0
3	2713445	2713521	77	21	0.0896737	0.0464453	0.04	123.786	CG	ENSBTAG00000047468	promoter	FAM78B	gnl|BL_ORD_ID|125820 sp|Q8BQN5|FA78B_MOUSE Protein FAM78B OS=Mus musculus OX=10090 GN=Fam78b PE=2 SV=2//6.34076e-52
3	2713445	2713521	77	21	0.0896737	0.0464453	0.04	123.786	CG	3:2712726:2714869	CGI
3	2916331	2916427	97	7	0.591853	0.753095	-0.16	-31.4386	CG	Target=L1MA9:870-1078;Class=LINE/L1	repeat
3	2916331	2916427	97	7	0.591853	0.753095	-0.16	-31.4386	CG	Target=L1MA9:4921-5238;Class=LINE/L1	repeat
3	3428737	3428832	96	18	0.860269	0.690292	0.17	111.293	CG	Target=BovB:413-728;Class=LINE/RTE-BovB	repeat
3	3785679	3785914	236	61	0.112703	0.178503	-0.07	-347.816	CG	3:3785210:3785958	CGI
3	3785679	3785914	236	61	0.112703	0.178503	-0.07	-347.816	CG	ENSBTAG00000012025	intron	LMX1A	gnl|BL_ORD_ID|219271 sp|Q04650|LMX1A_MESAU LIM homeobox transcription factor 1-alpha OS=Mesocricetus auratus OX=10036 GN=LMX1A PE=2 SV=1//0
3	4365085	4365253	169	6	0.301513	0.779408	-0.48	-52.199	CG	ENSBTAG00000053215	intron	--	gnl|BL_ORD_ID|294433 sp|P41778|PBX1_MOUSE Pre-B-cell leukemia transcription factor 1 OS=Mus musculus OX=10090 GN=Pbx1 PE=1 SV=2//1.15172e-70
3	4366758	4366904	147	12	0.591112	0.783703	-0.19	-65.0061	CG	Target=BOV-A2:1-272;Class=SINE/Core-RTE	repeat
3	4366758	4366904	147	12	0.591112	0.783703	-0.19	-65.0061	CG	ENSBTAG00000053215	intron	--	gnl|BL_ORD_ID|294433 sp|P41778|PBX1_MOUSE Pre-B-cell leukemia transcription factor 1 OS=Mus musculus OX=10090 GN=Pbx1 PE=1 SV=2//1.15172e-70
3	5516315	5516499	185	18	0.449453	0.674765	-0.23	-103.609	CG	Target=BovB:3617-3828;Class=LINE/RTE-BovB	repeat
3	5516315	5516499	185	18	0.449453	0.674765	-0.23	-103.609	CG	Target=Bov-tA2:138-204;Class=SINE/tRNA-Core-RTE	repeat
3	5516315	5516499	185	18	0.449453	0.674765	-0.23	-103.609	CG	Target=BovB:3829-3847;Class=LINE/RTE-BovB	repeat
3	5516315	5516499	185	18	0.449453	0.674765	-0.23	-103.609	CG	Target=MLT1A0:275-362;Class=LTR/ERVL-MaLR	repeat
3	6685555	6685839	285	51	0.0016975	0.0542373	-0.05	-393.041	CHH	ENSBTAG00000004885	intron	DDR2	gnl|BL_ORD_ID|94660 sp|Q16832|DDR2_HUMAN Discoidin domain-containing receptor 2 OS=Homo sapiens OX=9606 GN=DDR2 PE=1 SV=2//0
3	7248307	7248484	178	5	0.205841	0.636032	-0.43	-47.6504	CG	Target=L2:2256-3082;Class=LINE/L2	repeat
3	7248307	7248484	178	5	0.205841	0.636032	-0.43	-47.6504	CG	ENSBTAG00000010158	intron	NOS1AP	gnl|BL_ORD_ID|50737 sp|Q9D3A8|CAPON_MOUSE Carboxyl-terminal PDZ ligand of neuronal nitric oxide synthase protein OS=Mus musculus OX=10090 GN=Nos1ap PE=1 SV=3//1.20867e-108
3	7886218	7886410	193	39	0.786179	0.690441	0.1	194.841	CG	3:7884779:7886465	CGI
3	7886218	7886410	193	39	0.786179	0.690441	0.1	194.841	CG	ENSBTAG00000014580	intron	FCRLB	gnl|BL_ORD_ID|130005 sp|Q6BAA4|FCRLB_HUMAN Fc receptor-like B OS=Homo sapiens OX=9606 GN=FCRLB PE=1 SV=1//0
3	7886218	7886410	193	39	0.786179	0.690441	0.1	194.841	CG	ENSBTAG00000014580	exon	FCRLB	gnl|BL_ORD_ID|130005 sp|Q6BAA4|FCRLB_HUMAN Fc receptor-like B OS=Homo sapiens OX=9606 GN=FCRLB PE=1 SV=1//0
3	8099560	8099641	82	17	0.242528	0.0876753	0.15	98.913	CG	3:8097943:8103467	CGI
3	8288957	8289216	260	21	0.3028	0.460373	-0.16	-129.071	CG	ENSBTAG00000024503	intron	FCER1G	gnl|BL_ORD_ID|129880 sp|Q9BDR7|FCERG_BOVIN High affinity immunoglobulin epsilon receptor subunit gamma OS=Bos taurus OX=9913 GN=FCER1G PE=3 SV=1//1.48111e-40
3	8288957	8289216	260	21	0.3028	0.460373	-0.16	-129.071	CG	Target=MIRb:4-240;Class=SINE/MIR	repeat
3	8310966	8311157	192	37	0.792224	0.702447	0.09	172.709	CG	ENSBTAG00000013210	exon	ADAMTS4	gnl|BL_ORD_ID|39261 sp|Q9TT93|ATS4_BOVIN A disintegrin and metalloproteinase with thrombospondin motifs 4 OS=Bos taurus OX=9913 GN=ADAMTS4 PE=1 SV=3//0
3	8310966	8311157	192	37	0.792224	0.702447	0.09	172.709	CG	3:8310779:8311223	CGI
3	8310966	8311157	192	37	0.792224	0.702447	0.09	172.709	CG	ENSBTAG00000013210	utr3	ADAMTS4	gnl|BL_ORD_ID|39261 sp|Q9TT93|ATS4_BOVIN A disintegrin and metalloproteinase with thrombospondin motifs 4 OS=Bos taurus OX=9913 GN=ADAMTS4 PE=1 SV=3//0
3	8345399	8345479	81	13	0.0895338	0.0195761	0.07	73.873	CHG	Target=Bov-tA2:125-206;Class=SINE/tRNA-Core-RTE	repeat
3	8345399	8345479	81	13	0.0895338	0.0195761	0.07	73.873	CHG	ENSBTAG00000021705	intron	UFC1	gnl|BL_ORD_ID|494137 sp|Q5E953|UFC1_BOVIN Ubiquitin-fold modifier-conjugating enzyme 1 OS=Bos taurus OX=9913 GN=UFC1 PE=2 SV=1//2.25516e-120
3	8390720	8390850	131	25	0.168241	0.24161	-0.07	-114.491	CG	ENSBTAG00000020150	exon	KLHDC9	gnl|BL_ORD_ID|207140 sp|Q8NEP7|KLDC9_HUMAN Kelch domain-containing protein 9 OS=Homo sapiens OX=9606 GN=KLHDC9 PE=1 SV=2//0
3	8390720	8390850	131	25	0.168241	0.24161	-0.07	-114.491	CG	3:8390362:8391076	CGI
3	8721168	8721249	82	20	0.00297086	0.025155	-0.02	-105.195	CHH	Target=L1MC4:7623-7698;Class=LINE/L1	repeat
3	8721168	8721249	82	20	0.00297086	0.025155	-0.02	-105.195	CHH	ENSBTAG00000002951	intron	CD244	gnl|BL_ORD_ID|57034 sp|Q9BZW8|CD244_HUMAN Natural killer cell receptor 2B4 OS=Homo sapiens OX=9606 GN=CD244 PE=1 SV=2//1.22444e-93
3	8811071	8811173	103	15	0.831843	0.723094	0.11	75.4399	CG	ENSBTAG00000048768	promoter	bta-mir-11983	-//-
3	8811071	8811173	103	15	0.831843	0.723094	0.11	75.4399	CG	ENSBTAG00000010458	exon	--	gnl|BL_ORD_ID|436311 sp|Q96A28|SLAF9_HUMAN SLAM family member 9 OS=Homo sapiens OX=9606 GN=SLAMF9 PE=2 SV=2//6.35605e-08
3	9766683	9766889	207	24	0.619202	0.748318	-0.13	-125.948	CG	ENSBTAG00000002068	utr5	TAGLN2	gnl|BL_ORD_ID|463830 sp|Q5E9F5|TAGL2_BOVIN Transgelin-2 OS=Bos taurus OX=9913 GN=TAGLN2 PE=2 SV=3//1.73045e-143
3	9766683	9766889	207	24	0.619202	0.748318	-0.13	-125.948	CG	ENSBTAG00000002068	exon	TAGLN2	gnl|BL_ORD_ID|463830 sp|Q5E9F5|TAGL2_BOVIN Transgelin-2 OS=Bos taurus OX=9913 GN=TAGLN2 PE=2 SV=3//1.73045e-143
3	9766683	9766889	207	24	0.619202	0.748318	-0.13	-125.948	CG	ENSBTAG00000002068	intron	TAGLN2	gnl|BL_ORD_ID|463830 sp|Q5E9F5|TAGL2_BOVIN Transgelin-2 OS=Bos taurus OX=9913 GN=TAGLN2 PE=2 SV=3//1.73045e-143
3	9886891	9887026	136	12	0.815346	0.64582	0.17	72.3648	CG	ENSBTAG00000017786	intron	FCRL6	gnl|BL_ORD_ID|130000 sp|Q6DN72|FCRL6_HUMAN Fc receptor-like protein 6 OS=Homo sapiens OX=9606 GN=FCRL6 PE=1 SV=2//5.16289e-165
3	9886891	9887026	136	12	0.815346	0.64582	0.17	72.3648	CG	Target=L3:2430-2644;Class=LINE/CR1	repeat
3	9886891	9887026	136	12	0.815346	0.64582	0.17	72.3648	CG	Target=L3:3384-3820;Class=LINE/CR1	repeat
3	10264845	10264904	60	11	0.946219	0.851454	0.09	51.2328	CG	Target=L1MA9:5595-5906;Class=LINE/L1	repeat
3	10472694	10472744	51	8	0.819203	0.602091	0.22	43.865	CG	Target=BOV-A2:115-272;Class=SINE/Core-RTE	repeat
3	10529428	10529491	64	7	0.793846	0.875703	-0.08	-38.5186	CG	ENSBTAG00000003220	promoter	--	gnl|BL_ORD_ID|6893 sp|Q9GLX0|ACKR1_BOVIN Atypical chemokine receptor 1 OS=Bos taurus OX=9913 GN=ACKR1 PE=2 SV=2//0
3	12395673	12395788	116	14	0.426433	0.666839	-0.24	-70.7319	CG	Target=BovB:3468-3829;Class=LINE/RTE-BovB	repeat
3	12395673	12395788	116	14	0.426433	0.666839	-0.24	-70.7319	CG	Target=Bov-tA3:141-207;Class=SINE/tRNA-Core-RTE	repeat
3	12395673	12395788	116	14	0.426433	0.666839	-0.24	-70.7319	CG	Target=BovB:3830-3847;Class=LINE/RTE-BovB	repeat
3	13933238	13933326	89	17	0.486245	0.398565	0.09	69.579	CG	3:13933014:13933875	CGI
3	13933238	13933326	89	17	0.486245	0.398565	0.09	69.579	CG	ENSBTAG00000012348	intron	LRRC71	gnl|BL_ORD_ID|223169 sp|Q8N4P6|LRC71_HUMAN Leucine-rich repeat-containing protein 71 OS=Homo sapiens OX=9606 GN=LRRC71 PE=2 SV=1//0
3	14028748	14028882	135	9	0.805276	0.669953	0.14	44.1011	CG	ENSBTAG00000024470	intron	SH2D2A	gnl|BL_ORD_ID|434438 sp|Q9NP31|SH22A_HUMAN SH2 domain-containing protein 2A OS=Homo sapiens OX=9606 GN=SH2D2A PE=1 SV=3//5.04737e-163
3	14232338	14232391	54	6	0.424959	0.741459	-0.32	-40.7896	CG	ENSBTAG00000000406	promoter	GPATCH4	gnl|BL_ORD_ID|159943 sp|Q2KJE1|GPTC4_BOVIN G patch domain-containing protein 4 OS=Bos taurus OX=9913 GN=GPATCH4 PE=2 SV=1//0
3	14232338	14232391	54	6	0.424959	0.741459	-0.32	-40.7896	CG	Target=L2c:3281-3378;Class=LINE/L2	repeat
3	14340898	14341111	214	11	0.690517	0.505926	0.18	61.0881	CG	ENSBTAG00000046545	intron	MEF2D	gnl|BL_ORD_ID|233346 sp|Q63943|MEF2D_MOUSE Myocyte-specific enhancer factor 2D OS=Mus musculus OX=10090 GN=Mef2d PE=1 SV=2//0
3	14346962	14347155	194	35	0.65181	0.52913	0.12	190.833	CG	ENSBTAG00000046545	exon	MEF2D	gnl|BL_ORD_ID|233346 sp|Q63943|MEF2D_MOUSE Myocyte-specific enhancer factor 2D OS=Mus musculus OX=10090 GN=Mef2d PE=1 SV=2//0
3	14346962	14347155	194	35	0.65181	0.52913	0.12	190.833	CG	3:14346810:14347089	CGI
3	14346962	14347155	194	35	0.65181	0.52913	0.12	190.833	CG	ENSBTAG00000046545	intron	MEF2D	gnl|BL_ORD_ID|233346 sp|Q63943|MEF2D_MOUSE Myocyte-specific enhancer factor 2D OS=Mus musculus OX=10090 GN=Mef2d PE=1 SV=2//0
3	14346962	14347155	194	35	0.65181	0.52913	0.12	190.833	CG	3:14347089:14349090	CGI_shore
3	14565496	14565583	88	8	0.577743	0.450523	0.13	35.2263	CG	ENSBTAG00000009432	intron	PMF1	gnl|BL_ORD_ID|308586 sp|Q2T9N4|PMF1_BOVIN Polyamine-modulated factor 1 OS=Bos taurus OX=9913 GN=PMF1 PE=2 SV=1//4.02333e-122
3	14772349	14772414	66	11	0.546983	0.415734	0.13	50.6044	CG	ENSBTAG00000053867	promoter	--	-//-
3	14772349	14772414	66	11	0.546983	0.415734	0.13	50.6044	CG	ENSBTAG00000050968	exon	--	-//-
3	15411099	15411280	182	18	0.460521	0.651214	-0.19	-114.084	CG	ENSBTAG00000014840	intron	MTX1	gnl|BL_ORD_ID|253091 sp|Q13505|MTX1_HUMAN Metaxin-1 OS=Homo sapiens OX=9606 GN=MTX1 PE=1 SV=3//0
3	15411099	15411280	182	18	0.460521	0.651214	-0.19	-114.084	CG	ENSBTAG00000014840	exon	MTX1	gnl|BL_ORD_ID|253091 sp|Q13505|MTX1_HUMAN Metaxin-1 OS=Homo sapiens OX=9606 GN=MTX1 PE=1 SV=3//0
3	15725845	15725932	88	13	0.492631	0.623896	-0.13	-58.1164	CG	3:15724948:15726949	CGI_shore
3	15725845	15725932	88	13	0.492631	0.623896	-0.13	-58.1164	CG	3:15725047:15727047	CGI_shore
3	15725845	15725932	88	13	0.492631	0.623896	-0.13	-58.1164	CG	ENSBTAG00000018249	exon	KCNN3	gnl|BL_ORD_ID|202795 sp|P58392|KCNN3_PIG Small conductance calcium-activated potassium channel protein 3 OS=Sus scrofa OX=9823 GN=KCNN3 PE=2 SV=1//5.24359e-12
3	15748073	15748140	68	9	0.703669	0.594143	0.11	36.6599	CG	ENSBTAG00000018249	intron	KCNN3	gnl|BL_ORD_ID|202795 sp|P58392|KCNN3_PIG Small conductance calcium-activated potassium channel protein 3 OS=Sus scrofa OX=9823 GN=KCNN3 PE=2 SV=1//5.24359e-12
3	16006014	16006173	160	46	0.892697	0.837115	0.06	197.62	CG	3:16005855:16006772	CGI
3	16006014	16006173	160	46	0.892697	0.837115	0.06	197.62	CG	ENSBTAG00000007517	exon	CHRNB2	gnl|BL_ORD_ID|6488 sp|P17787|ACHB2_HUMAN Neuronal acetylcholine receptor subunit beta-2 OS=Homo sapiens OX=9606 GN=CHRNB2 PE=1 SV=1//0
3	16185793	16185885	93	14	0.558429	0.704399	-0.15	-74.3718	CG	Target=MIR:4-255;Class=SINE/MIR	repeat
3	17074116	17074283	168	8	0.425055	0.121945	0.3	55.2449	CG	Target=Bov-tA3:141-207;Class=SINE/tRNA-Core-RTE	repeat
3	17074116	17074283	168	8	0.425055	0.121945	0.3	55.2449	CG	Target=BovB:3332-3834;Class=LINE/RTE-BovB	repeat
3	17212759	17212814	56	14	0.113672	0.0476399	0.07	87.2984	CG	3:17212274:17213294	CGI
3	17212759	17212814	56	14	0.113672	0.0476399	0.07	87.2984	CG	ENSBTAG00000048718	exon	--	-//-
3	18149429	18149548	120	19	0.856883	0.922994	-0.07	-74.0969	CG	Target=L1_BT:2-1156;Class=LINE/L1	repeat
3	18314532	18314632	101	7	0.75239	0.874773	-0.12	-32.2957	CG	Target=BovB:3518-3830;Class=LINE/RTE-BovB	repeat
3	18314532	18314632	101	7	0.75239	0.874773	-0.12	-32.2957	CG	Target=Bov-tA3:141-207;Class=SINE/tRNA-Core-RTE	repeat
3	18342396	18342532	137	9	0.641448	0.843706	-0.2	-54.1459	CG	ENSBTAG00000054258	intron	--	gnl|BL_ORD_ID|132372 sp|Q5D862|FILA2_HUMAN Filaggrin-2 OS=Homo sapiens OX=9606 GN=FLG2 PE=1 SV=1//5.24904e-65
3	18624110	18624616	507	89	0.477894	0.322034	0.16	749.933	CG	ENSBTAG00000053103	exon	--	gnl|BL_ORD_ID|479522 sp|P22793|TRHY_SHEEP Trichohyalin OS=Ovis aries OX=9940 GN=TCHH PE=2 SV=2//9.96494e-07
3	18624110	18624616	507	89	0.477894	0.322034	0.16	749.933	CG	3:18623473:18625474	CGI_shore
3	18624110	18624616	507	89	0.477894	0.322034	0.16	749.933	CG	3:18624057:18626014	CGI
3	18945301	18945499	199	32	0.199272	0.129967	0.07	141.562	CG	ENSBTAG00000047528	promoter	C2CD4D	gnl|BL_ORD_ID|48198 sp|B7Z1M9|C2D4D_HUMAN C2 calcium-dependent domain-containing protein 4D OS=Homo sapiens OX=9606 GN=C2CD4D PE=2 SV=2//5.90244e-124
3	18945301	18945499	199	32	0.199272	0.129967	0.07	141.562	CG	3:18945266:18946220	CGI
3	18945301	18945499	199	32	0.199272	0.129967	0.07	141.562	CG	ENSBTAG00000047528	TSS	C2CD4D	gnl|BL_ORD_ID|48198 sp|B7Z1M9|C2D4D_HUMAN C2 calcium-dependent domain-containing protein 4D OS=Homo sapiens OX=9606 GN=C2CD4D PE=2 SV=2//5.90244e-124
3	18945301	18945499	199	32	0.199272	0.129967	0.07	141.562	CG	ENSBTAG00000047528	exon	C2CD4D	gnl|BL_ORD_ID|48198 sp|B7Z1M9|C2D4D_HUMAN C2 calcium-dependent domain-containing protein 4D OS=Homo sapiens OX=9606 GN=C2CD4D PE=2 SV=2//5.90244e-124
3	20724309	20724508	200	34	0.0467735	0.115055	-0.07	-215.437	CG	ENSBTAG00000040098	intron	--	gnl|BL_ORD_ID|165714 sp|Q64523|H2A2C_MOUSE Histone H2A type 2-C OS=Mus musculus OX=10090 GN=Hist2h2ac PE=1 SV=3//2.24633e-70
3	20724309	20724508	200	34	0.0467735	0.115055	-0.07	-215.437	CG	ENSBTAG00000050122	promoter	HIST2H2BE	gnl|BL_ORD_ID|165714 sp|Q64523|H2A2C_MOUSE Histone H2A type 2-C OS=Mus musculus OX=10090 GN=Hist2h2ac PE=1 SV=3//1.48625e-67
3	20724309	20724508	200	34	0.0467735	0.115055	-0.07	-215.437	CG	3:20722815:20724815	CGI_shore
3	20724309	20724508	200	34	0.0467735	0.115055	-0.07	-215.437	CG	ENSBTAG00000032456	exon	HIST2H2AB	gnl|BL_ORD_ID|165710 sp|Q8IUE6|H2A2B_HUMAN Histone H2A type 2-B OS=Homo sapiens OX=9606 GN=HIST2H2AB PE=1 SV=3//2.63488e-71
3	20724309	20724508	200	34	0.0467735	0.115055	-0.07	-215.437	CG	3:20724198:20724451	CGI
3	20724309	20724508	200	34	0.0467735	0.115055	-0.07	-215.437	CG	3:20724451:20726452	CGI_shore
3	20767363	20767649	287	51	0.405865	0.289625	0.12	327.899	CG	3:20765396:20767396	CGI_shore
3	20767363	20767649	287	51	0.405865	0.289625	0.12	327.899	CG	ENSBTAG00000032453	intron	--	gnl|BL_ORD_ID|166520 sp|Q28DR4|H4_XENTR Histone H4 OS=Xenopus tropicalis OX=8364 GN=TGas006m08.1 PE=3 SV=1//8.66693e-35
3	20767363	20767649	287	51	0.405865	0.289625	0.12	327.899	CG	3:20767397:20767603	CGI
3	20767363	20767649	287	51	0.405865	0.289625	0.12	327.899	CG	ENSBTAG00000032453	exon	--	gnl|BL_ORD_ID|166520 sp|Q28DR4|H4_XENTR Histone H4 OS=Xenopus tropicalis OX=8364 GN=TGas006m08.1 PE=3 SV=1//8.66693e-35
3	20767363	20767649	287	51	0.405865	0.289625	0.12	327.899	CG	3:20767603:20769604	CGI_shore
3	21012332	21012443	112	15	0.357023	0.53646	-0.18	-64.9008	CG	Target=BovB:3527-3608;Class=LINE/RTE-BovB	repeat
3	21065406	21065478	73	9	0.0646741	0.0203731	0.04	42.4918	CHG	3:21063674:21065675	CGI_shore
3	21065406	21065478	73	9	0.0646741	0.0203731	0.04	42.4918	CHG	Target=L1ME3:5348-6111;Class=LINE/L1	repeat
3	21070218	21070310	93	21	0.424084	0.320116	0.1	109.602	CG	3:21069165:21071165	CGI_shore
3	21070218	21070310	93	21	0.424084	0.320116	0.1	109.602	CG	3:21069718:21071719	CGI_shore
3	21144765	21144841	77	14	0.220975	0.336411	-0.12	-65.0735	CG	3:21144569:21146570	CGI_shore
3	21165329	21165702	374	67	0.180348	0.296683	-0.12	-407.994	CG	3:21163398:21165398	CGI_shore
3	21165329	21165702	374	67	0.180348	0.296683	-0.12	-407.994	CG	3:21164155:21166156	CGI_shore
3	21165329	21165702	374	67	0.180348	0.296683	-0.12	-407.994	CG	3:21165399:21165703	CGI
3	21535181	21535291	111	9	0.542872	0.708064	-0.17	-46.6968	CG	3:21533249:21535250	CGI_shore
3	21535181	21535291	111	9	0.542872	0.708064	-0.17	-46.6968	CG	Target=LTR39D_BT:439-561;Class=LTR/ERV1	repeat
3	21535181	21535291	111	9	0.542872	0.708064	-0.17	-46.6968	CG	Target=Bov-tA2:141-208;Class=SINE/tRNA-Core-RTE	repeat
3	21535181	21535291	111	9	0.542872	0.708064	-0.17	-46.6968	CG	Target=BovB:3142-3768;Class=LINE/RTE-BovB	repeat
3	21535181	21535291	111	9	0.542872	0.708064	-0.17	-46.6968	CG	ENSBTAG00000008131	intron	RNF115	gnl|BL_ORD_ID|386246 sp|Q9D0C1|RN115_MOUSE E3 ubiquitin-protein ligase RNF115 OS=Mus musculus OX=10090 GN=Rnf115 PE=1 SV=1//3.54479e-161
3	21948262	21948356	95	10	0.276959	0.45184	-0.17	-54.9699	CG	Target=BOV-A2:1-272;Class=SINE/Core-RTE	repeat
3	22564206	22564350	145	20	0.425039	0.55937	-0.13	-101.147	CG	3:22562566:22564566	CGI_shore
3	22564569	22564718	150	37	0.645176	0.74443	-0.1	-192.832	CG	3:22564567:22564871	CGI
3	22572232	22572354	123	36	0.712483	0.802216	-0.09	-186.555	CG	3:22570696:22572696	CGI_shore
3	22572232	22572354	123	36	0.712483	0.802216	-0.09	-186.555	CG	ENSBTAG00000045121	promoter	RF00003	-//-
3	24110963	24111019	57	19	0.0838926	0.0497762	0.03	79.0972	CG	3:24110535:24112576	CGI
3	24564387	24564482	96	6	0.798517	0.587731	0.21	36.4183	CG	Target=MIRc:120-238;Class=SINE/MIR	repeat
3	25309452	25309591	140	6	0.91247	0.629233	0.28	32.3113	CG	ENSBTAG00000016387	intron	GDAP2	gnl|BL_ORD_ID|148033 sp|Q2KIX2|GDAP2_BOVIN Ganglioside-induced differentiation-associated protein 2 OS=Bos taurus OX=9913 GN=GDAP2 PE=2 SV=1//0
3	25309452	25309591	140	6	0.91247	0.629233	0.28	32.3113	CG	Target=BOV-A2:140-272;Class=SINE/Core-RTE	repeat
3	25467748	25467841	94	10	0.595926	0.910278	-0.31	-86.1073	CG	Target=BovB:2412-3672;Class=LINE/RTE-BovB	repeat
3	25471241	25471543	303	6	0.76829	0.371022	0.4	41.2673	CG	Target=BovB:1819-2446;Class=LINE/RTE-BovB	repeat
3	25472125	25472263	139	4	0.843997	0.448618	0.4	30.8235	CG	Target=BovB:2619-3827;Class=LINE/RTE-BovB	repeat
3	25475433	25475572	140	5	0.812464	0.48372	0.33	33.6335	CG	Target=L2:2245-2585;Class=LINE/L2	repeat
3	25682348	25682644	297	8	0.637599	0.839782	-0.2	-40.1494	CG	Target=Bov-tA1:2-223;Class=SINE/tRNA-Core-RTE	repeat
3	25682348	25682644	297	8	0.637599	0.839782	-0.2	-40.1494	CG	Target=L2:2424-2883;Class=LINE/L2	repeat
3	25686996	25687125	130	11	0.910141	0.797942	0.11	49.7117	CG	Target=BovB:2688-3833;Class=LINE/RTE-BovB	repeat
3	25686996	25687125	130	11	0.910141	0.797942	0.11	49.7117	CG	Target=Bov-tA2:138-204;Class=SINE/tRNA-Core-RTE	repeat
3	25686996	25687125	130	11	0.910141	0.797942	0.11	49.7117	CG	Target=BovB:3834-3847;Class=LINE/RTE-BovB	repeat
3	25686996	25687125	130	11	0.910141	0.797942	0.11	49.7117	CG	Target=Bov-tA2:5-143;Class=SINE/tRNA-Core-RTE	repeat
3	25710660	25711098	439	6	0.6089	0.891207	-0.28	-34.2629	CG	ENSBTAG00000003586	intron	MAN1A2	gnl|BL_ORD_ID|226805 sp|O60476|MA1A2_HUMAN Mannosyl-oligosaccharide 1,2-alpha-mannosidase IB OS=Homo sapiens OX=9606 GN=MAN1A2 PE=1 SV=1//0
3	25721281	25721332	52	6	0.672986	0.933033	-0.26	-42.0663	CG	ENSBTAG00000003586	intron	MAN1A2	gnl|BL_ORD_ID|226805 sp|O60476|MA1A2_HUMAN Mannosyl-oligosaccharide 1,2-alpha-mannosidase IB OS=Homo sapiens OX=9606 GN=MAN1A2 PE=1 SV=1//0
3	26137398	26137498	101	9	0.926536	0.772566	0.15	44.0519	CG	ENSBTAG00000015392	intron	TTF2	gnl|BL_ORD_ID|488371 sp|Q9UNY4|TTF2_HUMAN Transcription termination factor 2 OS=Homo sapiens OX=9606 GN=TTF2 PE=1 SV=2//0
3	26137398	26137498	101	9	0.926536	0.772566	0.15	44.0519	CG	Target=Bov-tA3:141-207;Class=SINE/tRNA-Core-RTE	repeat
3	26137398	26137498	101	9	0.926536	0.772566	0.15	44.0519	CG	Target=BovB:3475-3833;Class=LINE/RTE-BovB	repeat
3	26150688	26150779	92	8	0.93516	0.757642	0.18	46.0364	CG	ENSBTAG00000015392	intron	TTF2	gnl|BL_ORD_ID|488371 sp|Q9UNY4|TTF2_HUMAN Transcription termination factor 2 OS=Homo sapiens OX=9606 GN=TTF2 PE=1 SV=2//0
3	26582977	26583078	102	9	0.481184	0.662843	-0.18	-48.2211	CG	ENSBTAG00000004849	intron	IGSF3	gnl|BL_ORD_ID|190176 sp|O75054|IGSF3_HUMAN Immunoglobulin superfamily member 3 OS=Homo sapiens OX=9606 GN=IGSF3 PE=2 SV=3//0
3	26856625	26856757	133	11	0.619362	0.824865	-0.21	-59.7746	CG	Target=Bov-tA2:5-212;Class=SINE/tRNA-Core-RTE	repeat
3	27462108	27462166	59	7	0.193399	0.35171	-0.16	-36.7164	CG	Target=L1MCc:178-433;Class=LINE/L1	repeat
3	27489785	27489865	81	13	0.617417	0.486409	0.13	61.9179	CG	3:27488053:27490053	CGI_shore
3	27544193	27544291	99	12	0.679228	0.528873	0.15	58.7762	CG	Target=MER112:5-209;Class=DNA/hAT-Charlie	repeat
3	27544193	27544291	99	12	0.679228	0.528873	0.15	58.7762	CG	ENSBTAG00000011500	intron	CASQ2	gnl|BL_ORD_ID|52701 sp|P12637|CASQ2_CANLF Calsequestrin-2 OS=Canis lupus familiaris OX=9615 GN=CASQ2 PE=1 SV=1//0
3	27548001	27548091	91	6	0.954746	0.802427	0.15	34.9834	CG	Target=Bov-tA1:1-224;Class=SINE/tRNA-Core-RTE	repeat
3	27548001	27548091	91	6	0.954746	0.802427	0.15	34.9834	CG	ENSBTAG00000011500	intron	CASQ2	gnl|BL_ORD_ID|52701 sp|P12637|CASQ2_CANLF Calsequestrin-2 OS=Canis lupus familiaris OX=9615 GN=CASQ2 PE=1 SV=1//0
3	27634465	27634550	86	7	0.925473	0.82995	0.1	31.5007	CG	ENSBTAG00000005788	intron	VANGL1	gnl|BL_ORD_ID|501987 sp|Q8TAA9|VANG1_HUMAN Vang-like protein 1 OS=Homo sapiens OX=9606 GN=VANGL1 PE=1 SV=1//0
3	27948829	27948988	160	40	0.124713	0.0628583	0.06	221.352	CG	ENSBTAG00000007446	promoter	NGF	gnl|BL_ORD_ID|268821 sp|P13600|NGF_BOVIN Beta-nerve growth factor OS=Bos taurus OX=9913 GN=NGF PE=2 SV=3//1.43127e-173
3	27948829	27948988	160	40	0.124713	0.0628583	0.06	221.352	CG	3:27948374:27949422	CGI
3	27948829	27948988	160	40	0.124713	0.0628583	0.06	221.352	CG	ENSBTAG00000007446	TSS	NGF	gnl|BL_ORD_ID|268821 sp|P13600|NGF_BOVIN Beta-nerve growth factor OS=Bos taurus OX=9913 GN=NGF PE=2 SV=3//1.43127e-173
3	27948829	27948988	160	40	0.124713	0.0628583	0.06	221.352	CG	ENSBTAG00000007446	utr5	NGF	gnl|BL_ORD_ID|268821 sp|P13600|NGF_BOVIN Beta-nerve growth factor OS=Bos taurus OX=9913 GN=NGF PE=2 SV=3//1.43127e-173
3	27948829	27948988	160	40	0.124713	0.0628583	0.06	221.352	CG	ENSBTAG00000007446	exon	NGF	gnl|BL_ORD_ID|268821 sp|P13600|NGF_BOVIN Beta-nerve growth factor OS=Bos taurus OX=9913 GN=NGF PE=2 SV=3//1.43127e-173
3	30499132	30499182	51	5	0.549843	0.752734	-0.2	-29.692	CG	Target=Charlie2a:2715-2859;Class=DNA/hAT-Charlie	repeat
3	31304470	31304548	79	29	0.0874763	0.0492535	0.04	154.532	CG	3:31302892:31305089	CGI
3	31842472	31842566	95	8	0.972483	0.900915	0.07	36.6794	CG	Target=BovB:3459-3826;Class=LINE/RTE-BovB	repeat
3	31842472	31842566	95	8	0.972483	0.900915	0.07	36.6794	CG	Target=Bov-tA3:141-202;Class=SINE/tRNA-Core-RTE	repeat
3	31895982	31896112	131	9	0.915186	0.810471	0.1	38.8216	CG	ENSBTAG00000005973	intron	OVGP1	gnl|BL_ORD_ID|288713 sp|Q28042|OVGP1_BOVIN Oviduct-specific glycoprotein (Fragment) OS=Bos taurus OX=9913 GN=OVGP1 PE=1 SV=1//0
3	31916047	31916181	135	7	0.804866	0.597898	0.21	32.6422	CG	Target=Bov-tA1:1-224;Class=SINE/tRNA-Core-RTE	repeat
3	31916047	31916181	135	7	0.804866	0.597898	0.21	32.6422	CG	ENSBTAG00000034841	intron	--	gnl|BL_ORD_ID|298745 sp|Q689Z7|PEPC_MONDO Gastricsin OS=Monodelphis domestica OX=13616 GN=PGC PE=2 SV=1//7.37611e-131
3	33765461	33765537	77	20	0.314428	0.586173	-0.27	-137.125	CG	ENSBTAG00000037673	intron	GSTM1	gnl|BL_ORD_ID|163205 sp|P09488|GSTM1_HUMAN Glutathione S-transferase Mu 1 OS=Homo sapiens OX=9606 GN=GSTM1 PE=1 SV=3//5.42858e-138
3	33765461	33765537	77	20	0.314428	0.586173	-0.27	-137.125	CG	3:33765460:33766158	CGI
3	35123397	35123457	61	10	0.814147	0.924137	-0.11	-48.8416	CG	Target=Bov-tA2:102-212;Class=SINE/tRNA-Core-RTE	repeat
3	35758671	35758889	219	59	0.708123	0.795608	-0.09	-288.025	CG	ENSBTAG00000049591	promoter	--	gnl|BL_ORD_ID|199031 sp|Q9Z0R6|ITSN2_MOUSE Intersectin-2 OS=Mus musculus OX=10090 GN=Itsn2 PE=1 SV=2//0
3	35758671	35758889	219	59	0.708123	0.795608	-0.09	-288.025	CG	3:35758530:35758889	CGI
3	36359898	36359953	56	9	0.807601	0.928434	-0.12	-40.2957	CG	Target=Bov-tA1:1-224;Class=SINE/tRNA-Core-RTE	repeat
3	38446978	38447045	68	10	0.60357	0.78769	-0.18	-48.736	CG	Target=BovB:3041-3768;Class=LINE/RTE-BovB	repeat
3	38446978	38447045	68	10	0.60357	0.78769	-0.18	-48.736	CG	Target=Bov-tA3:141-207;Class=SINE/tRNA-Core-RTE	repeat
3	41397065	41397207	143	15	0.586032	0.718771	-0.13	-71.8325	CG	Target=BTLTR1:120-623;Class=LTR/ERVK	repeat
3	41397065	41397207	143	15	0.586032	0.718771	-0.13	-71.8325	CG	Target=BOV-A2:14-272;Class=SINE/Core-RTE	repeat
3	41397065	41397207	143	15	0.586032	0.718771	-0.13	-71.8325	CG	ENSBTAG00000000845	intron	OLFM3	gnl|BL_ORD_ID|271698 sp|Q96PB7|NOE3_HUMAN Noelin-3 OS=Homo sapiens OX=9606 GN=OLFM3 PE=1 SV=1//0
3	42742543	42743606	1064	243	0.0434519	0.090189	-0.05	-1332.74	CG	3:42742130:42743546	CGI
3	42742543	42743606	1064	243	0.0434519	0.090189	-0.05	-1332.74	CG	ENSBTAG00000031439	utr3	CDC14A	gnl|BL_ORD_ID|54591 sp|Q9UNH5|CC14A_HUMAN Dual specificity protein phosphatase CDC14A OS=Homo sapiens OX=9606 GN=CDC14A PE=1 SV=1//0
3	42742543	42743606	1064	243	0.0434519	0.090189	-0.05	-1332.74	CG	ENSBTAG00000031439	exon	CDC14A	gnl|BL_ORD_ID|54591 sp|Q9UNH5|CC14A_HUMAN Dual specificity protein phosphatase CDC14A OS=Homo sapiens OX=9606 GN=CDC14A PE=1 SV=1//0
3	42742543	42743606	1064	243	0.0434519	0.090189	-0.05	-1332.74	CG	ENSBTAG00000021101	exon	GPR88	gnl|BL_ORD_ID|159776 sp|Q9ESP4|GPR88_RAT Probable G-protein coupled receptor 88 OS=Rattus norvegicus OX=10116 GN=Gpr88 PE=2 SV=1//4.71664e-96
3	42742543	42743606	1064	243	0.0434519	0.090189	-0.05	-1332.74	CG	ENSBTAG00000021101	utr5	GPR88	gnl|BL_ORD_ID|159776 sp|Q9ESP4|GPR88_RAT Probable G-protein coupled receptor 88 OS=Rattus norvegicus OX=10116 GN=Gpr88 PE=2 SV=1//4.71664e-96
3	42742543	42743606	1064	243	0.0434519	0.090189	-0.05	-1332.74	CG	3:42743546:42745547	CGI_shore
3	42742543	42743606	1064	243	0.0434519	0.090189	-0.05	-1332.74	CG	ENSBTAG00000021101	intron	GPR88	gnl|BL_ORD_ID|159776 sp|Q9ESP4|GPR88_RAT Probable G-protein coupled receptor 88 OS=Rattus norvegicus OX=10116 GN=Gpr88 PE=2 SV=1//4.71664e-96
3	42742543	42743606	1064	243	0.0434519	0.090189	-0.05	-1332.74	CG	ENSBTAG00000031439	intron	CDC14A	gnl|BL_ORD_ID|54591 sp|Q9UNH5|CC14A_HUMAN Dual specificity protein phosphatase CDC14A OS=Homo sapiens OX=9606 GN=CDC14A PE=1 SV=1//0
3	42874370	42874470	101	6	0.519839	0.775564	-0.26	-33.5774	CG	Target=L2b:2617-3046;Class=LINE/L2	repeat
3	42874370	42874470	101	6	0.519839	0.775564	-0.26	-33.5774	CG	ENSBTAG00000031439	intron	CDC14A	gnl|BL_ORD_ID|54591 sp|Q9UNH5|CC14A_HUMAN Dual specificity protein phosphatase CDC14A OS=Homo sapiens OX=9606 GN=CDC14A PE=1 SV=1//0
3	44178721	44178777	57	7	0.915809	0.779337	0.14	34.2571	CG	Target=BOV-A2:1-136;Class=SINE/Core-RTE	repeat
3	44277733	44277832	100	38	0.0583434	0.00940852	0.05	190.12	CHH	Target=ERV3-16A3_I-int:1847-1964;Class=LTR/ERVL	repeat
3	44277733	44277832	100	38	0.0583434	0.00940852	0.05	190.12	CHH	Target=ERV3-16A3_I-int:2521-2803;Class=LTR/ERVL	repeat
3	44277733	44277832	100	38	0.0583434	0.00940852	0.05	190.12	CHH	ENSBTAG00000004591	intron	PLPPR5	gnl|BL_ORD_ID|306933 sp|Q32ZL2|PLPR5_HUMAN Phospholipid phosphatase-related protein type 5 OS=Homo sapiens OX=9606 GN=PLPPR5 PE=2 SV=2//0
3	44296528	44296607	80	11	0.913012	0.832996	0.08	52.2064	CG	ENSBTAG00000004591	intron	PLPPR5	gnl|BL_ORD_ID|306933 sp|Q32ZL2|PLPR5_HUMAN Phospholipid phosphatase-related protein type 5 OS=Homo sapiens OX=9606 GN=PLPPR5 PE=2 SV=2//0
3	44603791	44603915	125	46	0.0041148	0.0282892	-0.02	-236.715	CHH	Target=L1_BT:3049-7926;Class=LINE/L1	repeat
3	44603791	44603915	125	46	0.0041148	0.0282892	-0.02	-236.715	CHH	ENSBTAG00000031461	intron	SNX7	gnl|BL_ORD_ID|438645 sp|Q9UNH6|SNX7_HUMAN Sorting nexin-7 OS=Homo sapiens OX=9606 GN=SNX7 PE=1 SV=1//0
3	46260429	46260485	57	8	0.660451	0.381303	0.28	47.4623	CG	Target=Bov-tA1:3-217;Class=SINE/tRNA-Core-RTE	repeat
3	46260429	46260485	57	8	0.660451	0.381303	0.28	47.4623	CG	ENSBTAG00000031358	intron	DPYD	gnl|BL_ORD_ID|106242 sp|Q28007|DPYD_BOVIN Dihydropyrimidine dehydrogenase [NADP(+)] OS=Bos taurus OX=9913 GN=DPYD PE=1 SV=1//0
3	46309928	46310117	190	13	0.921564	0.770421	0.15	75.9581	CG	Target=BovB:3500-3830;Class=LINE/RTE-BovB	repeat
3	46309928	46310117	190	13	0.921564	0.770421	0.15	75.9581	CG	Target=Bov-tA3:141-207;Class=SINE/tRNA-Core-RTE	repeat
3	46309928	46310117	190	13	0.921564	0.770421	0.15	75.9581	CG	ENSBTAG00000031358	intron	DPYD	gnl|BL_ORD_ID|106242 sp|Q28007|DPYD_BOVIN Dihydropyrimidine dehydrogenase [NADP(+)] OS=Bos taurus OX=9913 GN=DPYD PE=1 SV=1//0
3	46798967	46799080	114	11	0.799162	0.901546	-0.1	-49.329	CG	Target=Bov-tA3:141-207;Class=SINE/tRNA-Core-RTE	repeat
3	46798967	46799080	114	11	0.799162	0.901546	-0.1	-49.329	CG	Target=BovB:3034-3835;Class=LINE/RTE-BovB	repeat
3	47745935	47746086	152	6	0.529976	0.810311	-0.28	-29.7792	CG	Target=BovB:2443-3831;Class=LINE/RTE-BovB	repeat
3	48083816	48083969	154	55	0.00401065	0.0285101	-0.02	-271.323	CHH	Target=Bov-tA3:141-207;Class=SINE/tRNA-Core-RTE	repeat
3	48083816	48083969	154	55	0.00401065	0.0285101	-0.02	-271.323	CHH	Target=BovB:2915-3768;Class=LINE/RTE-BovB	repeat
3	48977974	48978073	100	8	0.692808	0.915538	-0.22	-41.487	CG	Target=L1ME3A:5224-6170;Class=LINE/L1	repeat
3	49039103	49039196	94	7	0.883006	0.945917	-0.06	-35.5103	CG	Target=ERV1-1-I_BT:1-4803;Class=LTR/ERV1	repeat
3	49039103	49039196	94	7	0.883006	0.945917	-0.06	-35.5103	CG	ENSBTAG00000009698	intron	ABCD3	gnl|BL_ORD_ID|4189 sp|P28288|ABCD3_HUMAN ATP-binding cassette sub-family D member 3 OS=Homo sapiens OX=9606 GN=ABCD3 PE=1 SV=1//0
3	49728075	49728166	92	6	0.821396	0.602514	0.22	30.6679	CG	ENSBTAG00000003245	intron	BCAR3	gnl|BL_ORD_ID|41444 sp|Q58DL5|BCAR3_BOVIN Breast cancer anti-estrogen resistance protein 3 OS=Bos taurus OX=9913 GN=BCAR3 PE=2 SV=2//0
3	52522352	52522414	63	9	0.0957689	0.15717	-0.06	-41.7344	CG	3:52522035:52524741	CGI
3	53343260	53343374	115	12	0.667305	0.50387	0.16	62.7083	CG	ENSBTAG00000020958	intron	LRRC8D	gnl|BL_ORD_ID|223184 sp|Q7L1W4|LRC8D_HUMAN Volume-regulated anion channel subunit LRRC8D OS=Homo sapiens OX=9606 GN=LRRC8D PE=1 SV=1//0
3	53359922	53360078	157	12	0.249829	0.380815	-0.13	-56.7956	CG	ENSBTAG00000020958	intron	LRRC8D	gnl|BL_ORD_ID|223184 sp|Q7L1W4|LRC8D_HUMAN Volume-regulated anion channel subunit LRRC8D OS=Homo sapiens OX=9606 GN=LRRC8D PE=1 SV=1//0
3	54185730	54185823	94	21	0.223568	0.318529	-0.09	-93.0976	CG	ENSBTAG00000037634	promoter	--	gnl|BL_ORD_ID|145385 sp|P32456|GBP2_HUMAN Guanylate-binding protein 2 OS=Homo sapiens OX=9606 GN=GBP2 PE=1 SV=3//0
3	54185730	54185823	94	21	0.223568	0.318529	-0.09	-93.0976	CG	3:54185693:54186160	CGI
3	54927998	54928127	130	14	0.142734	0.259044	-0.12	-63.0794	CG	3:54926520:54928520	CGI_shore
3	54927998	54928127	130	14	0.142734	0.259044	-0.12	-63.0794	CG	ENSBTAG00000000505	promoter	KYAT3	gnl|BL_ORD_ID|201694 sp|Q0P5G4|KAT3_BOVIN Kynurenine--oxoglutarate transaminase 3 OS=Bos taurus OX=9913 GN=KYAT3 PE=2 SV=1//0
3	54927998	54928127	130	14	0.142734	0.259044	-0.12	-63.0794	CG	Target=BOV-A2:1-272;Class=SINE/Core-RTE	repeat
3	54927998	54928127	130	14	0.142734	0.259044	-0.12	-63.0794	CG	ENSBTAG00000017670	intron	--	gnl|BL_ORD_ID|145381 sp|Q5D1D6|GBP1_CHLAE Guanylate-binding protein 1 OS=Chlorocebus aethiops OX=9534 GN=GBP1 PE=2 SV=1//0
3	55304925	55304976	52	8	0.871998	0.666942	0.21	41.5968	CG	Target=LTR16A:17-451;Class=LTR/ERVL	repeat
3	56375526	56375587	62	7	0.677928	0.887716	-0.21	-33.5937	CG	Target=L1_BT:139-8390;Class=LINE/L1	repeat
3	57057891	57057963	73	6	0.718612	0.919022	-0.2	-32.1687	CG	Target=Bov-tA2:5-210;Class=SINE/tRNA-Core-RTE	repeat
3	57057891	57057963	73	6	0.718612	0.919022	-0.2	-32.1687	CG	Target=BOV-A2:1-272;Class=SINE/Core-RTE	repeat
3	57057891	57057963	73	6	0.718612	0.919022	-0.2	-32.1687	CG	ENSBTAG00000017595	intron	--	gnl|BL_ORD_ID|180475 sp|Q7LGA3|HS2ST_HUMAN Heparan sulfate 2-O-sulfotransferase 1 OS=Homo sapiens OX=9606 GN=HS2ST1 PE=1 SV=1//0
3	57219353	57219875	523	8	0.804285	0.479305	0.32	52.7947	CG	Target=MamRTE1:3500-3625;Class=LINE/RTE-BovB	repeat
3	57249171	57249279	109	21	0.876816	0.960797	-0.08	-93.2538	CG	3:57249169:57249485	CGI
3	59473924	59474192	269	50	0.208465	0.0966462	0.11	353.457	CG	3:59473968:59474192	CGI
3	59473924	59474192	269	50	0.208465	0.0966462	0.11	353.457	CG	3:59471967:59473967	CGI_shore
3	60125575	60125784	210	67	0.00370373	0.0375403	-0.03	-531.525	CHH	ENSBTAG00000003322	intron	TTLL7	gnl|BL_ORD_ID|488476 sp|Q6ZT98|TTLL7_HUMAN Tubulin polyglutamylase TTLL7 OS=Homo sapiens OX=9606 GN=TTLL7 PE=1 SV=2//0
3	61312078	61312184	107	8	0.82161	0.640022	0.18	42.9582	CG	Target=Bov-tA2:138-204;Class=SINE/tRNA-Core-RTE	repeat
3	61312078	61312184	107	8	0.82161	0.640022	0.18	42.9582	CG	Target=BovB:2428-3768;Class=LINE/RTE-BovB	repeat
3	62634891	62634981	91	25	0.0901536	0.143421	-0.05	-113.948	CG	3:62632413:62635510	CGI
3	62634891	62634981	91	25	0.0901536	0.143421	-0.05	-113.948	CG	ENSBTAG00000012305	promoter	ADGRL2	gnl|BL_ORD_ID|12184 sp|O97817|AGRL2_BOVIN Adhesion G protein-coupled receptor L2 OS=Bos taurus OX=9913 GN=ADGRL2 PE=2 SV=1//0
3	62634891	62634981	91	25	0.0901536	0.143421	-0.05	-113.948	CG	ENSBTAG00000012305	intron	ADGRL2	gnl|BL_ORD_ID|12184 sp|O97817|AGRL2_BOVIN Adhesion G protein-coupled receptor L2 OS=Bos taurus OX=9913 GN=ADGRL2 PE=2 SV=1//0
3	63179516	63179610	95	6	0.138486	0.497862	-0.36	-42.3858	CG	Target=BovB:3417-3825;Class=LINE/RTE-BovB	repeat
3	63179516	63179610	95	6	0.138486	0.497862	-0.36	-42.3858	CG	Target=Bov-tA2:138-204;Class=SINE/tRNA-Core-RTE	repeat
3	63580124	63580264	141	31	0.0468569	0.00827563	0.04	130.173	CHH	Target=L1_BT:7925-8378;Class=LINE/L1	repeat
3	67288881	67289385	505	7	0.614565	0.267787	0.35	47.644	CG	ENSBTAG00000017411	intron	AK5	gnl|BL_ORD_ID|200511 sp|A4IFD0|KAD5_BOVIN Adenylate kinase isoenzyme 5 OS=Bos taurus OX=9913 GN=Ak5 PE=2 SV=1//0
3	72810639	72810720	82	17	0.076946	0.123682	-0.05	-73.1878	CG	3:72810614:72811927	CGI
3	72810639	72810720	82	17	0.076946	0.123682	-0.05	-73.1878	CG	ENSBTAG00000055278	promoter	NEGR1	gnl|BL_ORD_ID|267564 sp|Q7Z3B1|NEGR1_HUMAN Neuronal growth regulator 1 OS=Homo sapiens OX=9606 GN=NEGR1 PE=1 SV=3//0
3	73157440	73157522	83	7	0.860383	0.731494	0.13	31.0179	CG	Target=BovB:3831-3847;Class=LINE/RTE-BovB	repeat
3	73157440	73157522	83	7	0.860383	0.731494	0.13	31.0179	CG	Target=Bov-tA3:141-207;Class=SINE/tRNA-Core-RTE	repeat
3	73157440	73157522	83	7	0.860383	0.731494	0.13	31.0179	CG	Target=BovB:3656-3830;Class=LINE/RTE-BovB	repeat
3	73157440	73157522	83	7	0.860383	0.731494	0.13	31.0179	CG	ENSBTAG00000055278	intron	NEGR1	gnl|BL_ORD_ID|267564 sp|Q7Z3B1|NEGR1_HUMAN Neuronal growth regulator 1 OS=Homo sapiens OX=9606 GN=NEGR1 PE=1 SV=3//0
3	73394725	73394825	101	9	0.817912	0.917497	-0.1	-43.2501	CG	Target=BOV-A2:49-115;Class=SINE/Core-RTE	repeat
3	73394725	73394825	101	9	0.817912	0.917497	-0.1	-43.2501	CG	Target=BovB:3450-3768;Class=LINE/RTE-BovB	repeat
3	73394725	73394825	101	9	0.817912	0.917497	-0.1	-43.2501	CG	ENSBTAG00000055278	intron	NEGR1	gnl|BL_ORD_ID|267564 sp|Q7Z3B1|NEGR1_HUMAN Neuronal growth regulator 1 OS=Homo sapiens OX=9606 GN=NEGR1 PE=1 SV=3//0
3	74155283	74155480	198	6	0.885161	0.636944	0.25	30.3234	CG	ENSBTAG00000002627	intron	ZRANB2	gnl|BL_ORD_ID|556728 sp|Q5R580|ZRAB2_PONAB Zinc finger Ran-binding domain-containing protein 2 OS=Pongo abelii OX=9601 GN=ZRANB2 PE=2 SV=1//1.84929e-76
3	74187556	74187645	90	11	0.392606	0.515686	-0.12	-50.3002	CG	3:74186834:74188835	CGI_shore
3	74187556	74187645	90	11	0.392606	0.515686	-0.12	-50.3002	CG	3:74187424:74189425	CGI_shore
3	74187556	74187645	90	11	0.392606	0.515686	-0.12	-50.3002	CG	ENSBTAG00000019230	intron	PTGER3	gnl|BL_ORD_ID|298214 sp|P34979|PE2R3_BOVIN Prostaglandin E2 receptor EP3 subtype OS=Bos taurus OX=9913 GN=PTGER3 PE=2 SV=1//0
3	75645562	75645721	160	63	0.0806955	0.124259	-0.04	-306.448	CG	3:75644224:75645817	CGI
3	75645562	75645721	160	63	0.0806955	0.124259	-0.04	-306.448	CG	ENSBTAG00000009338	promoter	LRRC7	gnl|BL_ORD_ID|223468 sp|F1MCA7|LRRC7_BOVIN Leucine-rich repeat-containing protein 7 OS=Bos taurus OX=9913 GN=LRRC7 PE=3 SV=3//0
3	75645562	75645721	160	63	0.0806955	0.124259	-0.04	-306.448	CG	ENSBTAG00000053527	exon	--	-//-
3	77817760	77817850	91	9	0.629425	0.481071	0.15	43.2386	CG	Target=BOV-A2:1-272;Class=SINE/Core-RTE	repeat
3	77836899	77837098	200	28	0.827801	0.625437	0.2	191.009	CG	Target=L1M8:110-1252;Class=LINE/L1	repeat
3	77836899	77837098	200	28	0.827801	0.625437	0.2	191.009	CG	Target=L1M8:786-7227;Class=LINE/L1	repeat
3	78887918	78888710	793	6	0.892642	0.577862	0.31	36.3116	CG	Target=L1MC1:5872-6333;Class=LINE/L1	repeat
3	78887918	78888710	793	6	0.892642	0.577862	0.31	36.3116	CG	Target=Kanga1a:477-754;Class=DNA/TcMar-Tc2	repeat
3	78887918	78888710	793	6	0.892642	0.577862	0.31	36.3116	CG	Target=Kanga1a:1-349;Class=DNA/TcMar-Tc2	repeat
3	79925532	79925642	111	12	0.523651	0.649637	-0.13	-58.0547	CG	ENSBTAG00000005909	promoter	LEPROT	gnl|BL_ORD_ID|284635 sp|Q3SYT0|OBRG_BOVIN Leptin receptor gene-related protein OS=Bos taurus OX=9913 GN=LEPROT PE=2 SV=1//4.87822e-82
3	79925532	79925642	111	12	0.523651	0.649637	-0.13	-58.0547	CG	3:79925388:79927389	CGI_shore
3	80045296	80045362	67	19	0.107048	0.0653766	0.04	78.3928	CG	3:80044694:80045547	CGI
3	80045296	80045362	67	19	0.107048	0.0653766	0.04	78.3928	CG	ENSBTAG00000030749	promoter	DNAJC6	gnl|BL_ORD_ID|39542 sp|Q27974|AUXI_BOVIN Putative tyrosine-protein phosphatase auxilin OS=Bos taurus OX=9913 GN=DNAJC6 PE=1 SV=1//0
3	80045296	80045362	67	19	0.107048	0.0653766	0.04	78.3928	CG	ENSBTAG00000030749	intron	DNAJC6	gnl|BL_ORD_ID|39542 sp|Q27974|AUXI_BOVIN Putative tyrosine-protein phosphatase auxilin OS=Bos taurus OX=9913 GN=DNAJC6 PE=1 SV=1//0
3	80310408	80310573	166	37	0.00191999	0.0287444	-0.03	-187.456	CHH	Target=L1-2_BT:1830-2015;Class=LINE/L1	repeat
3	80541343	80541437	95	8	0.64304	0.772172	-0.13	-38.3115	CG	ENSBTAG00000003147	exon	JAK1	gnl|BL_ORD_ID|199437 sp|P23458|JAK1_HUMAN Tyrosine-protein kinase JAK1 OS=Homo sapiens OX=9606 GN=JAK1 PE=1 SV=2//0
3	84621261	84621402	142	19	0.525896	0.392231	0.13	105.705	CG	3:84620723:84622724	CGI_shore
3	84621261	84621402	142	19	0.525896	0.392231	0.13	105.705	CG	ENSBTAG00000000074	promoter	NFIA	gnl|BL_ORD_ID|268251 sp|P09414|NFIA_RAT Nuclear factor 1 A-type OS=Rattus norvegicus OX=10116 GN=Nfia PE=1 SV=2//0
3	85835728	85835832	105	18	0.176966	0.291181	-0.11	-89.1236	CG	3:85834157:85836157	CGI_shore
3	85835728	85835832	105	18	0.176966	0.291181	-0.11	-89.1236	CG	ENSBTAG00000051542	promoter	--	gnl|BL_ORD_ID|76341 sp|P51589|CP2J2_HUMAN Cytochrome P450 2J2 OS=Homo sapiens OX=9606 GN=CYP2J2 PE=1 SV=2//0
3	86053825	86054037	213	32	0.138525	0.0535551	0.08	184.841	CG	ENSBTAG00000051030	utr5	--	gnl|BL_ORD_ID|76341 sp|P51589|CP2J2_HUMAN Cytochrome P450 2J2 OS=Homo sapiens OX=9606 GN=CYP2J2 PE=1 SV=2//0
3	86053825	86054037	213	32	0.138525	0.0535551	0.08	184.841	CG	ENSBTAG00000051030	exon	--	gnl|BL_ORD_ID|76341 sp|P51589|CP2J2_HUMAN Cytochrome P450 2J2 OS=Homo sapiens OX=9606 GN=CYP2J2 PE=1 SV=2//0
3	86241807	86241882	76	7	0.911231	0.805863	0.11	30.2822	CG	ENSBTAG00000030669	intron	FGGY	gnl|BL_ORD_ID|131931 sp|Q96C11|FGGY_HUMAN FGGY carbohydrate kinase domain-containing protein OS=Homo sapiens OX=9606 GN=FGGY PE=1 SV=2//0
3	86306504	86306608	105	11	0.314375	0.457066	-0.14	-52.7896	CG	ENSBTAG00000030669	exon	FGGY	gnl|BL_ORD_ID|131931 sp|Q96C11|FGGY_HUMAN FGGY carbohydrate kinase domain-containing protein OS=Homo sapiens OX=9606 GN=FGGY PE=1 SV=2//0
3	86306504	86306608	105	11	0.314375	0.457066	-0.14	-52.7896	CG	ENSBTAG00000030669	intron	FGGY	gnl|BL_ORD_ID|131931 sp|Q96C11|FGGY_HUMAN FGGY carbohydrate kinase domain-containing protein OS=Homo sapiens OX=9606 GN=FGGY PE=1 SV=2//0
3	86909498	86909585	88	9	0.735249	0.854351	-0.12	-43.3625	CG	Target=Bov-tA2:12-206;Class=SINE/tRNA-Core-RTE	repeat
3	87229936	87230056	121	17	0.254257	0.363061	-0.11	-83.8873	CG	3:87229076:87231077	CGI_shore
3	87229936	87230056	121	17	0.254257	0.363061	-0.11	-83.8873	CG	3:87229719:87230095	CGI
3	87229936	87230056	121	17	0.254257	0.363061	-0.11	-83.8873	CG	3:87228190:87230191	CGI_shore
3	88744442	88744554	113	8	0.779526	0.578409	0.2	39.8109	CG	ENSBTAG00000013802	intron	DAB1	gnl|BL_ORD_ID|88470 sp|O75553|DAB1_HUMAN Disabled homolog 1 OS=Homo sapiens OX=9606 GN=DAB1 PE=1 SV=3//0
3	88794888	88795958	1071	10	0.266386	0.0144593	0.25	63.0135	CG	Target=MIR:1-253;Class=SINE/MIR	repeat
3	88794888	88795958	1071	10	0.266386	0.0144593	0.25	63.0135	CG	Target=Charlie4z:21-129;Class=DNA/hAT-Charlie	repeat
3	88794888	88795958	1071	10	0.266386	0.0144593	0.25	63.0135	CG	Target=MLT1L:439-537;Class=LTR/ERVL-MaLR	repeat
3	88794888	88795958	1071	10	0.266386	0.0144593	0.25	63.0135	CG	ENSBTAG00000013802	intron	DAB1	gnl|BL_ORD_ID|88470 sp|O75553|DAB1_HUMAN Disabled homolog 1 OS=Homo sapiens OX=9606 GN=DAB1 PE=1 SV=3//0
3	89349056	89349148	93	5	0.858725	0.600047	0.26	32.3502	CG	Target=Bov-tA2:5-204;Class=SINE/tRNA-Core-RTE	repeat
3	89349056	89349148	93	5	0.858725	0.600047	0.26	32.3502	CG	Target=Bov-tA2:5-123;Class=SINE/tRNA-Core-RTE	repeat
3	89349056	89349148	93	5	0.858725	0.600047	0.26	32.3502	CG	ENSBTAG00000009314	intron	FYB2	gnl|BL_ORD_ID|140612 sp|Q5VWT5|FYB2_HUMAN FYN-binding protein 2 OS=Homo sapiens OX=9606 GN=FYB2 PE=1 SV=1//0
3	89419391	89419532	142	17	0.740352	0.877701	-0.14	-87.7071	CG	ENSBTAG00000009314	intron	FYB2	gnl|BL_ORD_ID|140612 sp|Q5VWT5|FYB2_HUMAN FYN-binding protein 2 OS=Homo sapiens OX=9606 GN=FYB2 PE=1 SV=1//0
3	89419391	89419532	142	17	0.740352	0.877701	-0.14	-87.7071	CG	Target=L1_BT:3048-7936;Class=LINE/L1	repeat
3	89419391	89419532	142	17	0.740352	0.877701	-0.14	-87.7071	CG	Target=L1_BT:428-1156;Class=LINE/L1	repeat
3	90117701	90117874	174	6	0.0413082	0.359273	-0.32	-36.3507	CG	Target=L1M5:2670-3241;Class=LINE/L1	repeat
3	90117701	90117874	174	6	0.0413082	0.359273	-0.32	-36.3507	CG	Target=BovB:3835-3847;Class=LINE/RTE-BovB	repeat
3	90117701	90117874	174	6	0.0413082	0.359273	-0.32	-36.3507	CG	Target=Bov-tA2:138-204;Class=SINE/tRNA-Core-RTE	repeat
3	90117701	90117874	174	6	0.0413082	0.359273	-0.32	-36.3507	CG	Target=BovB:3198-3834;Class=LINE/RTE-BovB	repeat
3	90314171	90314361	191	56	0.00313213	0.0369024	-0.03	-335.112	CHH	Target=L1-3_BT:1096-7587;Class=LINE/L1	repeat
3	90315618	90315719	102	12	0.918987	0.799605	0.12	66.347	CG	Target=L1-3_BT:4-1069;Class=LINE/L1	repeat
3	91484764	91484918	155	31	0.536229	0.660093	-0.12	-166.014	CG	ENSBTAG00000017145	intron	LEXM	gnl|BL_ORD_ID|215726 sp|Q3ZCV2|LEXM_HUMAN Lymphocyte expansion molecule OS=Homo sapiens OX=9606 GN=LEXM PE=2 SV=4//0
3	91484764	91484918	155	31	0.536229	0.660093	-0.12	-166.014	CG	3:91482808:91484808	CGI_shore
3	91484764	91484918	155	31	0.536229	0.660093	-0.12	-166.014	CG	ENSBTAG00000017145	exon	LEXM	gnl|BL_ORD_ID|215726 sp|Q3ZCV2|LEXM_HUMAN Lymphocyte expansion molecule OS=Homo sapiens OX=9606 GN=LEXM PE=2 SV=4//0
3	91484764	91484918	155	31	0.536229	0.660093	-0.12	-166.014	CG	3:91484809:91485056	CGI
3	91856781	91856888	108	11	0.543203	0.757488	-0.21	-74.156	CG	ENSBTAG00000010717	intron	SSBP3	gnl|BL_ORD_ID|443836 sp|Q9D032|SSBP3_MOUSE Single-stranded DNA-binding protein 3 OS=Mus musculus OX=10090 GN=Ssbp3 PE=1 SV=2//5.05814e-159
3	91869765	91869819	55	9	0.236725	0.333488	-0.1	-43.8579	CG	ENSBTAG00000010717	intron	SSBP3	gnl|BL_ORD_ID|443836 sp|Q9D032|SSBP3_MOUSE Single-stranded DNA-binding protein 3 OS=Mus musculus OX=10090 GN=Ssbp3 PE=1 SV=2//5.05814e-159
3	91900985	91901122	138	12	0.803342	0.669513	0.13	60.0404	CG	Target=Charlie4z:23-164;Class=DNA/hAT-Charlie	repeat
3	91900985	91901122	138	12	0.803342	0.669513	0.13	60.0404	CG	ENSBTAG00000010717	intron	SSBP3	gnl|BL_ORD_ID|443836 sp|Q9D032|SSBP3_MOUSE Single-stranded DNA-binding protein 3 OS=Mus musculus OX=10090 GN=Ssbp3 PE=1 SV=2//5.05814e-159
3	91958102	91958246	145	15	0.229321	0.371099	-0.14	-78.3077	CG	Target=Bov-tA2:132-206;Class=SINE/tRNA-Core-RTE	repeat
3	91958102	91958246	145	15	0.229321	0.371099	-0.14	-78.3077	CG	ENSBTAG00000010717	intron	SSBP3	gnl|BL_ORD_ID|443836 sp|Q9D032|SSBP3_MOUSE Single-stranded DNA-binding protein 3 OS=Mus musculus OX=10090 GN=Ssbp3 PE=1 SV=2//5.05814e-159
3	92246399	92246530	132	12	0.740446	0.890358	-0.15	-62.555	CG	ENSBTAG00000019198	intron	LRRC42	gnl|BL_ORD_ID|223097 sp|Q2HJ90|LRC42_BOVIN Leucine-rich repeat-containing protein 42 OS=Bos taurus OX=9913 GN=LRRC42 PE=2 SV=1//0
3	92688585	92688684	100	8	0.783316	0.445448	0.34	68.5142	CG	ENSBTAG00000017986	intron	GLIS1	gnl|BL_ORD_ID|151312 sp|Q8K1M4|GLIS1_MOUSE Zinc finger protein GLIS1 OS=Mus musculus OX=10090 GN=Glis1 PE=2 SV=2//0
3	92729109	92729209	101	29	0.783867	0.898945	-0.12	-170.704	CG	ENSBTAG00000017986	intron	GLIS1	gnl|BL_ORD_ID|151312 sp|Q8K1M4|GLIS1_MOUSE Zinc finger protein GLIS1 OS=Mus musculus OX=10090 GN=Glis1 PE=2 SV=2//0
3	92729109	92729209	101	29	0.783867	0.898945	-0.12	-170.704	CG	Target=Bov-tA3:142-224;Class=SINE/tRNA-Core-RTE	repeat
3	92906888	92906947	60	7	0.631918	0.817269	-0.19	-30.2298	CG	Target=L1_BT:7168-8377;Class=LINE/L1	repeat
3	92926236	92926312	77	7	0.460303	0.299752	0.16	30.1191	CG	ENSBTAG00000000736	intron	LRP8	gnl|BL_ORD_ID|223426 sp|Q14114|LRP8_HUMAN Low-density lipoprotein receptor-related protein 8 OS=Homo sapiens OX=9606 GN=LRP8 PE=1 SV=4//0
3	92967607	92967759	153	57	0.943079	0.895976	0.05	266.632	CG	ENSBTAG00000000736	intron	LRP8	gnl|BL_ORD_ID|223426 sp|Q14114|LRP8_HUMAN Low-density lipoprotein receptor-related protein 8 OS=Homo sapiens OX=9606 GN=LRP8 PE=1 SV=4//0
3	92967607	92967759	153	57	0.943079	0.895976	0.05	266.632	CG	3:92967404:92967990	CGI
3	92967607	92967759	153	57	0.943079	0.895976	0.05	266.632	CG	ENSBTAG00000000736	exon	LRP8	gnl|BL_ORD_ID|223426 sp|Q14114|LRP8_HUMAN Low-density lipoprotein receptor-related protein 8 OS=Homo sapiens OX=9606 GN=LRP8 PE=1 SV=4//0
3	95867451	95867639	189	62	0.0854301	0.0482093	0.04	304.298	CG	3:95863894:95872318	CGI
3	95867451	95867639	189	62	0.0854301	0.0482093	0.04	304.298	CG	ENSBTAG00000010414	intron	DMRTA2	gnl|BL_ORD_ID|100774 sp|A6QQ94|DMTA2_BOVIN Doublesex- and mab-3-related transcription factor A2 OS=Bos taurus OX=9913 GN=DMRTA2 PE=2 SV=1//0
3	95867451	95867639	189	62	0.0854301	0.0482093	0.04	304.298	CG	ENSBTAG00000010414	utr5	DMRTA2	gnl|BL_ORD_ID|100774 sp|A6QQ94|DMTA2_BOVIN Doublesex- and mab-3-related transcription factor A2 OS=Bos taurus OX=9913 GN=DMRTA2 PE=2 SV=1//0
3	95867451	95867639	189	62	0.0854301	0.0482093	0.04	304.298	CG	ENSBTAG00000010414	exon	DMRTA2	gnl|BL_ORD_ID|100774 sp|A6QQ94|DMTA2_BOVIN Doublesex- and mab-3-related transcription factor A2 OS=Bos taurus OX=9913 GN=DMRTA2 PE=2 SV=1//0
3	96588809	96589227	419	6	0.611105	0.214829	0.4	44.0948	CG	Target=BovB:2408-3258;Class=LINE/RTE-BovB	repeat
3	96637037	96638283	1247	6	0.405088	0.143431	0.26	35.4256	CG	Target=L2c:3123-3345;Class=LINE/L2	repeat
3	96637037	96638283	1247	6	0.405088	0.143431	0.26	35.4256	CG	Target=BOV-A2:51-115;Class=SINE/Core-RTE	repeat
3	97592507	97592558	52	8	0.791193	0.900434	-0.11	-35.6864	CG	ENSBTAG00000012722	intron	--	gnl|BL_ORD_ID|54182 sp|Q5VU57|CBPC6_HUMAN Cytosolic carboxypeptidase 6 OS=Homo sapiens OX=9606 GN=AGBL4 PE=2 SV=3//0
3	97592507	97592558	52	8	0.791193	0.900434	-0.11	-35.6864	CG	Target=MIR:5-258;Class=SINE/MIR	repeat
3	98535731	98535926	196	61	0.0640182	0.119755	-0.06	-307.327	CG	3:98535566:98535968	CGI
3	98838440	98838548	109	18	0.213262	0.12889	0.08	88.5898	CG	3:98837878:98839711	CGI
3	98838440	98838548	109	18	0.213262	0.12889	0.08	88.5898	CG	ENSBTAG00000051070	intron	--	-//-
3	99638461	99638527	67	19	0.111607	0.0710089	0.04	70.1324	CG	3:99637294:99639352	CGI
3	99642980	99643042	63	15	0.062287	0.089364	-0.03	-50.7732	CG	3:99642702:99643265	CGI
3	99912920	99913015	96	12	0.532546	0.679044	-0.15	-60.1325	CG	3:99912809:99914810	CGI_shore
3	100072729	100072823	95	19	0.807607	0.889284	-0.08	-88.3823	CG	ENSBTAG00000020444	exon	MAST2	gnl|BL_ORD_ID|228414 sp|Q6P0Q8|MAST2_HUMAN Microtubule-associated serine/threonine-protein kinase 2 OS=Homo sapiens OX=9606 GN=MAST2 PE=1 SV=2//0
3	100072729	100072823	95	19	0.807607	0.889284	-0.08	-88.3823	CG	3:100072541:100072805	CGI
3	100072729	100072823	95	19	0.807607	0.889284	-0.08	-88.3823	CG	3:100072805:100074806	CGI_shore
3	101293432	101293651	220	48	0.261855	0.441214	-0.18	-431.344	CG	3:101293126:101293917	CGI
3	101293432	101293651	220	48	0.261855	0.441214	-0.18	-431.344	CG	ENSBTAG00000011822	intron	ARMH1	gnl|BL_ORD_ID|49096 sp|A7MBF6|CA228_BOVIN Uncharacterized protein C1orf228 homolog OS=Bos taurus OX=9913 PE=2 SV=1//0
3	101293432	101293651	220	48	0.261855	0.441214	-0.18	-431.344	CG	ENSBTAG00000011822	exon	ARMH1	gnl|BL_ORD_ID|49096 sp|A7MBF6|CA228_BOVIN Uncharacterized protein C1orf228 homolog OS=Bos taurus OX=9913 PE=2 SV=1//0
3	102418679	102418781	103	16	0.885873	0.768544	0.12	88.6676	CG	3:102418394:102420395	CGI_shore
3	102418679	102418781	103	16	0.885873	0.768544	0.12	88.6676	CG	ENSBTAG00000000253	intron	PTPRF	gnl|BL_ORD_ID|325945 sp|A7MBJ4|PTPRF_BOVIN Receptor-type tyrosine-protein phosphatase F OS=Bos taurus OX=9913 GN=PTPRF PE=2 SV=1//0
3	102800667	102800733	67	7	0.137631	0.271054	-0.13	-31.3647	CG	ENSBTAG00000021547	exon	CFAP57	gnl|BL_ORD_ID|59577 sp|Q96MR6|CFA57_HUMAN Cilia- and flagella-associated protein 57 OS=Homo sapiens OX=9606 GN=CFAP57 PE=2 SV=3//0
3	103333295	103333359	65	9	0.89308	0.92443	-0.03	-31.4619	CG	3:103333201:103333470	CGI
3	103333295	103333359	65	9	0.89308	0.92443	-0.03	-31.4619	CG	ENSBTAG00000009617	intron	SLC2A1	gnl|BL_ORD_ID|163632 sp|P27674|GTR1_BOVIN Solute carrier family 2, facilitated glucose transporter member 1 OS=Bos taurus OX=9913 GN=SLC2A1 PE=1 SV=1//0
3	103333295	103333359	65	9	0.89308	0.92443	-0.03	-31.4619	CG	ENSBTAG00000009617	exon	SLC2A1	gnl|BL_ORD_ID|163632 sp|P27674|GTR1_BOVIN Solute carrier family 2, facilitated glucose transporter member 1 OS=Bos taurus OX=9913 GN=SLC2A1 PE=1 SV=1//0
3	104174111	104174167	57	7	0.945589	0.868841	0.08	33.1243	CG	ENSBTAG00000049296	intron	--	-//-
3	104356305	104356395	91	6	0.96686	0.81339	0.15	32.7302	CG	Target=L1MB1:5516-6167;Class=LINE/L1	repeat
3	104492334	104492428	95	6	0.846396	0.623716	0.22	30.97	CG	Target=MIRb:18-255;Class=SINE/MIR	repeat
3	104492334	104492428	95	6	0.846396	0.623716	0.22	30.97	CG	ENSBTAG00000053979	intron	--	-//-
3	104816191	104816257	67	11	0.0658736	0.101392	-0.04	-46.0192	CG	3:104814208:104816208	CGI_shore
3	104816191	104816257	67	11	0.0658736	0.101392	-0.04	-46.0192	CG	3:104815455:104817456	CGI_shore
3	104816191	104816257	67	11	0.0658736	0.101392	-0.04	-46.0192	CG	3:104816209:104817465	CGI
3	104816191	104816257	67	11	0.0658736	0.101392	-0.04	-46.0192	CG	ENSBTAG00000024115	TES	FOXO6	gnl|BL_ORD_ID|137111 sp|Q70KY4|FOXO6_MOUSE Forkhead box protein O6 OS=Mus musculus OX=10090 GN=Foxo6 PE=1 SV=1//2.28511e-21
3	104816191	104816257	67	11	0.0658736	0.101392	-0.04	-46.0192	CG	ENSBTAG00000024115	exon	FOXO6	gnl|BL_ORD_ID|137111 sp|Q70KY4|FOXO6_MOUSE Forkhead box protein O6 OS=Mus musculus OX=10090 GN=Foxo6 PE=1 SV=1//2.28511e-21
3	105174753	105174895	143	16	0.494525	0.637996	-0.14	-83.7419	CG	ENSBTAG00000001629	intron	SCMH1	gnl|BL_ORD_ID|428139 sp|Q96GD3|SCMH1_HUMAN Polycomb protein SCMH1 OS=Homo sapiens OX=9606 GN=SCMH1 PE=1 SV=1//0
3	105400987	105401157	171	39	0.118577	0.180618	-0.06	-188.569	CG	ENSBTAG00000002644	intron	KCNQ4	gnl|BL_ORD_ID|202817 sp|P56696|KCNQ4_HUMAN Potassium voltage-gated channel subfamily KQT member 4 OS=Homo sapiens OX=9606 GN=KCNQ4 PE=1 SV=2//0
3	105400987	105401157	171	39	0.118577	0.180618	-0.06	-188.569	CG	3:105400953:105401261	CGI
3	105400987	105401157	171	39	0.118577	0.180618	-0.06	-188.569	CG	ENSBTAG00000002644	exon	KCNQ4	gnl|BL_ORD_ID|202817 sp|P56696|KCNQ4_HUMAN Potassium voltage-gated channel subfamily KQT member 4 OS=Homo sapiens OX=9606 GN=KCNQ4 PE=1 SV=2//0
3	105694483	105694645	163	39	0.188141	0.256991	-0.07	-173.889	CG	3:105694429:105694706	CGI
3	106205696	106205862	167	14	0.752462	0.592178	0.16	78.8662	CG	3:106205097:106207098	CGI_shore
3	106205696	106205862	167	14	0.752462	0.592178	0.16	78.8662	CG	Target=BovB:3728-3768;Class=LINE/RTE-BovB	repeat
3	106205696	106205862	167	14	0.752462	0.592178	0.16	78.8662	CG	Target=Bov-tA1:144-217;Class=SINE/tRNA-Core-RTE	repeat
3	106205696	106205862	167	14	0.752462	0.592178	0.16	78.8662	CG	ENSBTAG00000013832	intron	TRIT1	gnl|BL_ORD_ID|245238 sp|Q9H3H1|MOD5_HUMAN tRNA dimethylallyltransferase OS=Homo sapiens OX=9606 GN=TRIT1 PE=1 SV=1//0
3	106220184	106220302	119	17	0.745305	0.615925	0.13	94.9615	CG	ENSBTAG00000013832	intron	TRIT1	gnl|BL_ORD_ID|245238 sp|Q9H3H1|MOD5_HUMAN tRNA dimethylallyltransferase OS=Homo sapiens OX=9606 GN=TRIT1 PE=1 SV=1//0
3	106318924	106319077	154	27	0.894057	0.809985	0.08	134.997	CG	ENSBTAG00000053451	exon	--	gnl|BL_ORD_ID|45469 sp|P34820|BMP8B_HUMAN Bone morphogenetic protein 8B OS=Homo sapiens OX=9606 GN=BMP8B PE=2 SV=2//0
3	106318924	106319077	154	27	0.894057	0.809985	0.08	134.997	CG	3:106318828:106319077	CGI
3	106318924	106319077	154	27	0.894057	0.809985	0.08	134.997	CG	ENSBTAG00000053451	intron	--	gnl|BL_ORD_ID|45469 sp|P34820|BMP8B_HUMAN Bone morphogenetic protein 8B OS=Homo sapiens OX=9606 GN=BMP8B PE=2 SV=2//0
3	106549430	106549594	165	33	0.346664	0.47223	-0.13	-174.989	CG	3:106549346:106549914	CGI
3	106549430	106549594	165	33	0.346664	0.47223	-0.13	-174.989	CG	ENSBTAG00000050691	exon	BMP8A	gnl|BL_ORD_ID|45469 sp|P34820|BMP8B_HUMAN Bone morphogenetic protein 8B OS=Homo sapiens OX=9606 GN=BMP8B PE=2 SV=2//0
3	106558487	106558580	94	13	0.755767	0.889008	-0.13	-67.4218	CG	ENSBTAG00000050691	intron	BMP8A	gnl|BL_ORD_ID|45469 sp|P34820|BMP8B_HUMAN Bone morphogenetic protein 8B OS=Homo sapiens OX=9606 GN=BMP8B PE=2 SV=2//0
3	106561725	106561859	135	11	0.517804	0.732887	-0.22	-66.4445	CG	ENSBTAG00000050691	intron	BMP8A	gnl|BL_ORD_ID|45469 sp|P34820|BMP8B_HUMAN Bone morphogenetic protein 8B OS=Homo sapiens OX=9606 GN=BMP8B PE=2 SV=2//0
3	106561725	106561859	135	11	0.517804	0.732887	-0.22	-66.4445	CG	3:106561511:106563511	CGI_shore
3	106561725	106561859	135	11	0.517804	0.732887	-0.22	-66.4445	CG	Target=MER87A2_BT:465-813;Class=LTR/ERV1	repeat
3	106597424	106597525	102	6	0.544677	0.292958	0.25	31.6969	CG	ENSBTAG00000021024	intron	MACF1	gnl|BL_ORD_ID|227015 sp|Q9UPN3|MACF1_HUMAN Microtubule-actin cross-linking factor 1, isoforms 1/2/3/5 OS=Homo sapiens OX=9606 GN=MACF1 PE=1 SV=4//0
3	106805111	106805186	76	6	0.954766	0.67065	0.28	42.0281	CG	ENSBTAG00000021024	intron	MACF1	gnl|BL_ORD_ID|227015 sp|Q9UPN3|MACF1_HUMAN Microtubule-actin cross-linking factor 1, isoforms 1/2/3/5 OS=Homo sapiens OX=9606 GN=MACF1 PE=1 SV=4//0
3	106834044	106834104	61	6	0.2268	0.0304371	0.2	38.7089	CG	ENSBTAG00000021024	intron	MACF1	gnl|BL_ORD_ID|227015 sp|Q9UPN3|MACF1_HUMAN Microtubule-actin cross-linking factor 1, isoforms 1/2/3/5 OS=Homo sapiens OX=9606 GN=MACF1 PE=1 SV=4//0
3	107581565	107581722	158	12	0.636995	0.824309	-0.19	-66.4077	CG	Target=BOV-A2:1-272;Class=SINE/Core-RTE	repeat
3	108007117	108007239	123	17	0.038284	0.123737	-0.09	-102.607	CG	ENSBTAG00000024107	promoter	INPP5B	gnl|BL_ORD_ID|185951 sp|P32019|I5P2_HUMAN Type II inositol 1,4,5-trisphosphate 5-phosphatase OS=Homo sapiens OX=9606 GN=INPP5B PE=1 SV=4//4.93312e-10
3	109536224	109536394	171	53	0.673714	0.567397	0.11	295.037	CG	3:109535032:109537837	CGI
3	109536224	109536394	171	53	0.673714	0.567397	0.11	295.037	CG	ENSBTAG00000014358	exon	EVA1B	gnl|BL_ORD_ID|122954 sp|Q9NVM1|EVA1B_HUMAN Protein eva-1 homolog B OS=Homo sapiens OX=9606 GN=EVA1B PE=1 SV=1//4.01964e-26
3	111394123	111394186	64	7	0.42654	0.586353	-0.16	-32.0415	CG	Target=ERV2-1-LTR_BT:1-1077;Class=LTR/ERVK	repeat
3	111570013	111570074	62	10	0.394639	0.539813	-0.15	-45.9448	CG	ENSBTAG00000020798	promoter	C3H1orf94	gnl|BL_ORD_ID|48907 sp|Q6P1W5|CA094_HUMAN Uncharacterized protein C1orf94 OS=Homo sapiens OX=9606 GN=C1orf94 PE=1 SV=2//0
3	111570013	111570074	62	10	0.394639	0.539813	-0.15	-45.9448	CG	Target=MamRep38:47-295;Class=DNA/hAT	repeat
3	112244763	112244886	124	17	0.798355	0.900225	-0.1	-89.5437	CG	3:112244585:112244819	CGI
3	112244763	112244886	124	17	0.798355	0.900225	-0.1	-89.5437	CG	ENSBTAG00000005784	exon	CSMD2	gnl|BL_ORD_ID|79674 sp|Q7Z408|CSMD2_HUMAN CUB and sushi domain-containing protein 2 OS=Homo sapiens OX=9606 GN=CSMD2 PE=1 SV=2//3.07392e-52
3	112244763	112244886	124	17	0.798355	0.900225	-0.1	-89.5437	CG	ENSBTAG00000005784	intron	CSMD2	gnl|BL_ORD_ID|79674 sp|Q7Z408|CSMD2_HUMAN CUB and sushi domain-containing protein 2 OS=Homo sapiens OX=9606 GN=CSMD2 PE=1 SV=2//3.07392e-52
3	112244763	112244886	124	17	0.798355	0.900225	-0.1	-89.5437	CG	3:112244819:112246820	CGI_shore
3	112792922	112792991	70	7	0.448176	0.623994	-0.18	-31.1718	CG	ENSBTAG00000020173	promoter	INPP5D	gnl|BL_ORD_ID|434737 sp|Q92835|SHIP1_HUMAN Phosphatidylinositol 3,4,5-trisphosphate 5-phosphatase 1 OS=Homo sapiens OX=9606 GN=INPP5D PE=1 SV=2//0
3	112792922	112792991	70	7	0.448176	0.623994	-0.18	-31.1718	CG	3:112792207:112794207	CGI_shore
3	112981724	112981897	174	22	0.364163	0.518009	-0.15	-127.179	CG	ENSBTAG00000003928	intron	ATG16L1	gnl|BL_ORD_ID|2672 sp|Q676U5|A16L1_HUMAN Autophagy-related protein 16-1 OS=Homo sapiens OX=9606 GN=ATG16L1 PE=1 SV=2//0
3	112996786	112996870	85	10	0.514404	0.699345	-0.18	-61.5108	CG	ENSBTAG00000003928	exon	ATG16L1	gnl|BL_ORD_ID|2672 sp|Q676U5|A16L1_HUMAN Autophagy-related protein 16-1 OS=Homo sapiens OX=9606 GN=ATG16L1 PE=1 SV=2//0
3	112996786	112996870	85	10	0.514404	0.699345	-0.18	-61.5108	CG	ENSBTAG00000003928	intron	ATG16L1	gnl|BL_ORD_ID|2672 sp|Q676U5|A16L1_HUMAN Autophagy-related protein 16-1 OS=Homo sapiens OX=9606 GN=ATG16L1 PE=1 SV=2//0
3	113133456	113133538	83	7	0.773234	0.626369	0.15	31.9155	CG	Target=L1ME4b:5649-5895;Class=LINE/L1	repeat
3	113133456	113133538	83	7	0.773234	0.626369	0.15	31.9155	CG	ENSBTAG00000020616	intron	DGKD	gnl|BL_ORD_ID|98115 sp|Q16760|DGKD_HUMAN Diacylglycerol kinase delta OS=Homo sapiens OX=9606 GN=DGKD PE=1 SV=4//0
3	113171481	113171636	156	47	0.105825	0.055914	0.05	220.938	CG	ENSBTAG00000000149	intron	USP40	gnl|BL_ORD_ID|493534 sp|Q9NVE5|UBP40_HUMAN Ubiquitin carboxyl-terminal hydrolase 40 OS=Homo sapiens OX=9606 GN=USP40 PE=1 SV=3//0
3	113171481	113171636	156	47	0.105825	0.055914	0.05	220.938	CG	3:113169554:113171555	CGI_shore
3	113171481	113171636	156	47	0.105825	0.055914	0.05	220.938	CG	3:113171163:113172159	CGI
3	113171481	113171636	156	47	0.105825	0.055914	0.05	220.938	CG	ENSBTAG00000020616	exon	DGKD	gnl|BL_ORD_ID|98115 sp|Q16760|DGKD_HUMAN Diacylglycerol kinase delta OS=Homo sapiens OX=9606 GN=DGKD PE=1 SV=4//0
3	113171481	113171636	156	47	0.105825	0.055914	0.05	220.938	CG	ENSBTAG00000020616	utr3	DGKD	gnl|BL_ORD_ID|98115 sp|Q16760|DGKD_HUMAN Diacylglycerol kinase delta OS=Homo sapiens OX=9606 GN=DGKD PE=1 SV=4//0
3	113174483	113174588	106	21	0.0621678	0.11819	-0.06	-93.3278	CG	ENSBTAG00000000149	intron	USP40	gnl|BL_ORD_ID|493534 sp|Q9NVE5|UBP40_HUMAN Ubiquitin carboxyl-terminal hydrolase 40 OS=Homo sapiens OX=9606 GN=USP40 PE=1 SV=3//0
3	113174483	113174588	106	21	0.0621678	0.11819	-0.06	-93.3278	CG	3:113173068:113175068	CGI_shore
3	113174483	113174588	106	21	0.0621678	0.11819	-0.06	-93.3278	CG	3:113173942:113174611	CGI
3	113174483	113174588	106	21	0.0621678	0.11819	-0.06	-93.3278	CG	3:113174005:113176005	CGI_shore
3	113180850	113181014	165	30	0.617492	0.76217	-0.14	-200.901	CG	ENSBTAG00000000149	exon	USP40	gnl|BL_ORD_ID|493534 sp|Q9NVE5|UBP40_HUMAN Ubiquitin carboxyl-terminal hydrolase 40 OS=Homo sapiens OX=9606 GN=USP40 PE=1 SV=3//0
3	113180850	113181014	165	30	0.617492	0.76217	-0.14	-200.901	CG	ENSBTAG00000000149	intron	USP40	gnl|BL_ORD_ID|493534 sp|Q9NVE5|UBP40_HUMAN Ubiquitin carboxyl-terminal hydrolase 40 OS=Homo sapiens OX=9606 GN=USP40 PE=1 SV=3//0
3	113221760	113221856	97	15	0.309835	0.428684	-0.12	-68.0039	CG	ENSBTAG00000000149	intron	USP40	gnl|BL_ORD_ID|493534 sp|Q9NVE5|UBP40_HUMAN Ubiquitin carboxyl-terminal hydrolase 40 OS=Homo sapiens OX=9606 GN=USP40 PE=1 SV=3//0
3	113221760	113221856	97	15	0.309835	0.428684	-0.12	-68.0039	CG	Target=BovB:678-788;Class=LINE/RTE-BovB	repeat
3	114114209	114114312	104	22	0.0516662	0.120909	-0.07	-112.099	CG	ENSBTAG00000053153	intron	--	-//-
3	114114209	114114312	104	22	0.0516662	0.120909	-0.07	-112.099	CG	3:114112767:114114767	CGI_shore
3	114378100	114378235	136	48	0.0043976	0.0260734	-0.02	-258.374	CHH	Target=MLT2D:5-414;Class=LTR/ERVL	repeat
3	114535148	114535240	93	33	0.0750293	0.0454243	0.03	138.676	CG	3:114534127:114536286	CGI
3	114535148	114535240	93	33	0.0750293	0.0454243	0.03	138.676	CG	ENSBTAG00000013869	exon	SH3BP4	gnl|BL_ORD_ID|434473 sp|Q9P0V3|SH3B4_HUMAN SH3 domain-binding protein 4 OS=Homo sapiens OX=9606 GN=SH3BP4 PE=1 SV=1//0
3	114535148	114535240	93	33	0.0750293	0.0454243	0.03	138.676	CG	ENSBTAG00000013869	utr5	SH3BP4	gnl|BL_ORD_ID|434473 sp|Q9P0V3|SH3B4_HUMAN SH3 domain-binding protein 4 OS=Homo sapiens OX=9606 GN=SH3BP4 PE=1 SV=1//0
3	115015710	115015786	77	6	0.473293	0.766928	-0.29	-38.8501	CG	Target=BovB:3328-3831;Class=LINE/RTE-BovB	repeat
3	115043216	115043364	149	22	0.782326	0.6104	0.17	128.384	CG	ENSBTAG00000016504	promoter	AGAP1	gnl|BL_ORD_ID|11710 sp|Q8BXK8|AGAP1_MOUSE Arf-GAP with GTPase, ANK repeat and PH domain-containing protein 1 OS=Mus musculus OX=10090 GN=Agap1 PE=1 SV=1//0
3	115043216	115043364	149	22	0.782326	0.6104	0.17	128.384	CG	3:115043198:115045315	CGI
3	115067432	115067641	210	28	0.130378	0.27014	-0.14	-177.513	CG	ENSBTAG00000016504	intron	AGAP1	gnl|BL_ORD_ID|11710 sp|Q8BXK8|AGAP1_MOUSE Arf-GAP with GTPase, ANK repeat and PH domain-containing protein 1 OS=Mus musculus OX=10090 GN=Agap1 PE=1 SV=1//0
3	115195300	115195383	84	16	0.413961	0.548194	-0.13	-76.5764	CG	ENSBTAG00000016504	intron	AGAP1	gnl|BL_ORD_ID|11710 sp|Q8BXK8|AGAP1_MOUSE Arf-GAP with GTPase, ANK repeat and PH domain-containing protein 1 OS=Mus musculus OX=10090 GN=Agap1 PE=1 SV=1//0
3	115201056	115201258	203	75	0.0649557	0.115208	-0.05	-378.901	CG	3:115200782:115202946	CGI
3	115201056	115201258	203	75	0.0649557	0.115208	-0.05	-378.901	CG	ENSBTAG00000016504	intron	AGAP1	gnl|BL_ORD_ID|11710 sp|Q8BXK8|AGAP1_MOUSE Arf-GAP with GTPase, ANK repeat and PH domain-containing protein 1 OS=Mus musculus OX=10090 GN=Agap1 PE=1 SV=1//0
3	115600467	115600599	133	14	0.458415	0.249926	0.21	79.5683	CG	3:115600119:115602119	CGI_shore
3	115600467	115600599	133	14	0.458415	0.249926	0.21	79.5683	CG	ENSBTAG00000016504	intron	AGAP1	gnl|BL_ORD_ID|11710 sp|Q8BXK8|AGAP1_MOUSE Arf-GAP with GTPase, ANK repeat and PH domain-containing protein 1 OS=Mus musculus OX=10090 GN=Agap1 PE=1 SV=1//0
3	115641443	115641545	103	31	0.109665	0.16101	-0.05	-141.957	CG	3:115640654:115650952	CGI
3	115641679	115641744	66	21	0.0779085	0.125706	-0.05	-102.177	CG	3:115640654:115650952	CGI
3	115644784	115644843	60	16	0.0592225	0.106123	-0.05	-74.6448	CG	3:115640654:115650952	CGI
3	115644784	115644843	60	16	0.0592225	0.106123	-0.05	-74.6448	CG	ENSBTAG00000008898	exon	GBX2	gnl|BL_ORD_ID|145534 sp|P52951|GBX2_HUMAN Homeobox protein GBX-2 OS=Homo sapiens OX=9606 GN=GBX2 PE=2 SV=3//0
3	115655528	115655609	82	13	0.122188	0.17656	-0.05	-62.429	CG	3:115654960:115656868	CGI
3	115655528	115655609	82	13	0.122188	0.17656	-0.05	-62.429	CG	3:115654623:115656624	CGI_shore
3	115687983	115688405	423	147	0.918004	0.865592	0.05	731.006	CG	3:115687857:115688481	CGI
3	115687983	115688405	423	147	0.918004	0.865592	0.05	731.006	CG	ENSBTAG00000002024	exon	ASB18	gnl|BL_ORD_ID|28633 sp|Q6ZVZ8|ASB18_HUMAN Ankyrin repeat and SOCS box protein 18 OS=Homo sapiens OX=9606 GN=ASB18 PE=2 SV=2//0
3	115812018	115812068	51	20	0.00429895	0.0336707	-0.03	-104.171	CHH	ENSBTAG00000013505	intron	IQCA1	gnl|BL_ORD_ID|195015 sp|Q9CUL5|IQCA1_MOUSE IQ and AAA domain-containing protein 1 OS=Mus musculus OX=10090 GN=Iqca1 PE=2 SV=2//0
3	116120299	116120417	119	15	0.420712	0.560391	-0.14	-82.3063	CG	Target=L2:2720-2918;Class=LINE/L2	repeat
3	116881372	116881474	103	15	0.632063	0.746701	-0.11	-77.701	CG	3:116880113:116882114	CGI_shore
3	116919090	116919383	294	45	0.653204	0.515072	0.14	279.477	CG	3:116917108:116919108	CGI_shore
3	116919090	116919383	294	45	0.653204	0.515072	0.14	279.477	CG	3:116919109:116919416	CGI
3	116925600	116925785	186	15	0.809657	0.681877	0.13	69.5969	CG	Target=Charlie8:15-328;Class=DNA/hAT-Charlie	repeat
3	117021121	117021181	61	11	0.91523	0.847385	0.07	50.6861	CG	ENSBTAG00000017624	exon	RAB17	gnl|BL_ORD_ID|337525 sp|Q9H0T7|RAB17_HUMAN Ras-related protein Rab-17 OS=Homo sapiens OX=9606 GN=RAB17 PE=1 SV=2//2.51168e-98
3	117021121	117021181	61	11	0.91523	0.847385	0.07	50.6861	CG	3:117020903:117021186	CGI
3	117021121	117021181	61	11	0.91523	0.847385	0.07	50.6861	CG	ENSBTAG00000017624	intron	RAB17	gnl|BL_ORD_ID|337525 sp|Q9H0T7|RAB17_HUMAN Ras-related protein Rab-17 OS=Homo sapiens OX=9606 GN=RAB17 PE=1 SV=2//2.51168e-98
3	117041822	117041907	86	12	0.711159	0.873196	-0.16	-74.3967	CG	ENSBTAG00000017624	intron	RAB17	gnl|BL_ORD_ID|337525 sp|Q9H0T7|RAB17_HUMAN Ras-related protein Rab-17 OS=Homo sapiens OX=9606 GN=RAB17 PE=1 SV=2//2.51168e-98
3	117041822	117041907	86	12	0.711159	0.873196	-0.16	-74.3967	CG	Target=Bov-tA3:141-207;Class=SINE/tRNA-Core-RTE	repeat
3	117141287	117141492	206	33	0.31441	0.216323	0.1	174.951	CG	ENSBTAG00000005354	promoter	LRRFIP1	gnl|BL_ORD_ID|223479 sp|Q3UZ39|LRRF1_MOUSE Leucine-rich repeat flightless-interacting protein 1 OS=Mus musculus OX=10090 GN=Lrrfip1 PE=1 SV=2//2.45513e-92
3	117141287	117141492	206	33	0.31441	0.216323	0.1	174.951	CG	3:117141149:117143136	CGI
3	117141287	117141492	206	33	0.31441	0.216323	0.1	174.951	CG	ENSBTAG00000005354	intron	LRRFIP1	gnl|BL_ORD_ID|223479 sp|Q3UZ39|LRRF1_MOUSE Leucine-rich repeat flightless-interacting protein 1 OS=Mus musculus OX=10090 GN=Lrrfip1 PE=1 SV=2//2.45513e-92
3	117278279	117278356	78	11	0.272857	0.386902	-0.11	-54.0434	CG	3:117277143:117279143	CGI_shore
3	117278279	117278356	78	11	0.272857	0.386902	-0.11	-54.0434	CG	ENSBTAG00000011534	promoter	RAMP1	gnl|BL_ORD_ID|338393 sp|Q867C0|RAMP1_PIG Receptor activity-modifying protein 1 OS=Sus scrofa OX=9823 GN=RAMP1 PE=2 SV=1//4.22411e-55
3	117281741	117281832	92	11	0.672236	0.53645	0.14	50.6004	CG	ENSBTAG00000011534	intron	RAMP1	gnl|BL_ORD_ID|338393 sp|Q867C0|RAMP1_PIG Receptor activity-modifying protein 1 OS=Sus scrofa OX=9823 GN=RAMP1 PE=2 SV=1//4.22411e-55
3	117281741	117281832	92	11	0.672236	0.53645	0.14	50.6004	CG	3:117279757:117281758	CGI_shore
3	117441844	117441994	151	25	0.655076	0.75995	-0.1	-137.539	CG	3:117440738:117442739	CGI_shore
3	117441844	117441994	151	25	0.655076	0.75995	-0.1	-137.539	CG	ENSBTAG00000010164	exon	ESPNL	gnl|BL_ORD_ID|122217 sp|Q6ZVH7|ESPNL_HUMAN Espin-like protein OS=Homo sapiens OX=9606 GN=ESPNL PE=2 SV=3//0
3	117441844	117441994	151	25	0.655076	0.75995	-0.1	-137.539	CG	ENSBTAG00000010164	promoter	ESPNL	gnl|BL_ORD_ID|122217 sp|Q6ZVH7|ESPNL_HUMAN Espin-like protein OS=Homo sapiens OX=9606 GN=ESPNL PE=2 SV=3//0
3	117496049	117496209	161	43	0.237697	0.1421	0.1	254.326	CG	3:117495349:117496320	CGI
3	117496049	117496209	161	43	0.237697	0.1421	0.1	254.326	CG	ENSBTAG00000030208	intron	ERFE	gnl|BL_ORD_ID|121346 sp|Q6PGN1|ERFE_MOUSE Erythroferrone OS=Mus musculus OX=10090 GN=Erfe PE=1 SV=1//1.79202e-08
3	117496049	117496209	161	43	0.237697	0.1421	0.1	254.326	CG	ENSBTAG00000030208	exon	ERFE	gnl|BL_ORD_ID|121346 sp|Q6PGN1|ERFE_MOUSE Erythroferrone OS=Mus musculus OX=10090 GN=Erfe PE=1 SV=1//1.79202e-08
3	117547392	117547715	324	63	0.0429896	0.110389	-0.07	-404.147	CG	3:117545565:117547565	CGI_shore
3	117547392	117547715	324	63	0.0429896	0.110389	-0.07	-404.147	CG	ENSBTAG00000052151	exon	--	-//-
3	117547392	117547715	324	63	0.0429896	0.110389	-0.07	-404.147	CG	Target=MER5B:1-70;Class=DNA/hAT-Charlie	repeat
3	117547392	117547715	324	63	0.0429896	0.110389	-0.07	-404.147	CG	ENSBTAG00000052151	TSS	--	-//-
3	117547392	117547715	324	63	0.0429896	0.110389	-0.07	-404.147	CG	ENSBTAG00000052151	promoter	--	-//-
3	117547392	117547715	324	63	0.0429896	0.110389	-0.07	-404.147	CG	3:117547566:117548133	CGI
3	117574153	117574268	116	15	0.863542	0.940773	-0.08	-70.9711	CG	3:117573105:117575106	CGI_shore
3	117574153	117574268	116	15	0.863542	0.940773	-0.08	-70.9711	CG	3:117573449:117575449	CGI_shore
3	117574153	117574268	116	15	0.863542	0.940773	-0.08	-70.9711	CG	3:117573821:117574269	CGI
3	117574153	117574268	116	15	0.863542	0.940773	-0.08	-70.9711	CG	ENSBTAG00000001879	exon	PER2	gnl|BL_ORD_ID|299334 sp|O15055|PER2_HUMAN Period circadian protein homolog 2 OS=Homo sapiens OX=9606 GN=PER2 PE=1 SV=2//0
3	117574153	117574268	116	15	0.863542	0.940773	-0.08	-70.9711	CG	ENSBTAG00000001879	intron	PER2	gnl|BL_ORD_ID|299334 sp|O15055|PER2_HUMAN Period circadian protein homolog 2 OS=Homo sapiens OX=9606 GN=PER2 PE=1 SV=2//0
3	117601076	117601276	201	20	0.573508	0.717848	-0.14	-100.122	CG	ENSBTAG00000001879	promoter	PER2	gnl|BL_ORD_ID|299334 sp|O15055|PER2_HUMAN Period circadian protein homolog 2 OS=Homo sapiens OX=9606 GN=PER2 PE=1 SV=2//0
3	117601076	117601276	201	20	0.573508	0.717848	-0.14	-100.122	CG	3:117600047:117602048	CGI_shore
3	117650900	117650959	60	7	0.778487	0.669102	0.11	30.5783	CG	ENSBTAG00000015973	intron	TRAF3IP1	gnl|BL_ORD_ID|240134 sp|Q5XIN3|MIPT3_RAT TRAF3-interacting protein 1 OS=Rattus norvegicus OX=10116 GN=Traf3ip1 PE=1 SV=1//0
3	117659602	117659660	59	9	0.836854	0.928291	-0.09	-41.7576	CG	ENSBTAG00000015973	intron	TRAF3IP1	gnl|BL_ORD_ID|240134 sp|Q5XIN3|MIPT3_RAT TRAF3-interacting protein 1 OS=Rattus norvegicus OX=10116 GN=Traf3ip1 PE=1 SV=1//0
3	117876212	117876364	153	23	0.833538	0.734495	0.1	113.035	CG	3:117874838:117876838	CGI_shore
3	117876864	117876965	102	23	0.671306	0.569456	0.1	102.014	CG	3:117876839:117877258	CGI
3	118228467	118228591	125	21	0.63327	0.757146	-0.12	-116.175	CG	ENSBTAG00000017764	intron	HDAC4	gnl|BL_ORD_ID|168678 sp|P56524|HDAC4_HUMAN Histone deacetylase 4 OS=Homo sapiens OX=9606 GN=HDAC4 PE=1 SV=3//0
3	118281458	118281586	129	28	0.932777	0.865907	0.07	139.4	CG	3:118279902:118281903	CGI_shore
3	118281458	118281586	129	28	0.932777	0.865907	0.07	139.4	CG	ENSBTAG00000017764	exon	HDAC4	gnl|BL_ORD_ID|168678 sp|P56524|HDAC4_HUMAN Histone deacetylase 4 OS=Homo sapiens OX=9606 GN=HDAC4 PE=1 SV=3//0
3	118281458	118281586	129	28	0.932777	0.865907	0.07	139.4	CG	ENSBTAG00000017764	intron	HDAC4	gnl|BL_ORD_ID|168678 sp|P56524|HDAC4_HUMAN Histone deacetylase 4 OS=Homo sapiens OX=9606 GN=HDAC4 PE=1 SV=3//0
3	118287941	118288067	127	21	0.94327	0.84153	0.1	101.486	CG	ENSBTAG00000017764	intron	HDAC4	gnl|BL_ORD_ID|168678 sp|P56524|HDAC4_HUMAN Histone deacetylase 4 OS=Homo sapiens OX=9606 GN=HDAC4 PE=1 SV=3//0
3	118287941	118288067	127	21	0.94327	0.84153	0.1	101.486	CG	3:118287619:118288812	CGI
3	118312860	118312988	129	13	0.285233	0.583106	-0.3	-83.8338	CG	3:118310888:118312888	CGI_shore
3	118312860	118312988	129	13	0.285233	0.583106	-0.3	-83.8338	CG	3:118312889:118313421	CGI
3	118312860	118312988	129	13	0.285233	0.583106	-0.3	-83.8338	CG	ENSBTAG00000017764	intron	HDAC4	gnl|BL_ORD_ID|168678 sp|P56524|HDAC4_HUMAN Histone deacetylase 4 OS=Homo sapiens OX=9606 GN=HDAC4 PE=1 SV=3//0
3	118338887	118338991	105	18	0.865178	0.770652	0.09	82.7221	CG	Target=BOV-A2:1-261;Class=SINE/Core-RTE	repeat
3	118338887	118338991	105	18	0.865178	0.770652	0.09	82.7221	CG	ENSBTAG00000017764	intron	HDAC4	gnl|BL_ORD_ID|168678 sp|P56524|HDAC4_HUMAN Histone deacetylase 4 OS=Homo sapiens OX=9606 GN=HDAC4 PE=1 SV=3//0
3	118343542	118343667	126	19	0.825475	0.712794	0.11	103.589	CG	3:118342032:118344033	CGI_shore
3	118343542	118343667	126	19	0.825475	0.712794	0.11	103.589	CG	ENSBTAG00000017764	intron	HDAC4	gnl|BL_ORD_ID|168678 sp|P56524|HDAC4_HUMAN Histone deacetylase 4 OS=Homo sapiens OX=9606 GN=HDAC4 PE=1 SV=3//0
3	118351831	118351939	109	29	0.64274	0.558387	0.08	131.115	CG	3:118351799:118352055	CGI
3	118351831	118351939	109	29	0.64274	0.558387	0.08	131.115	CG	3:118351881:118353881	CGI_shore
3	118351831	118351939	109	29	0.64274	0.558387	0.08	131.115	CG	ENSBTAG00000017764	intron	HDAC4	gnl|BL_ORD_ID|168678 sp|P56524|HDAC4_HUMAN Histone deacetylase 4 OS=Homo sapiens OX=9606 GN=HDAC4 PE=1 SV=3//0
3	118357580	118357658	79	18	0.846922	0.91406	-0.07	-81.6607	CG	ENSBTAG00000017764	intron	HDAC4	gnl|BL_ORD_ID|168678 sp|P56524|HDAC4_HUMAN Histone deacetylase 4 OS=Homo sapiens OX=9606 GN=HDAC4 PE=1 SV=3//0
3	118357580	118357658	79	18	0.846922	0.91406	-0.07	-81.6607	CG	3:118356713:118358714	CGI_shore
3	118357580	118357658	79	18	0.846922	0.91406	-0.07	-81.6607	CG	3:118357512:118358095	CGI
3	118360283	118360426	144	10	0.474954	0.695272	-0.22	-60.4621	CG	3:118359993:118361994	CGI_shore
3	118360283	118360426	144	10	0.474954	0.695272	-0.22	-60.4621	CG	Target=Bov-tA2:65-212;Class=SINE/tRNA-Core-RTE	repeat
3	118360283	118360426	144	10	0.474954	0.695272	-0.22	-60.4621	CG	ENSBTAG00000017764	intron	HDAC4	gnl|BL_ORD_ID|168678 sp|P56524|HDAC4_HUMAN Histone deacetylase 4 OS=Homo sapiens OX=9606 GN=HDAC4 PE=1 SV=3//0
3	118375809	118375898	90	14	0.124492	0.0531263	0.07	69.9289	CG	ENSBTAG00000017764	intron	HDAC4	gnl|BL_ORD_ID|168678 sp|P56524|HDAC4_HUMAN Histone deacetylase 4 OS=Homo sapiens OX=9606 GN=HDAC4 PE=1 SV=3//0
3	118376146	118376323	178	22	0.260768	0.148433	0.11	116.656	CG	ENSBTAG00000017764	intron	HDAC4	gnl|BL_ORD_ID|168678 sp|P56524|HDAC4_HUMAN Histone deacetylase 4 OS=Homo sapiens OX=9606 GN=HDAC4 PE=1 SV=3//0
3	118422453	118422553	101	15	0.423203	0.537508	-0.11	-69.2618	CG	ENSBTAG00000017764	intron	HDAC4	gnl|BL_ORD_ID|168678 sp|P56524|HDAC4_HUMAN Histone deacetylase 4 OS=Homo sapiens OX=9606 GN=HDAC4 PE=1 SV=3//0
3	118433513	118433697	185	38	0.855188	0.925725	-0.07	-190.172	CG	3:118433512:118433899	CGI
3	118433513	118433697	185	38	0.855188	0.925725	-0.07	-190.172	CG	ENSBTAG00000017764	intron	HDAC4	gnl|BL_ORD_ID|168678 sp|P56524|HDAC4_HUMAN Histone deacetylase 4 OS=Homo sapiens OX=9606 GN=HDAC4 PE=1 SV=3//0
3	118475757	118475841	85	13	0.834816	0.901109	-0.07	-56.5147	CG	Target=L1ME3A:4246-4649;Class=LINE/L1	repeat
3	118526298	118526390	93	9	0.814033	0.906019	-0.09	-40.5329	CG	Target=L1MEd:2014-2487;Class=LINE/L1	repeat
3	118526298	118526390	93	9	0.814033	0.906019	-0.09	-40.5329	CG	ENSBTAG00000054834	intron	--	-//-
3	118590682	118590779	98	14	0.794315	0.670693	0.12	67.6653	CG	Target=L1MA9:4021-6153;Class=LINE/L1	repeat
3	118835333	118835431	99	19	0.829748	0.906782	-0.08	-85.7048	CG	3:118835023:118835482	CGI
3	118886436	118886719	284	40	0.884337	0.76649	0.12	216.037	CG	3:118884506:118886506	CGI_shore
3	118886436	118886719	284	40	0.884337	0.76649	0.12	216.037	CG	3:118885888:118887889	CGI_shore
3	118886436	118886719	284	40	0.884337	0.76649	0.12	216.037	CG	3:118886507:118886724	CGI
3	118886436	118886719	284	40	0.884337	0.76649	0.12	216.037	CG	3:118886529:118888529	CGI_shore
3	118886436	118886719	284	40	0.884337	0.76649	0.12	216.037	CG	ENSBTAG00000003279	intron	NDUFA10	gnl|BL_ORD_ID|266987 sp|P34942|NDUAA_BOVIN NADH dehydrogenase [ubiquinone] 1 alpha subcomplex subunit 10, mitochondrial OS=Bos taurus OX=9913 GN=NDUFA10 PE=1 SV=1//0
3	119096635	119096758	124	20	0.516327	0.386902	0.13	92.9171	CG	Target=L1_BT:12-1470;Class=LINE/L1	repeat
3	119205970	119206034	65	13	0.634301	0.515267	0.12	56.7616	CG	3:119205630:119207630	CGI_shore
3	119447203	119447433	231	20	0.320811	0.21944	0.1	91.8813	CG	ENSBTAG00000053696	promoter	--	gnl|BL_ORD_ID|79314 sp|P15509|CSF2R_HUMAN Granulocyte-macrophage colony-stimulating factor receptor subunit alpha OS=Homo sapiens OX=9606 GN=CSF2RA PE=1 SV=1//5.68436e-49
3	119447203	119447433	231	20	0.320811	0.21944	0.1	91.8813	CG	Target=Bov-tA1:27-204;Class=SINE/tRNA-Core-RTE	repeat
3	119460872	119461095	224	44	0.864938	0.941095	-0.08	-271.165	CG	3:119459469:119461470	CGI_shore
3	119460872	119461095	224	44	0.864938	0.941095	-0.08	-271.165	CG	ENSBTAG00000053696	intron	--	gnl|BL_ORD_ID|79314 sp|P15509|CSF2R_HUMAN Granulocyte-macrophage colony-stimulating factor receptor subunit alpha OS=Homo sapiens OX=9606 GN=CSF2RA PE=1 SV=1//5.68436e-49
3	119460872	119461095	224	44	0.864938	0.941095	-0.08	-271.165	CG	3:119460776:119462776	CGI_shore
3	119460872	119461095	224	44	0.864938	0.941095	-0.08	-271.165	CG	ENSBTAG00000053696	exon	--	gnl|BL_ORD_ID|79314 sp|P15509|CSF2R_HUMAN Granulocyte-macrophage colony-stimulating factor receptor subunit alpha OS=Homo sapiens OX=9606 GN=CSF2RA PE=1 SV=1//5.68436e-49
3	119462778	119462907	130	20	0.424142	0.541881	-0.12	-99.1829	CG	ENSBTAG00000053696	intron	--	gnl|BL_ORD_ID|79314 sp|P15509|CSF2R_HUMAN Granulocyte-macrophage colony-stimulating factor receptor subunit alpha OS=Homo sapiens OX=9606 GN=CSF2RA PE=1 SV=1//5.68436e-49
3	119462778	119462907	130	20	0.424142	0.541881	-0.12	-99.1829	CG	3:119462777:119463639	CGI
3	119465143	119465293	151	17	0.796288	0.89308	-0.1	-84.7099	CG	3:119463639:119465640	CGI_shore
3	119465143	119465293	151	17	0.796288	0.89308	-0.1	-84.7099	CG	Target=MLT1C2:37-337;Class=LTR/ERVL-MaLR	repeat
3	119469486	119469609	124	35	0.660561	0.563584	0.1	155.55	CG	3:119468614:119470614	CGI_shore
3	119469486	119469609	124	35	0.660561	0.563584	0.1	155.55	CG	3:119469049:119469889	CGI
3	119476478	119476555	78	16	0.710109	0.614925	0.1	73.8546	CG	3:119474543:119476544	CGI_shore
3	119476478	119476555	78	16	0.710109	0.614925	0.1	73.8546	CG	3:119476388:119477365	CGI
3	119476478	119476555	78	16	0.710109	0.614925	0.1	73.8546	CG	3:119476526:119478526	CGI_shore
3	119476785	119476953	169	49	0.359196	0.269059	0.09	263.698	CG	3:119476388:119477365	CGI
3	119476785	119476953	169	49	0.359196	0.269059	0.09	263.698	CG	3:119476526:119478526	CGI_shore
3	119476785	119476953	169	49	0.359196	0.269059	0.09	263.698	CG	Target=BovB:3713-3839;Class=LINE/RTE-BovB	repeat
3	119477336	119477508	173	26	0.262794	0.160175	0.1	129.782	CG	3:119476388:119477365	CGI
3	119477336	119477508	173	26	0.262794	0.160175	0.1	129.782	CG	3:119476526:119478526	CGI_shore
3	119477336	119477508	173	26	0.262794	0.160175	0.1	129.782	CG	3:119477365:119479366	CGI_shore
3	119511141	119511260	120	33	0.927823	0.965455	-0.04	-145.708	CG	3:119510228:119511734	CGI
3	119511141	119511260	120	33	0.927823	0.965455	-0.04	-145.708	CG	ENSBTAG00000047839	exon	P2RY8	gnl|BL_ORD_ID|289399 sp|Q86VZ1|P2RY8_HUMAN P2Y purinoceptor 8 OS=Homo sapiens OX=9606 GN=P2RY8 PE=1 SV=1//1.27576e-138
3	119541237	119541295	59	9	0.870347	0.943623	-0.07	-41.349	CG	Target=Bov-tA2:5-200;Class=SINE/tRNA-Core-RTE	repeat
3	119715924	119715975	52	12	0.56126	0.8034	-0.24	-100.106	CG	3:119713942:119715942	CGI_shore
3	119715924	119715975	52	12	0.56126	0.8034	-0.24	-100.106	CG	3:119715943:119716167	CGI
3	119716089	119716166	78	22	0.68357	0.508751	0.17	150.648	CG	3:119715943:119716167	CGI
3	119880291	119880455	165	37	0.0779407	0.158005	-0.08	-185.188	CG	ENSBTAG00000015996	promoter	GPC1	gnl|BL_ORD_ID|157853 sp|G3X745|GPC1_BOVIN Glypican-1 OS=Bos taurus OX=9913 GN=GPC1 PE=2 SV=1//0
3	119880291	119880455	165	37	0.0779407	0.158005	-0.08	-185.188	CG	ENSBTAG00000015996	intron	GPC1	gnl|BL_ORD_ID|157853 sp|G3X745|GPC1_BOVIN Glypican-1 OS=Bos taurus OX=9913 GN=GPC1 PE=2 SV=1//0
3	119884611	119884676	66	13	0.728128	0.832502	-0.1	-58.1054	CG	ENSBTAG00000015996	exon	GPC1	gnl|BL_ORD_ID|157853 sp|G3X745|GPC1_BOVIN Glypican-1 OS=Bos taurus OX=9913 GN=GPC1 PE=2 SV=1//0
3	119966689	119966762	74	13	0.840386	0.911542	-0.07	-51.235	CG	ENSBTAG00000007215	exon	RNPEPL1	gnl|BL_ORD_ID|390181 sp|Q9HAU8|RNPL1_HUMAN Aminopeptidase RNPEPL1 OS=Homo sapiens OX=9606 GN=RNPEPL1 PE=1 SV=3//0
3	119966689	119966762	74	13	0.840386	0.911542	-0.07	-51.235	CG	ENSBTAG00000007215	utr3	RNPEPL1	gnl|BL_ORD_ID|390181 sp|Q9HAU8|RNPL1_HUMAN Aminopeptidase RNPEPL1 OS=Homo sapiens OX=9606 GN=RNPEPL1 PE=1 SV=3//0
3	120047489	120047592	104	17	0.883538	0.945105	-0.06	-81.1809	CG	3:120046655:120048655	CGI_shore
3	120047489	120047592	104	17	0.883538	0.945105	-0.06	-81.1809	CG	ENSBTAG00000011538	intron	KIF1A	gnl|BL_ORD_ID|206537 sp|O88658|KIF1B_RAT Kinesin-like protein KIF1B OS=Rattus norvegicus OX=10116 GN=Kif1b PE=1 SV=2//0
3	120057160	120057275	116	46	0.00449423	0.0307661	-0.03	-234.464	CHH	ENSBTAG00000011538	intron	KIF1A	gnl|BL_ORD_ID|206537 sp|O88658|KIF1B_RAT Kinesin-like protein KIF1B OS=Rattus norvegicus OX=10116 GN=Kif1b PE=1 SV=2//0
3	120057245	120057326	82	13	0.0030665	0.0291664	-0.03	-59.4673	CHG	ENSBTAG00000011538	intron	KIF1A	gnl|BL_ORD_ID|206537 sp|O88658|KIF1B_RAT Kinesin-like protein KIF1B OS=Rattus norvegicus OX=10116 GN=Kif1b PE=1 SV=2//0
3	120070955	120071064	110	13	0.792189	0.653627	0.14	60.132	CG	ENSBTAG00000011538	intron	KIF1A	gnl|BL_ORD_ID|206537 sp|O88658|KIF1B_RAT Kinesin-like protein KIF1B OS=Rattus norvegicus OX=10116 GN=Kif1b PE=1 SV=2//0
3	120073307	120073359	53	7	0.830824	0.728962	0.1	33.6764	CG	ENSBTAG00000011538	intron	KIF1A	gnl|BL_ORD_ID|206537 sp|O88658|KIF1B_RAT Kinesin-like protein KIF1B OS=Rattus norvegicus OX=10116 GN=Kif1b PE=1 SV=2//0
3	120175708	120175817	110	13	0.823	0.905378	-0.08	-58.3079	CG	ENSBTAG00000012374	promoter	MAB21L4	gnl|BL_ORD_ID|53295 sp|Q08AI8|CB054_HUMAN Uncharacterized protein C2orf54 OS=Homo sapiens OX=9606 GN=C2orf54 PE=2 SV=2//0
3	120175708	120175817	110	13	0.823	0.905378	-0.08	-58.3079	CG	3:120174964:120176964	CGI_shore
3	120175708	120175817	110	13	0.823	0.905378	-0.08	-58.3079	CG	3:120175205:120177206	CGI_shore
3	120283284	120283417	134	26	0.542087	0.413246	0.13	131.303	CG	3:120282007:120284008	CGI_shore
3	120283284	120283417	134	26	0.542087	0.413246	0.13	131.303	CG	ENSBTAG00000014132	promoter	SNED1	gnl|BL_ORD_ID|438215 sp|Q8TER0|SNED1_HUMAN Sushi, nidogen and EGF-like domain-containing protein 1 OS=Homo sapiens OX=9606 GN=SNED1 PE=2 SV=2//0
3	120283284	120283417	134	26	0.542087	0.413246	0.13	131.303	CG	3:120283068:120285068	CGI_shore
3	120285161	120285371	211	45	0.196165	0.09924	0.1	253.647	CG	ENSBTAG00000014132	intron	SNED1	gnl|BL_ORD_ID|438215 sp|Q8TER0|SNED1_HUMAN Sushi, nidogen and EGF-like domain-containing protein 1 OS=Homo sapiens OX=9606 GN=SNED1 PE=2 SV=2//0
3	120285161	120285371	211	45	0.196165	0.09924	0.1	253.647	CG	3:120285069:120286233	CGI
3	120285161	120285371	211	45	0.196165	0.09924	0.1	253.647	CG	ENSBTAG00000014132	exon	SNED1	gnl|BL_ORD_ID|438215 sp|Q8TER0|SNED1_HUMAN Sushi, nidogen and EGF-like domain-containing protein 1 OS=Homo sapiens OX=9606 GN=SNED1 PE=2 SV=2//0
3	120285429	120285652	224	47	0.267193	0.155591	0.11	276.758	CG	3:120285069:120286233	CGI
3	120285429	120285652	224	47	0.267193	0.155591	0.11	276.758	CG	ENSBTAG00000014132	intron	SNED1	gnl|BL_ORD_ID|438215 sp|Q8TER0|SNED1_HUMAN Sushi, nidogen and EGF-like domain-containing protein 1 OS=Homo sapiens OX=9606 GN=SNED1 PE=2 SV=2//0
3	120285429	120285652	224	47	0.267193	0.155591	0.11	276.758	CG	3:120285470:120287470	CGI_shore
3	120396041	120396191	151	21	0.548062	0.425582	0.12	90.9124	CG	3:120395633:120397634	CGI_shore
3	120474878	120474965	88	11	0.598839	0.717366	-0.12	-49.0803	CG	ENSBTAG00000004315	intron	HDLBP	gnl|BL_ORD_ID|505125 sp|Q8VDJ3|VIGLN_MOUSE Vigilin OS=Mus musculus OX=10090 GN=Hdlbp PE=1 SV=1//0
3	120545422	120545767	346	72	0.206389	0.0871732	0.12	540.095	CG	3:120544903:120545917	CGI
3	120545422	120545767	346	72	0.206389	0.0871732	0.12	540.095	CG	ENSBTAG00000013110	intron	FARP2	gnl|BL_ORD_ID|128745 sp|O94887|FARP2_HUMAN FERM, ARHGEF and pleckstrin domain-containing protein 2 OS=Homo sapiens OX=9606 GN=FARP2 PE=1 SV=3//7.39787e-41
3	120552158	120552330	173	22	0.423093	0.550207	-0.13	-108.537	CG	ENSBTAG00000013110	intron	FARP2	gnl|BL_ORD_ID|128745 sp|O94887|FARP2_HUMAN FERM, ARHGEF and pleckstrin domain-containing protein 2 OS=Homo sapiens OX=9606 GN=FARP2 PE=1 SV=3//7.39787e-41
3	120594431	120594481	51	11	0.761783	0.646359	0.12	51.0485	CG	ENSBTAG00000013110	intron	FARP2	gnl|BL_ORD_ID|128745 sp|O94887|FARP2_HUMAN FERM, ARHGEF and pleckstrin domain-containing protein 2 OS=Homo sapiens OX=9606 GN=FARP2 PE=1 SV=3//7.39787e-41
3	120694921	120695054	134	24	0.888847	0.948058	-0.06	-112.078	CG	ENSBTAG00000013253	intron	THAP4	gnl|BL_ORD_ID|469481 sp|Q2TBI2|THAP4_BOVIN THAP domain-containing protein 4 OS=Bos taurus OX=9913 GN=THAP4 PE=2 SV=2//1.8366e-07
3	120694921	120695054	134	24	0.888847	0.948058	-0.06	-112.078	CG	3:120693593:120695594	CGI_shore
3	120694921	120695054	134	24	0.888847	0.948058	-0.06	-112.078	CG	3:120694711:120695431	CGI
3	120757846	120758016	171	24	0.700953	0.830845	-0.13	-139.335	CG	ENSBTAG00000009123	exon	ING5	gnl|BL_ORD_ID|193353 sp|Q8WYH8|ING5_HUMAN Inhibitor of growth protein 5 OS=Homo sapiens OX=9606 GN=ING5 PE=1 SV=1//5.60282e-137
3	120757846	120758016	171	24	0.700953	0.830845	-0.13	-139.335	CG	ENSBTAG00000009123	utr3	ING5	gnl|BL_ORD_ID|193353 sp|Q8WYH8|ING5_HUMAN Inhibitor of growth protein 5 OS=Homo sapiens OX=9606 GN=ING5 PE=1 SV=1//5.60282e-137
3	120817723	120817914	192	42	0.44475	0.309746	0.14	298.552	CG	3:120817569:120819307	CGI
3	120817723	120817914	192	42	0.44475	0.309746	0.14	298.552	CG	ENSBTAG00000009093	exon	GAL3ST2	gnl|BL_ORD_ID|141282 sp|Q6XQG9|G3ST2_PIG Galactose-3-O-sulfotransferase 2 OS=Sus scrofa OX=9823 GN=GAL3ST2 PE=2 SV=1//0
3	120826433	120826641	209	37	0.287508	0.190893	0.1	184.703	CG	3:120825841:120827714	CGI
3	120826433	120826641	209	37	0.287508	0.190893	0.1	184.703	CG	ENSBTAG00000014833	intron	NEU4	gnl|BL_ORD_ID|268120 sp|Q8WWR8|NEUR4_HUMAN Sialidase-4 OS=Homo sapiens OX=9606 GN=NEU4 PE=1 SV=3//0
3	120828406	120828557	152	15	0.570211	0.469256	0.1	59.7036	CG	3:120827714:120829715	CGI_shore
3	120837670	120837782	113	25	0.637768	0.537858	0.1	115.827	CG	3:120836806:120838807	CGI_shore
3	121000810	121000920	111	37	0.305494	0.21871	0.09	191.011	CG	3:121000487:121001568	CGI
4	1601328	1601577	250	72	0.00245358	0.0459585	-0.04	-340.365	CHH	Target=ERV2-1-LTR_BT:1-1291;Class=LTR/ERVK	repeat
4	1601328	1601577	250	72	0.00245358	0.0459585	-0.04	-340.365	CHH	Target=L1-3_BT:3127-3146;Class=LINE/L1	repeat
4	3250536	3250669	134	40	0.00814603	0.0281785	-0.02	-168.373	CHH	Target=L1_BT:14-2676;Class=LINE/L1	repeat
4	3524825	3524922	98	11	0.794081	0.672683	0.12	50.0715	CG	Target=BOV-A2:49-115;Class=SINE/Core-RTE	repeat
4	3524825	3524922	98	11	0.794081	0.672683	0.12	50.0715	CG	Target=BovB:3665-3829;Class=LINE/RTE-BovB	repeat
[truncated: 15,145 more rows]

## Sheet: Exons
#chr	start	end	length	nCG	G12_meanMethy	G34_meanMethy	diff.Methy	areaStat	C_context	regionID	region	Gene Symbol
20	35535957	35536169	213	6	0.125724	0.616268	-0.49	-55.748	CG	ENSBTAG00000033107	exon	OSMR	gnl|BL_ORD_ID|287842 sp|Q99650|OSMR_HUMAN Oncostatin-M-specific receptor subunit beta OS=Homo sapiens OX=9606 GN=OSMR PE=1 SV=1//5.51772e-138
18	62454124	62454228	105	8	0.16569	0.556882	-0.39	-56.6756	CG	ENSBTAG00000046383	exon	--	gnl|BL_ORD_ID|218617 sp|O75022|LIRB3_HUMAN Leukocyte immunoglobulin-like receptor subfamily B member 3 OS=Homo sapiens OX=9606 GN=LILRB3 PE=1 SV=3//5.32991e-17
8	75655276	75655427	152	8	0.56432	0.931458	-0.37	-60.4686	CG	ENSBTAG00000012921	exon	KIF24	gnl|BL_ORD_ID|206551 sp|Q5T7B8|KIF24_HUMAN Kinesin-like protein KIF24 OS=Homo sapiens OX=9606 GN=KIF24 PE=1 SV=2//0
17	40317342	40317868	527	6	0.368089	0.720742	-0.35	-35.9345	CG	ENSBTAG00000016679	exon	ETFDH	gnl|BL_ORD_ID|122634 sp|Q2KIG0|ETFD_BOVIN Electron transfer flavoprotein-ubiquinone oxidoreductase, mitochondrial OS=Bos taurus OX=9913 GN=ETFDH PE=2 SV=1//0
25	18864804	18865126	323	8	0.524306	0.842156	-0.32	-54.4221	CG	ENSBTAG00000018560	exon	DNAH3	gnl|BL_ORD_ID|109939 sp|Q8TD57|DYH3_HUMAN Dynein heavy chain 3, axonemal OS=Homo sapiens OX=9606 GN=DNAH3 PE=2 SV=1//0
9	87170696	87170820	125	36	0.0871769	0.389759	-0.3	-230.739	CG	ENSBTAG00000024751	exon	--	gnl|BL_ORD_ID|495206 sp|Q9BZM4|ULBP3_HUMAN UL16-binding protein 3 OS=Homo sapiens OX=9606 GN=ULBP3 PE=1 SV=1//9.16742e-52
17	15687478	15687575	98	8	0.600671	0.898526	-0.3	-55.1652	CG	ENSBTAG00000014111	exon	INPP4B	gnl|BL_ORD_ID|193529 sp|O15327|INP4B_HUMAN Type II inositol 3,4-bisphosphate 4-phosphatase OS=Homo sapiens OX=9606 GN=INPP4B PE=2 SV=4//0
5	116538296	116538526	231	62	0.523491	0.811527	-0.29	-367.375	CG	ENSBTAG00000050005	exon	--	gnl|BL_ORD_ID|305815 sp|Q9NTG1|PKDRE_HUMAN Polycystic kidney disease and receptor for egg jelly-related protein OS=Homo sapiens OX=9606 GN=PKDREJ PE=2 SV=2//0
18	62818646	62818992	347	16	0.551251	0.814642	-0.26	-95.3402	CG	ENSBTAG00000026080	exon	LAIR1	gnl|BL_ORD_ID|210692 sp|Q6GTX8|LAIR1_HUMAN Leukocyte-associated immunoglobulin-like receptor 1 OS=Homo sapiens OX=9606 GN=LAIR1 PE=1 SV=1//8.53991e-63
15	46052907	46052976	70	7	0.467239	0.732115	-0.26	-33.6468	CG	ENSBTAG00000054851	exon	--	gnl|BL_ORD_ID|283422 sp|Q9H205|O2AG1_HUMAN Olfactory receptor 2AG1 OS=Homo sapiens OX=9606 GN=OR2AG1 PE=1 SV=2//1.20077e-175
26	8547324	8547410	87	6	0.505807	0.754169	-0.25	-32.6153	CG	ENSBTAG00000021195	exon	A1CF	gnl|BL_ORD_ID|2767 sp|Q5R9H4|A1CF_PONAB APOBEC1 complementation factor OS=Pongo abelii OX=9601 GN=A1CF PE=2 SV=1//0
14	19556040	19556177	138	8	0.690031	0.938338	-0.25	-58.5689	CG	ENSBTAG00000017021	exon	MCM4	gnl|BL_ORD_ID|230424 sp|P33991|MCM4_HUMAN DNA replication licensing factor MCM4 OS=Homo sapiens OX=9606 GN=MCM4 PE=1 SV=5//0
20	1626665	1626758	94	10	0.651331	0.886835	-0.24	-50.7743	CG	ENSBTAG00000014612	exon	DOCK2	gnl|BL_ORD_ID|104502 sp|Q92608|DOCK2_HUMAN Dedicator of cytokinesis protein 2 OS=Homo sapiens OX=9606 GN=DOCK2 PE=1 SV=2//0
11	98437636	98437833	198	49	0.167342	0.41191	-0.24	-472.802	CG	ENSBTAG00000015375	exon	SH2D3C	gnl|BL_ORD_ID|434456 sp|Q8N5H7|SH2D3_HUMAN SH2 domain-containing protein 3C OS=Homo sapiens OX=9606 GN=SH2D3C PE=1 SV=1//0
10	76518454	76518521	68	6	0.523091	0.756204	-0.23	-37.767	CG	ENSBTAG00000013836	exon	--	gnl|BL_ORD_ID|54632 sp|Q8IYT3|CC170_HUMAN Coiled-coil domain-containing protein 170 OS=Homo sapiens OX=9606 GN=CCDC170 PE=1 SV=3//9.96233e-09
17	69561400	69562343	944	165	0.640325	0.872492	-0.23	-1778.5	CG	ENSBTAG00000007728	exon	PES1	gnl|BL_ORD_ID|299612 sp|O00541|PESC_HUMAN Pescadillo homolog OS=Homo sapiens OX=9606 GN=PES1 PE=1 SV=1//1.01728e-21
17	32628281	32628805	525	10	0.589615	0.810885	-0.22	-57.011	CG	ENSBTAG00000055005	exon	--	-//-
9	101773440	101773729	290	20	0.407528	0.627862	-0.22	-140.946	CG	ENSBTAG00000014494	exon	RNASET2	gnl|BL_ORD_ID|390298 sp|Q7M329|RNT2_PIG Ribonuclease T2 OS=Sus scrofa OX=9823 GN=RNASET2 PE=1 SV=1//1.7037e-90
7	14749496	14749600	105	8	0.371169	0.593797	-0.22	-44.6402	CG	ENSBTAG00000002738	exon	S1PR2	gnl|BL_ORD_ID|425217 sp|O95136|S1PR2_HUMAN Sphingosine 1-phosphate receptor 2 OS=Homo sapiens OX=9606 GN=S1PR2 PE=1 SV=2//0
16	76005548	76005619	72	6	0.37745	0.584686	-0.21	-31.0573	CG	ENSBTAG00000038171	exon	CFHR5	gnl|BL_ORD_ID|132080 sp|Q9BXR6|FHR5_HUMAN Complement factor H-related protein 5 OS=Homo sapiens OX=9606 GN=CFHR5 PE=1 SV=1//2.48366e-73
25	20142370	20142428	59	6	0.275526	0.487188	-0.21	-32.4267	CG	ENSBTAG00000018869	exon	IGSF6	gnl|BL_ORD_ID|190183 sp|O95976|IGSF6_HUMAN Immunoglobulin superfamily member 6 OS=Homo sapiens OX=9606 GN=IGSF6 PE=2 SV=2//5.03592e-95
5	55971321	55971476	156	16	0.418656	0.62508	-0.21	-111.011	CG	ENSBTAG00000018405	exon	MARS	gnl|BL_ORD_ID|457165 sp|Q2T9L8|SYMC_BOVIN Methionine--tRNA ligase, cytoplasmic OS=Bos taurus OX=9913 GN=MARS PE=2 SV=1//0
19	20417028	20417370	343	24	0.591933	0.804376	-0.21	-169.645	CG	ENSBTAG00000007946	exon	PIPOX	gnl|BL_ORD_ID|439765 sp|Q29RU9|SOX_BOVIN Peroxisomal sarcosine oxidase OS=Bos taurus OX=9913 GN=PIPOX PE=2 SV=2//0
17	72518893	72519466	574	126	0.27078	0.478823	-0.21	-1246.34	CG	ENSBTAG00000019375	exon	SCARF2	gnl|BL_ORD_ID|443082 sp|P59222|SREC2_MOUSE Scavenger receptor class F member 2 OS=Mus musculus OX=10090 GN=Scarf2 PE=1 SV=1//0
23	50426087	50426463	377	49	0.641746	0.848951	-0.21	-371.554	CG	ENSBTAG00000010943	exon	SLC22A23	gnl|BL_ORD_ID|425328 sp|A1A5C7|S22AN_HUMAN Solute carrier family 22 member 23 OS=Homo sapiens OX=9606 GN=SLC22A23 PE=1 SV=2//0
24	521076	521281	206	23	0.478015	0.676999	-0.2	-188.755	CG	ENSBTAG00000036298	exon	--	gnl|BL_ORD_ID|474160 sp|O32264|TKRA_BACSU Probable 2-ketogluconate reductase OS=Bacillus subtilis (strain 168) OX=224308 GN=yvcT PE=3 SV=1//2.3188e-51
NKLS02001931.1	550	659	110	12	0.648515	0.84941	-0.2	-54.9482	CG	ENSBTAG00000049569	exon	--	gnl|BL_ORD_ID|440377 sp|P29508|SPB3_HUMAN Serpin B3 OS=Homo sapiens OX=9606 GN=SERPINB3 PE=1 SV=2//1.84332e-170
15	28066801	28067161	361	29	0.496327	0.698722	-0.2	-189.968	CG	ENSBTAG00000014137	exon	CEP164	gnl|BL_ORD_ID|58503 sp|Q9UPV0|CE164_HUMAN Centrosomal protein of 164 kDa OS=Homo sapiens OX=9606 GN=CEP164 PE=1 SV=3//2.8192e-58
18	34274927	34275874	948	91	0.154713	0.355333	-0.2	-749.367	CG	ENSBTAG00000038858	exon	CKLF	gnl|BL_ORD_ID|65219 sp|Q9UBR5|CKLF_HUMAN Chemokine-like factor OS=Homo sapiens OX=9606 GN=CKLF PE=2 SV=1//6.06209e-63
20	61627791	61627901	111	18	0.449107	0.653449	-0.2	-134.37	CG	ENSBTAG00000017222	exon	CTNND2	gnl|BL_ORD_ID|81358 sp|O35927|CTND2_MOUSE Catenin delta-2 OS=Mus musculus OX=10090 GN=Ctnnd2 PE=1 SV=1//0
13	64444362	64444553	192	13	0.447089	0.644992	-0.2	-67.0026	CG	ENSBTAG00000008291	exon	PROCR	gnl|BL_ORD_ID|120331 sp|Q28105|EPCR_BOVIN Endothelial protein C receptor OS=Bos taurus OX=9913 GN=PROCR PE=2 SV=1//6.42093e-164
15	46463952	46464186	235	18	0.411268	0.611128	-0.2	-103.107	CG	ENSBTAG00000000697	exon	RRP8	gnl|BL_ORD_ID|400003 sp|O43159|RRP8_HUMAN Ribosomal RNA-processing protein 8 OS=Homo sapiens OX=9606 GN=RRP8 PE=1 SV=2//0
19	7829290	7829393	104	14	0.690229	0.895037	-0.2	-106.904	CG	ENSBTAG00000007893	exon	SCPEP1	gnl|BL_ORD_ID|353556 sp|Q9HB40|RISC_HUMAN Retinoid-inducible serine carboxypeptidase OS=Homo sapiens OX=9606 GN=SCPEP1 PE=1 SV=1//0
1	22280584	22280749	166	12	0.548024	0.742532	-0.19	-69.5411	CG	ENSBTAG00000054742	exon	--	-//-
5	74319126	74319207	82	8	0.718468	0.911252	-0.19	-49.0337	CG	ENSBTAG00000037799	exon	--	gnl|BL_ORD_ID|19174 sp|O95236|APOL3_HUMAN Apolipoprotein L3 OS=Homo sapiens OX=9606 GN=APOL3 PE=1 SV=3//1.23184e-44
11	66898261	66898348	88	7	0.690009	0.882394	-0.19	-33.1675	CG	ENSBTAG00000018401	exon	APLF	gnl|BL_ORD_ID|18908 sp|A0JNH9|APLF_BOVIN Aprataxin and PNK-like factor OS=Bos taurus OX=9913 GN=APLF PE=2 SV=1//0
11	49598330	49598637	308	24	0.333188	0.52132	-0.19	-143.268	CG	ENSBTAG00000005432	exon	CAPG	gnl|BL_ORD_ID|50724 sp|Q865V6|CAPG_BOVIN Macrophage-capping protein OS=Bos taurus OX=9913 GN=CAPG PE=2 SV=1//0
27	15695146	15695206	61	6	0.74923	0.941067	-0.19	-32.1614	CG	ENSBTAG00000017157	exon	CCDC110	gnl|BL_ORD_ID|54507 sp|Q95JS9|CC110_MACFA Coiled-coil domain-containing protein 110 OS=Macaca fascicularis OX=9541 GN=CCDC110 PE=2 SV=2//0
7	6859396	6859460	65	6	0.359805	0.552642	-0.19	-30.7905	CG	ENSBTAG00000016179	exon	CIB3	gnl|BL_ORD_ID|64063 sp|Q96Q77|CIB3_HUMAN Calcium and integrin-binding family member 3 OS=Homo sapiens OX=9606 GN=CIB3 PE=1 SV=3//3.41655e-135
7	96182631	96182826	196	12	0.708113	0.893869	-0.19	-69.9448	CG	ENSBTAG00000013557	exon	ERAP1	gnl|BL_ORD_ID|120700 sp|Q9NZ08|ERAP1_HUMAN Endoplasmic reticulum aminopeptidase 1 OS=Homo sapiens OX=9606 GN=ERAP1 PE=1 SV=3//0
3	15411099	15411280	182	18	0.460521	0.651214	-0.19	-114.084	CG	ENSBTAG00000014840	exon	MTX1	gnl|BL_ORD_ID|253091 sp|Q13505|MTX1_HUMAN Metaxin-1 OS=Homo sapiens OX=9606 GN=MTX1 PE=1 SV=3//0
17	13151034	13151139	106	8	0.551106	0.743772	-0.19	-42.2593	CG	ENSBTAG00000019857	exon	OTUD4	gnl|BL_ORD_ID|288657 sp|Q01804|OTUD4_HUMAN OTU domain-containing protein 4 OS=Homo sapiens OX=9606 GN=OTUD4 PE=1 SV=4//0
28	27964539	27964617	79	7	0.649759	0.843431	-0.19	-35.0511	CG	ENSBTAG00000021499	exon	PSAP	gnl|BL_ORD_ID|426770 sp|P26779|SAP_BOVIN Prosaposin OS=Bos taurus OX=9913 GN=PSAP PE=1 SV=3//0
17	59325630	59325719	90	12	0.578866	0.77361	-0.19	-71.2068	CG	ENSBTAG00000050635	exon	RF00026	-//-
5	119972922	119973196	275	98	0.417105	0.606854	-0.19	-584.989	CG	ENSBTAG00000030180	exon	SHANK3	gnl|BL_ORD_ID|434554 sp|Q9BYB0|SHAN3_HUMAN SH3 and multiple ankyrin repeat domains protein 3 OS=Homo sapiens OX=9606 GN=SHANK3 PE=1 SV=3//0
18	57414976	57415564	589	40	0.76594	0.95192	-0.19	-323.7	CG	ENSBTAG00000020447	exon	VSIG10L	gnl|BL_ORD_ID|508238 sp|Q86VR7|VS10L_HUMAN V-set and immunoglobulin domain-containing protein 10-like OS=Homo sapiens OX=9606 GN=VSIG10L PE=2 SV=2//0
19	51107033	51107129	97	12	0.492032	0.670896	-0.18	-60.9676	CG	ENSBTAG00000053536	exon	--	-//-
NKLS02000910.1	1129559	1129636	78	10	0.549903	0.732538	-0.18	-45.934	CG	ENSBTAG00000054008	exon	--	gnl|BL_ORD_ID|248138 sp|O15439|MRP4_HUMAN Multidrug resistance-associated protein 4 OS=Homo sapiens OX=9606 GN=ABCC4 PE=1 SV=3//0
3	101293432	101293651	220	48	0.261855	0.441214	-0.18	-431.344	CG	ENSBTAG00000011822	exon	ARMH1	gnl|BL_ORD_ID|49096 sp|A7MBF6|CA228_BOVIN Uncharacterized protein C1orf228 homolog OS=Bos taurus OX=9913 PE=2 SV=1//0
3	112996786	112996870	85	10	0.514404	0.699345	-0.18	-61.5108	CG	ENSBTAG00000003928	exon	ATG16L1	gnl|BL_ORD_ID|2672 sp|Q676U5|A16L1_HUMAN Autophagy-related protein 16-1 OS=Homo sapiens OX=9606 GN=ATG16L1 PE=1 SV=2//0
28	41354924	41354995	72	12	0.543412	0.727466	-0.18	-64.7901	CG	ENSBTAG00000018707	exon	LDB3	gnl|BL_ORD_ID|211731 sp|Q9JKS4|LDB3_MOUSE LIM domain-binding protein 3 OS=Mus musculus OX=10090 GN=Ldb3 PE=1 SV=1//2.6621e-98
25	21284396	21284474	79	8	0.46625	0.642289	-0.18	-42.2603	CG	ENSBTAG00000006405	exon	PALB2	gnl|BL_ORD_ID|291157 sp|Q86YC2|PALB2_HUMAN Partner and localizer of BRCA2 OS=Homo sapiens OX=9606 GN=PALB2 PE=1 SV=1//0
19	22654893	22655016	124	14	0.376116	0.553306	-0.18	-83.7292	CG	ENSBTAG00000011480	exon	PITPNA	gnl|BL_ORD_ID|305500 sp|Q2HJ54|PIPNA_BOVIN Phosphatidylinositol transfer protein alpha isoform OS=Bos taurus OX=9913 GN=PITPNA PE=1 SV=3//1.13443e-161
7	19023362	19023690	329	74	0.269314	0.453674	-0.18	-611.888	CG	ENSBTAG00000018052	exon	PTPRS	gnl|BL_ORD_ID|325975 sp|Q13332|PTPRS_HUMAN Receptor-type tyrosine-protein phosphatase S OS=Homo sapiens OX=9606 GN=PTPRS PE=1 SV=3//0
19	53541286	53541464	179	16	0.451959	0.633904	-0.18	-102.104	CG	ENSBTAG00000021505	exon	USP36	gnl|BL_ORD_ID|493518 sp|Q9P275|UBP36_HUMAN Ubiquitin carboxyl-terminal hydrolase 36 OS=Homo sapiens OX=9606 GN=USP36 PE=1 SV=4//3.58078e-22
7	5727788	5728025	238	29	0.648194	0.818322	-0.17	-151.399	CG	ENSBTAG00000045588	exon	--	gnl|BL_ORD_ID|47043 sp|Q10589|BST2_HUMAN Bone marrow stromal antigen 2 OS=Homo sapiens OX=9606 GN=BST2 PE=1 SV=1//1.66363e-17
28	13105060	13105211	152	22	0.637568	0.80784	-0.17	-112.953	CG	ENSBTAG00000052174	exon	--	gnl|BL_ORD_ID|273782 sp|Q68D85|NR3L1_HUMAN Natural cytotoxicity triggering receptor 3 ligand 1 OS=Homo sapiens OX=9606 GN=NCR3LG1 PE=1 SV=1//1.71412e-29
NKLS02001111.1	31634	31727	94	8	0.750459	0.921272	-0.17	-39.1434	CG	ENSBTAG00000034437	exon	--	gnl|BL_ORD_ID|227277 sp|A2A9R3|MAGB4_MOUSE Melanoma-associated antigen B4 OS=Mus musculus OX=10090 GN=Mageb4 PE=1 SV=1//3.22156e-88
12	51811503	51811610	108	7	0.314695	0.48889	-0.17	-32.462	CG	ENSBTAG00000053180	exon	--	-//-
19	61500182	61500319	138	7	0.369284	0.535601	-0.17	-32.7232	CG	ENSBTAG00000006896	exon	ABCA9	gnl|BL_ORD_ID|4116 sp|Q8IUA7|ABCA9_HUMAN ATP-binding cassette sub-family A member 9 OS=Homo sapiens OX=9606 GN=ABCA9 PE=1 SV=1//7.12414e-40
10	80716203	80716507	305	24	0.396463	0.570739	-0.17	-151.409	CG	ENSBTAG00000018255	exon	ACTN1	gnl|BL_ORD_ID|9107 sp|Q3B7N2|ACTN1_BOVIN Alpha-actinin-1 OS=Bos taurus OX=9913 GN=ACTN1 PE=2 SV=1//0
21	17111738	17111933	196	20	0.289804	0.459858	-0.17	-134.368	CG	ENSBTAG00000049909	exon	AGBL1	gnl|BL_ORD_ID|54172 sp|Q96MI9|CBPC4_HUMAN Cytosolic carboxypeptidase 4 OS=Homo sapiens OX=9606 GN=AGBL1 PE=1 SV=2//0
21	61313159	61313301	143	14	0.364803	0.533621	-0.17	-84.7761	CG	ENSBTAG00000016854	exon	AK7	gnl|BL_ORD_ID|200560 sp|Q96M32|KAD7_HUMAN Adenylate kinase 7 OS=Homo sapiens OX=9606 GN=AK7 PE=1 SV=3//0
19	63125824	63126483	660	131	0.400353	0.568483	-0.17	-1061.37	CG	ENSBTAG00000007547	exon	CACNG1	gnl|BL_ORD_ID|55494 sp|Q08DE1|CCG1_BOVIN Voltage-dependent calcium channel gamma-1 subunit OS=Bos taurus OX=9913 GN=CACNG1 PE=2 SV=1//2.21457e-113
17	45085388	45085522	135	12	0.403743	0.572324	-0.17	-65.6477	CG	ENSBTAG00000020423	exon	EP400	gnl|BL_ORD_ID|120293 sp|Q96L91|EP400_HUMAN E1A-binding protein p400 OS=Homo sapiens OX=9606 GN=EP400 PE=1 SV=4//2.57421e-72
19	50790777	50790961	185	20	0.536227	0.707856	-0.17	-114.045	CG	ENSBTAG00000015980	exon	FASN	gnl|BL_ORD_ID|128801 sp|Q71SP7|FAS_BOVIN Fatty acid synthase OS=Bos taurus OX=9913 GN=FASN PE=2 SV=1//0
19	52483710	52483870	161	16	0.419533	0.584849	-0.17	-97.4394	CG	ENSBTAG00000016021	exon	GAA	gnl|BL_ORD_ID|225392 sp|Q9MYM4|LYAG_BOVIN Lysosomal alpha-glucosidase OS=Bos taurus OX=9913 GN=GAA PE=2 SV=1//0
18	35225308	35225395	88	10	0.442836	0.611258	-0.17	-51.5835	CG	ENSBTAG00000018908	exon	GFOD2	gnl|BL_ORD_ID|148875 sp|Q5BIP5|GFOD2_BOVIN Glucose-fructose oxidoreductase domain-containing protein 2 OS=Bos taurus OX=9913 GN=GFOD2 PE=2 SV=1//0
11	87276853	87276949	97	10	0.506517	0.679821	-0.17	-54.7402	CG	ENSBTAG00000004259	exon	HPCAL1	gnl|BL_ORD_ID|179139 sp|B3VSB7|HPCL1_SHEEP Hippocalcin-like protein 1 OS=Ovis aries OX=9940 GN=HPCAL1 PE=2 SV=1//9.22784e-135
15	64734991	64735205	215	18	0.489555	0.655739	-0.17	-100.39	CG	ENSBTAG00000016747	exon	NAT10	gnl|BL_ORD_ID|263791 sp|Q9H0A0|NAT10_HUMAN RNA cytidine acetyltransferase OS=Homo sapiens OX=9606 GN=NAT10 PE=1 SV=2//0
16	51520244	51520466	223	26	0.405598	0.574909	-0.17	-179.035	CG	ENSBTAG00000016528	exon	NOC2L	gnl|BL_ORD_ID|271440 sp|Q3SYU1|NOC2L_BOVIN Nucleolar complex protein 2 homolog OS=Bos taurus OX=9913 GN=NOC2L PE=2 SV=1//0
19	6247556	6247610	55	8	0.777048	0.942303	-0.17	-41.4194	CG	ENSBTAG00000018706	exon	PCTP	gnl|BL_ORD_ID|312418 sp|P02720|PPCT_BOVIN Phosphatidylcholine transfer protein OS=Bos taurus OX=9913 GN=PCTP PE=1 SV=1//2.91985e-101
23	50555590	50555676	87	10	0.38521	0.553099	-0.17	-52.214	CG	ENSBTAG00000006378	exon	RIPK1	gnl|BL_ORD_ID|352662 sp|Q13546|RIPK1_HUMAN Receptor-interacting serine/threonine-protein kinase 1 OS=Homo sapiens OX=9606 GN=RIPK1 PE=1 SV=3//0
2	106396723	106396985	263	22	0.322083	0.490312	-0.17	-119.314	CG	ENSBTAG00000015520	exon	SLC11A1	gnl|BL_ORD_ID|273817 sp|Q27981|NRAM1_BOVIN Natural resistance-associated macrophage protein 1 OS=Bos taurus OX=9913 GN=SLC11A1 PE=2 SV=1//0
15	77214955	77215166	212	25	0.358458	0.531964	-0.17	-160.718	CG	ENSBTAG00000021709	exon	SPI1	gnl|BL_ORD_ID|441472 sp|P17947|SPI1_HUMAN Transcription factor PU.1 OS=Homo sapiens OX=9606 GN=SPI1 PE=1 SV=2//2.42158e-138
X	36594330	36594534	205	53	0.229127	0.384259	-0.16	-454.117	CG	ENSBTAG00000051663	exon	--	-//-
27	42934791	42934952	162	21	0.621076	0.784693	-0.16	-147.495	CG	ENSBTAG00000054528	exon	--	-//-
19	61612249	61612497	249	22	0.552584	0.712357	-0.16	-137.023	CG	ENSBTAG00000024899	exon	--	-//-
25	34565643	34565812	170	23	0.449029	0.605797	-0.16	-118.828	CG	ENSBTAG00000005448	exon	--	gnl|BL_ORD_ID|338881 sp|O43374|RASL2_HUMAN Ras GTPase-activating protein 4 OS=Homo sapiens OX=9606 GN=RASA4 PE=2 SV=2//1.16595e-06
18	62454596	62454695	100	7	0.209153	0.369729	-0.16	-31.1789	CG	ENSBTAG00000046383	exon	--	gnl|BL_ORD_ID|218617 sp|O75022|LIRB3_HUMAN Leukocyte immunoglobulin-like receptor subfamily B member 3 OS=Homo sapiens OX=9606 GN=LILRB3 PE=1 SV=3//5.32991e-17
26	8627718	8627807	90	6	0.352631	0.511938	-0.16	-30.7629	CG	ENSBTAG00000003529	exon	--	gnl|BL_ORD_ID|28591 sp|Q9NR71|ASAH2_HUMAN Neutral ceramidase OS=Homo sapiens OX=9606 GN=ASAH2 PE=1 SV=2//0
15	39297660	39297729	70	8	0.554354	0.710998	-0.16	-38.378	CG	ENSBTAG00000013029	exon	ARNTL	gnl|BL_ORD_ID|45382 sp|O00327|BMAL1_HUMAN Aryl hydrocarbon receptor nuclear translocator-like protein 1 OS=Homo sapiens OX=9606 GN=ARNTL PE=1 SV=2//0
16	4844970	4845070	101	13	0.502996	0.65932	-0.16	-76.7635	CG	ENSBTAG00000018143	exon	C16H1orf116	gnl|BL_ORD_ID|426861 sp|A5D7K1|SARG_BOVIN Specifically androgen-regulated gene protein OS=Bos taurus OX=9913 GN=SARG PE=2 SV=1//0
21	55369208	55369302	95	12	0.612715	0.773671	-0.16	-70.76	CG	ENSBTAG00000032130	exon	CATSPER2	gnl|BL_ORD_ID|81538 sp|Q96P56|CTSR2_HUMAN Cation channel sperm-associated protein 2 OS=Homo sapiens OX=9606 GN=CATSPER2 PE=1 SV=2//0
18	51546407	51546500	94	14	0.57674	0.736704	-0.16	-84.3261	CG	ENSBTAG00000002976	exon	CD177	gnl|BL_ORD_ID|56976 sp|Q8R2S8|CD177_MOUSE CD177 antigen OS=Mus musculus OX=10090 GN=Cd177 PE=2 SV=1//6.7949e-21
22	59071442	59071622	181	26	0.371263	0.530657	-0.16	-189.519	CG	ENSBTAG00000012159	exon	CNBP	gnl|BL_ORD_ID|69202 sp|Q3T0Q6|CNBP_BOVIN Cellular nucleic acid-binding protein OS=Bos taurus OX=9913 GN=CNBP PE=2 SV=1//2.52714e-102
2	126917287	126917443	157	13	0.468271	0.626705	-0.16	-65.816	CG	ENSBTAG00000019399	exon	CNKSR1	gnl|BL_ORD_ID|69351 sp|Q969H4|CNKR1_HUMAN Connector enhancer of kinase suppressor of ras 1 OS=Homo sapiens OX=9606 GN=CNKSR1 PE=1 SV=1//0
4	113974477	113974639	163	36	0.670142	0.828521	-0.16	-250.019	CG	ENSBTAG00000003019	exon	CRYGN	gnl|BL_ORD_ID|78266 sp|Q8VHL5|CRGN_MOUSE Gamma-crystallin N OS=Mus musculus OX=10090 GN=Crygn PE=1 SV=2//1.27644e-122
19	25147475	25147882	408	104	0.320225	0.48423	-0.16	-840.867	CG	ENSBTAG00000018345	exon	FBXO39	gnl|BL_ORD_ID|129750 sp|Q32LM4|FBX39_BOVIN F-box only protein 39 OS=Bos taurus OX=9913 GN=FBXO39 PE=2 SV=1//0
17	72354052	72354232	181	17	0.302299	0.459922	-0.16	-89.8444	CG	ENSBTAG00000053023	exon	LRRC74B	gnl|BL_ORD_ID|222999 sp|Q6ZQY2|LR74B_HUMAN Leucine-rich repeat-containing protein 74B OS=Homo sapiens OX=9606 GN=LRRC74B PE=2 SV=3//2.977e-166
17	52550589	52550944	356	90	0.513255	0.671408	-0.16	-702.051	CG	ENSBTAG00000001597	exon	PITPNM2	gnl|BL_ORD_ID|305653 sp|Q9BZ72|PITM2_HUMAN Membrane-associated phosphatidylinositol transfer protein 2 OS=Homo sapiens OX=9606 GN=PITPNM2 PE=1 SV=1//0
17	62575725	62575858	134	15	0.431135	0.594492	-0.16	-70.3732	CG	ENSBTAG00000018108	exon	PXN	gnl|BL_ORD_ID|293826 sp|P49023|PAXI_HUMAN Paxillin OS=Homo sapiens OX=9606 GN=PXN PE=1 SV=3//0
13	60597918	60597982	65	8	0.539405	0.702976	-0.16	-38.9381	CG	ENSBTAG00000013330	exon	TBC1D20	gnl|BL_ORD_ID|465958 sp|Q2T9Q1|TBC20_BOVIN TBC1 domain family member 20 OS=Bos taurus OX=9913 GN=TBC1D20 PE=2 SV=1//0
19	54054072	54054210	139	25	0.555997	0.713616	-0.16	-127.571	CG	ENSBTAG00000018658	exon	TNRC6C	gnl|BL_ORD_ID|476183 sp|Q9HCJ0|TNR6C_HUMAN Trinucleotide repeat-containing gene 6C protein OS=Homo sapiens OX=9606 GN=TNRC6C PE=1 SV=3//0
21	70584	70814	231	29	0.302042	0.453495	-0.15	-175.701	CG	ENSBTAG00000001219	exon	--	gnl|BL_ORD_ID|190122 sp|P03988|IGHM_RABIT Ig mu chain C region secreted form OS=Oryctolagus cuniculus OX=9986 PE=2 SV=1//0
19	61612565	61613039	475	28	0.514374	0.667856	-0.15	-144.211	CG	ENSBTAG00000024899	exon	--	-//-
22	35050743	35050913	171	18	0.690633	0.841419	-0.15	-108.211	CG	ENSBTAG00000051201	exon	--	gnl|BL_ORD_ID|426571 sp|A6QR09|SAMC_BOVIN S-adenosylmethionine mitochondrial carrier protein OS=Bos taurus OX=9913 GN=SLC25A26 PE=2 SV=1//4.43166e-42
4	112195118	112195191	74	10	0.472352	0.623251	-0.15	-46.6574	CG	ENSBTAG00000050861	exon	--	-//-
11	106056696	106056853	158	17	0.769784	0.916308	-0.15	-81.4881	CG	ENSBTAG00000047254	exon	ABCA2	gnl|BL_ORD_ID|4093 sp|Q9BZC7|ABCA2_HUMAN ATP-binding cassette sub-family A member 2 OS=Homo sapiens OX=9606 GN=ABCA2 PE=1 SV=3//0
17	53860013	53860208	196	19	0.336199	0.484892	-0.15	-111.558	CG	ENSBTAG00000003092	exon	ANAPC5	gnl|BL_ORD_ID|18556 sp|Q5RE52|APC5_PONAB Anaphase-promoting complex subunit 5 OS=Pongo abelii OX=9601 GN=ANAPC5 PE=2 SV=1//0
28	3737377	3737548	172	16	0.4249	0.574646	-0.15	-92.6702	CG	ENSBTAG00000021822	exon	ARV1	gnl|BL_ORD_ID|28484 sp|Q3SZW3|ARV1_BOVIN Protein ARV1 OS=Bos taurus OX=9913 GN=ARV1 PE=2 SV=1//0
2	130192917	130192988	72	9	0.542293	0.688742	-0.15	-43.3043	CG	ENSBTAG00000007153	exon	C1QA	gnl|BL_ORD_ID|48048 sp|Q5E9E3|C1QA_BOVIN Complement C1q subcomponent subunit A OS=Bos taurus OX=9913 GN=C1QA PE=2 SV=1//4.23532e-137
18	1833150	1833388	239	26	0.597555	0.744753	-0.15	-148.467	CG	ENSBTAG00000004766	exon	CLEC18C	gnl|BL_ORD_ID|65362 sp|Q6UXF7|CL18B_HUMAN C-type lectin domain family 18 member B OS=Homo sapiens OX=9606 GN=CLEC18B PE=2 SV=2//1.72553e-34
18	35510101	35510214	114	14	0.448187	0.593522	-0.15	-72.0813	CG	ENSBTAG00000014644	exon	DUS2	gnl|BL_ORD_ID|108189 sp|Q9D7B1|DUS2L_MOUSE tRNA-dihydrouridine(20) synthase [NAD(P)+]-like OS=Mus musculus OX=10090 GN=Dus2 PE=1 SV=1//3.32241e-30
18	49382797	49383021	225	41	0.497305	0.642351	-0.15	-282.943	CG	ENSBTAG00000012509	exon	DYRK1B	gnl|BL_ORD_ID|110067 sp|Q9Y463|DYR1B_HUMAN Dual specificity tyrosine-phosphorylation-regulated kinase 1B OS=Homo sapiens OX=9606 GN=DYRK1B PE=1 SV=1//0
21	21776538	21776791	254	32	0.369585	0.521706	-0.15	-200.06	CG	ENSBTAG00000002941	exon	FES	gnl|BL_ORD_ID|131378 sp|P14238|FES_FELCA Tyrosine-protein kinase Fes/Fps OS=Felis catus OX=9685 GN=FES PE=3 SV=2//0
11	6897408	6897544	137	12	0.758755	0.904372	-0.15	-74.1996	CG	ENSBTAG00000005273	exon	IL1R1	gnl|BL_ORD_ID|191065 sp|P14778|IL1R1_HUMAN Interleukin-1 receptor type 1 OS=Homo sapiens OX=9606 GN=IL1R1 PE=1 SV=1//0
18	56937406	56937468	63	7	0.639142	0.7869	-0.15	-38.8526	CG	ENSBTAG00000015125	exon	KLK5	gnl|BL_ORD_ID|207359 sp|Q9Y337|KLK5_HUMAN Kallikrein-5 OS=Homo sapiens OX=9606 GN=KLK5 PE=1 SV=3//3.76661e-161
11	103282401	103282538	138	24	0.397285	0.543162	-0.15	-139.665	CG	ENSBTAG00000038972	exon	LCN9	gnl|BL_ORD_ID|211606 sp|Q9D267|LCN9_MOUSE Epididymal-specific lipocalin-9 OS=Mus musculus OX=10090 GN=Lcn9 PE=2 SV=1//1.73991e-46
14	81745637	81745777	141	20	0.459034	0.611281	-0.15	-110.265	CG	ENSBTAG00000006767	exon	MRPL13	gnl|BL_ORD_ID|385687 sp|Q3SYS1|RM13_BOVIN 39S ribosomal protein L13, mitochondrial OS=Bos taurus OX=9913 GN=MRPL13 PE=1 SV=1//5.66672e-127
22	48416426	48416684	259	20	0.436552	0.589351	-0.15	-121.438	CG	ENSBTAG00000014779	exon	NISCH	gnl|BL_ORD_ID|270479 sp|Q9Y2I1|NISCH_HUMAN Nischarin OS=Homo sapiens OX=9606 GN=NISCH PE=1 SV=3//0
26	44057267	44057357	91	7	0.513721	0.664657	-0.15	-33.3879	CG	ENSBTAG00000006928	exon	OAT	gnl|BL_ORD_ID|283711 sp|Q3ZCF5|OAT_BOVIN Ornithine aminotransferase, mitochondrial OS=Bos taurus OX=9913 GN=OAT PE=2 SV=1//0
11	93964640	93964822	183	40	0.281469	0.429579	-0.15	-244.818	CG	ENSBTAG00000038249	exon	OR5C1	gnl|BL_ORD_ID|286979 sp|Q8NGR4|OR5C1_HUMAN Olfactory receptor 5C1 OS=Homo sapiens OX=9606 GN=OR5C1 PE=2 SV=1//4.147e-175
11	74124826	74125077	252	23	0.385694	0.535882	-0.15	-119.016	CG	ENSBTAG00000007897	exon	POMC	gnl|BL_ORD_ID|73338 sp|P01190|COLI_BOVIN Pro-opiomelanocortin OS=Bos taurus OX=9913 GN=POMC PE=1 SV=1//7.45833e-129
6	36455881	36456034	154	15	0.603806	0.753868	-0.15	-85.6041	CG	ENSBTAG00000005754	exon	PPM1K	gnl|BL_ORD_ID|313138 sp|Q2PC20|PPM1K_BOVIN Protein phosphatase 1K, mitochondrial OS=Bos taurus OX=9913 GN=PPM1K PE=2 SV=1//0
X	37156615	37156863	249	47	0.300156	0.446257	-0.15	-348.276	CG	ENSBTAG00000047827	exon	RENBP	gnl|BL_ORD_ID|345608 sp|Q2KIS1|RENBP_BOVIN N-acylglucosamine 2-epimerase OS=Bos taurus OX=9913 GN=RENBP PE=2 SV=2//0
17	52204649	52204785	137	20	0.299817	0.448856	-0.15	-112.175	CG	ENSBTAG00000007804	exon	RILPL2	gnl|BL_ORD_ID|352682 sp|A4IFK7|RIPL2_BOVIN RILP-like protein 2 OS=Bos taurus OX=9913 GN=RILPL2 PE=2 SV=1//9.59342e-122
23	50825269	50825448	180	33	0.587609	0.741756	-0.15	-244.909	CG	ENSBTAG00000011975	exon	SERPINB1	gnl|BL_ORD_ID|191348 sp|Q1JPB0|ILEU_BOVIN Leukocyte elastase inhibitor OS=Bos taurus OX=9913 GN=SERPINB1 PE=2 SV=2//0
22	17573116	17573266	151	16	0.418084	0.570153	-0.15	-92.2574	CG	ENSBTAG00000004685	exon	SRGAP3	gnl|BL_ORD_ID|443159 sp|O43295|SRGP3_HUMAN SLIT-ROBO Rho GTPase-activating protein 3 OS=Homo sapiens OX=9606 GN=SRGAP3 PE=1 SV=3//0
15	22504579	22504787	209	40	0.235786	0.388744	-0.15	-306.628	CG	ENSBTAG00000016548	exon	TEX12	gnl|BL_ORD_ID|468137 sp|Q9CR81|TEX12_MOUSE Testis-expressed protein 12 OS=Mus musculus OX=10090 GN=Tex12 PE=1 SV=1//1.34126e-53
4	20368745	20368822	78	7	0.432425	0.585772	-0.15	-31.2069	CG	ENSBTAG00000019750	exon	TMEM106B	gnl|BL_ORD_ID|462514 sp|Q3ZC25|T106B_BOVIN Transmembrane protein 106B OS=Bos taurus OX=9913 GN=TMEM106B PE=2 SV=1//0
7	4110187	4110286	100	9	0.655939	0.806409	-0.15	-41.4383	CG	ENSBTAG00000001817	exon	TMEM161A	gnl|BL_ORD_ID|462624 sp|Q9NX61|T161A_HUMAN Transmembrane protein 161A OS=Homo sapiens OX=9606 GN=TMEM161A PE=1 SV=1//0
X	56395783	56396206	424	119	0.222649	0.370726	-0.15	-932.16	CG	ENSBTAG00000045877	exon	TSC22D3	gnl|BL_ORD_ID|462782 sp|Q9EQZ1|T22D3_RAT TSC22 domain family protein 3 OS=Rattus norvegicus OX=10116 GN=Tsc22d3 PE=1 SV=1//9.90675e-30
18	15000215	15000309	95	7	0.512387	0.659841	-0.15	-29.9964	CG	ENSBTAG00000002493	exon	VPS35	gnl|BL_ORD_ID|507899 sp|Q2HJG5|VPS35_BOVIN Vacuolar protein sorting-associated protein 35 OS=Bos taurus OX=9913 GN=VPS35 PE=2 SV=1//0
X	59872816	59873141	326	81	0.232915	0.369137	-0.14	-613.683	CG	ENSBTAG00000004586	exon	--	gnl|BL_ORD_ID|14026 sp|Q5I0K7|ALG13_RAT UDP-N-acetylglucosamine transferase subunit ALG13 homolog OS=Rattus norvegicus OX=10116 GN=Alg13 PE=1 SV=1//7.07339e-101
NKLS02002206.1	406019	406244	226	44	0.410326	0.554981	-0.14	-241.379	CG	ENSBTAG00000053345	exon	--	gnl|BL_ORD_ID|463534 sp|Q5RBN9|TAD2B_PONAB Transcriptional adapter 2-beta OS=Pongo abelii OX=9601 GN=TADA2B PE=2 SV=1//6.16294e-14
11	44855295	44855672	378	27	0.0892692	0.227931	-0.14	-152.971	CG	ENSBTAG00000054241	exon	--	gnl|BL_ORD_ID|445650 sp|O75897|ST1C4_HUMAN Sulfotransferase 1C4 OS=Homo sapiens OX=9606 GN=SULT1C4 PE=1 SV=2//5.1781e-143
16	80585318	80585455	138	19	0.345658	0.489525	-0.14	-103.137	CG	ENSBTAG00000054740	exon	--	-//-
18	24025809	24025935	127	16	0.548004	0.688717	-0.14	-87.2486	CG	ENSBTAG00000054808	exon	--	-//-
18	62946862	62947032	171	16	0.534125	0.677245	-0.14	-77.4224	CG	ENSBTAG00000004043	exon	--	gnl|BL_ORD_ID|218619 sp|Q8NHJ6|LIRB4_HUMAN Leukocyte immunoglobulin-like receptor subfamily B member 4 OS=Homo sapiens OX=9606 GN=LILRB4 PE=1 SV=3//3.58903e-57
29	50225193	50225314	122	15	0.162909	0.302079	-0.14	-72.8289	CG	ENSBTAG00000008274	exon	--	gnl|BL_ORD_ID|253304 sp|Q9HC84|MUC5B_HUMAN Mucin-5B OS=Homo sapiens OX=9606 GN=MUC5B PE=1 SV=3//1.36873e-07
18	62366498	62366596	99	14	0.636585	0.774936	-0.14	-72.6993	CG	ENSBTAG00000050944	exon	--	-//-
23	27119091	27119162	72	9	0.718416	0.859807	-0.14	-40.9071	CG	ENSBTAG00000048304	exon	--	gnl|BL_ORD_ID|47069 sp|O00478|BT3A3_HUMAN Butyrophilin subfamily 3 member A3 OS=Homo sapiens OX=9606 GN=BTN3A3 PE=1 SV=1//3.54581e-116
28	18064635	18064742	108	9	0.643687	0.784238	-0.14	-43.038	CG	ENSBTAG00000051333	exon	ARID5B	gnl|BL_ORD_ID|23171 sp|E1BLP6|ARI5B_BOVIN AT-rich interactive domain-containing protein 5B OS=Bos taurus OX=9913 GN=ARID5B PE=3 SV=1//0
7	43392860	43392999	140	24	0.593015	0.732513	-0.14	-143.459	CG	ENSBTAG00000045829	exon	AZU1	gnl|BL_ORD_ID|50656 sp|P20160|CAP7_HUMAN Azurocidin OS=Homo sapiens OX=9606 GN=AZU1 PE=1 SV=3//7.79483e-111
4	113815802	113815900	99	17	0.723996	0.860027	-0.14	-88.9624	CG	ENSBTAG00000036355	exon	bta-mir-671	gnl|BL_ORD_ID|63399 sp|Q9P2E5|CHPF2_HUMAN Chondroitin sulfate glucuronyltransferase OS=Homo sapiens OX=9606 GN=CHPF2 PE=2 SV=2//3.22187e-07
7	20379006	20379126	121	20	0.592163	0.73173	-0.14	-102.639	CG	ENSBTAG00000014982	exon	C7H19orf71	gnl|BL_ORD_ID|79104 sp|Q2M2T2|CS071_BOVIN Uncharacterized protein C19orf71 homolog OS=Bos taurus OX=9913 PE=2 SV=1//8.84167e-149
19	63112264	63112559	296	40	0.559277	0.696678	-0.14	-230.462	CG	ENSBTAG00000054931	exon	CACNG4	gnl|BL_ORD_ID|55512 sp|Q8VHW9|CCG4_RAT Voltage-dependent calcium channel gamma-4 subunit OS=Rattus norvegicus OX=10116 GN=Cacng4 PE=1 SV=1//1.30116e-171
4	113815802	113815900	99	17	0.723996	0.860027	-0.14	-88.9624	CG	ENSBTAG00000014371	exon	CHPF2	gnl|BL_ORD_ID|63399 sp|Q9P2E5|CHPF2_HUMAN Chondroitin sulfate glucuronyltransferase OS=Homo sapiens OX=9606 GN=CHPF2 PE=2 SV=2//0
19	42828554	42828645	92	8	0.634856	0.770855	-0.14	-40.4477	CG	ENSBTAG00000019912	exon	CNTD1	gnl|BL_ORD_ID|69544 sp|Q9D995|CNTD1_MOUSE Cyclin N-terminal domain-containing protein 1 OS=Mus musculus OX=10090 GN=Cntd1 PE=2 SV=1//0
4	67451218	67451306	89	16	0.251915	0.39186	-0.14	-86.3453	CG	ENSBTAG00000018909	exon	CREB5	gnl|BL_ORD_ID|78074 sp|Q02930|CREB5_HUMAN Cyclic AMP-responsive element-binding protein 5 OS=Homo sapiens OX=9606 GN=CREB5 PE=1 SV=3//2.34124e-57
2	30617868	30618363	496	75	0.542073	0.679534	-0.14	-525.698	CG	ENSBTAG00000039091	exon	CSRNP3	gnl|BL_ORD_ID|80635 sp|Q8WYN3|CSRN3_HUMAN Cysteine/serine-rich nuclear protein 3 OS=Homo sapiens OX=9606 GN=CSRNP3 PE=2 SV=1//7.73254e-07
19	26616250	26616382	133	16	0.360541	0.504872	-0.14	-78.3282	CG	ENSBTAG00000031998	exon	CXCL16	gnl|BL_ORD_ID|83171 sp|Q29RT9|CXL16_BOVIN C-X-C motif chemokine 16 OS=Bos taurus OX=9913 GN=CXCL16 PE=2 SV=1//5.54168e-177
12	86664193	86664314	122	21	0.30875	0.444984	-0.14	-106.446	CG	ENSBTAG00000018671	exon	DCUN1D2	gnl|BL_ORD_ID|92889 sp|Q8BZJ7|DCNL2_MOUSE DCN1-like protein 2 OS=Mus musculus OX=10090 GN=Dcun1d2 PE=1 SV=3//3.35904e-118
7	16715627	16715747	121	28	0.399994	0.538403	-0.14	-156.376	CG	ENSBTAG00000000613	exon	ELAVL1	gnl|BL_ORD_ID|117135 sp|Q15717|ELAV1_HUMAN ELAV-like protein 1 OS=Homo sapiens OX=9606 GN=ELAVL1 PE=1 SV=2//0
X	14051253	14051351	99	12	0.628223	0.763283	-0.14	-61.562	CG	ENSBTAG00000019061	exon	ELF4	gnl|BL_ORD_ID|117197 sp|Q99607|ELF4_HUMAN ETS-related transcription factor Elf-4 OS=Homo sapiens OX=9606 GN=ELF4 PE=1 SV=1//0
2	129898836	129899003	168	29	0.383007	0.526368	-0.14	-157.318	CG	ENSBTAG00000045902	exon	EPHB2	gnl|BL_ORD_ID|120413 sp|P29323|EPHB2_HUMAN Ephrin type-B receptor 2 OS=Homo sapiens OX=9606 GN=EPHB2 PE=1 SV=5//0
21	21778835	21778956	122	15	0.377584	0.517029	-0.14	-78.5233	CG	ENSBTAG00000002941	exon	FES	gnl|BL_ORD_ID|131378 sp|P14238|FES_FELCA Tyrosine-protein kinase Fes/Fps OS=Felis catus OX=9685 GN=FES PE=3 SV=2//0
3	86306504	86306608	105	11	0.314375	0.457066	-0.14	-52.7896	CG	ENSBTAG00000030669	exon	FGGY	gnl|BL_ORD_ID|131931 sp|Q96C11|FGGY_HUMAN FGGY carbohydrate kinase domain-containing protein OS=Homo sapiens OX=9606 GN=FGGY PE=1 SV=2//0
5	47317893	47317962	70	12	0.602295	0.742015	-0.14	-57.1241	CG	ENSBTAG00000033726	exon	GRIP1	gnl|BL_ORD_ID|160940 sp|Q9Y3R0|GRIP1_HUMAN Glutamate receptor-interacting protein 1 OS=Homo sapiens OX=9606 GN=GRIP1 PE=1 SV=3//0
23	8140199	8140384	186	38	0.686694	0.830847	-0.14	-291.238	CG	ENSBTAG00000013632	exon	GRM4	gnl|BL_ORD_ID|161021 sp|Q14833|GRM4_HUMAN Metabotropic glutamate receptor 4 OS=Homo sapiens OX=9606 GN=GRM4 PE=2 SV=1//0
19	9258154	9258252	99	16	0.435414	0.576524	-0.14	-82.6547	CG	ENSBTAG00000011616	exon	MPO	gnl|BL_ORD_ID|299482 sp|P05164|PERM_HUMAN Myeloperoxidase OS=Homo sapiens OX=9606 GN=MPO PE=1 SV=1//0
26	23025412	23025493	82	14	0.61718	0.757508	-0.14	-71.4298	CG	ENSBTAG00000006017	exon	NFKB2	gnl|BL_ORD_ID|268416 sp|Q00653|NFKB2_HUMAN Nuclear factor NF-kappa-B p100 subunit OS=Homo sapiens OX=9606 GN=NFKB2 PE=1 SV=4//0
25	39150046	39150111	66	7	0.61676	0.757033	-0.14	-32.5624	CG	ENSBTAG00000052734	exon	PAPOLB	gnl|BL_ORD_ID|293201 sp|Q9WVP6|PAPOB_MOUSE Poly(A) polymerase beta OS=Mus musculus OX=10090 GN=Papolb PE=1 SV=2//0
X	124555114	124555401	288	36	0.649294	0.794069	-0.14	-229.947	CG	ENSBTAG00000015355	exon	PHKA2	gnl|BL_ORD_ID|207765 sp|P46019|KPB2_HUMAN Phosphorylase b kinase regulatory subunit alpha, liver isoform OS=Homo sapiens OX=9606 GN=PHKA2 PE=1 SV=1//0
18	53814587	53814832	246	39	0.620443	0.759303	-0.14	-229.769	CG	ENSBTAG00000015599	exon	PRKD2	gnl|BL_ORD_ID|207809 sp|Q9BZL6|KPCD2_HUMAN Serine/threonine-protein kinase D2 OS=Homo sapiens OX=9606 GN=PRKD2 PE=1 SV=3//0
5	115274077	115274266	190	28	0.447109	0.585305	-0.14	-150.598	CG	ENSBTAG00000039784	exon	PRR5	gnl|BL_ORD_ID|317544 sp|P85299|PRR5_HUMAN Proline-rich protein 5 OS=Homo sapiens OX=9606 GN=PRR5 PE=1 SV=1//0
22	57192375	57192641	267	52	0.449263	0.588593	-0.14	-385.744	CG	ENSBTAG00000013725	exon	RBSN	gnl|BL_ORD_ID|340849 sp|Q9H1K0|RBNS5_HUMAN Rabenosyn-5 OS=Homo sapiens OX=9606 GN=RBSN PE=1 SV=2//0
13	78016544	78016642	99	12	0.47965	0.618254	-0.14	-58.9112	CG	ENSBTAG00000027317	exon	RNF114	gnl|BL_ORD_ID|386239 sp|Q4U5R4|RN114_BOVIN E3 ubiquitin-protein ligase RNF114 OS=Bos taurus OX=9913 GN=RNF114 PE=2 SV=1//1.80828e-163
19	55528371	55528508	138	18	0.610312	0.747246	-0.14	-102.511	CG	ENSBTAG00000016240	exon	RNF157	gnl|BL_ORD_ID|386325 sp|Q96PX1|RN157_HUMAN E3 ubiquitin ligase RNF157 OS=Homo sapiens OX=9606 GN=RNF157 PE=1 SV=3//0
11	103912590	103912711	122	26	0.634234	0.778718	-0.14	-163.22	CG	ENSBTAG00000023933	exon	SEC16A	gnl|BL_ORD_ID|427499 sp|O15027|SC16A_HUMAN Protein transport protein Sec16A OS=Homo sapiens OX=9606 GN=SEC16A PE=1 SV=3//0
10	92784699	92784789	91	8	0.795045	0.935273	-0.14	-41.8178	CG	ENSBTAG00000008083	exon	SEL1L	gnl|BL_ORD_ID|429795 sp|Q9UBV2|SE1L1_HUMAN Protein sel-1 homolog 1 OS=Homo sapiens OX=9606 GN=SEL1L PE=1 SV=3//0
1	152289760	152290599	840	158	0.727693	0.870461	-0.14	-1219.28	CG	ENSBTAG00000023377	exon	SH3BP5	gnl|BL_ORD_ID|1062 sp|O60239|3BP5_HUMAN SH3 domain-binding protein 5 OS=Homo sapiens OX=9606 GN=SH3BP5 PE=1 SV=2//0
7	44416387	44416729	343	95	0.242278	0.379895	-0.14	-735.255	CG	ENSBTAG00000014676	exon	SHROOM1	gnl|BL_ORD_ID|434896 sp|Q2M3G4|SHRM1_HUMAN Protein Shroom1 OS=Homo sapiens OX=9606 GN=SHROOM1 PE=1 SV=1//0
21	30389165	30389261	97	12	0.6223	0.761666	-0.14	-59.6185	CG	ENSBTAG00000012022	exon	TBC1D2B	gnl|BL_ORD_ID|466085 sp|Q9UPU7|TBD2B_HUMAN TBC1 domain family member 2B OS=Homo sapiens OX=9606 GN=TBC1D2B PE=1 SV=2//0
19	56055485	56055702	218	23	0.639319	0.782917	-0.14	-125.566	CG	ENSBTAG00000007217	exon	TMEM94	gnl|BL_ORD_ID|475656 sp|Q12767|TMM94_HUMAN Transmembrane protein 94 OS=Homo sapiens OX=9606 GN=TMEM94 PE=1 SV=1//0
23	15948344	15948498	155	17	0.41606	0.555073	-0.14	-86.9881	CG	ENSBTAG00000015321	exon	TRERF1	gnl|BL_ORD_ID|479329 sp|Q96PN7|TREF1_HUMAN Transcriptional-regulating factor 1 OS=Homo sapiens OX=9606 GN=TRERF1 PE=1 SV=1//0
6	29351785	29352259	475	50	0.291511	0.435866	-0.14	-287.756	CG	ENSBTAG00000002084	exon	UNC5C	gnl|BL_ORD_ID|495374 sp|O08747|UNC5C_MOUSE Netrin receptor UNC5C OS=Mus musculus OX=10090 GN=Unc5c PE=1 SV=1//0
3	113180850	113181014	165	30	0.617492	0.76217	-0.14	-200.901	CG	ENSBTAG00000000149	exon	USP40	gnl|BL_ORD_ID|493534 sp|Q9NVE5|UBP40_HUMAN Ubiquitin carboxyl-terminal hydrolase 40 OS=Homo sapiens OX=9606 GN=USP40 PE=1 SV=3//0
16	46815997	46816251	255	24	0.610233	0.754881	-0.14	-115.434	CG	ENSBTAG00000016735	exon	ZBTB48	gnl|BL_ORD_ID|490993 sp|P10074|TZAP_HUMAN Telomere zinc finger-associated protein OS=Homo sapiens OX=9606 GN=ZBTB48 PE=1 SV=2//0
9	86694689	86694930	242	86	0.317229	0.45783	-0.14	-676.12	CG	ENSBTAG00000007388	exon	ZC3H12D	gnl|BL_ORD_ID|554695 sp|A2A288|ZC12D_HUMAN Probable ribonuclease ZC3H12D OS=Homo sapiens OX=9606 GN=ZC3H12D PE=1 SV=3//0
21	67119754	67120092	339	55	0.409768	0.552652	-0.14	-385.528	CG	ENSBTAG00000010993	exon	ZNF839	gnl|BL_ORD_ID|556259 sp|A8K0R7|ZN839_HUMAN Zinc finger protein 839 OS=Homo sapiens OX=9606 GN=ZNF839 PE=2 SV=1//9.96065e-172
15	15417493	15417857	365	79	0.270485	0.397431	-0.13	-514.04	CG	ENSBTAG00000001704	exon	--	gnl|BL_ORD_ID|203752 sp|Q6B0I6|KDM4D_HUMAN Lysine-specific demethylase 4D OS=Homo sapiens OX=9606 GN=KDM4D PE=1 SV=3//0
17	3201762	3202089	328	59	0.325573	0.451702	-0.13	-359.375	CG	ENSBTAG00000024545	exon	--	gnl|BL_ORD_ID|294573 sp|Q6V1P9|PCD23_HUMAN Protocadherin-23 OS=Homo sapiens OX=9606 GN=DCHS2 PE=2 SV=1//7.12012e-06
15	83151962	83152086	125	26	0.37282	0.505395	-0.13	-150	CG	ENSBTAG00000020095	exon	--	gnl|BL_ORD_ID|248301 sp|Q96HJ5|MS4A3_HUMAN Membrane-spanning 4-domains subfamily A member 3 OS=Homo sapiens OX=9606 GN=MS4A3 PE=1 SV=1//1.20829e-42
1	61191514	61191595	82	26	0.174942	0.305153	-0.13	-149.931	CG	ENSBTAG00000048452	exon	--	gnl|BL_ORD_ID|223554 sp|Q62813|LSAMP_RAT Limbic system-associated membrane protein OS=Rattus norvegicus OX=10116 GN=Lsamp PE=1 SV=1//2.35871e-10
7	12852911	12853137	227	28	0.647746	0.779319	-0.13	-135.513	CG	ENSBTAG00000006241	exon	--	gnl|BL_ORD_ID|226819 sp|Q29451|MA2B1_BOVIN Lysosomal alpha-mannosidase OS=Bos taurus OX=9913 GN=MAN2B1 PE=1 SV=4//0
7	51931926	51931994	69	21	0.598148	0.729217	-0.13	-76.9389	CG	ENSBTAG00000015439	exon	--	gnl|BL_ORD_ID|294586 sp|Q9UN73|PCDA6_HUMAN Protocadherin alpha-6 OS=Homo sapiens OX=9606 GN=PCDHA6 PE=2 SV=1//0
X	130614751	130614845	95	13	0.513669	0.648431	-0.13	-59.7719	CG	ENSBTAG00000048527	exon	--	-//-
NKLS02001733.1	29486	29560	75	13	0.536669	0.665201	-0.13	-59.0547	CG	ENSBTAG00000054947	exon	--	gnl|BL_ORD_ID|225256 sp|P01703|LV140_HUMAN Immunoglobulin lambda variable 1-40 OS=Homo sapiens OX=9606 GN=IGLV1-40 PE=1 SV=2//1.20798e-34
25	2257154	2257212	59	10	0.532559	0.66162	-0.13	-43.7275	CG	ENSBTAG00000053899	exon	--	gnl|BL_ORD_ID|468019 sp|Q9JHJ7|TEST_MOUSE Testisin OS=Mus musculus OX=10090 GN=Prss21 PE=1 SV=2//9.54754e-50
26	44408492	44408619	128	14	0.403085	0.52997	-0.13	-70.359	CG	ENSBTAG00000023840	exon	ABRAXAS2	gnl|BL_ORD_ID|4591 sp|A6QLR3|ABRX2_BOVIN BRISC complex subunit Abraxas 2 OS=Bos taurus OX=9913 GN=ABRAXAS2 PE=2 SV=2//0
18	21850158	21850315	158	14	0.514088	0.643357	-0.13	-68.2932	CG	ENSBTAG00000016250	exon	AKTIP	gnl|BL_ORD_ID|13272 sp|Q4R5E1|AKTIP_MACFA AKT-interacting protein OS=Macaca fascicularis OX=9541 GN=AKTIP PE=2 SV=1//0
25	33727548	33727631	84	11	0.534246	0.664103	-0.13	-52.7104	CG	ENSBTAG00000005197	exon	BAZ1B	gnl|BL_ORD_ID|41268 sp|Q9UIG0|BAZ1B_HUMAN Tyrosine-protein kinase BAZ1B OS=Homo sapiens OX=9606 GN=BAZ1B PE=1 SV=2//0
3	106549430	106549594	165	33	0.346664	0.47223	-0.13	-174.989	CG	ENSBTAG00000050691	exon	BMP8A	gnl|BL_ORD_ID|45469 sp|P34820|BMP8B_HUMAN Bone morphogenetic protein 8B OS=Homo sapiens OX=9606 GN=BMP8B PE=2 SV=2//0
21	56173763	56173893	131	9	0.1864	0.314571	-0.13	-43.6631	CG	ENSBTAG00000000838	exon	CCDC88C	gnl|BL_ORD_ID|91406 sp|Q9P219|DAPLE_HUMAN Protein Daple OS=Homo sapiens OX=9606 GN=CCDC88C PE=1 SV=3//0
3	102800667	102800733	67	7	0.137631	0.271054	-0.13	-31.3647	CG	ENSBTAG00000021547	exon	CFAP57	gnl|BL_ORD_ID|59577 sp|Q96MR6|CFA57_HUMAN Cilia- and flagella-associated protein 57 OS=Homo sapiens OX=9606 GN=CFAP57 PE=2 SV=3//0
26	44580869	44581207	339	51	0.715714	0.849609	-0.13	-340.21	CG	ENSBTAG00000003397	exon	CTBP2	gnl|BL_ORD_ID|81133 sp|Q0VCQ1|CTBP2_BOVIN C-terminal-binding protein 2 OS=Bos taurus OX=9913 GN=CTBP2 PE=1 SV=1//0
2	107358779	107358862	84	7	0.737453	0.867893	-0.13	-35.672	CG	ENSBTAG00000005353	exon	DES	gnl|BL_ORD_ID|97549 sp|O62654|DESM_BOVIN Desmin OS=Bos taurus OX=9913 GN=DES PE=2 SV=3//0
21	59956527	59956634	108	12	0.572895	0.707829	-0.13	-56.6146	CG	ENSBTAG00000012852	exon	DICER1	gnl|BL_ORD_ID|99415 sp|Q6TUI4|DICER_BOVIN Endoribonuclease Dicer OS=Bos taurus OX=9913 GN=DICER1 PE=2 SV=3//0
27	23912431	23912547	117	16	0.379529	0.508081	-0.13	-85.5473	CG	ENSBTAG00000015541	exon	DLC1	gnl|BL_ORD_ID|349144 sp|Q96QB1|RHG07_HUMAN Rho GTPase-activating protein 7 OS=Homo sapiens OX=9606 GN=DLC1 PE=1 SV=4//0
12	75894294	75894535	242	29	0.552392	0.680786	-0.13	-153.828	CG	ENSBTAG00000010395	exon	DOCK9	gnl|BL_ORD_ID|104516 sp|Q9BZ29|DOCK9_HUMAN Dedicator of cytokinesis protein 9 OS=Homo sapiens OX=9606 GN=DOCK9 PE=1 SV=2//0
16	65832462	65832563	102	13	0.462504	0.592336	-0.13	-64.1603	CG	ENSBTAG00000014548	exon	FAM129A	gnl|BL_ORD_ID|269658 sp|Q9BZQ8|NIBAN_HUMAN Protein Niban OS=Homo sapiens OX=9606 GN=FAM129A PE=1 SV=1//0
7	16818430	16818519	90	18	0.349315	0.479659	-0.13	-84.9622	CG	ENSBTAG00000000595	exon	FBN3	gnl|BL_ORD_ID|129504 sp|Q75N90|FBN3_HUMAN Fibrillin-3 OS=Homo sapiens OX=9606 GN=FBN3 PE=2 SV=3//0
25	596212	596333	122	19	0.321161	0.453838	-0.13	-99.2066	CG	ENSBTAG00000019008	exon	FBXL16	gnl|BL_ORD_ID|140548 sp|Q8N461|FXL16_HUMAN F-box/LRR-repeat protein 16 OS=Homo sapiens OX=9606 GN=FBXL16 PE=2 SV=2//0
22	7641126	7641261	136	17	0.53008	0.657046	-0.13	-84.2296	CG	ENSBTAG00000003952	exon	FBXL2	gnl|BL_ORD_ID|129813 sp|A6H779|FBXL2_BOVIN F-box/LRR-repeat protein 2 OS=Bos taurus OX=9913 GN=FBXL2 PE=2 SV=1//0
20	2015990	2016085	96	14	0.76071	0.893885	-0.13	-69.3753	CG	ENSBTAG00000014620	exon	FOXI1	gnl|BL_ORD_ID|137043 sp|Q12951|FOXI1_HUMAN Forkhead box protein I1 OS=Homo sapiens OX=9606 GN=FOXI1 PE=1 SV=3//0
X	80019016	80019112	97	9	0.6703	0.795771	-0.13	-43.1719	CG	ENSBTAG00000012863	exon	GDPD2	gnl|BL_ORD_ID|148291 sp|Q9ESM6|GDPD2_MOUSE Glycerophosphoinositol inositolphosphodiesterase GDPD2 OS=Mus musculus OX=10090 GN=Gdpd2 PE=1 SV=1//0
7	46800856	46800912	57	11	0.472781	0.605739	-0.13	-48.5777	CG	ENSBTAG00000016105	exon	H2AFY	gnl|BL_ORD_ID|165827 sp|Q02874|H2AY_RAT Core histone macro-H2A.1 OS=Rattus norvegicus OX=10116 GN=H2afy PE=1 SV=4//0
5	60299236	60299353	118	13	0.557049	0.688479	-0.13	-60.9826	CG	ENSBTAG00000016276	exon	HAL	gnl|BL_ORD_ID|184190 sp|A7YWP4|HUTH_BOVIN Histidine ammonia-lyase OS=Bos taurus OX=9913 GN=HAL PE=2 SV=1//0
3	120757846	120758016	171	24	0.700953	0.830845	-0.13	-139.335	CG	ENSBTAG00000009123	exon	ING5	gnl|BL_ORD_ID|193353 sp|Q8WYH8|ING5_HUMAN Inhibitor of growth protein 5 OS=Homo sapiens OX=9606 GN=ING5 PE=1 SV=1//5.60282e-137
3	80541343	80541437	95	8	0.64304	0.772172	-0.13	-38.3115	CG	ENSBTAG00000003147	exon	JAK1	gnl|BL_ORD_ID|199437 sp|P23458|JAK1_HUMAN Tyrosine-protein kinase JAK1 OS=Homo sapiens OX=9606 GN=JAK1 PE=1 SV=2//0
3	15725845	15725932	88	13	0.492631	0.623896	-0.13	-58.1164	CG	ENSBTAG00000018249	exon	KCNN3	gnl|BL_ORD_ID|202795 sp|P58392|KCNN3_PIG Small conductance calcium-activated potassium channel protein 3 OS=Sus scrofa OX=9823 GN=KCNN3 PE=2 SV=1//5.24359e-12
17	52221368	52221461	94	14	0.346784	0.474201	-0.13	-64.9001	CG	ENSBTAG00000000139	exon	KMT5A	gnl|BL_ORD_ID|207520 sp|Q2YDJ8|KMT5A_BOVIN N-lysine methyltransferase KMT5A OS=Bos taurus OX=9913 GN=KMT5A PE=2 SV=1//0
19	19383459	19383545	87	14	0.569791	0.697502	-0.13	-73.3112	CG	ENSBTAG00000006846	exon	LGALS9	gnl|BL_ORD_ID|212507 sp|Q3MHZ8|LEG9_BOVIN Galectin-9 OS=Bos taurus OX=9913 GN=LGALS9 PE=2 SV=1//0
21	34687499	34687733	235	31	0.442258	0.571125	-0.13	-153.326	CG	ENSBTAG00000009086	exon	LOXL1	gnl|BL_ORD_ID|220365 sp|Q95L39|LOXL1_BOVIN Lysyl oxidase homolog 1 OS=Bos taurus OX=9913 GN=LOXL1 PE=1 SV=1//0
9	96770621	96770705	85	10	0.571972	0.702438	-0.13	-48.2172	CG	ENSBTAG00000020079	exon	MAP3K4	gnl|BL_ORD_ID|226667 sp|Q9Y6R4|M3K4_HUMAN Mitogen-activated protein kinase kinase kinase 4 OS=Homo sapiens OX=9606 GN=MAP3K4 PE=1 SV=2//0
5	119452540	119452726	187	24	0.131831	0.259492	-0.13	-143.719	CG	ENSBTAG00000021626	exon	MLC1	gnl|BL_ORD_ID|240497 sp|Q15049|MLC1_HUMAN Membrane protein MLC1 OS=Homo sapiens OX=9606 GN=MLC1 PE=1 SV=5//0
10	21977956	21978031	76	9	0.238171	0.368133	-0.13	-40.2475	CG	ENSBTAG00000014824	exon	MMP14	gnl|BL_ORD_ID|241021 sp|Q9GLE4|MMP14_BOVIN Matrix metalloproteinase-14 OS=Bos taurus OX=9913 GN=MMP14 PE=2 SV=1//0
13	32239870	32239938	69	7	0.569003	0.698779	-0.13	-33.4549	CG	ENSBTAG00000038048	exon	MRC1	gnl|BL_ORD_ID|247839 sp|P22897|MRC1_HUMAN Macrophage mannose receptor 1 OS=Homo sapiens OX=9606 GN=MRC1 PE=1 SV=1//0
19	19413858	19413964	107	17	0.2337	0.364358	-0.13	-90.5716	CG	ENSBTAG00000006894	exon	NOS2	gnl|BL_ORD_ID|272347 sp|Q27995|NOS2_BOVIN Nitric oxide synthase, inducible OS=Bos taurus OX=9913 GN=NOS2 PE=2 SV=3//0
11	93964364	93964554	191	33	0.272151	0.404269	-0.13	-158.962	CG	ENSBTAG00000038249	exon	OR5C1	gnl|BL_ORD_ID|286979 sp|Q8NGR4|OR5C1_HUMAN Olfactory receptor 5C1 OS=Homo sapiens OX=9606 GN=OR5C1 PE=2 SV=1//4.147e-175
7	61172398	61172638	241	29	0.497406	0.631361	-0.13	-166.406	CG	ENSBTAG00000012943	exon	PPARGC1B	gnl|BL_ORD_ID|314473 sp|Q86YN6|PRGC2_HUMAN Peroxisome proliferator-activated receptor gamma coactivator 1-beta OS=Homo sapiens OX=9606 GN=PPARGC1B PE=1 SV=2//0
1	142067586	142067901	316	46	0.676518	0.802751	-0.13	-266.327	CG	ENSBTAG00000021253	exon	PRDM15	gnl|BL_ORD_ID|314316 sp|P57071|PRD15_HUMAN PR domain zinc finger protein 15 OS=Homo sapiens OX=9606 GN=PRDM15 PE=1 SV=4//6.73372e-20
10	77078121	77078246	126	21	0.700571	0.828477	-0.13	-112.476	CG	ENSBTAG00000003474	exon	RAB15	gnl|BL_ORD_ID|337521 sp|Q1RMR4|RAB15_BOVIN Ras-related protein Rab-15 OS=Bos taurus OX=9913 GN=RAB15 PE=2 SV=1//7.84651e-137
2	135232940	135233079	140	26	0.546542	0.679478	-0.13	-135.295	CG	ENSBTAG00000008579	exon	RCC2	gnl|BL_ORD_ID|341617 sp|Q9P258|RCC2_HUMAN Protein RCC2 OS=Homo sapiens OX=9606 GN=RCC2 PE=1 SV=2//0
13	57521680	57521893	214	35	0.370631	0.498169	-0.13	-209.312	CG	ENSBTAG00000050835	exon	RF02131	-//-
9	101420917	101421226	310	44	0.310549	0.437764	-0.13	-262.198	CG	ENSBTAG00000021741	exon	RPS6KA2	gnl|BL_ORD_ID|208591 sp|Q15349|KS6A2_HUMAN Ribosomal protein S6 kinase alpha-2 OS=Homo sapiens OX=9606 GN=RPS6KA2 PE=1 SV=2//0
18	63196815	63197072	258	38	0.262691	0.395548	-0.13	-200.636	CG	ENSBTAG00000006487	exon	RPS9	gnl|BL_ORD_ID|417170 sp|P29314|RS9_RAT 40S ribosomal protein S9 OS=Rattus norvegicus OX=10116 GN=Rps9 PE=1 SV=4//3.33248e-88
26	24180611	24180742	132	15	0.534361	0.661443	-0.13	-71.4927	CG	ENSBTAG00000044153	exon	SH3PXD2A	gnl|BL_ORD_ID|440608 sp|Q5TCZ1|SPD2A_HUMAN SH3 and PX domain-containing protein 2A OS=Homo sapiens OX=9606 GN=SH3PXD2A PE=1 SV=1//2.35806e-06
24	30573392	30573465	74	12	0.535209	0.662776	-0.13	-61.9224	CG	ENSBTAG00000004257	exon	TAF4B	gnl|BL_ORD_ID|463686 sp|Q92750|TAF4B_HUMAN Transcription initiation factor TFIID subunit 4B OS=Homo sapiens OX=9606 GN=TAF4B PE=1 SV=2//0
3	9766683	9766889	207	24	0.619202	0.748318	-0.13	-125.948	CG	ENSBTAG00000002068	exon	TAGLN2	gnl|BL_ORD_ID|463830 sp|Q5E9F5|TAGL2_BOVIN Transgelin-2 OS=Bos taurus OX=9913 GN=TAGLN2 PE=2 SV=3//1.73045e-143
11	106219797	106219911	115	15	0.568537	0.697979	-0.13	-67.7782	CG	ENSBTAG00000047715	exon	TPRN	gnl|BL_ORD_ID|478547 sp|A2AI08|TPRN_MOUSE Taperin OS=Mus musculus OX=10090 GN=Tprn PE=1 SV=1//0
5	113936592	113936687	96	16	0.40621	0.532942	-0.13	-76.477	CG	ENSBTAG00000018073	exon	TSPO	gnl|BL_ORD_ID|487751 sp|P30535|TSPO_BOVIN Translocator protein OS=Bos taurus OX=9913 GN=TSPO PE=2 SV=1//1.22197e-88
6	102922723	102922883	161	23	0.609984	0.736661	-0.13	-127.59	CG	ENSBTAG00000046671	exon	WFS1	gnl|BL_ORD_ID|509754 sp|O76024|WFS1_HUMAN Wolframin OS=Homo sapiens OX=9606 GN=WFS1 PE=1 SV=2//0
10	80616913	80617188	276	53	0.279072	0.410772	-0.13	-332.515	CG	ENSBTAG00000025434	exon	ZFP36L1	gnl|BL_ORD_ID|474063 sp|P23950|TISB_MOUSE mRNA decay activator protein ZFP36L1 OS=Mus musculus OX=10090 GN=Zfp36l1 PE=1 SV=1//1.03996e-168
13	75868532	75868732	201	27	0.391663	0.521565	-0.13	-146.095	CG	ENSBTAG00000013114	exon	ZMYND8	gnl|BL_ORD_ID|305801 sp|Q9ULU4|PKCB1_HUMAN Protein kinase C-binding protein 1 OS=Homo sapiens OX=9606 GN=ZMYND8 PE=1 SV=2//0
7	17113168	17113868	701	123	0.273307	0.404051	-0.13	-759.182	CG	ENSBTAG00000007660	exon	ZNF414	gnl|BL_ORD_ID|555807 sp|Q32KV8|ZN414_BOVIN Zinc finger protein 414 OS=Bos taurus OX=9913 GN=ZNF414 PE=2 SV=1//8.30532e-18
21	67778701	67779138	438	122	0.792802	0.909371	-0.12	-767.508	CG	ENSBTAG00000049333	exon	--	gnl|BL_ORD_ID|475876 sp|Q03169|TNAP2_HUMAN Tumor necrosis factor alpha-induced protein 2 OS=Homo sapiens OX=9606 GN=TNFAIP2 PE=2 SV=2//0
4	115183850	115184173	324	62	0.112276	0.236522	-0.12	-458.968	CG	ENSBTAG00000008032	exon	--	gnl|BL_ORD_ID|28034 sp|Q9P1U1|ARP3B_HUMAN Actin-related protein 3B OS=Homo sapiens OX=9606 GN=ACTR3B PE=2 SV=1//0
24	61863260	61863559	300	40	0.626171	0.745058	-0.12	-252.042	CG	ENSBTAG00000048835	exon	--	gnl|BL_ORD_ID|440377 sp|P29508|SPB3_HUMAN Serpin B3 OS=Homo sapiens OX=9606 GN=SERPINB3 PE=1 SV=2//1.1884e-163
25	39425502	39425630	129	27	0.524196	0.643987	-0.12	-119.758	CG	ENSBTAG00000051420	exon	--	-//-
16	28966430	28966509	80	23	0.585514	0.701444	-0.12	-117.551	CG	ENSBTAG00000054752	exon	--	gnl|BL_ORD_ID|216078 sp|O00292|LFTY2_HUMAN Left-right determination factor 2 OS=Homo sapiens OX=9606 GN=LEFTY2 PE=1 SV=2//0
NKLS02001494.1	488770	488826	57	7	0.750284	0.868518	-0.12	-31.1596	CG	ENSBTAG00000049896	exon	--	gnl|BL_ORD_ID|117322 sp|Q14241|ELOA1_HUMAN Elongin-A OS=Homo sapiens OX=9606 GN=ELOA PE=1 SV=2//0
NKLS02001931.1	5889	5947	59	7	0.672489	0.788923	-0.12	-31.1342	CG	ENSBTAG00000049569	exon	--	gnl|BL_ORD_ID|440377 sp|P29508|SPB3_HUMAN Serpin B3 OS=Homo sapiens OX=9606 GN=SERPINB3 PE=1 SV=2//1.84332e-170
17	72314676	72314773	98	19	0.170646	0.295043	-0.12	-106.336	CG	ENSBTAG00000038132	exon	AIFM3	gnl|BL_ORD_ID|12608 sp|Q96NN9|AIFM3_HUMAN Apoptosis-inducing factor 3 OS=Homo sapiens OX=9606 GN=AIFM3 PE=1 SV=1//0
19	31353616	31353778	163	33	0.375581	0.493	-0.12	-183.304	CG	ENSBTAG00000021938	exon	ARHGAP44	gnl|BL_ORD_ID|349226 sp|Q17R89|RHG44_HUMAN Rho GTPase-activating protein 44 OS=Homo sapiens OX=9606 GN=ARHGAP44 PE=1 SV=1//0
15	83676048	83676163	116	21	0.780332	0.895597	-0.12	-124.207	CG	ENSBTAG00000027477	exon	B3GAT1	gnl|BL_ORD_ID|40427 sp|Q9P2W7|B3GA1_HUMAN Galactosylgalactosylxylosylprotein 3-beta-glucuronosyltransferase 1 OS=Homo sapiens OX=9606 GN=B3GAT1 PE=1 SV=2//0
29	50902164	50902445	282	44	0.642549	0.766756	-0.12	-233.958	CG	ENSBTAG00000024814	exon	B4GALNT4	gnl|BL_ORD_ID|40534 sp|Q76KP1|B4GN4_HUMAN N-acetyl-beta-glucosaminyl-glycoprotein 4-beta-N-acetylgalactosaminyltransferase 1 OS=Homo sapiens OX=9606 GN=B4GALNT4 PE=1 SV=1//0
25	1741486	1741583	98	10	0.73923	0.858482	-0.12	-46.4024	CG	ENSBTAG00000009945	exon	BRICD5	gnl|BL_ORD_ID|46525 sp|Q6PL45|BRID5_HUMAN BRICHOS domain-containing protein 5 OS=Homo sapiens OX=9606 GN=BRICD5 PE=1 SV=3//2.06492e-84
25	32659283	32659512	230	30	0.754599	0.873168	-0.12	-172.671	CG	ENSBTAG00000014417	exon	CASTOR2	gnl|BL_ORD_ID|52725 sp|A6NHX0|CAST2_HUMAN Cytosolic arginine sensor for mTORC1 subunit 2 OS=Homo sapiens OX=9606 GN=CASTOR2 PE=1 SV=3//0
7	61522154	61522463	310	59	0.621358	0.742686	-0.12	-324.967	CG	ENSBTAG00000012014	exon	CDX1	gnl|BL_ORD_ID|58409 sp|P47902|CDX1_HUMAN Homeobox protein CDX-1 OS=Homo sapiens OX=9606 GN=CDX1 PE=1 SV=2//3.59415e-72
10	21743741	21743919	179	31	0.197847	0.321131	-0.12	-167.109	CG	ENSBTAG00000005952	exon	CEBPE	gnl|BL_ORD_ID|58600 sp|O77728|CEBPE_SHEEP CCAAT/enhancer-binding protein epsilon OS=Ovis aries OX=9940 GN=CEBPE PE=2 SV=1//3.39398e-175
11	90070898	90070966	69	9	0.313287	0.437024	-0.12	-40.4022	CG	ENSBTAG00000019979	exon	CMPK2	gnl|BL_ORD_ID|69033 sp|Q5EBM0|CMPK2_HUMAN UMP-CMP kinase 2, mitochondrial OS=Homo sapiens OX=9606 GN=CMPK2 PE=1 SV=3//0
9	9319529	9319603	75	17	0.329449	0.447008	-0.12	-91.5656	CG	ENSBTAG00000035054	exon	COL9A1	gnl|BL_ORD_ID|70028 sp|P20850|CO9A1_RAT Collagen alpha-1(IX) chain (Fragment) OS=Rattus norvegicus OX=10116 GN=Col9a1 PE=3 SV=1//5.46038e-41
27	7139046	7139122	77	10	0.456172	0.575108	-0.12	-50.0832	CG	ENSBTAG00000053557	exon	DEFB4A	gnl|BL_ORD_ID|95311 sp|P46162|DEFB4_BOVIN Beta-defensin 4 OS=Bos taurus OX=9913 GN=DEFB4 PE=1 SV=3//4.21252e-25
14	611754	611827	74	13	0.574857	0.691594	-0.12	-61.1163	CG	ENSBTAG00000026356	exon	DGAT1	gnl|BL_ORD_ID|97984 sp|Q8MK44|DGAT1_BOVIN Diacylglycerol O-acyltransferase 1 OS=Bos taurus OX=9913 GN=DGAT1 PE=2 SV=2//0
10	86155840	86155897	58	7	0.833111	0.952603	-0.12	-32.1759	CG	ENSBTAG00000006463	exon	DLST	gnl|BL_ORD_ID|284995 sp|P11179|ODO2_BOVIN Dihydrolipoyllysine-residue succinyltransferase component of 2-oxoglutarate dehydrogenase complex, mitochondrial OS=Bos taurus OX=9913 GN=DLST PE=1 SV=2//0
14	1119200	1119295	96	11	0.398573	0.513931	-0.12	-54.1633	CG	ENSBTAG00000014643	exon	EEF1D	gnl|BL_ORD_ID|112219 sp|A5D989|EF1D_BOVIN Elongation factor 1-delta OS=Bos taurus OX=9913 GN=EEF1D PE=2 SV=2//2.2026e-161
21	21779035	21779217	183	24	0.31361	0.43237	-0.12	-111.776	CG	ENSBTAG00000002941	exon	FES	gnl|BL_ORD_ID|131378 sp|P14238|FES_FELCA Tyrosine-protein kinase Fes/Fps OS=Felis catus OX=9685 GN=FES PE=3 SV=2//0
11	73305607	73305726	120	39	0.41561	0.538895	-0.12	-218.935	CG	ENSBTAG00000015037	exon	GAREM2	gnl|BL_ORD_ID|143019 sp|Q75VX8|GARE2_HUMAN GRB2-associated and regulator of MAPK protein 2 OS=Homo sapiens OX=9606 GN=GAREM2 PE=1 SV=3//0
11	2165621	2165872	252	39	0.462546	0.586407	-0.12	-196.946	CG	ENSBTAG00000011558	exon	GPAT2	gnl|BL_ORD_ID|157814 sp|Q6NUI2|GPAT2_HUMAN Glycerol-3-phosphate acyltransferase 2, mitochondrial OS=Homo sapiens OX=9606 GN=GPAT2 PE=2 SV=2//0
21	41985604	41985732	129	13	0.528478	0.649999	-0.12	-61.9322	CG	ENSBTAG00000010536	exon	GPR33	gnl|BL_ORD_ID|159714 sp|Q49SQ3|GPR33_PANTR Probable G-protein coupled receptor 33 OS=Pan troglodytes OX=9598 GN=GPR33 PE=3 SV=1//6.04539e-150
23	25187083	25187164	82	9	0.377015	0.493631	-0.12	-38.739	CG	ENSBTAG00000032642	exon	GSTA3	gnl|BL_ORD_ID|163128 sp|P14942|GSTA4_RAT Glutathione S-transferase alpha-4 OS=Rattus norvegicus OX=10116 GN=Gsta4 PE=1 SV=2//5.72545e-117
6	115439081	115439137	57	7	0.428163	0.549949	-0.12	-32.4686	CG	ENSBTAG00000017335	exon	HGFAC	gnl|BL_ORD_ID|172360 sp|Q6QNF4|HGFA_CANLF Hepatocyte growth factor activator OS=Canis lupus familiaris OX=9615 GN=HGFAC PE=2 SV=1//0
29	33127310	33127603	294	38	0.693944	0.810672	-0.12	-219.745	CG	ENSBTAG00000014224	exon	IGSF9B	gnl|BL_ORD_ID|489141 sp|E9PZ19|TUTLB_MOUSE Protein turtle homolog B OS=Mus musculus OX=10090 GN=Igsf9b PE=1 SV=1//0
1	156748347	156748440	94	19	0.557794	0.676731	-0.12	-89.3045	CG	ENSBTAG00000012798	exon	KCNH8	gnl|BL_ORD_ID|202706 sp|Q96L42|KCNH8_HUMAN Potassium voltage-gated channel subfamily H member 8 OS=Homo sapiens OX=9606 GN=KCNH8 PE=2 SV=2//0
2	120890205	120890365	161	29	0.717126	0.837179	-0.12	-146.646	CG	ENSBTAG00000018062	exon	KIAA1522	gnl|BL_ORD_ID|199993 sp|Q9P206|K1522_HUMAN Uncharacterized protein KIAA1522 OS=Homo sapiens OX=9606 GN=KIAA1522 PE=1 SV=2//4.53328e-94
22	14817917	14818107	191	29	0.645862	0.766701	-0.12	-178.991	CG	ENSBTAG00000006563	exon	KLHL40	gnl|BL_ORD_ID|207282 sp|Q9D783|KLH40_MOUSE Kelch-like protein 40 OS=Mus musculus OX=10090 GN=Klhl40 PE=1 SV=1//0
4	114614912	114614997	86	14	0.643177	0.758191	-0.12	-65.0017	CG	ENSBTAG00000024199	exon	KMT2C	gnl|BL_ORD_ID|207514 sp|Q8NEZ4|KMT2C_HUMAN Histone-lysine N-methyltransferase 2C OS=Homo sapiens OX=9606 GN=KMT2C PE=1 SV=3//0
3	91484764	91484918	155	31	0.536229	0.660093	-0.12	-166.014	CG	ENSBTAG00000017145	exon	LEXM	gnl|BL_ORD_ID|215726 sp|Q3ZCV2|LEXM_HUMAN Lymphocyte expansion molecule OS=Homo sapiens OX=9606 GN=LEXM PE=2 SV=4//0
22	52883723	52883972	250	39	0.0926007	0.209852	-0.12	-307.036	CG	ENSBTAG00000008013	exon	LRRC2	gnl|BL_ORD_ID|223458 sp|Q9BYS8|LRRC2_HUMAN Leucine-rich repeat-containing protein 2 OS=Homo sapiens OX=9606 GN=LRRC2 PE=2 SV=2//0
X	100013788	100014081	294	56	0.312483	0.4367	-0.12	-327.614	CG	ENSBTAG00000016206	exon	MAOA	gnl|BL_ORD_ID|17669 sp|P21398|AOFA_BOVIN Amine oxidase [flavin-containing] A OS=Bos taurus OX=9913 GN=MAOA PE=2 SV=2//0
7	5096739	5096867	129	22	0.51596	0.636828	-0.12	-110.144	CG	ENSBTAG00000002347	exon	MAST3	gnl|BL_ORD_ID|228418 sp|O60307|MAST3_HUMAN Microtubule-associated serine/threonine-protein kinase 3 OS=Homo sapiens OX=9606 GN=MAST3 PE=1 SV=2//0
21	12750896	12750988	93	11	0.19486	0.31612	-0.12	-50.9859	CG	ENSBTAG00000013689	exon	MCTP2	gnl|BL_ORD_ID|230850 sp|Q6DN12|MCTP2_HUMAN Multiple C2 and transmembrane domain-containing protein 2 OS=Homo sapiens OX=9606 GN=MCTP2 PE=1 SV=3//0
X	37224124	37224219	96	16	0.536951	0.661114	-0.12	-81.1836	CG	ENSBTAG00000047855	exon	MECP2	gnl|BL_ORD_ID|232713 sp|Q95LG8|MECP2_MACFA Methyl-CpG-binding protein 2 OS=Macaca fascicularis OX=9541 GN=MECP2 PE=2 SV=1//3.66508e-175
11	75047174	75047700	527	75	0.18966	0.306462	-0.12	-472.8	CG	ENSBTAG00000002034	exon	MFSD2B	gnl|BL_ORD_ID|236878 sp|A6NFX1|MFS2B_HUMAN Major facilitator superfamily domain-containing protein 2B OS=Homo sapiens OX=9606 GN=MFSD2B PE=1 SV=4//0
19	12866449	12866521	73	7	0.797569	0.916143	-0.12	-33.0647	CG	ENSBTAG00000012675	exon	MYO19	gnl|BL_ORD_ID|259683 sp|Q96H55|MYO19_HUMAN Unconventional myosin-XIX OS=Homo sapiens OX=9606 GN=MYO19 PE=1 SV=2//0
7	5914593	5914771	179	25	0.472871	0.589969	-0.12	-117.803	CG	ENSBTAG00000011125	exon	MYO9B	gnl|BL_ORD_ID|259802 sp|Q13459|MYO9B_HUMAN Unconventional myosin-IXb OS=Homo sapiens OX=9606 GN=MYO9B PE=1 SV=3//2.40019e-39
6	36082665	36082808	144	33	0.385423	0.510386	-0.12	-202.504	CG	ENSBTAG00000010128	exon	NAP1L5	gnl|BL_ORD_ID|272552 sp|Q1RMM5|NP1L5_BOVIN Nucleosome assembly protein 1-like 5 OS=Bos taurus OX=9913 GN=NAP1L5 PE=2 SV=1//9.50674e-61
5	119552447	119552645	199	37	0.615146	0.740055	-0.12	-203.559	CG	ENSBTAG00000009297	exon	PANX2	gnl|BL_ORD_ID|293017 sp|Q96RD6|PANX2_HUMAN Pannexin-2 OS=Homo sapiens OX=9606 GN=PANX2 PE=2 SV=2//0
21	32246044	32246142	99	11	0.574059	0.692898	-0.12	-50.5178	CG	ENSBTAG00000005145	exon	PEAK1	gnl|BL_ORD_ID|298244 sp|Q9H792|PEAK1_HUMAN Pseudopodium-enriched atypical kinase 1 OS=Homo sapiens OX=9606 GN=PEAK1 PE=1 SV=4//0
18	53515325	53515521	197	42	0.32979	0.45009	-0.12	-245.728	CG	ENSBTAG00000002635	exon	PGLYRP1	gnl|BL_ORD_ID|302561 sp|Q8SPP7|PGRP1_BOVIN Peptidoglycan recognition protein 1 OS=Bos taurus OX=9913 GN=PGLYRP1 PE=1 SV=1//2.31741e-77
16	2013677	2013770	94	13	0.554071	0.677095	-0.12	-63.428	CG	ENSBTAG00000004641	exon	PLEKHA6	gnl|BL_ORD_ID|305864 sp|Q7TQG1|PKHA6_MOUSE Pleckstrin homology domain-containing family A member 6 OS=Mus musculus OX=10090 GN=Plekha6 PE=1 SV=1//0
21	68333339	68333696	358	70	0.385404	0.509232	-0.12	-390.945	CG	ENSBTAG00000003559	exon	PPP1R13B	gnl|BL_ORD_ID|29445 sp|Q62415|ASPP1_MOUSE Apoptosis-stimulating of p53 protein 1 OS=Mus musculus OX=10090 GN=Ppp1r13b PE=1 SV=2//0
X	87308543	87308853	311	79	0.233758	0.35075	-0.12	-489.019	CG	ENSBTAG00000021100	exon	PPP1R3F	gnl|BL_ORD_ID|313559 sp|Q6ZSY5|PPR3F_HUMAN Protein phosphatase 1 regulatory subunit 3F OS=Homo sapiens OX=9606 GN=PPP1R3F PE=1 SV=3//0
22	59027507	59027748	242	40	0.52069	0.645687	-0.12	-239.515	CG	ENSBTAG00000053386	exon	RAB43	gnl|BL_ORD_ID|337664 sp|Q53B90|RAB43_RAT Ras-related protein Rab-43 OS=Rattus norvegicus OX=10116 GN=Rab43 PE=2 SV=1//5.04488e-138
10	45339236	45339304	69	15	0.455171	0.571878	-0.12	-70.1701	CG	ENSBTAG00000011037	exon	RBPMS2	gnl|BL_ORD_ID|340959 sp|Q6ZRY4|RBPS2_HUMAN RNA-binding protein with multiple splicing 2 OS=Homo sapiens OX=9606 GN=RBPMS2 PE=1 SV=1//5.62878e-112
17	68548601	68548859	259	35	0.2579	0.37298	-0.12	-172.837	CG	ENSBTAG00000017750	exon	RHBDD3	gnl|BL_ORD_ID|349023 sp|Q9Y3P4|RHBD3_HUMAN Rhomboid domain-containing protein 3 OS=Homo sapiens OX=9606 GN=RHBDD3 PE=2 SV=1//8.88785e-71
7	20652654	20652962	309	73	0.33373	0.451833	-0.12	-455.787	CG	ENSBTAG00000000381	exon	S1PR4	gnl|BL_ORD_ID|425224 sp|Q9Z0L1|S1PR4_MOUSE Sphingosine 1-phosphate receptor 4 OS=Mus musculus OX=10090 GN=S1pr4 PE=2 SV=1//9.35583e-162
8	88715460	88715714	255	34	0.402765	0.527573	-0.12	-172.801	CG	ENSBTAG00000001941	exon	SEMA4D	gnl|BL_ORD_ID|432303 sp|Q92854|SEM4D_HUMAN Semaphorin-4D OS=Homo sapiens OX=9606 GN=SEMA4D PE=1 SV=1//0
29	41309469	41309540	72	10	0.2214	0.340717	-0.12	-47.8985	CG	ENSBTAG00000013644	exon	SLC22A8	gnl|BL_ORD_ID|425294 sp|Q70BM6|S22A8_PIG Solute carrier family 22 member 8 OS=Sus scrofa OX=9823 GN=SLC22A8 PE=2 SV=1//0
2	126128748	126128846	99	13	0.590068	0.711884	-0.12	-64.8318	CG	ENSBTAG00000008766	exon	SLC9A1	gnl|BL_ORD_ID|436204 sp|Q28036|SL9A1_BOVIN Sodium/hydrogen exchanger 1 OS=Bos taurus OX=9913 GN=SLC9A1 PE=2 SV=1//0
X	28692721	28692963	243	42	0.341394	0.464225	-0.12	-200.863	CG	ENSBTAG00000039377	exon	SLITRK2	gnl|BL_ORD_ID|436554 sp|Q9H156|SLIK2_HUMAN SLIT and NTRK-like protein 2 OS=Homo sapiens OX=9606 GN=SLITRK2 PE=1 SV=1//0
25	37245702	37245918	217	28	0.391677	0.50913	-0.12	-145.479	CG	ENSBTAG00000007118	exon	SMURF1	gnl|BL_ORD_ID|438056 sp|Q9CUN6|SMUF1_MOUSE E3 ubiquitin-protein ligase SMURF1 OS=Mus musculus OX=10090 GN=Smurf1 PE=1 SV=2//0
1	118809503	118809612	110	20	0.588223	0.71298	-0.12	-103.339	CG	ENSBTAG00000015163	exon	TM4SF1	gnl|BL_ORD_ID|463273 sp|Q5RE43|T4S1_PONAB Transmembrane 4 L6 family member 1 OS=Pongo abelii OX=9601 GN=TM4SF1 PE=2 SV=1//1.26421e-110
19	54057649	54057829	181	33	0.195784	0.317158	-0.12	-214.729	CG	ENSBTAG00000018658	exon	TNRC6C	gnl|BL_ORD_ID|476183 sp|Q9HCJ0|TNR6C_HUMAN Trinucleotide repeat-containing gene 6C protein OS=Homo sapiens OX=9606 GN=TNRC6C PE=1 SV=3//0
23	28803522	28803773	252	37	0.207794	0.326907	-0.12	-192.161	CG	ENSBTAG00000007532	exon	TRIM15	gnl|BL_ORD_ID|479562 sp|Q9TSW0|TRI15_PIG Tripartite motif-containing protein 15 OS=Sus scrofa OX=9823 GN=TRIM15 PE=3 SV=1//0
10	12055585	12055696	112	23	0.207483	0.325723	-0.12	-117.477	CG	ENSBTAG00000051351	exon	UBAP1L	gnl|BL_ORD_ID|491601 sp|F5GYI3|UBA1L_HUMAN Ubiquitin-associated protein 1-like OS=Homo sapiens OX=9606 GN=UBAP1L PE=2 SV=1//1.41575e-136
18	10909879	10910005	127	24	0.542596	0.664785	-0.12	-123.11	CG	ENSBTAG00000009446	exon	USP10	gnl|BL_ORD_ID|493358 sp|A5PJS6|UBP10_BOVIN Ubiquitin carboxyl-terminal hydrolase 10 OS=Bos taurus OX=9913 GN=USP10 PE=2 SV=1//0
10	79540678	79540772	95	11	0.373561	0.494329	-0.12	-50.2201	CG	ENSBTAG00000001948	exon	VTI1B	gnl|BL_ORD_ID|508639 sp|Q2KIU0|VTI1B_BOVIN Vesicle transport through interaction with t-SNAREs homolog 1B OS=Bos taurus OX=9913 GN=VTI1B PE=2 SV=1//1.18239e-135
19	26992032	26992209	178	27	0.63948	0.755253	-0.12	-168.846	CG	ENSBTAG00000009126	exon	YBX2	gnl|BL_ORD_ID|539186 sp|Q9Z2C8|YBOX2_MOUSE Y-box-binding protein 2 OS=Mus musculus OX=10090 GN=Ybx2 PE=1 SV=1//3.78461e-84
4	113264096	113264364	269	43	0.734286	0.840488	-0.11	-244.926	CG	ENSBTAG00000050052	exon	--	gnl|BL_ORD_ID|149588 sp|A5PKB7|GIMA6_BOVIN GTPase IMAP family member 6 OS=Bos taurus OX=9913 GN=GIMAP6 PE=2 SV=1//1.44052e-168
29	49512747	49512914	168	33	0.587888	0.696731	-0.11	-161.824	CG	ENSBTAG00000054745	exon	--	-//-
11	103757591	103757758	168	23	0.686583	0.795196	-0.11	-109.346	CG	ENSBTAG00000023064	exon	--	gnl|BL_ORD_ID|54675 sp|A0A096LP49|CC187_HUMAN Coiled-coil domain-containing protein 187 OS=Homo sapiens OX=9606 GN=CCDC187 PE=2 SV=1//0
15	46551857	46551950	94	15	0.125897	0.23727	-0.11	-80.896	CG	ENSBTAG00000053357	exon	--	-//-
15	42220506	42220597	92	14	0.733223	0.842598	-0.11	-64.2875	CG	ENSBTAG00000051340	exon	--	gnl|BL_ORD_ID|15995 sp|Q01432|AMPD3_HUMAN AMP deaminase 3 OS=Homo sapiens OX=9606 GN=AMPD3 PE=1 SV=1//1.34441e-91
2	52169689	52169739	51	11	0.230433	0.340632	-0.11	-50.2978	CG	ENSBTAG00000052105	exon	--	-//-
2	128245857	128245960	104	11	0.269165	0.378373	-0.11	-47.329	CG	ENSBTAG00000054645	exon	--	-//-
X	130729379	130729467	89	6	0.818375	0.927025	-0.11	-32.7868	CG	ENSBTAG00000031020	exon	TLR8	gnl|BL_ORD_ID|474558 sp|Q9NR97|TLR8_HUMAN Toll-like receptor 8 OS=Homo sapiens OX=9606 GN=TLR8 PE=1 SV=1//0
4	7598284	7598345	62	10	0.496889	0.606328	-0.11	-47.3482	CG	ENSBTAG00000003531	exon	ABCA13	gnl|BL_ORD_ID|4123 sp|Q86UQ4|ABCAD_HUMAN ATP-binding cassette sub-family A member 13 OS=Homo sapiens OX=9606 GN=ABCA13 PE=2 SV=3//0
13	60219363	60219740	378	78	0.186849	0.294765	-0.11	-480.738	CG	ENSBTAG00000021811	exon	ANGPT4	gnl|BL_ORD_ID|16815 sp|Q24K15|ANGP4_BOVIN Angiopoietin-4 OS=Bos taurus OX=9913 GN=ANGPT4 PE=2 SV=1//0
11	13442142	13442467	326	62	0.744798	0.850617	-0.11	-373.874	CG	ENSBTAG00000010623	exon	ANKRD53	gnl|BL_ORD_ID|17418 sp|Q8N9V6|ANR53_HUMAN Ankyrin repeat domain-containing protein 53 OS=Homo sapiens OX=9606 GN=ANKRD53 PE=1 SV=3//0
X	138625532	138625915	384	104	0.452341	0.564797	-0.11	-643.179	CG	ENSBTAG00000047161	exon	ARSH	gnl|BL_ORD_ID|28390 sp|Q32KH8|ARSH_CANLF Arylsulfatase H OS=Canis lupus familiaris OX=9615 GN=ARSH PE=2 SV=1//0
7	43393948	43394090	143	20	0.670253	0.783323	-0.11	-98.416	CG	ENSBTAG00000045829	exon	AZU1	gnl|BL_ORD_ID|50656 sp|P20160|CAP7_HUMAN Azurocidin OS=Homo sapiens OX=9606 GN=AZU1 PE=1 SV=3//7.79483e-111
16	51269005	51269140	136	25	0.496179	0.610677	-0.11	-139.18	CG	ENSBTAG00000037523	exon	B3GALT6	gnl|BL_ORD_ID|40500 sp|Q96L58|B3GT6_HUMAN Beta-1,3-galactosyltransferase 6 OS=Homo sapiens OX=9606 GN=B3GALT6 PE=1 SV=2//6.83117e-138
18	50561975	50562128	154	31	0.510949	0.62389	-0.11	-152.616	CG	ENSBTAG00000016041	exon	B3GNT8	gnl|BL_ORD_ID|40468 sp|Q7Z7M8|B3GN8_HUMAN UDP-GlcNAc:betaGal beta-1,3-N-acetylglucosaminyltransferase 8 OS=Homo sapiens OX=9606 GN=B3GNT8 PE=1 SV=1//0
X	123192181	123192684	504	125	0.192044	0.303532	-0.11	-895.412	CG	ENSBTAG00000021962	exon	BCLAF3	gnl|BL_ORD_ID|41766 sp|A2AJT9|BCLA3_HUMAN BCLAF1 and THRAP3 family member 3 OS=Homo sapiens OX=9606 GN=BCLAF3 PE=1 SV=1//0
7	12393155	12393215	61	7	0.603487	0.711894	-0.11	-34.7056	CG	ENSBTAG00000014828	exon	CACNA1A	gnl|BL_ORD_ID|49233 sp|O00555|CAC1A_HUMAN Voltage-dependent P/Q-type calcium channel subunit alpha-1A OS=Homo sapiens OX=9606 GN=CACNA1A PE=1 SV=2//0
2	133242701	133243044	344	134	0.00329978	0.114214	-0.11	-1525.01	CHH	ENSBTAG00000004554	exon	CAPZB	gnl|BL_ORD_ID|51577 sp|Q5XI32|CAPZB_RAT F-actin-capping protein subunit beta OS=Rattus norvegicus OX=10116 GN=Capzb PE=1 SV=1//0
8	74563230	74563448	219	30	0.450999	0.564233	-0.11	-138.428	CG	ENSBTAG00000002252	exon	CHRNA2	gnl|BL_ORD_ID|6433 sp|Q15822|ACHA2_HUMAN Neuronal acetylcholine receptor subunit alpha-2 OS=Homo sapiens OX=9606 GN=CHRNA2 PE=1 SV=2//0
27	1251641	1251757	117	22	0.660936	0.770457	-0.11	-104.481	CG	ENSBTAG00000008584	exon	CLN8	gnl|BL_ORD_ID|66008 sp|Q5JZQ7|CLN8_CANLF Protein CLN8 OS=Canis lupus familiaris OX=9615 GN=CLN8 PE=1 SV=1//9.66992e-131
7	39011625	39011677	53	7	0.810106	0.917542	-0.11	-30.0539	CG	ENSBTAG00000015187	exon	DDX41	gnl|BL_ORD_ID|94788 sp|Q91VN6|DDX41_MOUSE Probable ATP-dependent RNA helicase DDX41 OS=Mus musculus OX=10090 GN=Ddx41 PE=1 SV=2//0
23	41409807	41409927	121	14	0.229985	0.337918	-0.11	-73.9557	CG	ENSBTAG00000012939	exon	DTNBP1	gnl|BL_ORD_ID|107279 sp|Q2HJA5|DTBP1_BOVIN Dysbindin OS=Bos taurus OX=9913 GN=DTNBP1 PE=2 SV=1//0
1	152463242	152463295	54	9	0.46664	0.577071	-0.11	-41.1792	CG	ENSBTAG00000019202	exon	EAF1	gnl|BL_ORD_ID|110668 sp|Q5RAM8|EAF1_PONAB ELL-associated factor 1 OS=Pongo abelii OX=9601 GN=EAF1 PE=2 SV=1//3.36637e-123
2	133424760	133424879	120	15	0.759262	0.866492	-0.11	-77.4952	CG	ENSBTAG00000011950	exon	EMC1	gnl|BL_ORD_ID|117557 sp|Q8N766|EMC1_HUMAN ER membrane protein complex subunit 1 OS=Homo sapiens OX=9606 GN=EMC1 PE=1 SV=1//0
X	18486779	18486989	211	31	0.23951	0.346443	-0.11	-171.092	CG	ENSBTAG00000001886	exon	FAM122B	gnl|BL_ORD_ID|124629 sp|Q7Z309|F122B_HUMAN Protein FAM122B OS=Homo sapiens OX=9606 GN=FAM122B PE=1 SV=2//9.34044e-92
27	16231052	16231173	122	20	0.410101	0.51928	-0.11	-94.6115	CG	ENSBTAG00000034393	exon	FAM149A	gnl|BL_ORD_ID|124693 sp|Q8CFV2|F149A_MOUSE Protein FAM149A OS=Mus musculus OX=10090 GN=Fam149a PE=2 SV=1//0
29	44008914	44009025	112	21	0.464369	0.57907	-0.11	-96.9142	CG	ENSBTAG00000006194	exon	FOSL1	gnl|BL_ORD_ID|136913 sp|P15407|FOSL1_HUMAN Fos-related antigen 1 OS=Homo sapiens OX=9606 GN=FOSL1 PE=1 SV=1//2.28922e-66
10	100838113	100838347	235	66	0.708827	0.820659	-0.11	-423.925	CG	ENSBTAG00000046684	exon	FOXN3	gnl|BL_ORD_ID|137087 sp|Q33BP8|FOXN3_PIG Forkhead box protein N3 OS=Sus scrofa OX=9823 GN=FOXN3 PE=2 SV=1//0
17	42110321	42110591	271	93	0.0819998	0.188697	-0.11	-744.286	CG	ENSBTAG00000021764	exon	GLRB	gnl|BL_ORD_ID|154728 sp|Q9GJS9|GLRB_BOVIN Glycine receptor subunit beta OS=Bos taurus OX=9913 GN=GLRB PE=2 SV=1//0
16	24352764	24353054	291	47	0.59318	0.706462	-0.11	-235.484	CG	ENSBTAG00000014560	exon	HLX	gnl|BL_ORD_ID|177609 sp|A7MB54|HLX_BOVIN H2.0-like homeobox protein OS=Bos taurus OX=9913 GN=HLX PE=2 SV=1//0
19	37884748	37884813	66	9	0.64384	0.751617	-0.11	-40.8746	CG	ENSBTAG00000005546	exon	HOXB7	gnl|BL_ORD_ID|185130 sp|Q9TT89|HXB7_BOVIN Homeobox protein Hox-B7 OS=Bos taurus OX=9913 GN=HOXB7 PE=2 SV=1//3.54066e-125
16	79260576	79261331	756	215	0.716172	0.826085	-0.11	-1473.36	CG	ENSBTAG00000021874	exon	KIF14	gnl|BL_ORD_ID|206518 sp|Q15058|KIF14_HUMAN Kinesin-like protein KIF14 OS=Homo sapiens OX=9606 GN=KIF14 PE=1 SV=1//0
18	57042464	57042527	64	9	0.503693	0.613783	-0.11	-30.7503	CG	ENSBTAG00000012538	exon	KLK14	gnl|BL_ORD_ID|207337 sp|Q9P0G3|KLK14_HUMAN Kallikrein-14 OS=Homo sapiens OX=9606 GN=KLK14 PE=1 SV=2//1.24264e-133
11	9989462	9989865	404	73	0.468561	0.581346	-0.11	-357.121	CG	ENSBTAG00000006988	exon	M1AP	gnl|BL_ORD_ID|226272 sp|Q8TC57|M1AP_HUMAN Meiosis 1 arrest protein OS=Homo sapiens OX=9606 GN=M1AP PE=1 SV=1//0
21	33463658	33463795	138	29	0.297579	0.403625	-0.11	-143.496	CG	ENSBTAG00000007368	exon	MAN2C1	gnl|BL_ORD_ID|226829 sp|Q9NTJ4|MA2C1_HUMAN Alpha-mannosidase 2C1 OS=Homo sapiens OX=9606 GN=MAN2C1 PE=1 SV=1//0
13	29595809	29596009	201	24	0.147526	0.258523	-0.11	-138.203	CG	ENSBTAG00000002856	exon	MEIG1	gnl|BL_ORD_ID|233396 sp|Q32LI5|MEIG1_BOVIN Meiosis expressed gene 1 protein homolog OS=Bos taurus OX=9913 GN=MEIG1 PE=3 SV=1//1.0434e-56
23	10878852	10878934	83	11	0.767883	0.880007	-0.11	-53.0762	CG	ENSBTAG00000033453	exon	MTCH1	gnl|BL_ORD_ID|250913 sp|Q9NZJ7|MTCH1_HUMAN Mitochondrial carrier homolog 1 OS=Homo sapiens OX=9606 GN=MTCH1 PE=1 SV=1//0
17	65682805	65683212	408	55	0.705592	0.812762	-0.11	-282.276	CG	ENSBTAG00000000698	exon	MYO18B	gnl|BL_ORD_ID|259072 sp|Q8IUG5|MY18B_HUMAN Unconventional myosin-XVIIIb OS=Homo sapiens OX=9606 GN=MYO18B PE=1 SV=2//0
17	51359436	51359609	174	34	0.740891	0.854911	-0.11	-193.069	CG	ENSBTAG00000024603	exon	NCOR2	gnl|BL_ORD_ID|264715 sp|Q9Y618|NCOR2_HUMAN Nuclear receptor corepressor 2 OS=Homo sapiens OX=9606 GN=NCOR2 PE=1 SV=2//0
11	82949282	82949408	127	30	0.639416	0.746767	-0.11	-149.778	CG	ENSBTAG00000001076	exon	NLRP6	gnl|BL_ORD_ID|270789 sp|P59044|NLRP6_HUMAN NACHT, LRR and PYD domains-containing protein 6 OS=Homo sapiens OX=9606 GN=NLRP6 PE=1 SV=2//0
28	5895042	5895183	142	31	0.508974	0.616324	-0.11	-156.533	CG	ENSBTAG00000000535	exon	PCNX2	gnl|BL_ORD_ID|295678 sp|A6NKB5|PCX2_HUMAN Pecanex-like protein 2 OS=Homo sapiens OX=9606 GN=PCNX2 PE=2 SV=3//0
26	24027079	24027210	132	20	0.20053	0.308121	-0.11	-109.445	CG	ENSBTAG00000009715	exon	PDCD11	gnl|BL_ORD_ID|399983 sp|A7MB10|RRP5_BOVIN Protein RRP5 homolog OS=Bos taurus OX=9913 GN=PDCD11 PE=2 SV=1//0
15	52139644	52139789	146	32	0.676107	0.782886	-0.11	-183.52	CG	ENSBTAG00000008419	exon	PDE2A	gnl|BL_ORD_ID|295956 sp|P14099|PDE2A_BOVIN cGMP-dependent 3&apos;,5&apos;-cyclic phosphodiesterase OS=Bos taurus OX=9913 GN=PDE2A PE=1 SV=2//0
X	87033901	87034061	161	37	0.323117	0.436797	-0.11	-199.205	CG	ENSBTAG00000004597	exon	PIM2	gnl|BL_ORD_ID|305020 sp|Q62070|PIM2_MOUSE Serine/threonine-protein kinase pim-2 OS=Mus musculus OX=10090 GN=Pim2 PE=1 SV=1//0
25	21342499	21342634	136	21	0.438505	0.549273	-0.11	-98.6807	CG	ENSBTAG00000014453	exon	PLK1	gnl|BL_ORD_ID|306671 sp|Q2TA25|PLK1_BOVIN Serine/threonine-protein kinase PLK1 OS=Bos taurus OX=9913 GN=PLK1 PE=2 SV=2//0
16	41719369	41719487	119	17	0.218764	0.326225	-0.11	-89.9982	CG	ENSBTAG00000002052	exon	PLOD1	gnl|BL_ORD_ID|306760 sp|O77588|PLOD1_BOVIN Procollagen-lysine,2-oxoglutarate 5-dioxygenase 1 OS=Bos taurus OX=9913 GN=PLOD1 PE=2 SV=2//0
6	90740185	90740345	161	19	0.720142	0.834873	-0.11	-95.985	CG	ENSBTAG00000015449	exon	PPEF2	gnl|BL_ORD_ID|312517 sp|O14830|PPE2_HUMAN Serine/threonine-protein phosphatase with EF-hands 2 OS=Homo sapiens OX=9606 GN=PPEF2 PE=1 SV=2//0
1	142075655	142075832	178	19	0.846869	0.951871	-0.11	-106.388	CG	ENSBTAG00000021253	exon	PRDM15	gnl|BL_ORD_ID|314316 sp|P57071|PRD15_HUMAN PR domain zinc finger protein 15 OS=Homo sapiens OX=9606 GN=PRDM15 PE=1 SV=4//6.73372e-20
29	50806385	50806459	75	9	0.688126	0.794294	-0.11	-48.9681	CG	ENSBTAG00000049685	exon	PTDSS2	gnl|BL_ORD_ID|326135 sp|Q9BVG9|PTSS2_HUMAN Phosphatidylserine synthase 2 OS=Homo sapiens OX=9606 GN=PTDSS2 PE=1 SV=1//0
11	106022892	106022992	101	17	0.207544	0.318885	-0.11	-80.397	CG	ENSBTAG00000015074	exon	PTGDS	gnl|BL_ORD_ID|324623 sp|O02853|PTGDS_BOVIN Prostaglandin-H2 D-isomerase OS=Bos taurus OX=9913 GN=PTGDS PE=1 SV=1//1.08831e-111
12	32605963	32606137	175	26	0.0840286	0.189156	-0.11	-158.359	CG	ENSBTAG00000005244	exon	RASL11A	gnl|BL_ORD_ID|417987 sp|Q6T310|RSLBA_HUMAN Ras-like protein family member 11A OS=Homo sapiens OX=9606 GN=RASL11A PE=2 SV=1//1.8311e-137
7	16514476	16514614	139	11	0.176439	0.288016	-0.11	-48.2393	CG	ENSBTAG00000004716	exon	RETN	gnl|BL_ORD_ID|345980 sp|Q762I5|RETN_BOVIN Resistin OS=Bos taurus OX=9913 GN=RETN PE=3 SV=1//1.46856e-16
25	38005612	38005757	146	27	0.488213	0.600298	-0.11	-135.069	CG	ENSBTAG00000005908	exon	RSPH10B	gnl|BL_ORD_ID|400069 sp|Q1JPG1|RS10B_BOVIN Radial spoke head 10 homolog B OS=Bos taurus OX=9913 GN=RSPH10B PE=2 SV=2//0
7	19575087	19575163	77	13	0.658558	0.765185	-0.11	-58.181	CG	ENSBTAG00000031658	exon	SEMA6B	gnl|BL_ORD_ID|432319 sp|Q9H3T3|SEM6B_HUMAN Semaphorin-6B OS=Homo sapiens OX=9606 GN=SEMA6B PE=1 SV=4//0
18	56749986	56750076	91	14	0.377818	0.487942	-0.11	-64.7663	CG	ENSBTAG00000013107	exon	SHANK1	gnl|BL_ORD_ID|434547 sp|Q9Y566|SHAN1_HUMAN SH3 and multiple ankyrin repeat domains protein 1 OS=Homo sapiens OX=9606 GN=SHANK1 PE=1 SV=2//0
15	27544563	27544630	68	9	0.530541	0.64074	-0.11	-39.6459	CG	ENSBTAG00000015119	exon	SIK3	gnl|BL_ORD_ID|435412 sp|Q6P4S6|SIK3_MOUSE Serine/threonine-protein kinase SIK3 OS=Mus musculus OX=10090 GN=Sik3 PE=1 SV=3//0
18	43287241	43287605	365	74	0.166027	0.276109	-0.11	-512.547	CG	ENSBTAG00000013338	exon	SLC7A9	gnl|BL_ORD_ID|41219 sp|P82251|BAT1_HUMAN b(0,+)-type amino acid transporter 1 OS=Homo sapiens OX=9606 GN=SLC7A9 PE=1 SV=1//0
6	44392217	44392446	230	33	0.71932	0.830741	-0.11	-173.237	CG	ENSBTAG00000013980	exon	SOD3	gnl|BL_ORD_ID|438947 sp|P41975|SODE_RABIT Extracellular superoxide dismutase [Cu-Zn] OS=Oryctolagus cuniculus OX=9986 GN=SOD3 PE=2 SV=2//9.52531e-110
26	25585181	25585314	134	40	0.433013	0.544623	-0.11	-212.912	CG	ENSBTAG00000047474	exon	SPRN	gnl|BL_ORD_ID|442078 sp|A0RZB4|SPRN_BOVIN Shadow of prion protein OS=Bos taurus OX=9913 GN=SPRN PE=2 SV=1//4.80273e-19
9	95366719	95366853	135	22	0.282139	0.388421	-0.11	-115.527	CG	ENSBTAG00000031701	exon	TAGAP	gnl|BL_ORD_ID|463788 sp|Q8N103|TAGAP_HUMAN T-cell activation Rho GTPase-activating protein OS=Homo sapiens OX=9606 GN=TAGAP PE=1 SV=1//0
18	63300503	63300713	211	47	0.245194	0.354131	-0.11	-289.992	CG	ENSBTAG00000045861	exon	TARM1	gnl|BL_ORD_ID|464651 sp|B6A8C7|TARM1_HUMAN T-cell-interacting, activating receptor on myeloid cells protein 1 OS=Homo sapiens OX=9606 GN=TARM1 PE=1 SV=1//2.58895e-94
24	60765981	60766111	131	16	0.316912	0.431183	-0.11	-73.2271	CG	ENSBTAG00000007569	exon	TNFRSF11A	gnl|BL_ORD_ID|476126 sp|Q9Y6Q6|TNR11_HUMAN Tumor necrosis factor receptor superfamily member 11A OS=Homo sapiens OX=9606 GN=TNFRSF11A PE=1 SV=1//0
2	107201028	107201107	80	14	0.257926	0.364867	-0.11	-64.2344	CG	ENSBTAG00000030974	exon	TUBA4A	gnl|BL_ORD_ID|465633 sp|Q5XIF6|TBA4A_RAT Tubulin alpha-4A chain OS=Rattus norvegicus OX=10116 GN=Tuba4a PE=1 SV=1//0
X	86767497	86767585	89	13	0.3503	0.461758	-0.11	-55.8908	CG	ENSBTAG00000046555	exon	WAS	gnl|BL_ORD_ID|509045 sp|P42768|WASP_HUMAN Wiskott-Aldrich syndrome protein OS=Homo sapiens OX=9606 GN=WAS PE=1 SV=4//1.16826e-20
X	2534547	2534918	372	70	0.177552	0.288346	-0.11	-488.342	CG	ENSBTAG00000018697	exon	WDR44	gnl|BL_ORD_ID|509272 sp|Q9XSC3|WDR44_BOVIN WD repeat-containing protein 44 OS=Bos taurus OX=9913 GN=WDR44 PE=1 SV=1//0
8	84699092	84699186	95	18	0.579112	0.692376	-0.11	-85.2754	CG	ENSBTAG00000008301	exon	WNK2	gnl|BL_ORD_ID|510127 sp|Q3UH66|WNK2_MOUSE Serine/threonine-protein kinase WNK2 OS=Mus musculus OX=10090 GN=Wnk2 PE=1 SV=2//0
23	50853173	50853229	57	11	0.791268	0.897039	-0.11	-86.9758	CG	ENSBTAG00000006166	exon	WRNIP1	gnl|BL_ORD_ID|510394 sp|Q91XU0|WRIP1_MOUSE ATPase WRNIP1 OS=Mus musculus OX=10090 GN=Wrnip1 PE=1 SV=2//3.34413e-34
25	22828772	22828936	165	13	0.690541	0.801184	-0.11	-55.3319	CG	ENSBTAG00000011162	exon	ZKSCAN2	gnl|BL_ORD_ID|555502 sp|Q63HK3|ZKSC2_HUMAN Zinc finger protein with KRAB and SCAN domains 2 OS=Homo sapiens OX=9606 GN=ZKSCAN2 PE=1 SV=2//0
26	25710421	25710519	99	22	0.208207	0.314283	-0.11	-100.145	CG	ENSBTAG00000012416	exon	ZNF511	gnl|BL_ORD_ID|555903 sp|Q8NB15|ZN511_HUMAN Zinc finger protein 511 OS=Homo sapiens OX=9606 GN=ZNF511 PE=1 SV=1//5.05502e-107
X	88958902	88959448	547	119	0.737973	0.841052	-0.1	-751.44	CG	ENSBTAG00000054170	exon	--	gnl|BL_ORD_ID|82855 sp|Q86X51|CX067_HUMAN Uncharacterized protein CXorf67 OS=Homo sapiens OX=9606 GN=CXorf67 PE=1 SV=1//8.57822e-23
X	77696182	77696485	304	56	0.285349	0.383733	-0.1	-315.462	CG	ENSBTAG00000052491	exon	--	gnl|BL_ORD_ID|293080 sp|Q5JQF8|PAP1M_HUMAN Polyadenylate-binding protein 1-like 2 OS=Homo sapiens OX=9606 GN=PABPC1L2A PE=2 SV=1//6.83103e-137
29	24590186	24590363	178	34	0.207192	0.310788	-0.1	-183.257	CG	ENSBTAG00000008684	exon	--	gnl|BL_ORD_ID|337221 sp|Q67ER4|R113A_BOVIN RING finger protein 113A OS=Bos taurus OX=9913 GN=RNF113A PE=2 SV=1//0
4	113132287	113132412	126	23	0.739395	0.838719	-0.1	-112.455	CG	ENSBTAG00000040331	exon	--	gnl|BL_ORD_ID|149578 sp|Q8WWP7|GIMA1_HUMAN GTPase IMAP family member 1 OS=Homo sapiens OX=9606 GN=GIMAP1 PE=1 SV=1//2.22142e-89
8	22121302	22121447	146	21	0.271299	0.371177	-0.1	-91.7666	CG	ENSBTAG00000034220	exon	--	gnl|BL_ORD_ID|58062 sp|P42771|CDN2A_HUMAN Cyclin-dependent kinase inhibitor 2A OS=Homo sapiens OX=9606 GN=CDKN2A PE=1 SV=2//2.77247e-55
4	32510279	32510338	60	9	0.797829	0.901905	-0.1	-73.0575	CG	ENSBTAG00000015666	exon	--	gnl|BL_ORD_ID|231962 sp|P08183|MDR1_HUMAN Multidrug resistance protein 1 OS=Homo sapiens OX=9606 GN=ABCB1 PE=1 SV=3//3.36987e-119
25	35985205	35985313	109	17	0.636252	0.739969	-0.1	-72.9586	CG	ENSBTAG00000046753	exon	--	gnl|BL_ORD_ID|195402 sp|Q6P4Y6|IRS1_XENTR Insulin receptor substrate 1 OS=Xenopus tropicalis OX=8364 GN=irs1 PE=2 SV=1//4.50826e-44
X	52091055	52091141	87	13	0.3047	0.399768	-0.1	-65.2046	CG	ENSBTAG00000051378	exon	--	gnl|BL_ORD_ID|42563 sp|Q9NWD9|BEX4_HUMAN Protein BEX4 OS=Homo sapiens OX=9606 GN=BEX4 PE=1 SV=1//5.15517e-32
26	50649768	50649842	75	13	0.777243	0.879843	-0.1	-56.4175	CG	ENSBTAG00000011092	exon	--	gnl|BL_ORD_ID|207665 sp|Q0KK55|KNDC1_MOUSE Kinase non-catalytic C-lobe domain-containing protein 1 OS=Mus musculus OX=10090 GN=Kndc1 PE=1 SV=2//0
X	75502554	75502707	154	11	0.817635	0.91781	-0.1	-56.1459	CG	ENSBTAG00000051706	exon	--	gnl|BL_ORD_ID|188201 sp|O60841|IF2P_HUMAN Eukaryotic translation initiation factor 5B OS=Homo sapiens OX=9606 GN=EIF5B PE=1 SV=4//0
29	49454380	49454459	80	9	0.724573	0.824068	-0.1	-35.5883	CG	ENSBTAG00000052359	exon	--	-//-
17	72320926	72320996	71	7	0.724732	0.821334	-0.1	-30.0235	CG	ENSBTAG00000038132	exon	AIFM3	gnl|BL_ORD_ID|12608 sp|Q96NN9|AIFM3_HUMAN Apoptosis-inducing factor 3 OS=Homo sapiens OX=9606 GN=AIFM3 PE=1 SV=1//0
X	118324678	118324868	191	47	0.204541	0.304087	-0.1	-313.1	CG	ENSBTAG00000050504	exon	ARX	gnl|BL_ORD_ID|28504 sp|Q96QS3|ARX_HUMAN Homeobox protein ARX OS=Homo sapiens OX=9606 GN=ARX PE=1 SV=1//7.30084e-39
25	32659580	32659636	57	9	0.722216	0.817411	-0.1	-38.0214	CG	ENSBTAG00000014417	exon	CASTOR2	gnl|BL_ORD_ID|52725 sp|A6NHX0|CAST2_HUMAN Cytosolic arginine sensor for mTORC1 subunit 2 OS=Homo sapiens OX=9606 GN=CASTOR2 PE=1 SV=3//0
1	148737074	148737141	68	11	0.760213	0.864554	-0.1	-51.9943	CG	ENSBTAG00000030585	exon	CLDN14	gnl|BL_ORD_ID|65710 sp|Q9Z0S3|CLD14_MOUSE Claudin-14 OS=Mus musculus OX=10090 GN=Cldn14 PE=1 SV=2//7.26867e-73
22	59148964	59149032	69	11	0.708679	0.803877	-0.1	-52.0388	CG	ENSBTAG00000013212	exon	COPG1	gnl|BL_ORD_ID|73807 sp|P53620|COPG1_BOVIN Coatomer subunit gamma-1 OS=Bos taurus OX=9913 GN=COPG1 PE=1 SV=1//0
9	43620756	43620974	219	40	0.776415	0.876001	-0.1	-241.296	CG	ENSBTAG00000017527	exon	CRYBG1	gnl|BL_ORD_ID|77444 sp|Q9Y4K1|CRBG1_HUMAN Beta/gamma crystallin domain-containing protein 1 OS=Homo sapiens OX=9606 GN=CRYBG1 PE=1 SV=3//0
3	112244763	112244886	124	17	0.798355	0.900225	-0.1	-89.5437	CG	ENSBTAG00000005784	exon	CSMD2	gnl|BL_ORD_ID|79674 sp|Q7Z408|CSMD2_HUMAN CUB and sushi domain-containing protein 2 OS=Homo sapiens OX=9606 GN=CSMD2 PE=1 SV=2//3.07392e-52
2	30618429	30618561	133	27	0.414749	0.518491	-0.1	-120.162	CG	ENSBTAG00000039091	exon	CSRNP3	gnl|BL_ORD_ID|80635 sp|Q8WYN3|CSRN3_HUMAN Cysteine/serine-rich nuclear protein 3 OS=Homo sapiens OX=9606 GN=CSRNP3 PE=2 SV=1//7.73254e-07
22	11308998	11309195	198	61	0.435115	0.534493	-0.1	-373.372	CG	ENSBTAG00000053223	exon	CTDSPL	gnl|BL_ORD_ID|81164 sp|O15194|CTDSL_HUMAN CTD small phosphatase-like protein OS=Homo sapiens OX=9606 GN=CTDSPL PE=1 SV=2//1.2861e-151
15	45046734	45046813	80	12	0.31559	0.4184	-0.1	-57.0322	CG	ENSBTAG00000016142	exon	CYB5R2	gnl|BL_ORD_ID|263881 sp|Q6BCY4|NB5R2_HUMAN NADH-cytochrome b5 reductase 2 OS=Homo sapiens OX=9606 GN=CYB5R2 PE=1 SV=1//1.3318e-130
27	6326754	6326855	102	16	0.682488	0.786122	-0.1	-86.8161	CG	ENSBTAG00000050630	exon	DEFB11	gnl|BL_ORD_ID|97861 sp|P46169|DFB11_BOVIN Beta-defensin 11 OS=Bos taurus OX=9913 GN=DEFB11 PE=1 SV=2//1.38702e-21
18	49385940	49386007	68	16	0.848695	0.951453	-0.1	-88.8773	CG	ENSBTAG00000012509	exon	DYRK1B	gnl|BL_ORD_ID|110067 sp|Q9Y463|DYR1B_HUMAN Dual specificity tyrosine-phosphorylation-regulated kinase 1B OS=Homo sapiens OX=9606 GN=DYRK1B PE=1 SV=1//0
X	86657795	86657979	185	19	0.236641	0.336349	-0.1	-98.6228	CG	ENSBTAG00000009287	exon	EBP	gnl|BL_ORD_ID|110933 sp|Q15125|EBP_HUMAN 3-beta-hydroxysteroid-Delta(8),Delta(7)-isomerase OS=Homo sapiens OX=9606 GN=EBP PE=1 SV=3//1.58038e-137
8	69997630	69997813	184	42	0.357564	0.461522	-0.1	-221.689	CG	ENSBTAG00000019293	exon	EGR3	gnl|BL_ORD_ID|116152 sp|Q06889|EGR3_HUMAN Early growth response protein 3 OS=Homo sapiens OX=9606 GN=EGR3 PE=2 SV=1//0
8	69996842	69996956	115	43	0.437727	0.533204	-0.1	-216.603	CG	ENSBTAG00000019293	exon	EGR3	gnl|BL_ORD_ID|116152 sp|Q06889|EGR3_HUMAN Early growth response protein 3 OS=Homo sapiens OX=9606 GN=EGR3 PE=2 SV=1//0
25	33310647	33310705	59	11	0.142435	0.238011	-0.1	-49.8568	CG	ENSBTAG00000019517	exon	ELN	gnl|BL_ORD_ID|117305 sp|P04985|ELN_BOVIN Elastin OS=Bos taurus OX=9913 GN=ELN PE=1 SV=1//5.19108e-07
3	117441844	117441994	151	25	0.655076	0.75995	-0.1	-137.539	CG	ENSBTAG00000010164	exon	ESPNL	gnl|BL_ORD_ID|122217 sp|Q6ZVH7|ESPNL_HUMAN Espin-like protein OS=Homo sapiens OX=9606 GN=ESPNL PE=2 SV=3//0
15	15982914	15982989	76	17	0.575302	0.674002	-0.1	-77.2298	CG	ENSBTAG00000038062	exon	FUT4	gnl|BL_ORD_ID|140411 sp|Q8HZR3|FUT4_BOVIN Alpha-(1,3)-fucosyltransferase 4 OS=Bos taurus OX=9913 GN=FUT4 PE=2 SV=1//0
3	119884611	119884676	66	13	0.728128	0.832502	-0.1	-58.1054	CG	ENSBTAG00000015996	exon	GPC1	gnl|BL_ORD_ID|157853 sp|G3X745|GPC1_BOVIN Glypican-1 OS=Bos taurus OX=9913 GN=GPC1 PE=2 SV=1//0
X	17828673	17828945	273	57	0.332465	0.437347	-0.1	-358.78	CG	ENSBTAG00000020406	exon	GPC3	gnl|BL_ORD_ID|157865 sp|A5A6P7|GPC3_PANTR Glypican-3 OS=Pan troglodytes OX=9598 GN=GPC3 PE=2 SV=1//0
21	32612137	32612209	73	9	0.716003	0.815066	-0.1	-40.7083	CG	ENSBTAG00000020441	exon	HMG20A	gnl|BL_ORD_ID|177703 sp|Q9NP66|HM20A_HUMAN High mobility group protein 20A OS=Homo sapiens OX=9606 GN=HMG20A PE=1 SV=1//0
29	49421013	49421112	100	7	0.598592	0.694187	-0.1	-30.4719	CG	ENSBTAG00000013066	exon	IGF2	gnl|BL_ORD_ID|190066 sp|P07456|IGF2_BOVIN Insulin-like growth factor II OS=Bos taurus OX=9913 GN=IGF2 PE=1 SV=4//5.19201e-84
20	70040174	70040349	176	42	0.22092	0.322561	-0.1	-259.776	CG	ENSBTAG00000047499	exon	IRX2	gnl|BL_ORD_ID|195451 sp|Q9BZI1|IRX2_HUMAN Iroquois-class homeodomain protein IRX-2 OS=Homo sapiens OX=9606 GN=IRX2 PE=1 SV=2//0
27	36854691	36854770	80	9	0.34309	0.445642	-0.1	-38.544	CG	ENSBTAG00000004015	exon	KAT6A	gnl|BL_ORD_ID|201706 sp|Q92794|KAT6A_HUMAN Histone acetyltransferase KAT6A OS=Homo sapiens OX=9606 GN=KAT6A PE=1 SV=2//3.49217e-72
X	37535373	37535457	85	14	0.324492	0.427069	-0.1	-64.921	CG	ENSBTAG00000054868	exon	LAGE3	gnl|BL_ORD_ID|210687 sp|Q14657|LAGE3_HUMAN EKC/KEOPS complex subunit LAGE3 OS=Homo sapiens OX=9606 GN=LAGE3 PE=1 SV=2//1.28273e-38
13	48212969	48213715	747	139	0.188926	0.29102	-0.1	-928.068	CG	ENSBTAG00000000066	exon	LRRN4	gnl|BL_ORD_ID|223500 sp|Q8WUT4|LRRN4_HUMAN Leucine-rich repeat neuronal protein 4 OS=Homo sapiens OX=9606 GN=LRRN4 PE=1 SV=3//0
5	119623853	119623922	70	11	0.804738	0.908375	-0.1	-53.4445	CG	ENSBTAG00000019574	exon	MAPK12	gnl|BL_ORD_ID|240279 sp|P53778|MK12_HUMAN Mitogen-activated protein kinase 12 OS=Homo sapiens OX=9606 GN=MAPK12 PE=1 SV=3//7.18394e-48
25	14076245	14076343	99	11	0.605165	0.707219	-0.1	-51.8226	CG	ENSBTAG00000020387	exon	MARF1	gnl|BL_ORD_ID|228322 sp|E1BP74|MARF1_BOVIN Meiosis regulator and mRNA stability factor 1 OS=Bos taurus OX=9913 GN=MARF1 PE=3 SV=2//0
19	34082475	34082611	137	19	0.731522	0.830938	-0.1	-73.388	CG	ENSBTAG00000006187	exon	MFAP4	gnl|BL_ORD_ID|236683 sp|P55918|MFAP4_BOVIN Microfibril-associated glycoprotein 4 OS=Bos taurus OX=9913 GN=MFAP4 PE=1 SV=2//7.97574e-178
5	109164053	109164227	175	19	0.78535	0.889952	-0.1	-94.9757	CG	ENSBTAG00000048271	exon	MICAL3	gnl|BL_ORD_ID|239207 sp|G3MWR8|MICA3_BOVIN [F-actin]-monooxygenase MICAL3 OS=Bos taurus OX=9913 GN=MICAL3 PE=3 SV=1//0
X	104475674	104475934	261	56	0.298513	0.399665	-0.1	-343.726	CG	ENSBTAG00000011463	exon	MID1IP1	gnl|BL_ORD_ID|226282 sp|Q6P7D5|M1IP1_RAT Mid1-interacting protein 1 OS=Rattus norvegicus OX=10116 GN=Mid1ip1 PE=1 SV=1//8.97506e-104
5	119533656	119533759	104	22	0.604251	0.704269	-0.1	-106.278	CG	ENSBTAG00000020341	exon	MOV10L1	gnl|BL_ORD_ID|226226 sp|Q9BXT6|M10L1_HUMAN RNA helicase Mov10l1 OS=Homo sapiens OX=9606 GN=MOV10L1 PE=2 SV=1//0
18	56605633	56605878	246	31	0.112351	0.213229	-0.1	-155.016	CG	ENSBTAG00000020080	exon	MYBPC2	gnl|BL_ORD_ID|259912 sp|Q14324|MYPC2_HUMAN Myosin-binding protein C, fast-type OS=Homo sapiens OX=9606 GN=MYBPC2 PE=1 SV=2//0
13	61368883	61369065	183	27	0.738639	0.837508	-0.1	-142.321	CG	ENSBTAG00000014930	exon	MYLK2	gnl|BL_ORD_ID|259619 sp|A4IFM7|MYLK2_BOVIN Myosin light chain kinase 2, skeletal/cardiac muscle OS=Bos taurus OX=9913 GN=MYLK2 PE=2 SV=1//0
22	52298826	52298894	69	8	0.786778	0.884686	-0.1	-38.5291	CG	ENSBTAG00000031519	exon	NGP	gnl|BL_ORD_ID|268860 sp|O08692|NGP_MOUSE Neutrophilic granule protein OS=Mus musculus OX=10090 GN=Ngp PE=1 SV=1//1.52021e-31
X	54618386	54618590	205	38	0.38211	0.485767	-0.1	-163.905	CG	ENSBTAG00000004836	exon	NRK	gnl|BL_ORD_ID|275044 sp|Q7Z2Y5|NRK_HUMAN Nik-related protein kinase OS=Homo sapiens OX=9606 GN=NRK PE=1 SV=2//0
15	30801956	30802020	65	16	0.796429	0.892358	-0.1	-73.8452	CG	ENSBTAG00000021338	exon	OAF	gnl|BL_ORD_ID|283632 sp|Q86UD1|OAF_HUMAN Out at first protein homolog OS=Homo sapiens OX=9606 GN=OAF PE=2 SV=1//2.77328e-164
21	55309859	55309953	95	10	0.82957	0.928759	-0.1	-44.3997	CG	ENSBTAG00000014005	exon	PPIP5K1	gnl|BL_ORD_ID|505210 sp|A7Z050|VIP1_BOVIN Inositol hexakisphosphate and diphosphoinositol-pentakisphosphate kinase 1 OS=Bos taurus OX=9913 GN=PPIP5K1 PE=2 SV=1//0
X	87308081	87308208	128	19	0.273687	0.372017	-0.1	-90.6251	CG	ENSBTAG00000021100	exon	PPP1R3F	gnl|BL_ORD_ID|313559 sp|Q6ZSY5|PPR3F_HUMAN Protein phosphatase 1 regulatory subunit 3F OS=Homo sapiens OX=9606 GN=PPP1R3F PE=1 SV=3//0
X	87323064	87323155	92	12	0.817236	0.915409	-0.1	-53.2798	CG	ENSBTAG00000021100	exon	PPP1R3F	gnl|BL_ORD_ID|313559 sp|Q6ZSY5|PPR3F_HUMAN Protein phosphatase 1 regulatory subunit 3F OS=Homo sapiens OX=9606 GN=PPP1R3F PE=1 SV=3//0
22	52671524	52671703	180	30	0.641021	0.741974	-0.1	-138.772	CG	ENSBTAG00000031454	exon	PRSS42	gnl|BL_ORD_ID|317648 sp|Q8VIF2|PRS42_MOUSE Serine protease 42 OS=Mus musculus OX=10090 GN=Prss42 PE=2 SV=1//4.88387e-107
21	14029712	14029828	117	21	0.823549	0.923531	-0.1	-115.34	CG	ENSBTAG00000018603	exon	RGMA	gnl|BL_ORD_ID|348183 sp|Q96B86|RGMA_HUMAN Repulsive guidance molecule A OS=Homo sapiens OX=9606 GN=RGMA PE=1 SV=3//0
27	37573652	37573882	231	34	0.489341	0.590642	-0.1	-160.437	CG	ENSBTAG00000007630	exon	RNF170	gnl|BL_ORD_ID|386350 sp|F1MK05|RN170_BOVIN E3 ubiquitin-protein ligase RNF170 OS=Bos taurus OX=9913 GN=RNF170 PE=3 SV=2//4.84325e-151
X	37450180	37450248	69	13	0.190113	0.28797	-0.1	-106.915	CG	ENSBTAG00000007454	exon	RPL10	gnl|BL_ORD_ID|355728 sp|A8D8X1|RL10_SHEEP 60S ribosomal protein L10 OS=Ovis aries OX=9940 GN=RPL10 PE=2 SV=1//4.632e-121
9	101396306	101396483	178	40	0.670441	0.773414	-0.1	-204.155	CG	ENSBTAG00000021741	exon	RPS6KA2	gnl|BL_ORD_ID|208591 sp|Q15349|KS6A2_HUMAN Ribosomal protein S6 kinase alpha-2 OS=Homo sapiens OX=9606 GN=RPS6KA2 PE=1 SV=2//0
17	72518267	72518473	207	59	0.229631	0.330508	-0.1	-333.402	CG	ENSBTAG00000019375	exon	SCARF2	gnl|BL_ORD_ID|443082 sp|P59222|SREC2_MOUSE Scavenger receptor class F member 2 OS=Mus musculus OX=10090 GN=Scarf2 PE=1 SV=1//0
14	647843	647953	111	35	0.34665	0.444306	-0.1	-182.606	CG	ENSBTAG00000009816	exon	SCX	gnl|BL_ORD_ID|429117 sp|Q7RTU7|SCX_HUMAN Basic helix-loop-helix transcription factor scleraxis OS=Homo sapiens OX=9606 GN=SCX PE=3 SV=1//8.5187e-87
22	50085131	50085286	156	29	0.672749	0.769049	-0.1	-153.385	CG	ENSBTAG00000010138	exon	SEMA3B	gnl|BL_ORD_ID|432277 sp|Q13214|SEM3B_HUMAN Semaphorin-3B OS=Homo sapiens OX=9606 GN=SEMA3B PE=2 SV=1//0
10	21573095	21573182	88	21	0.303277	0.405508	-0.1	-99.4979	CG	ENSBTAG00000016467	exon	SLC22A17	gnl|BL_ORD_ID|425316 sp|Q3SZQ2|S22AH_BOVIN Solute carrier family 22 member 17 OS=Bos taurus OX=9913 GN=SLC22A17 PE=2 SV=1//0
22	60523648	60523774	127	36	0.169361	0.264606	-0.1	-205.491	CG	ENSBTAG00000005617	exon	SLC41A3	gnl|BL_ORD_ID|425847 sp|Q96GZ6|S41A3_HUMAN Solute carrier family 41 member 3 OS=Homo sapiens OX=9606 GN=SLC41A3 PE=1 SV=2//0
20	71199345	71199396	52	7	0.726989	0.828783	-0.1	-31.3348	CG	ENSBTAG00000045695	exon	SLC6A19	gnl|BL_ORD_ID|425988 sp|Q2A865|S6A19_RAT Sodium-dependent neutral amino acid transporter B(0)AT1 OS=Rattus norvegicus OX=10116 GN=Slc6a19 PE=1 SV=2//0
X	36914152	36914293	142	27	0.219464	0.316265	-0.1	-137.243	CG	ENSBTAG00000009959	exon	SLC6A8	gnl|BL_ORD_ID|427736 sp|O18875|SC6A8_BOVIN Sodium- and chloride-dependent creatine transporter 1 OS=Bos taurus OX=9913 GN=SLC6A8 PE=2 SV=1//0
X	85992342	85992469	128	35	0.212301	0.309921	-0.1	-201.398	CG	ENSBTAG00000005042	exon	SYN1	gnl|BL_ORD_ID|457682 sp|P17599|SYN1_BOVIN Synapsin-1 OS=Bos taurus OX=9913 GN=SYN1 PE=1 SV=2//0
18	55841412	55841588	177	29	0.347273	0.445494	-0.1	-132.346	CG	ENSBTAG00000016349	exon	TEAD2	gnl|BL_ORD_ID|467537 sp|Q15562|TEAD2_HUMAN Transcriptional enhancer factor TEF-4 OS=Homo sapiens OX=9606 GN=TEAD2 PE=1 SV=2//0
27	13659545	13659632	88	13	0.778182	0.874462	-0.1	-58.8282	CG	ENSBTAG00000021133	exon	TENM3	gnl|BL_ORD_ID|467807 sp|Q9P273|TEN3_HUMAN Teneurin-3 OS=Homo sapiens OX=9606 GN=TENM3 PE=2 SV=3//0
19	54014452	54014663	212	46	0.69425	0.798469	-0.1	-237.924	CG	ENSBTAG00000019067	exon	TMC8	gnl|BL_ORD_ID|475326 sp|Q8IU68|TMC8_HUMAN Transmembrane channel-like protein 8 OS=Homo sapiens OX=9606 GN=TMC8 PE=1 SV=1//0
1	141713705	141713839	135	14	0.813336	0.911955	-0.1	-73.3734	CG	ENSBTAG00000009132	exon	TMPRSS2	gnl|BL_ORD_ID|475714 sp|O15393|TMPS2_HUMAN Transmembrane protease serine 2 OS=Homo sapiens OX=9606 GN=TMPRSS2 PE=1 SV=3//0
19	27069355	27069511	157	29	0.632058	0.73313	-0.1	-143.949	CG	ENSBTAG00000017739	exon	TNK1	gnl|BL_ORD_ID|475991 sp|Q99ML2|TNK1_MOUSE Non-receptor tyrosine-protein kinase TNK1 OS=Mus musculus OX=10090 GN=Tnk1 PE=1 SV=2//0
17	72145746	72145900	155	25	0.676959	0.779517	-0.1	-112.423	CG	ENSBTAG00000013038	exon	UBE2L3	gnl|BL_ORD_ID|491554 sp|P68037|UB2L3_MOUSE Ubiquitin-conjugating enzyme E2 L3 OS=Mus musculus OX=10090 GN=Ube2l3 PE=1 SV=1//3.37729e-91
X	86768742	86768798	57	9	0.821637	0.920575	-0.1	-40.4508	CG	ENSBTAG00000046555	exon	WAS	gnl|BL_ORD_ID|509045 sp|P42768|WASP_HUMAN Wiskott-Aldrich syndrome protein OS=Homo sapiens OX=9606 GN=WAS PE=1 SV=4//1.16826e-20
4	112280130	112280359	230	44	0.594499	0.697386	-0.1	-216.903	CG	ENSBTAG00000020445	exon	ZNF398	gnl|BL_ORD_ID|555800 sp|Q8TD17|ZN398_HUMAN Zinc finger protein 398 OS=Homo sapiens OX=9606 GN=ZNF398 PE=1 SV=1//0
X	10492301	10492580	280	85	0.383263	0.478139	-0.09	-535.756	CG	ENSBTAG00000022399	exon	--	gnl|BL_ORD_ID|92055 sp|Q5VW00|DC122_HUMAN DDB1- and CUL4-associated factor 12-like protein 2 OS=Homo sapiens OX=9606 GN=DCAF12L2 PE=2 SV=1//0
20	70033147	70033378	232	78	0.196415	0.281928	-0.09	-447.298	CG	ENSBTAG00000050065	exon	--	-//-
13	37789167	37789412	246	47	0.245257	0.334685	-0.09	-234.246	CG	ENSBTAG00000006043	exon	--	gnl|BL_ORD_ID|427742 sp|Q28039|SC6A9_BOVIN Sodium- and chloride-dependent glycine transporter 1 OS=Bos taurus OX=9913 GN=SLC6A9 PE=2 SV=1//0
4	83911676	83911839	164	37	0.666512	0.757939	-0.09	-190.229	CG	ENSBTAG00000006152	exon	--	gnl|BL_ORD_ID|476700 sp|Q5RA31|TOM20_PONAB Mitochondrial import receptor subunit TOM20 homolog OS=Pongo abelii OX=9601 GN=TOMM20 PE=2 SV=1//4.43893e-81
5	55780313	55780420	108	23	0.192151	0.285658	-0.09	-116.992	CG	ENSBTAG00000050652	exon	--	gnl|BL_ORD_ID|449081 sp|Q5R6N0|SVIP_PONAB Small VCP/p97-interacting protein OS=Pongo abelii OX=9601 GN=SVIP PE=3 SV=1//3.01118e-14
16	29171980	29172034	55	11	0.594649	0.680837	-0.09	-40.9267	CG	ENSBTAG00000013128	exon	ACBD3	gnl|BL_ORD_ID|146353 sp|Q9H3P7|GCP60_HUMAN Golgi resident protein GCP60 OS=Homo sapiens OX=9606 GN=ACBD3 PE=1 SV=4//3.01993e-178
7	2186018	2186117	100	11	0.0889693	0.180089	-0.09	-49.0529	CG	ENSBTAG00000014665	exon	ADAMTS2	gnl|BL_ORD_ID|39254 sp|P79331|ATS2_BOVIN A disintegrin and metalloproteinase with thrombospondin motifs 2 OS=Bos taurus OX=9913 GN=ADAMTS2 PE=1 SV=1//0
18	25548419	25548478	60	9	0.258052	0.352863	-0.09	-34.9094	CG	ENSBTAG00000005170	exon	ADGRG5	gnl|BL_ORD_ID|12168 sp|Q8IZF4|AGRG5_HUMAN Adhesion G-protein coupled receptor G5 OS=Homo sapiens OX=9606 GN=ADGRG5 PE=2 SV=3//6.97005e-71
X	37140742	37140852	111	34	0.403557	0.493072	-0.09	-164.248	CG	ENSBTAG00000047531	exon	ARHGAP4	gnl|BL_ORD_ID|349136 sp|P98171|RHG04_HUMAN Rho GTPase-activating protein 4 OS=Homo sapiens OX=9606 GN=ARHGAP4 PE=1 SV=2//0
4	113761274	113761397	124	13	0.756644	0.843214	-0.09	-54.3604	CG	ENSBTAG00000016752	exon	ASB10	gnl|BL_ORD_ID|28610 sp|Q8WXI3|ASB10_HUMAN Ankyrin repeat and SOCS box protein 10 OS=Homo sapiens OX=9606 GN=ASB10 PE=1 SV=2//5.91977e-152
29	50899181	50899302	122	35	0.654406	0.740062	-0.09	-158.338	CG	ENSBTAG00000024814	exon	B4GALNT4	gnl|BL_ORD_ID|40534 sp|Q76KP1|B4GN4_HUMAN N-acetyl-beta-glucosaminyl-glycoprotein 4-beta-N-acetylgalactosaminyltransferase 1 OS=Homo sapiens OX=9606 GN=B4GALNT4 PE=1 SV=1//0
7	71875533	71875630	98	24	0.26089	0.348898	-0.09	-112.067	CG	ENSBTAG00000046343	exon	CCNJL	gnl|BL_ORD_ID|56346 sp|Q8IV13|CCNJL_HUMAN Cyclin-J-like protein OS=Homo sapiens OX=9606 GN=CCNJL PE=2 SV=3//0
X	84891408	84891768	361	128	0.388377	0.476615	-0.09	-791.485	CG	ENSBTAG00000007654	exon	CHST7	gnl|BL_ORD_ID|63683 sp|Q9NS84|CHST7_HUMAN Carbohydrate sulfotransferase 7 OS=Homo sapiens OX=9606 GN=CHST7 PE=1 SV=2//0
18	57060013	57060115	103	21	0.841904	0.928024	-0.09	-94.9603	CG	ENSBTAG00000039212	exon	CTU1	gnl|BL_ORD_ID|81610 sp|Q0VC66|CTU1_BOVIN Cytoplasmic tRNA 2-thiolation protein 1 OS=Bos taurus OX=9913 GN=CTU1 PE=2 SV=1//7.22906e-178
23	28186869	28186951	83	36	0.0862157	0.173571	-0.09	-191.201	CG	ENSBTAG00000010682	exon	DDR1	gnl|BL_ORD_ID|94656 sp|Q08345|DDR1_HUMAN Epithelial discoidin domain-containing receptor 1 OS=Homo sapiens OX=9606 GN=DDR1 PE=1 SV=1//0
16	52057674	52057744	71	9	0.515893	0.602182	-0.09	-40.681	CG	ENSBTAG00000009048	exon	EFHD2	gnl|BL_ORD_ID|113381 sp|A5D7A0|EFHD2_BOVIN EF-hand domain-containing protein D2 OS=Bos taurus OX=9913 GN=EFHD2 PE=2 SV=1//3.37212e-115
X	14080827	14081114	288	75	0.279112	0.373901	-0.09	-434.986	CG	ENSBTAG00000019061	exon	ELF4	gnl|BL_ORD_ID|117197 sp|Q99607|ELF4_HUMAN ETS-related transcription factor Elf-4 OS=Homo sapiens OX=9606 GN=ELF4 PE=1 SV=1//0
9	89095691	89095761	71	7	0.10597	0.192942	-0.09	-32.182	CG	ENSBTAG00000007159	exon	ESR1	gnl|BL_ORD_ID|122230 sp|P49884|ESR1_BOVIN Estrogen receptor OS=Bos taurus OX=9913 GN=ESR1 PE=1 SV=3//0
20	71654399	71654462	64	13	0.840167	0.926654	-0.09	-75.7731	CG	ENSBTAG00000008606	exon	EXOC3	gnl|BL_ORD_ID|124144 sp|Q0V8C2|EXOC3_BOVIN Exocyst complex component 3 OS=Bos taurus OX=9913 GN=EXOC3 PE=2 SV=1//0
1	72862010	72862329	320	67	0.718865	0.811008	-0.09	-372.618	CG	ENSBTAG00000008462	exon	FAM43A	gnl|BL_ORD_ID|125715 sp|Q8N2R8|FA43A_HUMAN Protein FAM43A OS=Homo sapiens OX=9606 GN=FAM43A PE=2 SV=2//0
X	79534690	79534790	101	18	0.245499	0.335191	-0.09	-83.3081	CG	ENSBTAG00000004879	exon	FOXO4	gnl|BL_ORD_ID|137108 sp|P98177|FOXO4_HUMAN Forkhead box protein O4 OS=Homo sapiens OX=9606 GN=FOXO4 PE=1 SV=5//0
X	17256260	17256570	311	78	0.258561	0.352065	-0.09	-492.261	CG	ENSBTAG00000020644	exon	GPC4	gnl|BL_ORD_ID|157867 sp|O75487|GPC4_HUMAN Glypican-4 OS=Homo sapiens OX=9606 GN=GPC4 PE=1 SV=4//0
7	5325851	5325984	134	40	0.4143	0.503746	-0.09	-180.484	CG	ENSBTAG00000025775	exon	INSL3	gnl|BL_ORD_ID|193693 sp|O77801|INSL3_BOVIN Insulin-like 3 OS=Bos taurus OX=9913 GN=INSL3 PE=1 SV=1//1.1348e-54
X	57424429	57424479	51	9	0.312705	0.40395	-0.09	-45.7307	CG	ENSBTAG00000006535	exon	IRS4	gnl|BL_ORD_ID|195418 sp|O14654|IRS4_HUMAN Insulin receptor substrate 4 OS=Homo sapiens OX=9606 GN=IRS4 PE=1 SV=1//0
20	70038245	70038615	371	123	0.170093	0.265043	-0.09	-816.957	CG	ENSBTAG00000047499	exon	IRX2	gnl|BL_ORD_ID|195451 sp|Q9BZI1|IRX2_HUMAN Iroquois-class homeodomain protein IRX-2 OS=Homo sapiens OX=9606 GN=IRX2 PE=1 SV=2//0
7	5319938	5320101	164	35	0.782399	0.867554	-0.09	-182.53	CG	ENSBTAG00000020904	exon	JAK3	gnl|BL_ORD_ID|199445 sp|P52333|JAK3_HUMAN Tyrosine-protein kinase JAK3 OS=Homo sapiens OX=9606 GN=JAK3 PE=1 SV=2//0
11	2135096	2135193	98	15	0.135875	0.22598	-0.09	-67.8834	CG	ENSBTAG00000017955	exon	KCNIP3	gnl|BL_ORD_ID|79297 sp|Q17QD9|CSEN_BOVIN Calsenilin OS=Bos taurus OX=9913 GN=KCNIP3 PE=2 SV=1//7.29779e-127
20	2156736	2156907	172	23	0.150561	0.242949	-0.09	-120.984	CG	ENSBTAG00000009381	exon	LCP2	gnl|BL_ORD_ID|211628 sp|Q13094|LCP2_HUMAN Lymphocyte cytosolic protein 2 OS=Homo sapiens OX=9606 GN=LCP2 PE=1 SV=1//0
16	80379022	80379119	98	19	0.463113	0.556588	-0.09	-84.1955	CG	ENSBTAG00000004789	exon	LGR6	gnl|BL_ORD_ID|216178 sp|Q9HBX8|LGR6_HUMAN Leucine-rich repeat-containing G-protein coupled receptor 6 OS=Homo sapiens OX=9606 GN=LGR6 PE=1 SV=3//0
X	3392837	3393003	167	49	0.30931	0.397654	-0.09	-261.98	CG	ENSBTAG00000002615	exon	LONRF3	gnl|BL_ORD_ID|220063 sp|Q496Y0|LONF3_HUMAN LON peptidase N-terminal domain and RING finger protein 3 OS=Homo sapiens OX=9606 GN=LONRF3 PE=1 SV=1//0
X	123618867	123618993	127	25	0.26556	0.35474	-0.09	-118.179	CG	ENSBTAG00000019855	exon	MAP3K15	gnl|BL_ORD_ID|226644 sp|Q6ZN16|M3K15_HUMAN Mitogen-activated protein kinase kinase kinase 15 OS=Homo sapiens OX=9606 GN=MAP3K15 PE=1 SV=2//0
X	79511222	79511290	69	7	0.811096	0.897564	-0.09	-33.116	CG	ENSBTAG00000021351	exon	MED12	gnl|BL_ORD_ID|232797 sp|Q5RCU2|MED12_PONPY Mediator of RNA polymerase II transcription subunit 12 OS=Pongo pygmaeus OX=9600 GN=MED12 PE=2 SV=2//0
16	49533405	49533491	87	9	0.814656	0.905904	-0.09	-40.6267	CG	ENSBTAG00000020839	exon	MEGF6	gnl|BL_ORD_ID|233369 sp|Q80V70|MEGF6_MOUSE Multiple epidermal growth factor-like domains protein 6 OS=Mus musculus OX=10090 GN=Megf6 PE=2 SV=3//0
19	28291949	28292092	144	36	0.188604	0.277334	-0.09	-177.566	CG	ENSBTAG00000039012	exon	MFSD6L	gnl|BL_ORD_ID|236897 sp|Q8IWD5|MFS6L_HUMAN Major facilitator superfamily domain-containing protein 6-like OS=Homo sapiens OX=9606 GN=MFSD6L PE=2 SV=2//1.16995e-39
5	109721850	109721911	62	11	0.775972	0.86373	-0.09	-52.1201	CG	ENSBTAG00000037703	exon	MICALL1	gnl|BL_ORD_ID|239362 sp|E1BBG2|MILK1_BOVIN MICAL-like protein 1 OS=Bos taurus OX=9913 GN=MICALL1 PE=1 SV=2//0
2	90208624	90208777	154	30	0.20533	0.292508	-0.09	-158.291	CG	ENSBTAG00000052816	exon	MPP4	gnl|BL_ORD_ID|246185 sp|Q96JB8|MPP4_HUMAN MAGUK p55 subfamily member 4 OS=Homo sapiens OX=9606 GN=MPP4 PE=1 SV=2//0
21	69740504	69740580	77	9	0.793743	0.884637	-0.09	-36.025	CG	ENSBTAG00000047606	exon	MTA1	gnl|BL_ORD_ID|250579 sp|Q8K4B0|MTA1_MOUSE Metastasis-associated protein MTA1 OS=Mus musculus OX=10090 GN=Mta1 PE=1 SV=1//5.23405e-30
18	53443356	53443538	183	53	0.55499	0.643244	-0.09	-235.339	CG	ENSBTAG00000013157	exon	NOVA2	gnl|BL_ORD_ID|272468 sp|Q9UNW9|NOVA2_HUMAN RNA-binding protein Nova-2 OS=Homo sapiens OX=9606 GN=NOVA2 PE=1 SV=1//5.08935e-07
17	69791820	69791937	118	22	0.74444	0.838633	-0.09	-99.8176	CG	ENSBTAG00000019146	exon	OSBP2	gnl|BL_ORD_ID|287778 sp|Q969R2|OSBP2_HUMAN Oxysterol-binding protein 2 OS=Homo sapiens OX=9606 GN=OSBP2 PE=1 SV=2//0
X	87064366	87064537	172	71	0.242257	0.331012	-0.09	-375.04	CG	ENSBTAG00000004600	exon	OTUD5	gnl|BL_ORD_ID|288661 sp|Q2YDU3|OTUD5_RAT OTU domain-containing protein 5 OS=Rattus norvegicus OX=10116 GN=Otud5 PE=1 SV=2//0
X	91411170	91411222	53	10	0.843957	0.933737	-0.09	-49.5778	CG	ENSBTAG00000013289	exon	PHF8	gnl|BL_ORD_ID|303137 sp|Q9UPP1|PHF8_HUMAN Histone lysine demethylase PHF8 OS=Homo sapiens OX=9606 GN=PHF8 PE=1 SV=3//0
21	68333092	68333179	88	15	0.758621	0.843983	-0.09	-77.5809	CG	ENSBTAG00000003559	exon	PPP1R13B	gnl|BL_ORD_ID|29445 sp|Q62415|ASPP1_MOUSE Apoptosis-stimulating of p53 protein 1 OS=Mus musculus OX=10090 GN=Ppp1r13b PE=1 SV=2//0
1	142067960	142068147	188	26	0.843302	0.930684	-0.09	-138.237	CG	ENSBTAG00000021253	exon	PRDM15	gnl|BL_ORD_ID|314316 sp|P57071|PRD15_HUMAN PR domain zinc finger protein 15 OS=Homo sapiens OX=9606 GN=PRDM15 PE=1 SV=4//6.73372e-20
X	55115240	55115337	98	9	0.439282	0.532828	-0.09	-39.4764	CG	ENSBTAG00000003668	exon	RADX	gnl|BL_ORD_ID|338241 sp|Q6NSI4|RADX_HUMAN RPA-related protein RADX OS=Homo sapiens OX=9606 GN=RADX PE=1 SV=2//0
21	21710799	21710978	180	49	0.702063	0.797024	-0.09	-281.28	CG	ENSBTAG00000018642	exon	RCCD1	gnl|BL_ORD_ID|341620 sp|A6NED2|RCCD1_HUMAN RCC1 domain-containing protein 1 OS=Homo sapiens OX=9606 GN=RCCD1 PE=1 SV=1//1.1691e-163
X	37157323	37157388	66	13	0.288164	0.37445	-0.09	-52.397	CG	ENSBTAG00000047827	exon	RENBP	gnl|BL_ORD_ID|345608 sp|Q2KIS1|RENBP_BOVIN N-acylglucosamine 2-epimerase OS=Bos taurus OX=9913 GN=RENBP PE=2 SV=2//0
X	4153923	4154094	172	36	0.187995	0.278737	-0.09	-201.241	CG	ENSBTAG00000049833	exon	RPL39	gnl|BL_ORD_ID|377371 sp|P62893|RL39_RAT 60S ribosomal protein L39 OS=Rattus norvegicus OX=10116 GN=Rpl39 PE=1 SV=2//1.19067e-26
1	147069794	147070068	275	67	0.13806	0.229266	-0.09	-432.944	CG	ENSBTAG00000004742	exon	RUNX1	gnl|BL_ORD_ID|422321 sp|Q01196|RUNX1_HUMAN Runt-related transcription factor 1 OS=Homo sapiens OX=9606 GN=RUNX1 PE=1 SV=3//0
20	39837115	39837304	190	50	0.202043	0.291751	-0.09	-290.059	CG	ENSBTAG00000039929	exon	RXFP3	gnl|BL_ORD_ID|377397 sp|Q8BGE9|RL3R1_MOUSE Relaxin-3 receptor 1 OS=Mus musculus OX=10090 GN=Rxfp3 PE=2 SV=1//0
16	45045783	45045873	91	13	0.822433	0.909377	-0.09	-62.7437	CG	ENSBTAG00000001401	exon	SLC45A1	gnl|BL_ORD_ID|425853 sp|Q9Y2W3|S45A1_HUMAN Proton-associated sugar transporter A OS=Homo sapiens OX=9606 GN=SLC45A1 PE=1 SV=5//0
X	36920454	36920539	86	11	0.836911	0.931472	-0.09	-56.3044	CG	ENSBTAG00000009959	exon	SLC6A8	gnl|BL_ORD_ID|427736 sp|O18875|SC6A8_BOVIN Sodium- and chloride-dependent creatine transporter 1 OS=Bos taurus OX=9913 GN=SLC6A8 PE=2 SV=1//0
X	85099668	85099727	60	17	0.250755	0.341507	-0.09	-89.9094	CG	ENSBTAG00000003290	exon	SLC9A7	gnl|BL_ORD_ID|436226 sp|Q96T83|SL9A7_HUMAN Sodium/hydrogen exchanger 7 OS=Homo sapiens OX=9606 GN=SLC9A7 PE=1 SV=1//0
16	1899615	1899696	82	12	0.882841	0.968377	-0.09	-62.3052	CG	ENSBTAG00000008132	exon	SOX13	gnl|BL_ORD_ID|439643 sp|Q9UN79|SOX13_HUMAN Transcription factor SOX-13 OS=Homo sapiens OX=9606 GN=SOX13 PE=1 SV=3//0
19	42407021	42407072	52	7	0.853094	0.945671	-0.09	-31.4898	CG	ENSBTAG00000009496	exon	STAT5A	gnl|BL_ORD_ID|445748 sp|Q95115|STA5A_BOVIN Signal transducer and activator of transcription 5A OS=Bos taurus OX=9913 GN=STAT5A PE=2 SV=2//0
7	11235584	11235659	76	20	0.713131	0.806971	-0.09	-92.6117	CG	ENSBTAG00000012632	exon	TECR	gnl|BL_ORD_ID|467581 sp|Q3ZCD7|TECR_BOVIN Very-long-chain enoyl-CoA reductase OS=Bos taurus OX=9913 GN=TECR PE=2 SV=1//0
X	87122640	87122791	152	33	0.286544	0.380505	-0.09	-186.498	CG	ENSBTAG00000008523	exon	TFE3	gnl|BL_ORD_ID|468494 sp|Q05B92|TFE3_BOVIN Transcription factor E3 OS=Bos taurus OX=9913 GN=TFE3 PE=2 SV=1//0
25	1698980	1699097	118	15	0.119687	0.205602	-0.09	-64.5565	CG	ENSBTAG00000019073	exon	TRAF7	gnl|BL_ORD_ID|479042 sp|Q6Q0C0|TRAF7_HUMAN E3 ubiquitin-protein ligase TRAF7 OS=Homo sapiens OX=9606 GN=TRAF7 PE=1 SV=1//0
1	144445552	144445768	217	49	0.427837	0.522771	-0.09	-227.819	CG	ENSBTAG00000018607	exon	TSPEAR	gnl|BL_ORD_ID|487467 sp|Q8WU66|TSEAR_HUMAN Thrombospondin-type laminin G domain and EAR repeat-containing protein OS=Homo sapiens OX=9606 GN=TSPEAR PE=2 SV=2//0
10	102397810	102397952	143	25	0.840394	0.930107	-0.09	-110.487	CG	ENSBTAG00000006392	exon	TTC7B	gnl|BL_ORD_ID|488017 sp|Q86TV6|TTC7B_HUMAN Tetratricopeptide repeat protein 7B OS=Homo sapiens OX=9606 GN=TTC7B PE=1 SV=3//6.98457e-114
27	21570318	21570663	346	87	0.116084	0.201505	-0.09	-595.447	CG	ENSBTAG00000009191	exon	TUSC3	gnl|BL_ORD_ID|488900 sp|Q32L57|TUSC3_BOVIN Tumor suppressor candidate 3 OS=Bos taurus OX=9913 GN=TUSC3 PE=2 SV=1//0
7	50789417	50789829	413	115	0.035713	0.123629	-0.09	-996.205	CG	ENSBTAG00000004161	exon	UBE2D2	gnl|BL_ORD_ID|491519 sp|P62840|UB2D2_XENLA Ubiquitin-conjugating enzyme E2 D2 OS=Xenopus laevis OX=8355 GN=ube2d2 PE=1 SV=1//1.38156e-100
22	58062335	58062536	202	34	0.7762	0.861316	-0.09	-159.847	CG	ENSBTAG00000007362	exon	XPC	gnl|BL_ORD_ID|511692 sp|Q01831|XPC_HUMAN DNA repair protein complementing XP-C cells OS=Homo sapiens OX=9606 GN=XPC PE=1 SV=4//0
26	25711151	25711270	120	23	0.347515	0.438445	-0.09	-103.149	CG	ENSBTAG00000012416	exon	ZNF511	gnl|BL_ORD_ID|555903 sp|Q8NB15|ZN511_HUMAN Zinc finger protein 511 OS=Homo sapiens OX=9606 GN=ZNF511 PE=1 SV=1//5.05502e-107
7	42638233	42638290	58	7	0.708029	0.802888	-0.09	-31.2077	CG	ENSBTAG00000021115	exon	ZNF692	gnl|BL_ORD_ID|556123 sp|A0JNJ4|ZN692_BOVIN Zinc finger protein 692 OS=Bos taurus OX=9913 GN=ZNF692 PE=2 SV=1//0
X	130700792	130701072	281	71	0.228792	0.303993	-0.08	-334.468	CG	ENSBTAG00000038488	exon	--	gnl|BL_ORD_ID|490169 sp|P20065|TYB4_MOUSE Thymosin beta-4 OS=Mus musculus OX=10090 GN=Tmsb4x PE=1 SV=1//2.52832e-21
[truncated: 1,016 more rows]

## Sheet: Exons (>15% Diff Meth)
#chr	start	end	length	nCG	G12_meanMethy	G34_meanMethy	diff.Methy	areaStat	C_context	regionID	region	Gene Symbol	Gene information	Direction of methylation change
[truncated: 230 more rows]

## Sheet: Promoters
#chr	start	end	length	nCG	G12_meanMethy	G34_meanMethy	diff.Methy	areaStat	C_context	regionID	region	Gene Symbol
[truncated: 840 more rows]

[truncated: 1 more sheets: Promoters (>15% Diff Meth)]
