# Supplementary material for: Extensive differential DNA methylation between tuberculosis skin test positive and skin test negative cattle
Source: BMC Genomics. 2024 Aug 6;25:762. doi: 10.1186/s12864-024-10574-x (PMC11301934; doi:10.1186/s12864-024-10574-x)
Supplement: Supplementary file 6 — Supplementary Material 6 - Supplementary Table S4: Differentially expressed promoter region genes (DMPGs) in various genomic features from M. bovis-infected and non-infected control animals. Genes identified with CH, CHH or CHG methylation types are listed with Ensembl ID and Gene Symbols. The overlap tab lists genes with multiple methylation types [file 12864_2024_10574_MOESM6_ESM.xlsx]

## Sheet: CG_Genes
Ensembl ID	Gene Symbol
ENSBTAG00000000005	GRK3
ENSBTAG00000000024	DYM
ENSBTAG00000000031	TRPV4
ENSBTAG00000000033	PHOSPHO1
ENSBTAG00000000040	MAFG
ENSBTAG00000000046	SURF2
ENSBTAG00000000066	LRRN4
ENSBTAG00000000081	CERT1
ENSBTAG00000000082	KCNJ14
ENSBTAG00000000103	MRPL23
ENSBTAG00000000106	DIPK1C
ENSBTAG00000000139	KMT5A
ENSBTAG00000000146	FARP1
ENSBTAG00000000149	USP40
ENSBTAG00000000154	Novel gene
ENSBTAG00000000172	PFKFB1
ENSBTAG00000000188	HS3ST5
ENSBTAG00000000207	PUDP
ENSBTAG00000000211	SHROOM2
ENSBTAG00000000236	YWHAZ
ENSBTAG00000000241	STAU1
ENSBTAG00000000244	NRXN2
ENSBTAG00000000253	PTPRF
ENSBTAG00000000260	ZNRF2
ENSBTAG00000000267	SMG6
ENSBTAG00000000275	PARP11
ENSBTAG00000000309	PTPRT
ENSBTAG00000000317	MAPK8IP1
ENSBTAG00000000320	UBAP1
ENSBTAG00000000322	CD2AP
ENSBTAG00000000326	ENTHD1
ENSBTAG00000000333	ARHGAP20
ENSBTAG00000000375	SSRP1
ENSBTAG00000000376	P2RX3
ENSBTAG00000000381	S1PR4
ENSBTAG00000000382	MED27
ENSBTAG00000000392	ASCC1
ENSBTAG00000000418	TOX3
ENSBTAG00000000419	PHEX
ENSBTAG00000000446	ATP11A
ENSBTAG00000000496	SLC12A8
ENSBTAG00000000500	PINX1
ENSBTAG00000000501	KLHL13
ENSBTAG00000000526	TOPBP1
ENSBTAG00000000529	BTBD9
ENSBTAG00000000535	PCNX2
ENSBTAG00000000536	ZNF395
ENSBTAG00000000561	OCLN
ENSBTAG00000000579	NIPBL
ENSBTAG00000000593	ST8SIA1
ENSBTAG00000000595	FBN3
ENSBTAG00000000601	COL11A2
ENSBTAG00000000613	ELAVL1
ENSBTAG00000000619	KRT74
ENSBTAG00000000623	CPEB1
ENSBTAG00000000625	SMAD6
ENSBTAG00000000642	INTS1
ENSBTAG00000000646	ANAPC4
ENSBTAG00000000648	ADAMTS5
ENSBTAG00000000656	NFATC1
ENSBTAG00000000675	PGS1
ENSBTAG00000000682	RAPGEF6
ENSBTAG00000000684	ARHGEF10L
ENSBTAG00000000697	RRP8
ENSBTAG00000000699	AOPEP
ENSBTAG00000000700	PARVA
ENSBTAG00000000703	ST6GAL2
ENSBTAG00000000713	AGFG2
ENSBTAG00000000719	Novel gene
ENSBTAG00000000736	LRP8
ENSBTAG00000000738	DAPK1
ENSBTAG00000000746	KAT2B
ENSBTAG00000000771	DNAJB6
ENSBTAG00000000791	CALY
ENSBTAG00000000792	AJAP1
ENSBTAG00000000799	ICA1
ENSBTAG00000000803	ZNF667
ENSBTAG00000000804	MOB3B
ENSBTAG00000000807	TMED3
ENSBTAG00000000817	SYNJ2
ENSBTAG00000000835	BCAS1
ENSBTAG00000000837	PARP1
ENSBTAG00000000838	CCDC88C
ENSBTAG00000000842	UBASH3B
ENSBTAG00000000845	OLFM3
ENSBTAG00000000874	CAST
ENSBTAG00000000895	TAF9B
ENSBTAG00000000897	IQGAP2
ENSBTAG00000000898	F2RL2
ENSBTAG00000000918	ERMARD
ENSBTAG00000000920	DNAH17
ENSBTAG00000000939	KIF16B
ENSBTAG00000000946	MEAK7
ENSBTAG00000000948	RAB2A
ENSBTAG00000000951	JAKMIP3
ENSBTAG00000000958	ZSWIM3
ENSBTAG00000000967	DET1
ENSBTAG00000000977	CADM1
ENSBTAG00000000986	USH1C
ENSBTAG00000001010	ADAMTS18
ENSBTAG00000001049	ANOS1
ENSBTAG00000001050	LDLRAP1
ENSBTAG00000001057	ARFGAP3
ENSBTAG00000001061	PRKCA
ENSBTAG00000001063	HOXA4
ENSBTAG00000001076	NLRP6
ENSBTAG00000001077	OSBPL5
ENSBTAG00000001081	PALLD
ENSBTAG00000001085	FAM20A
ENSBTAG00000001086	FHL2
ENSBTAG00000001119	ANKRD13B
ENSBTAG00000001120	CORO6
ENSBTAG00000001132	GTDC1
ENSBTAG00000001133	VWA8
ENSBTAG00000001152	TLE6
ENSBTAG00000001156	ST3GAL1
ENSBTAG00000001161	SINHCAF
ENSBTAG00000001173	PLXNA2
ENSBTAG00000001181	RPS6KC1
ENSBTAG00000001193	UNC93B1
ENSBTAG00000001207	SERPINB8
ENSBTAG00000001219	Novel gene
ENSBTAG00000001224	ATP9B
ENSBTAG00000001235	CD200R1L
ENSBTAG00000001241	ISL1
ENSBTAG00000001250	TFAP2A
ENSBTAG00000001252	HIVEP1
ENSBTAG00000001257	AGTPBP1
ENSBTAG00000001293	CFAP91
ENSBTAG00000001297	Novel gene
ENSBTAG00000001299	CYP7B1
ENSBTAG00000001301	LRRC32
ENSBTAG00000001305	ATP2B2
ENSBTAG00000001311	MORF4L2
ENSBTAG00000001325	UPB1
ENSBTAG00000001332	MYO1C
ENSBTAG00000001333	PPARG
ENSBTAG00000001401	SLC45A1
ENSBTAG00000001404	CACNG3
ENSBTAG00000001417	ACSM1
ENSBTAG00000001444	TNXB
ENSBTAG00000001463	TNKS
ENSBTAG00000001473	ARVCF
ENSBTAG00000001478	DESI2
ENSBTAG00000001483	SRGAP2
ENSBTAG00000001492	FYB1
ENSBTAG00000001503	TRIM72
ENSBTAG00000001504	NOP14
ENSBTAG00000001505	GRK4
ENSBTAG00000001545	SLC34A2
ENSBTAG00000001551	PLEKHG3
ENSBTAG00000001567	LRRK1
ENSBTAG00000001576	TMEM140
ENSBTAG00000001579	AGO2
ENSBTAG00000001597	PITPNM2
ENSBTAG00000001598	MAP7
ENSBTAG00000001602	IL4R
ENSBTAG00000001607	TMEM41B
ENSBTAG00000001609	MAP2K6
ENSBTAG00000001612	LSM1
ENSBTAG00000001617	G2E3
ENSBTAG00000001619	SERINC5
ENSBTAG00000001629	SCMH1
ENSBTAG00000001649	ZFPM2
ENSBTAG00000001703	SYT13
ENSBTAG00000001704	Novel gene
ENSBTAG00000001706	SLC9A2
ENSBTAG00000001710	CMTM8
ENSBTAG00000001712	CMTM7
ENSBTAG00000001739	CDH20
ENSBTAG00000001741	DLGAP4
ENSBTAG00000001768	TXLNG
ENSBTAG00000001771	DYRK1A
ENSBTAG00000001773	CYREN
ENSBTAG00000001776	SIRT2
ENSBTAG00000001793	HSD11B1L
ENSBTAG00000001809	DUSP21
ENSBTAG00000001817	TMEM161A
ENSBTAG00000001819	CDX2
ENSBTAG00000001838	LRRC36
ENSBTAG00000001862	PPP2R2B
ENSBTAG00000001864	NR4A3
ENSBTAG00000001866	EMX1
ENSBTAG00000001879	PER2
ENSBTAG00000001886	PABIR2
ENSBTAG00000001898	CCDC112
ENSBTAG00000001900	Novel gene
ENSBTAG00000001911	Novel gene
ENSBTAG00000001915	APOH
ENSBTAG00000001931	TRABD
ENSBTAG00000001941	SEMA4D
ENSBTAG00000001948	VTI1B
ENSBTAG00000001966	PDGFRL
ENSBTAG00000002015	RPS6KA6
ENSBTAG00000002024	ASB18
ENSBTAG00000002029	IGSF5
ENSBTAG00000002034	MFSD2B
ENSBTAG00000002045	PSMD13
ENSBTAG00000002049	HADH
ENSBTAG00000002051	ARAP1
ENSBTAG00000002052	PLOD1
ENSBTAG00000002065	TFAP2C
ENSBTAG00000002068	TAGLN2
ENSBTAG00000002069	BOLA
ENSBTAG00000002082	MARCKS
ENSBTAG00000002083	AUTS2
ENSBTAG00000002084	UNC5C
ENSBTAG00000002089	FAM217A
ENSBTAG00000002101	GDE1
ENSBTAG00000002103	PLCG2
ENSBTAG00000002125	GNAL
ENSBTAG00000002126	PFKFB2
ENSBTAG00000002130	SMPD4
ENSBTAG00000002134	INSYN2B
ENSBTAG00000002138	PADI1
ENSBTAG00000002166	CRISP2
ENSBTAG00000002170	NOVA1
ENSBTAG00000002174	RERG
ENSBTAG00000002176	NSMCE1
ENSBTAG00000002179	CDIN1
ENSBTAG00000002190	DOCK8
ENSBTAG00000002206	ZC3H12B
ENSBTAG00000002211	MAPK8IP3
ENSBTAG00000002214	TAT
ENSBTAG00000002224	UHRF1
ENSBTAG00000002247	Novel gene
ENSBTAG00000002249	NAALADL1
ENSBTAG00000002252	CHRNA2
ENSBTAG00000002275	PTP4A1
ENSBTAG00000002277	MLLT1
ENSBTAG00000002287	CHD9
ENSBTAG00000002294	SIM1
ENSBTAG00000002319	HMCN2
ENSBTAG00000002328	KDM2B
ENSBTAG00000002341	ETS1
ENSBTAG00000002347	MAST3
ENSBTAG00000002348	SLC4A4
ENSBTAG00000002349	STX1B
ENSBTAG00000002381	ZDHHC5
ENSBTAG00000002382	DDX10
ENSBTAG00000002391	TGFB1I1
ENSBTAG00000002394	TMEM44
ENSBTAG00000002402	IGF2R
ENSBTAG00000002408	FHAD1
ENSBTAG00000002411	CTNND1
ENSBTAG00000002435	PTPRE
ENSBTAG00000002448	SNTG1
ENSBTAG00000002460	ACTL6A
ENSBTAG00000002464	PLCH2
ENSBTAG00000002469	KANK3
ENSBTAG00000002474	MAD1L1
ENSBTAG00000002493	VPS35
ENSBTAG00000002497	ELOVL2
ENSBTAG00000002512	HAUS1
ENSBTAG00000002515	TNNI3
ENSBTAG00000002518	NKX6-1
ENSBTAG00000002522	SYT5
ENSBTAG00000002527	ZSWIM4
ENSBTAG00000002531	ARHGAP10
ENSBTAG00000002539	TRIOBP
ENSBTAG00000002554	TCAF1
ENSBTAG00000002561	CCDC120
ENSBTAG00000002566	PGPEP1
ENSBTAG00000002568	GPKOW
ENSBTAG00000002580	MYH14
ENSBTAG00000002590	EXOSC10
ENSBTAG00000002599	MGARP
ENSBTAG00000002604	SP8
ENSBTAG00000002615	LONRF3
ENSBTAG00000002627	ZRANB2
ENSBTAG00000002630	MRTFA
ENSBTAG00000002631	SCNN1A
ENSBTAG00000002633	SEPTIN9
ENSBTAG00000002635	PGLYRP1
ENSBTAG00000002639	ZDHHC7
ENSBTAG00000002644	KCNQ4
ENSBTAG00000002668	ZNF711
ENSBTAG00000002697	KCTD10
ENSBTAG00000002702	TSPAN32
ENSBTAG00000002716	NOL10
ENSBTAG00000002730	ELP3
ENSBTAG00000002738	S1PR2
ENSBTAG00000002747	ABCA5
ENSBTAG00000002765	CYP24A1
ENSBTAG00000002803	SULT1C3
ENSBTAG00000002813	GAB1
ENSBTAG00000002849	IRF6
ENSBTAG00000002854	TMEM63A
ENSBTAG00000002856	MEIG1
ENSBTAG00000002865	KCNIP1
ENSBTAG00000002880	SORBS1
ENSBTAG00000002882	LMNB1
ENSBTAG00000002883	RPTOR
ENSBTAG00000002904	ZNF787
ENSBTAG00000002908	GNG4
ENSBTAG00000002917	PRKAG2
ENSBTAG00000002922	GAB2
ENSBTAG00000002941	FES
ENSBTAG00000002948	SETD2
ENSBTAG00000002950	TMEM132D
ENSBTAG00000002976	CD177
ENSBTAG00000002977	ECE1
ENSBTAG00000002993	SFT2D1
ENSBTAG00000002996	SHROOM4
ENSBTAG00000003012	TRAF1
ENSBTAG00000003014	TRPV2
ENSBTAG00000003019	CRYGN
ENSBTAG00000003027	EMX2
ENSBTAG00000003033	GADD45G
ENSBTAG00000003034	GATAD2A
ENSBTAG00000003051	FER
ENSBTAG00000003061	LAMA5
ENSBTAG00000003076	NT5DC1
ENSBTAG00000003088	LANCL3
ENSBTAG00000003092	ANAPC5
ENSBTAG00000003097	DENND4C
ENSBTAG00000003100	SMTN
ENSBTAG00000003111	ATM
ENSBTAG00000003121	FRMPD3
ENSBTAG00000003124	MFSD14B
ENSBTAG00000003144	KIAA0825
ENSBTAG00000003147	JAK1
ENSBTAG00000003165	ADAMTS9
ENSBTAG00000003171	SHANK2
ENSBTAG00000003176	JAM3
ENSBTAG00000003180	TMEM201
ENSBTAG00000003185	ASAP1
ENSBTAG00000003186	OTULIN
ENSBTAG00000003191	FSCN1
ENSBTAG00000003196	PAPSS2
ENSBTAG00000003207	SP5
ENSBTAG00000003209	BLCAP
ENSBTAG00000003234	HSD17B2
ENSBTAG00000003237	IQSEC1
ENSBTAG00000003239	UTP20
ENSBTAG00000003240	C8H9orf152
ENSBTAG00000003245	BCAR3
ENSBTAG00000003255	CD4
ENSBTAG00000003257	STK4
ENSBTAG00000003279	NDUFA10
ENSBTAG00000003290	SLC9A7
ENSBTAG00000003305	NCF1
ENSBTAG00000003307	IMMT
ENSBTAG00000003312	CHST15
ENSBTAG00000003367	Novel gene
ENSBTAG00000003392	GABRA5
ENSBTAG00000003397	CTBP2
ENSBTAG00000003403	PADI2
ENSBTAG00000003434	CERS4
ENSBTAG00000003435	ENTREP2
ENSBTAG00000003436	RHBDF2
ENSBTAG00000003474	RAB15
ENSBTAG00000003479	MATN1
ENSBTAG00000003490	ELMO1
ENSBTAG00000003501	SACM1L
ENSBTAG00000003509	PLEKHA2
ENSBTAG00000003529	Novel gene
ENSBTAG00000003531	ABCA13
ENSBTAG00000003532	TLE4
ENSBTAG00000003540	MYT1L
ENSBTAG00000003547	CSTF2
ENSBTAG00000003555	THADA
ENSBTAG00000003556	ZFYVE21
ENSBTAG00000003559	PPP1R13B
ENSBTAG00000003569	DZIP1
ENSBTAG00000003574	SHISAL1
ENSBTAG00000003578	DPCD
ENSBTAG00000003586	MAN1A2
ENSBTAG00000003587	ELL
ENSBTAG00000003607	FAM20C
ENSBTAG00000003610	DENND1A
ENSBTAG00000003639	ELMO2
ENSBTAG00000003640	GJD4
ENSBTAG00000003665	NUP210
ENSBTAG00000003668	RADX
ENSBTAG00000003669	BNC2
ENSBTAG00000003671	SOWAHA
ENSBTAG00000003707	GRAP
ENSBTAG00000003711	EPAS1
ENSBTAG00000003727	SH3KBP1
ENSBTAG00000003749	KCNMB4
ENSBTAG00000003758	TKT
ENSBTAG00000003759	PCNX3
ENSBTAG00000003793	NGLY1
ENSBTAG00000003794	GNAO1
ENSBTAG00000003815	EDEM2
ENSBTAG00000003843	SMARCAL1
ENSBTAG00000003857	SUSD6
ENSBTAG00000003877	ZCCHC24
ENSBTAG00000003892	Novel gene
ENSBTAG00000003902	ZNF512
ENSBTAG00000003928	ATG16L1
ENSBTAG00000003929	PHF10
ENSBTAG00000003938	FNDC1
ENSBTAG00000003950	PROC
ENSBTAG00000003952	FBXL2
ENSBTAG00000003955	MYO7A
ENSBTAG00000003983	TOM1L2
ENSBTAG00000003990	ITPRIP
ENSBTAG00000004005	WDR7
ENSBTAG00000004014	FBLN2
ENSBTAG00000004015	KAT6A
ENSBTAG00000004022	PLAG1
ENSBTAG00000004023	ELAPOR2
ENSBTAG00000004028	POLK
ENSBTAG00000004035	SDK1
ENSBTAG00000004043	Novel gene
ENSBTAG00000004046	DTX4
ENSBTAG00000004072	CAPZA2
ENSBTAG00000004073	MTA3
ENSBTAG00000004078	KCNH2
ENSBTAG00000004081	FAT3
ENSBTAG00000004094	SPARCL1
ENSBTAG00000004097	A2ML1
ENSBTAG00000004099	CCDC170
ENSBTAG00000004104	RUNX2
ENSBTAG00000004106	PRKRIP1
ENSBTAG00000004114	MAP3K11
ENSBTAG00000004131	RAP2C
ENSBTAG00000004145	ANO4
ENSBTAG00000004147	FBH1
ENSBTAG00000004151	Novel gene
ENSBTAG00000004153	SCGB3A2
ENSBTAG00000004161	UBE2D2
ENSBTAG00000004165	CLYBL
ENSBTAG00000004171	GPHN
ENSBTAG00000004177	TANC1
ENSBTAG00000004204	GPR107
ENSBTAG00000004206	LRRC55
ENSBTAG00000004238	TACC1
ENSBTAG00000004242	ARPC1A
ENSBTAG00000004257	TAF4B
ENSBTAG00000004259	HPCAL1
ENSBTAG00000004261	SPON2
ENSBTAG00000004269	SGK1
ENSBTAG00000004277	EVC2
ENSBTAG00000004278	APMAP
ENSBTAG00000004280	SRPX
ENSBTAG00000004282	AMBRA1
ENSBTAG00000004284	UFD1
ENSBTAG00000004286	CDC45
ENSBTAG00000004291	SEPTIN6
ENSBTAG00000004294	EVI5L
ENSBTAG00000004300	LRRC8E
ENSBTAG00000004313	HOXD13
ENSBTAG00000004315	HDLBP
ENSBTAG00000004352	SLC5A7
ENSBTAG00000004358	DARS2
ENSBTAG00000004371	CS
ENSBTAG00000004398	IMMP2L
ENSBTAG00000004406	MSI2
ENSBTAG00000004407	KCNK2
ENSBTAG00000004420	BAHD1
ENSBTAG00000004423	ARHGAP42
ENSBTAG00000004427	OSBPL8
ENSBTAG00000004452	IPO9
ENSBTAG00000004457	ORAI1
ENSBTAG00000004461	OFD1
ENSBTAG00000004462	NPAS3
ENSBTAG00000004484	CEP83
ENSBTAG00000004499	RGS3
ENSBTAG00000004509	SLX4
ENSBTAG00000004511	VAV2
ENSBTAG00000004515	KCNK1
ENSBTAG00000004518	GRHL2
ENSBTAG00000004521	LSM7
ENSBTAG00000004524	SPPL2B
ENSBTAG00000004540	NUB1
ENSBTAG00000004542	FAM78A
ENSBTAG00000004549	UPRT
ENSBTAG00000004558	C10H15orf48
ENSBTAG00000004561	PAX6
ENSBTAG00000004569	GLIPR1L1
ENSBTAG00000004574	UGT8
ENSBTAG00000004575	HYCC1
ENSBTAG00000004586	Novel gene
ENSBTAG00000004588	KCNN4
ENSBTAG00000004597	PIM2
ENSBTAG00000004600	OTUD5
ENSBTAG00000004603	PHC2
ENSBTAG00000004608	Novel gene
ENSBTAG00000004612	SORCS3
ENSBTAG00000004613	CSGALNACT1
ENSBTAG00000004617	KIF19
ENSBTAG00000004629	SLC9A3
ENSBTAG00000004639	HARBI1
ENSBTAG00000004641	PLEKHA6
ENSBTAG00000004645	ADAMTSL3
ENSBTAG00000004650	ZNF516
ENSBTAG00000004679	WARS1
ENSBTAG00000004685	SRGAP3
ENSBTAG00000004693	CCDC60
ENSBTAG00000004710	HNF1B
ENSBTAG00000004716	RETN
ENSBTAG00000004739	SLC18A2
ENSBTAG00000004742	RUNX1
ENSBTAG00000004757	LTBP4
ENSBTAG00000004766	CLEC18C
ENSBTAG00000004775	GRIA2
ENSBTAG00000004783	CORO1B
ENSBTAG00000004789	LGR6
ENSBTAG00000004791	VPS26C
ENSBTAG00000004792	CHMP4C
ENSBTAG00000004801	PDXDC1
ENSBTAG00000004805	ITFG1
ENSBTAG00000004813	SUSD1
ENSBTAG00000004814	INPP4A
ENSBTAG00000004836	NRK
ENSBTAG00000004849	IGSF3
ENSBTAG00000004860	SLC27A6
ENSBTAG00000004862	TUB
ENSBTAG00000004864	CEP89
ENSBTAG00000004870	GALNT2
ENSBTAG00000004879	FOXO4
ENSBTAG00000004887	DCTN1
ENSBTAG00000004899	ABLIM1
ENSBTAG00000004908	CHRNE
ENSBTAG00000004940	CELF4
ENSBTAG00000004952	MFSD4A
ENSBTAG00000004954	TOX
ENSBTAG00000004962	BCORL1
ENSBTAG00000004964	PCGF5
ENSBTAG00000004965	NUP133
ENSBTAG00000004970	LRRC24
ENSBTAG00000004976	CDCA7L
ENSBTAG00000004988	CCKAR
ENSBTAG00000004990	NEO1
ENSBTAG00000005016	AP3B1
ENSBTAG00000005018	NFAM1
ENSBTAG00000005042	SYN1
ENSBTAG00000005078	UCHL1
ENSBTAG00000005083	TULP4
ENSBTAG00000005111	BMP2
ENSBTAG00000005124	JADE3
ENSBTAG00000005133	ANKS6
ENSBTAG00000005138	BCL9L
ENSBTAG00000005141	PELI2
ENSBTAG00000005144	PNPLA2
ENSBTAG00000005145	PEAK1
ENSBTAG00000005150	HMGB3
ENSBTAG00000005154	APCDD1
ENSBTAG00000005170	ADGRG5
ENSBTAG00000005176	GDNF
ENSBTAG00000005197	BAZ1B
ENSBTAG00000005198	FGF1
ENSBTAG00000005208	CLEC16A
ENSBTAG00000005238	NCKAP5
ENSBTAG00000005244	RASL11A
ENSBTAG00000005246	DIP2B
ENSBTAG00000005247	FRMD3
ENSBTAG00000005252	NUDT11
ENSBTAG00000005273	IL1R1
ENSBTAG00000005275	PKIG
ENSBTAG00000005288	GFRA3
ENSBTAG00000005289	CHERP
ENSBTAG00000005316	GDI2
ENSBTAG00000005339	VEGFA
ENSBTAG00000005340	SERGEF
ENSBTAG00000005345	ARPC3
ENSBTAG00000005353	DES
ENSBTAG00000005354	LRRFIP1
ENSBTAG00000005372	DLGAP1
ENSBTAG00000005378	XKRX
ENSBTAG00000005412	NEDD4L
ENSBTAG00000005419	AOC1
ENSBTAG00000005427	NRDE2
ENSBTAG00000005430	MB21D2
ENSBTAG00000005432	CAPG
ENSBTAG00000005448	Novel gene
ENSBTAG00000005455	USP7
ENSBTAG00000005461	SOX15
ENSBTAG00000005464	ADCY6
ENSBTAG00000005479	LIPC
ENSBTAG00000005482	TMEM135
ENSBTAG00000005514	TRIO
ENSBTAG00000005523	XYLT1
ENSBTAG00000005546	HOXB7
ENSBTAG00000005548	HYAL4
ENSBTAG00000005557	AFDN
ENSBTAG00000005572	ZNF205
ENSBTAG00000005584	Novel gene
ENSBTAG00000005615	CEACAM1
ENSBTAG00000005617	SLC41A3
ENSBTAG00000005644	GALNT9
ENSBTAG00000005647	GPR132
ENSBTAG00000005650	SKAP2
ENSBTAG00000005670	ARHGEF19
ENSBTAG00000005672	CDH22
ENSBTAG00000005682	UBAC2
ENSBTAG00000005699	SCML4
ENSBTAG00000005704	IL1RL2
ENSBTAG00000005733	CHD6
ENSBTAG00000005738	ATP8B1
ENSBTAG00000005744	COQ2
ENSBTAG00000005750	TCF15
ENSBTAG00000005754	PPM1K
ENSBTAG00000005762	LYNX1
ENSBTAG00000005765	SYNGR1
ENSBTAG00000005766	IL4I1
ENSBTAG00000005784	CSMD2
ENSBTAG00000005785	DPY19L1
ENSBTAG00000005788	VANGL1
ENSBTAG00000005795	DHX32
ENSBTAG00000005800	GRIA1
ENSBTAG00000005812	TP73
ENSBTAG00000005819	CCDC61
ENSBTAG00000005827	FIG4
ENSBTAG00000005828	MERTK
ENSBTAG00000005832	GRK2
ENSBTAG00000005852	KLF8
ENSBTAG00000005888	MDGA1
ENSBTAG00000005892	ZAP70
ENSBTAG00000005897	FNTB
ENSBTAG00000005898	TGS1
ENSBTAG00000005908	RSPH10B
ENSBTAG00000005915	SFMBT2
ENSBTAG00000005923	ABTB2
ENSBTAG00000005925	SLC10A2
ENSBTAG00000005929	SPTBN2
ENSBTAG00000005933	CTNNBIP1
ENSBTAG00000005934	TTYH3
ENSBTAG00000005946	USP13
ENSBTAG00000005952	CEBPE
ENSBTAG00000005958	PTK2B
ENSBTAG00000005965	ADGRA1
ENSBTAG00000005967	UBR2
ENSBTAG00000005973	OVGP1
ENSBTAG00000005978	PIK3R5
ENSBTAG00000005980	RREB1
ENSBTAG00000005984	DAAM1
ENSBTAG00000005985	CBLN2
ENSBTAG00000005987	WDR33
ENSBTAG00000005997	Novel gene
ENSBTAG00000006007	SH3GL1
ENSBTAG00000006010	STAB2
ENSBTAG00000006017	NFKB2
ENSBTAG00000006019	Novel gene
ENSBTAG00000006031	ADGRV1
ENSBTAG00000006043	Novel gene
ENSBTAG00000006060	DCDC1
ENSBTAG00000006070	RANBP3
ENSBTAG00000006073	PODNL1
ENSBTAG00000006080	MAST1
ENSBTAG00000006084	PINK1
ENSBTAG00000006085	DDOST
ENSBTAG00000006086	MMP28
ENSBTAG00000006088	FAM104A
ENSBTAG00000006121	SBK2
ENSBTAG00000006130	CLEC14A
ENSBTAG00000006138	SEMA3C
ENSBTAG00000006139	TRPM4
ENSBTAG00000006143	CREB3L1
ENSBTAG00000006152	Novel gene
ENSBTAG00000006166	WRNIP1
ENSBTAG00000006175	KDM5B
ENSBTAG00000006176	GRIA4
ENSBTAG00000006187	MFAP4
ENSBTAG00000006188	USH2A
ENSBTAG00000006194	FOSL1
ENSBTAG00000006209	EXT1
ENSBTAG00000006212	GTF2IRD1
ENSBTAG00000006218	FOXI2
ENSBTAG00000006221	ADGRG3
ENSBTAG00000006222	TFDP2
ENSBTAG00000006225	RPA2
ENSBTAG00000006241	MAN2B1
ENSBTAG00000006273	SULT4A1
ENSBTAG00000006280	RBFOX3
ENSBTAG00000006282	POU2AF1
ENSBTAG00000006287	NEDD9
ENSBTAG00000006343	IL1R2
ENSBTAG00000006355	SLC30A2
ENSBTAG00000006378	RIPK1
ENSBTAG00000006385	ADGRB1
ENSBTAG00000006392	TTC7B
ENSBTAG00000006405	PALB2
ENSBTAG00000006439	DOCK11
ENSBTAG00000006463	DLST
ENSBTAG00000006472	GPR143
ENSBTAG00000006485	TREML1
ENSBTAG00000006487	RPS9
ENSBTAG00000006492	PI4K2B
ENSBTAG00000006515	ESPN
ENSBTAG00000006528	BBS9
ENSBTAG00000006531	DIP2C
ENSBTAG00000006532	CDK5RAP2
ENSBTAG00000006535	IRS4
ENSBTAG00000006563	KLHL40
ENSBTAG00000006569	SEZ6L
ENSBTAG00000006572	CARD9
ENSBTAG00000006589	CFTR
ENSBTAG00000006590	NUDT16L1
ENSBTAG00000006593	ANKS3
ENSBTAG00000006601	KSR1
ENSBTAG00000006609	ERRFI1
ENSBTAG00000006611	NUP93
ENSBTAG00000006616	PTPN1
ENSBTAG00000006656	RANBP1
ENSBTAG00000006670	ERGIC3
ENSBTAG00000006673	TMEM179
ENSBTAG00000006674	SLC13A1
ENSBTAG00000006683	ZFYVE28
ENSBTAG00000006695	VCPIP1
ENSBTAG00000006703	PTGDR
ENSBTAG00000006712	ECPAS
ENSBTAG00000006744	TMEM131
ENSBTAG00000006747	LTBP3
ENSBTAG00000006752	PFKFB4
ENSBTAG00000006767	MRPL13
ENSBTAG00000006768	ENTPD4
ENSBTAG00000006771	FRY
ENSBTAG00000006775	SLC12A7
ENSBTAG00000006776	KIAA0930
ENSBTAG00000006779	LDHD
ENSBTAG00000006789	FGD5
ENSBTAG00000006797	MARCHF3
ENSBTAG00000006804	KIRREL3
ENSBTAG00000006811	EPHA3
ENSBTAG00000006839	JOSD2
ENSBTAG00000006846	LGALS9
ENSBTAG00000006868	OTUD7A
ENSBTAG00000006870	RASGEF1A
ENSBTAG00000006877	MMP16
ENSBTAG00000006894	NOS2
ENSBTAG00000006896	ABCA9
ENSBTAG00000006928	OAT
ENSBTAG00000006940	USP48
ENSBTAG00000006941	ATAT1
ENSBTAG00000006943	EFCAB3
ENSBTAG00000006973	PHF21B
ENSBTAG00000006982	RAB5C
ENSBTAG00000006988	M1AP
ENSBTAG00000006998	RASGRP4
ENSBTAG00000007002	IDUA
ENSBTAG00000007007	WDR20
ENSBTAG00000007035	CCER1
ENSBTAG00000007065	TRAPPC6A
ENSBTAG00000007066	TMTC4
ENSBTAG00000007071	RAI14
ENSBTAG00000007075	Novel gene
ENSBTAG00000007084	MAP3K14
ENSBTAG00000007111	STEAP3
ENSBTAG00000007114	POC5
ENSBTAG00000007118	SMURF1
ENSBTAG00000007120	ARFGEF2
ENSBTAG00000007131	GADL1
ENSBTAG00000007136	ADAM22
ENSBTAG00000007142	CPPED1
ENSBTAG00000007147	CUEDC1
ENSBTAG00000007153	C1QA
ENSBTAG00000007159	ESR1
ENSBTAG00000007206	STRIP2
ENSBTAG00000007215	RNPEPL1
ENSBTAG00000007217	TMEM94
ENSBTAG00000007233	WDR25
ENSBTAG00000007235	NTNG2
ENSBTAG00000007236	PCM1
ENSBTAG00000007245	IFT140
ENSBTAG00000007246	TMEM204
ENSBTAG00000007268	F13A1
ENSBTAG00000007270	GTF2H3
ENSBTAG00000007315	LARS2
ENSBTAG00000007319	JAG2
ENSBTAG00000007362	XPC
ENSBTAG00000007368	MAN2C1
ENSBTAG00000007371	SCAMP1
ENSBTAG00000007374	LHFPL2
ENSBTAG00000007384	CYTH3
ENSBTAG00000007388	ZC3H12D
ENSBTAG00000007397	FOLH1B
ENSBTAG00000007428	CDKL5
ENSBTAG00000007446	NGF
ENSBTAG00000007454	RPL10
ENSBTAG00000007476	BTRC
ENSBTAG00000007489	NCOA3
ENSBTAG00000007490	SULF2
ENSBTAG00000007514	CPNE5
ENSBTAG00000007517	CHRNB2
ENSBTAG00000007520	MAPRE2
ENSBTAG00000007532	TRIM15
ENSBTAG00000007534	GGH
ENSBTAG00000007547	CACNG1
ENSBTAG00000007567	TMX3
ENSBTAG00000007569	TNFRSF11A
ENSBTAG00000007578	SHTN1
ENSBTAG00000007589	SMAD9
ENSBTAG00000007599	IKBKB
ENSBTAG00000007611	NRIP2
ENSBTAG00000007622	CTSD
ENSBTAG00000007630	RNF170
ENSBTAG00000007634	HOOK3
ENSBTAG00000007646	PIGA
ENSBTAG00000007649	TM2D3
ENSBTAG00000007652	RFTN2
ENSBTAG00000007654	CHST7
ENSBTAG00000007657	SCARA3
ENSBTAG00000007660	ZNF414
ENSBTAG00000007661	MYO1F
ENSBTAG00000007665	NPR3
ENSBTAG00000007668	AGPAT4
ENSBTAG00000007680	THSD7A
ENSBTAG00000007689	LPIN1
ENSBTAG00000007694	KIF25
ENSBTAG00000007705	COLEC12
ENSBTAG00000007723	KDSR
ENSBTAG00000007728	PES1
ENSBTAG00000007758	PDE10A
ENSBTAG00000007772	SLC29A4
ENSBTAG00000007791	KCNQ5
ENSBTAG00000007804	RILPL2
ENSBTAG00000007823	TG
ENSBTAG00000007834	PPP1R16A
ENSBTAG00000007860	ASPM
ENSBTAG00000007871	SNX12
ENSBTAG00000007878	ARHGAP22
ENSBTAG00000007879	SRRM3
ENSBTAG00000007882	CACNA1B
ENSBTAG00000007893	SCPEP1
ENSBTAG00000007897	POMC
ENSBTAG00000007917	TSHZ2
ENSBTAG00000007932	HCK
ENSBTAG00000007937	PRIM2
ENSBTAG00000007946	PIPOX
ENSBTAG00000007962	ATP9A
ENSBTAG00000007981	GRK5
ENSBTAG00000007983	ZNF775
ENSBTAG00000007996	HTR6
ENSBTAG00000008013	LRRC2
ENSBTAG00000008017	UNC79
ENSBTAG00000008025	UBE3C
ENSBTAG00000008032	ACTR3B
ENSBTAG00000008036	CELSR1
ENSBTAG00000008053	WDFY2
ENSBTAG00000008062	DMRT2
ENSBTAG00000008083	SEL1L
ENSBTAG00000008098	DCLK2
ENSBTAG00000008100	GOLGA7B
ENSBTAG00000008113	OSR1
ENSBTAG00000008114	CD99
ENSBTAG00000008124	GK
ENSBTAG00000008125	KCNAB2
ENSBTAG00000008126	NPHP4
ENSBTAG00000008131	RNF115
ENSBTAG00000008132	SOX13
ENSBTAG00000008133	ALKBH1
ENSBTAG00000008138	HOXA2
ENSBTAG00000008139	HOXA3
ENSBTAG00000008143	STK17A
ENSBTAG00000008153	CAMSAP2
ENSBTAG00000008155	SUN3
ENSBTAG00000008167	TTC3
ENSBTAG00000008170	POLA1
ENSBTAG00000008172	EGLN3
ENSBTAG00000008190	SUMF2
ENSBTAG00000008232	DAB2IP
ENSBTAG00000008240	GALNT15
ENSBTAG00000008241	MRPS5
ENSBTAG00000008248	Novel gene
ENSBTAG00000008251	SNRPN
ENSBTAG00000008253	EXPH5
ENSBTAG00000008274	Novel gene
ENSBTAG00000008279	FRMD4A
ENSBTAG00000008283	FLI1
ENSBTAG00000008291	PROCR
ENSBTAG00000008301	WNK2
ENSBTAG00000008307	PLCH1
ENSBTAG00000008309	ATP13A2
ENSBTAG00000008313	KLF15
ENSBTAG00000008319	DUSP9
ENSBTAG00000008338	PLCB1
ENSBTAG00000008342	TMPRSS13
ENSBTAG00000008366	STAC2
ENSBTAG00000008374	AQP2
ENSBTAG00000008376	SMRP1
ENSBTAG00000008388	THOC2
ENSBTAG00000008401	PFKFB3
ENSBTAG00000008416	ABHD5
ENSBTAG00000008419	PDE2A
ENSBTAG00000008436	CDC25B
ENSBTAG00000008441	SOCS3
ENSBTAG00000008448	MEIS1
ENSBTAG00000008462	FAM43A
ENSBTAG00000008464	ABCB9
ENSBTAG00000008482	SON
ENSBTAG00000008497	RGS14
ENSBTAG00000008510	FBXO42
ENSBTAG00000008518	MED25
ENSBTAG00000008520	NFIC
ENSBTAG00000008523	TFE3
ENSBTAG00000008537	FAM219A
ENSBTAG00000008538	DNAI1
ENSBTAG00000008541	MGST1
ENSBTAG00000008542	SSPO
ENSBTAG00000008552	PLXNA3
ENSBTAG00000008556	POU2F2
ENSBTAG00000008579	RCC2
ENSBTAG00000008584	CLN8
ENSBTAG00000008585	ARHGEF10
ENSBTAG00000008597	SLC45A4
ENSBTAG00000008605	DNAH2
ENSBTAG00000008606	EXOC3
ENSBTAG00000008607	ARID3A
ENSBTAG00000008623	FGF3
ENSBTAG00000008631	CORO1A
ENSBTAG00000008650	CAMK1D
ENSBTAG00000008665	DIXDC1
ENSBTAG00000008676	SRRM4
ENSBTAG00000008684	Novel gene
ENSBTAG00000008685	TRAPPC12
ENSBTAG00000008696	FAM120A
ENSBTAG00000008710	KCNH1
ENSBTAG00000008714	CLSTN2
ENSBTAG00000008718	GALNT17
ENSBTAG00000008719	PRKCD
ENSBTAG00000008723	CCBE1
ENSBTAG00000008726	NCS1
ENSBTAG00000008731	PRDX3
ENSBTAG00000008732	ZC3H12C
ENSBTAG00000008736	CUL1
ENSBTAG00000008763	PRR32
ENSBTAG00000008766	SLC9A1
ENSBTAG00000008778	CHST13
ENSBTAG00000008801	ATPAF2
ENSBTAG00000008814	ADGRA2
ENSBTAG00000008816	TRIM2
ENSBTAG00000008817	LAMA4
ENSBTAG00000008827	SPOCK2
ENSBTAG00000008839	AMER1
ENSBTAG00000008840	HM13
ENSBTAG00000008866	GANC
ENSBTAG00000008898	GBX2
ENSBTAG00000008937	CELF2
ENSBTAG00000008938	SRC
ENSBTAG00000008953	TAP1
ENSBTAG00000008958	NSMAF
ENSBTAG00000008966	TSPAN7
ENSBTAG00000008969	SLC9A8
ENSBTAG00000008978	USP22
ENSBTAG00000008981	USP49
ENSBTAG00000008997	ENG
ENSBTAG00000009006	PRR14L
ENSBTAG00000009026	PACS1
ENSBTAG00000009030	NOX5
ENSBTAG00000009035	CENPE
ENSBTAG00000009048	EFHD2
ENSBTAG00000009050	ADIPOR2
ENSBTAG00000009075	RNF207
ENSBTAG00000009086	LOXL1
ENSBTAG00000009093	GAL3ST2
ENSBTAG00000009111	LRRN2
ENSBTAG00000009121	STAG2
ENSBTAG00000009123	ING5
ENSBTAG00000009126	YBX2
ENSBTAG00000009132	TMPRSS2
ENSBTAG00000009139	LDLRAD4
ENSBTAG00000009148	GPA33
ENSBTAG00000009155	SCN5A
ENSBTAG00000009159	PLXNA1
ENSBTAG00000009163	TMEM234
ENSBTAG00000009167	SLC15A4
ENSBTAG00000009169	XPR1
ENSBTAG00000009175	RPS6KB2
ENSBTAG00000009181	INPP5A
ENSBTAG00000009190	SLC2A4
ENSBTAG00000009191	TUSC3
ENSBTAG00000009194	OSBPL10
ENSBTAG00000009198	ASB9
ENSBTAG00000009214	ETS2
ENSBTAG00000009236	DAGLB
ENSBTAG00000009238	HOXC6
ENSBTAG00000009245	PPP2CB
ENSBTAG00000009251	SZRD1
ENSBTAG00000009258	NEK11
ENSBTAG00000009265	NR5A2
ENSBTAG00000009266	CD226
ENSBTAG00000009267	BLTP3A
ENSBTAG00000009278	MSL3
ENSBTAG00000009287	EBP
ENSBTAG00000009288	TBC1D25
ENSBTAG00000009293	EVL
ENSBTAG00000009297	PANX2
ENSBTAG00000009306	MORN1
ENSBTAG00000009308	TDRD3
ENSBTAG00000009314	FYB2
ENSBTAG00000009315	CDON
ENSBTAG00000009331	CPAMD8
ENSBTAG00000009348	OIT3
ENSBTAG00000009349	MMEL1
ENSBTAG00000009357	IL34
ENSBTAG00000009381	LCP2
ENSBTAG00000009415	NUFIP1
ENSBTAG00000009420	SCML2
ENSBTAG00000009428	GAN
ENSBTAG00000009432	PMF1
ENSBTAG00000009444	SLC15A5
ENSBTAG00000009446	USP10
ENSBTAG00000009451	JDP2
ENSBTAG00000009475	PLXDC2
ENSBTAG00000009477	PIR
ENSBTAG00000009495	BCAM
ENSBTAG00000009496	STAT5A
ENSBTAG00000009513	TGFBI
ENSBTAG00000009520	ADCY1
ENSBTAG00000009545	PPEF1
ENSBTAG00000009549	RSPH9
ENSBTAG00000009552	ATP2B1
ENSBTAG00000009573	CSTPP1
ENSBTAG00000009578	PTK2
ENSBTAG00000009581	UBXN11
ENSBTAG00000009584	PPP6R3
ENSBTAG00000009587	NRG3
ENSBTAG00000009598	CHM
ENSBTAG00000009611	PHF21A
ENSBTAG00000009615	ANXA2
ENSBTAG00000009617	SLC2A1
ENSBTAG00000009620	WDR27
ENSBTAG00000009624	SGSM3
ENSBTAG00000009649	DRC1
ENSBTAG00000009650	OTOF
ENSBTAG00000009655	TNS3
ENSBTAG00000009656	Novel gene
ENSBTAG00000009657	MTMR1
ENSBTAG00000009663	YBX3
ENSBTAG00000009664	Novel gene
ENSBTAG00000009665	UTRN
ENSBTAG00000009668	TMEM184B
ENSBTAG00000009673	SLC9B1
ENSBTAG00000009679	PLEKHG1
ENSBTAG00000009698	ABCD3
ENSBTAG00000009704	CECR2
ENSBTAG00000009708	SMYD4
ENSBTAG00000009711	RPA1
ENSBTAG00000009715	PDCD11
ENSBTAG00000009725	AOX1
ENSBTAG00000009726	KLHL12
ENSBTAG00000009727	ADIPOR1
ENSBTAG00000009742	DOK7
ENSBTAG00000009744	FAM193A
ENSBTAG00000009757	RPSA
ENSBTAG00000009762	BEAN1
ENSBTAG00000009811	BOP1
ENSBTAG00000009816	SCX
ENSBTAG00000009822	PPP4R1
ENSBTAG00000009826	GPD1L
ENSBTAG00000009842	CRYM
ENSBTAG00000009845	ITPK1
ENSBTAG00000009851	ROBO1
ENSBTAG00000009861	FRS3
ENSBTAG00000009872	SPHK2
ENSBTAG00000009915	AP2A2
ENSBTAG00000009918	GSE1
ENSBTAG00000009942	PLCL2
ENSBTAG00000009945	BRICD5
ENSBTAG00000009949	DARS1
ENSBTAG00000009958	TRIM35
ENSBTAG00000009959	SLC6A8
ENSBTAG00000009966	XRCC3
ENSBTAG00000009984	SGPL1
ENSBTAG00000009990	EPS15L1
ENSBTAG00000009994	EML5
ENSBTAG00000009997	ANO1
ENSBTAG00000010002	IRF2
ENSBTAG00000010013	DNAJA3
ENSBTAG00000010029	ERC2
ENSBTAG00000010047	TIAM2
ENSBTAG00000010060	SLC43A3
ENSBTAG00000010065	TRPC5
ENSBTAG00000010082	COL15A1
ENSBTAG00000010107	WHRN
ENSBTAG00000010116	AK9
ENSBTAG00000010120	HERC3
ENSBTAG00000010128	NAP1L5
ENSBTAG00000010130	ZNF335
ENSBTAG00000010138	SEMA3B
ENSBTAG00000010146	PLXNB3
ENSBTAG00000010152	MID1
ENSBTAG00000010158	NOS1AP
ENSBTAG00000010164	ESPNL
ENSBTAG00000010167	TEX14
ENSBTAG00000010210	SUV39H2
ENSBTAG00000010239	GARIN2
ENSBTAG00000010243	RBM33
ENSBTAG00000010244	CLIC5
ENSBTAG00000010246	GRTP1
ENSBTAG00000010256	TMEM170B
ENSBTAG00000010264	FBXL18
ENSBTAG00000010275	WASHC5
ENSBTAG00000010289	GEMIN8
ENSBTAG00000010292	SYNRG
ENSBTAG00000010304	CHKA
ENSBTAG00000010306	RXFP1
ENSBTAG00000010312	MAPK1
ENSBTAG00000010334	SYTL3
ENSBTAG00000010360	LRIG1
ENSBTAG00000010365	SQOR
ENSBTAG00000010395	DOCK9
ENSBTAG00000010414	DMRTA2
ENSBTAG00000010416	RIN3
ENSBTAG00000010420	PCDH17
ENSBTAG00000010431	LURAP1L
ENSBTAG00000010447	LSP1
ENSBTAG00000010458	Novel gene
ENSBTAG00000010464	MN1
ENSBTAG00000010482	PITPNM1
ENSBTAG00000010485	MFN1
ENSBTAG00000010492	VPS4B
ENSBTAG00000010497	TRAF2
ENSBTAG00000010521	PVRIG
ENSBTAG00000010536	GPR33
ENSBTAG00000010563	PTPN2
ENSBTAG00000010566	TMEM11
ENSBTAG00000010613	NUP188
ENSBTAG00000010623	ANKRD53
ENSBTAG00000010637	ARSG
ENSBTAG00000010647	NTRK2
ENSBTAG00000010659	CUX1
ENSBTAG00000010660	CACNA1C
ENSBTAG00000010671	GLI3
ENSBTAG00000010681	NR1H3
ENSBTAG00000010682	DDR1
ENSBTAG00000010692	SND1
ENSBTAG00000010709	DLAT
ENSBTAG00000010717	SSBP3
ENSBTAG00000010726	F8
ENSBTAG00000010756	ST7
ENSBTAG00000010777	CARS1
ENSBTAG00000010795	ATG14
ENSBTAG00000010809	HID1
ENSBTAG00000010815	CAMKK2
ENSBTAG00000010850	SERTAD4
ENSBTAG00000010860	DRD2
ENSBTAG00000010875	MSX1
ENSBTAG00000010880	TNNI2
ENSBTAG00000010888	VSIR
ENSBTAG00000010899	TIMP2
ENSBTAG00000010906	RPS6KA5
ENSBTAG00000010915	CRTC3
ENSBTAG00000010922	TRAPPC2
ENSBTAG00000010923	RAB9A
ENSBTAG00000010927	CBFA2T3
ENSBTAG00000010930	NPFFR1
ENSBTAG00000010943	SLC22A23
ENSBTAG00000010947	PHYHIPL
ENSBTAG00000010957	LHPP
ENSBTAG00000010961	LYRM7
ENSBTAG00000010967	CABCOCO1
ENSBTAG00000010986	KCNQ1
ENSBTAG00000010993	ZNF839
ENSBTAG00000011001	ERG
ENSBTAG00000011007	TTYH2
ENSBTAG00000011032	MCPH1
ENSBTAG00000011034	ANGPT2
ENSBTAG00000011037	RBPMS2
ENSBTAG00000011083	POLD1
ENSBTAG00000011088	SLC6A6
ENSBTAG00000011092	Novel gene
ENSBTAG00000011098	TTLL8
ENSBTAG00000011102	TPCN1
ENSBTAG00000011103	SLC8B1
ENSBTAG00000011106	PACRG
ENSBTAG00000011108	USP54
ENSBTAG00000011120	GBX1
ENSBTAG00000011125	MYO9B
ENSBTAG00000011129	QSOX2
ENSBTAG00000011147	RNF13
ENSBTAG00000011162	ZKSCAN2
ENSBTAG00000011170	JAKMIP1
ENSBTAG00000011172	ALMS1
ENSBTAG00000011182	PDLIM1
ENSBTAG00000011187	FAM13A
ENSBTAG00000011190	FLNA
ENSBTAG00000011215	ACTN4
ENSBTAG00000011226	SLC4A2
ENSBTAG00000011234	FOXO3
ENSBTAG00000011236	STX11
ENSBTAG00000011245	PLXNC1
ENSBTAG00000011256	MYO1B
ENSBTAG00000011267	CLRN1
ENSBTAG00000011268	TMEM64
ENSBTAG00000011275	SCUBE1
ENSBTAG00000011278	XYLB
ENSBTAG00000011279	MATN4
ENSBTAG00000011283	RBPJL
ENSBTAG00000011291	DLG3
ENSBTAG00000011307	DNM1
ENSBTAG00000011310	NALF2
ENSBTAG00000011311	CCDC12
ENSBTAG00000011312	NKX2-4
ENSBTAG00000011324	EMILIN1
ENSBTAG00000011337	ANKRD33B
ENSBTAG00000011344	TMEM110
ENSBTAG00000011350	CCNQ
ENSBTAG00000011373	MAML3
ENSBTAG00000011397	UNC13B
ENSBTAG00000011447	FAM171A2
ENSBTAG00000011463	MID1IP1
ENSBTAG00000011473	MYL9
ENSBTAG00000011480	PITPNA
ENSBTAG00000011482	SLC43A2
ENSBTAG00000011484	ZDHHC3
ENSBTAG00000011500	CASQ2
ENSBTAG00000011530	CDH15
ENSBTAG00000011532	MLLT6
ENSBTAG00000011533	SLC22A31
ENSBTAG00000011534	RAMP1
ENSBTAG00000011547	KBTBD12
ENSBTAG00000011558	GPAT2
ENSBTAG00000011563	TNFSF13B
ENSBTAG00000011567	VPS18
ENSBTAG00000011571	ACIN1
ENSBTAG00000011584	CHST2
ENSBTAG00000011616	MPO
ENSBTAG00000011620	PIGU
ENSBTAG00000011626	ATP2C1
ENSBTAG00000011628	EGFR
ENSBTAG00000011639	STK11
ENSBTAG00000011643	SOS1
ENSBTAG00000011667	PM20D2
ENSBTAG00000011684	RAB11FIP1
ENSBTAG00000011699	CDC37
ENSBTAG00000011715	RECQL5
ENSBTAG00000011717	SAP30BP
ENSBTAG00000011723	GRIK5
ENSBTAG00000011744	USP31
ENSBTAG00000011770	TJP2
ENSBTAG00000011772	PPP1R12B
ENSBTAG00000011783	MPC1L
ENSBTAG00000011784	FGR
ENSBTAG00000011802	COL6A1
ENSBTAG00000011803	MYH3
ENSBTAG00000011818	COL26A1
ENSBTAG00000011822	ARMH1
ENSBTAG00000011823	CLSTN1
ENSBTAG00000011828	ARID3B
ENSBTAG00000011833	GRIA3
ENSBTAG00000011851	FYN
ENSBTAG00000011857	PPM1H
ENSBTAG00000011861	CFAP161
ENSBTAG00000011872	EML3
ENSBTAG00000011875	CLIP2
ENSBTAG00000011882	SLC24A3
ENSBTAG00000011904	HCFC1
ENSBTAG00000011908	CPQ
ENSBTAG00000011909	ACVR1
ENSBTAG00000011922	PLEC
ENSBTAG00000011928	ZBTB20
ENSBTAG00000011930	DDX54
ENSBTAG00000011940	ZNF831
ENSBTAG00000011946	ODR4
ENSBTAG00000011950	EMC1
ENSBTAG00000011970	FNIP2
ENSBTAG00000011975	SERPINB1
ENSBTAG00000012002	BCAR1
ENSBTAG00000012014	CDX1
ENSBTAG00000012016	LMTK3
ENSBTAG00000012019	IRS2
ENSBTAG00000012022	TBC1D2B
ENSBTAG00000012024	SLC29A2
ENSBTAG00000012025	LMX1A
ENSBTAG00000012029	KLRB1
ENSBTAG00000012043	PADI3
ENSBTAG00000012048	CARM1
ENSBTAG00000012052	PADI4
ENSBTAG00000012058	GMDS
ENSBTAG00000012060	LPIN2
ENSBTAG00000012072	NDUFS8
ENSBTAG00000012079	MYLK4
ENSBTAG00000012097	RSPH6A
ENSBTAG00000012106	ADCK1
ENSBTAG00000012107	SLC25A28
ENSBTAG00000012117	ATP6AP1
ENSBTAG00000012126	PNPLA7
ENSBTAG00000012137	NTN1
ENSBTAG00000012143	TECPR2
ENSBTAG00000012148	EHMT1
ENSBTAG00000012159	CNBP
ENSBTAG00000012180	BMF
ENSBTAG00000012181	GNA11
ENSBTAG00000012193	TTC28
ENSBTAG00000012208	Novel gene
ENSBTAG00000012247	MXRA8
ENSBTAG00000012251	MTR
ENSBTAG00000012263	ASAP3
ENSBTAG00000012277	SRRD
ENSBTAG00000012278	MTMR12
ENSBTAG00000012290	SCNN1B
ENSBTAG00000012291	TBC1D22A
ENSBTAG00000012297	RIPOR3
ENSBTAG00000012305	ADGRL2
ENSBTAG00000012307	DTNA
ENSBTAG00000012311	CACNG5
ENSBTAG00000012332	C11H2orf49
ENSBTAG00000012343	TSPAN5
ENSBTAG00000012348	LRRC71
ENSBTAG00000012357	VPS13B
ENSBTAG00000012371	CPD
ENSBTAG00000012380	HK1
ENSBTAG00000012384	TFEB
ENSBTAG00000012387	PAM
ENSBTAG00000012407	FOXA2
ENSBTAG00000012411	HAPLN1
ENSBTAG00000012416	ZNF511
ENSBTAG00000012433	DENND1B
ENSBTAG00000012434	ENOX1
ENSBTAG00000012443	DIAPH3
ENSBTAG00000012449	AFF3
ENSBTAG00000012450	RAPGEF2
ENSBTAG00000012451	BOLA-DMB
ENSBTAG00000012464	AFAP1
ENSBTAG00000012489	TMEM266
ENSBTAG00000012498	PAX5
ENSBTAG00000012499	RPGRIP1L
ENSBTAG00000012508	OSGIN1
ENSBTAG00000012509	DYRK1B
ENSBTAG00000012538	KLK14
ENSBTAG00000012575	MAEA
ENSBTAG00000012577	UVSSA
ENSBTAG00000012594	MRPS6
ENSBTAG00000012599	SMAD3
ENSBTAG00000012621	RTN4RL2
ENSBTAG00000012626	B4GALT5
ENSBTAG00000012632	TECR
ENSBTAG00000012636	IKZF4
ENSBTAG00000012675	MYO19
ENSBTAG00000012700	CD247
ENSBTAG00000012710	GHRH
ENSBTAG00000012722	Novel gene
ENSBTAG00000012729	ARHGEF9
ENSBTAG00000012737	GPR65
ENSBTAG00000012747	FAM3A
ENSBTAG00000012761	PTK7
ENSBTAG00000012771	CSF1R
ENSBTAG00000012779	CYRIA
ENSBTAG00000012788	COX6A1
ENSBTAG00000012798	KCNH8
ENSBTAG00000012804	REEP5
ENSBTAG00000012805	TSPAN13
ENSBTAG00000012817	JAG1
ENSBTAG00000012820	STX3
ENSBTAG00000012837	COL6A6
ENSBTAG00000012846	KIAA1549L
ENSBTAG00000012852	DICER1
ENSBTAG00000012857	CNNM2
ENSBTAG00000012863	GDPD2
ENSBTAG00000012880	DNLZ
ENSBTAG00000012881	EIF4G1
ENSBTAG00000012882	CUL5
ENSBTAG00000012889	NETO1
ENSBTAG00000012899	IFNGR2
ENSBTAG00000012909	CRABP1
ENSBTAG00000012915	ZNF404
ENSBTAG00000012921	KIF24
ENSBTAG00000012925	NCAPH
ENSBTAG00000012926	TM6SF1
ENSBTAG00000012937	ACAD8
ENSBTAG00000012938	JARID2
ENSBTAG00000012939	DTNBP1
ENSBTAG00000012943	PPARGC1B
ENSBTAG00000012944	USP35
ENSBTAG00000012961	PAPSS1
ENSBTAG00000012970	FAM53B
ENSBTAG00000012989	UBE2L6
ENSBTAG00000012991	PRUNE2
ENSBTAG00000012992	CDH6
ENSBTAG00000013010	CCDC126
ENSBTAG00000013029	ARNTL
ENSBTAG00000013030	LRRC8A
ENSBTAG00000013036	YDJC
ENSBTAG00000013038	UBE2L3
ENSBTAG00000013044	GAB3
ENSBTAG00000013045	DKC1
ENSBTAG00000013046	MPP1
ENSBTAG00000013047	GRM7
ENSBTAG00000013048	NIPAL3
ENSBTAG00000013066	IGF2
ENSBTAG00000013078	DNAH11
ENSBTAG00000013103	COL1A1
ENSBTAG00000013105	SYT3
ENSBTAG00000013106	C18H19orf81
ENSBTAG00000013107	SHANK1
ENSBTAG00000013110	FARP2
ENSBTAG00000013114	ZMYND8
ENSBTAG00000013128	ACBD3
ENSBTAG00000013133	TBC1D10C
ENSBTAG00000013136	EFCAB11
ENSBTAG00000013157	NOVA2
ENSBTAG00000013165	ENPP2
ENSBTAG00000013176	SMOC2
ENSBTAG00000013196	STK17B
ENSBTAG00000013210	ADAMTS4
ENSBTAG00000013212	COPG1
ENSBTAG00000013219	PEX5L
ENSBTAG00000013222	CD109
ENSBTAG00000013242	MYMK
ENSBTAG00000013244	HDAC6
ENSBTAG00000013247	NLRP5
ENSBTAG00000013253	THAP4
ENSBTAG00000013277	CCDC22
ENSBTAG00000013281	SPATA21
ENSBTAG00000013289	PHF8
ENSBTAG00000013290	DYSF
ENSBTAG00000013292	SIDT1
ENSBTAG00000013300	KCNMA1
ENSBTAG00000013311	GSPT2
ENSBTAG00000013326	ANAPC10
ENSBTAG00000013330	TBC1D20
ENSBTAG00000013337	DHDH
ENSBTAG00000013338	SLC7A9
ENSBTAG00000013341	GYG2
ENSBTAG00000013369	COL14A1
ENSBTAG00000013391	ANKH
ENSBTAG00000013407	PLXNB1
ENSBTAG00000013442	GPR62
ENSBTAG00000013443	SDR9C7
ENSBTAG00000013455	SPOPL
ENSBTAG00000013468	AHNAK
ENSBTAG00000013491	EML1
ENSBTAG00000013499	LHX9
ENSBTAG00000013511	VWA5B1
ENSBTAG00000013524	CMIP
ENSBTAG00000013557	ERAP1
ENSBTAG00000013562	SKP2
ENSBTAG00000013569	CD38
ENSBTAG00000013596	NR1H4
ENSBTAG00000013629	GET1
ENSBTAG00000013632	GRM4
ENSBTAG00000013636	DGKZ
ENSBTAG00000013644	SLC22A8
ENSBTAG00000013645	RFFL
ENSBTAG00000013650	SLC66A1
ENSBTAG00000013662	COL8A1
ENSBTAG00000013665	KCNG2
ENSBTAG00000013674	EDNRA
ENSBTAG00000013677	SEC14L1
ENSBTAG00000013689	MCTP2
ENSBTAG00000013706	MEGF9
ENSBTAG00000013708	SNX8
ENSBTAG00000013717	PRAP1
ENSBTAG00000013725	RBSN
ENSBTAG00000013726	RNPEP
ENSBTAG00000013727	UMPS
ENSBTAG00000013736	PROM1
ENSBTAG00000013744	SYNPO
ENSBTAG00000013750	B3GALNT2
ENSBTAG00000013755	ITGB5
ENSBTAG00000013760	COL4A6
ENSBTAG00000013779	HSPA12A
ENSBTAG00000013781	MIOS
ENSBTAG00000013784	CSNK2A2
ENSBTAG00000013802	DAB1
ENSBTAG00000013806	EFHB
ENSBTAG00000013810	GABBR2
ENSBTAG00000013813	KLHL17
ENSBTAG00000013821	RIOK1
ENSBTAG00000013824	WWC3
ENSBTAG00000013825	BCAT1
ENSBTAG00000013832	TRIT1
ENSBTAG00000013836	Novel gene
ENSBTAG00000013848	ADGRD1
ENSBTAG00000013869	SH3BP4
ENSBTAG00000013873	MSX2
ENSBTAG00000013912	TXNRD1
ENSBTAG00000013918	ADGRL3
ENSBTAG00000013942	DAGLA
ENSBTAG00000013955	TRAPPC9
ENSBTAG00000013956	BCL2L13
ENSBTAG00000013958	PAK4
ENSBTAG00000013980	SOD3
ENSBTAG00000013984	KL
ENSBTAG00000013990	WNT6
ENSBTAG00000013996	SH3BP2
ENSBTAG00000014005	PPIP5K1
ENSBTAG00000014015	PLA2G6
ENSBTAG00000014016	IKZF1
ENSBTAG00000014017	PCGF3
ENSBTAG00000014027	TRIM36
ENSBTAG00000014051	ANGPT1
ENSBTAG00000014058	LDB2
ENSBTAG00000014059	ATP2B4
ENSBTAG00000014063	DNAH8
ENSBTAG00000014068	VDAC3
ENSBTAG00000014081	NBAS
ENSBTAG00000014082	CHST9
ENSBTAG00000014087	KMT5C
ENSBTAG00000014091	ARHGEF3
ENSBTAG00000014112	EXOC4
ENSBTAG00000014119	PRKCZ
ENSBTAG00000014126	UNKL
ENSBTAG00000014132	SNED1
ENSBTAG00000014137	CEP164
ENSBTAG00000014151	RCSD1
ENSBTAG00000014153	PKNOX1
ENSBTAG00000014166	POLR1B
ENSBTAG00000014172	FGD2
ENSBTAG00000014178	RALGAPA2
ENSBTAG00000014179	SLC12A5
ENSBTAG00000014189	RGS6
ENSBTAG00000014215	CCDC86
ENSBTAG00000014224	IGSF9B
ENSBTAG00000014232	GAL3ST1
ENSBTAG00000014253	TBC1D22B
ENSBTAG00000014255	VPS50
ENSBTAG00000014284	ALPK2
ENSBTAG00000014286	IFT88
ENSBTAG00000014304	TMEM47
ENSBTAG00000014306	DOP1B
ENSBTAG00000014324	ANTXR2
ENSBTAG00000014336	WBP1L
ENSBTAG00000014354	FXYD6
ENSBTAG00000014357	SDC2
ENSBTAG00000014358	EVA1B
ENSBTAG00000014367	PRKX
ENSBTAG00000014371	CHPF2
ENSBTAG00000014372	SMARCD3
ENSBTAG00000014381	CRHR2
ENSBTAG00000014399	QSER1
ENSBTAG00000014400	E2F2
ENSBTAG00000014405	OSBPL6
ENSBTAG00000014406	LATS2
ENSBTAG00000014412	ELAVL3
ENSBTAG00000014417	Novel gene
ENSBTAG00000014447	RPS6KA1
ENSBTAG00000014453	PLK1
ENSBTAG00000014455	PDZD2
ENSBTAG00000014469	NBEAL1
ENSBTAG00000014494	RNASET2
ENSBTAG00000014496	CCR6
ENSBTAG00000014497	GPR31
ENSBTAG00000014498	UNC93A
ENSBTAG00000014506	ZNF503
ENSBTAG00000014514	SEC1
ENSBTAG00000014521	UGDH
ENSBTAG00000014526	MOB3A
ENSBTAG00000014548	NIBAN1
ENSBTAG00000014551	TNFAIP8
ENSBTAG00000014560	HLX
ENSBTAG00000014564	XXYLT1
ENSBTAG00000014580	FCRLB
ENSBTAG00000014597	ZSWIM9
ENSBTAG00000014602	CAMTA1
ENSBTAG00000014605	ETV6
ENSBTAG00000014609	PPP1R12A
ENSBTAG00000014611	SORL1
ENSBTAG00000014612	DOCK2
ENSBTAG00000014620	FOXI1
ENSBTAG00000014626	RARS1
ENSBTAG00000014636	ZFHX3
ENSBTAG00000014638	TRPC7
ENSBTAG00000014642	NAPRT
ENSBTAG00000014643	EEF1D
ENSBTAG00000014644	DUS2
ENSBTAG00000014645	CNTN2
ENSBTAG00000014660	WDR53
ENSBTAG00000014661	CHSY3
ENSBTAG00000014665	ADAMTS2
ENSBTAG00000014666	GP9
ENSBTAG00000014676	SHROOM1
ENSBTAG00000014698	CARD11
ENSBTAG00000014713	RARRES1
ENSBTAG00000014737	VEGFC
ENSBTAG00000014750	EPB41L4A
ENSBTAG00000014779	NISCH
ENSBTAG00000014782	STAB1
ENSBTAG00000014788	AKAP12
ENSBTAG00000014824	MMP14
ENSBTAG00000014828	CACNA1A
ENSBTAG00000014832	TMEFF2
ENSBTAG00000014833	NEU4
ENSBTAG00000014840	MTX1
ENSBTAG00000014843	COPB2
ENSBTAG00000014855	MICAL2
ENSBTAG00000014861	SLC20A2
ENSBTAG00000014863	GYPC
ENSBTAG00000014900	CNOT3
ENSBTAG00000014906	VCAN
ENSBTAG00000014910	PIWIL4
ENSBTAG00000014920	SEMA3E
ENSBTAG00000014922	SHB
ENSBTAG00000014930	MYLK2
ENSBTAG00000014932	ARSL
ENSBTAG00000014945	IQSEC2
ENSBTAG00000014966	PLXNB2
ENSBTAG00000014967	PAX7
ENSBTAG00000014982	TEKTIP1
ENSBTAG00000014992	GPR37L1
ENSBTAG00000015008	CPA3
ENSBTAG00000015014	CENPO
ENSBTAG00000015037	GAREM2
ENSBTAG00000015040	SMPD5
ENSBTAG00000015058	CDH4
ENSBTAG00000015073	CRPPA
ENSBTAG00000015074	PTGDS
ENSBTAG00000015080	PHACTR3
ENSBTAG00000015083	FBXO9
ENSBTAG00000015085	CLIC3
ENSBTAG00000015086	HSD11B1
ENSBTAG00000015093	ADAMTS13
ENSBTAG00000015119	SIK3
ENSBTAG00000015125	KLK5
ENSBTAG00000015126	TNIP2
ENSBTAG00000015132	RXFP2
ENSBTAG00000015150	IL12A
ENSBTAG00000015163	TM4SF1
ENSBTAG00000015181	EPM2A
ENSBTAG00000015183	TPCN2
ENSBTAG00000015185	MRGPRF
ENSBTAG00000015187	DDX41
ENSBTAG00000015188	KLF6
ENSBTAG00000015190	RMC1
ENSBTAG00000015194	CBLN1
ENSBTAG00000015195	NPC1
ENSBTAG00000015198	DZIP1L
ENSBTAG00000015204	SMPX
ENSBTAG00000015205	NCK2
ENSBTAG00000015214	CA3
ENSBTAG00000015241	EPHX2
ENSBTAG00000015254	GLB1
ENSBTAG00000015294	COX10
ENSBTAG00000015321	TRERF1
ENSBTAG00000015333	TAF2
ENSBTAG00000015335	ADGRB3
ENSBTAG00000015337	TSPAN12
ENSBTAG00000015341	DEPTOR
ENSBTAG00000015355	PHKA2
ENSBTAG00000015368	SEPTIN4
ENSBTAG00000015373	AADACL3
ENSBTAG00000015375	SH2D3C
ENSBTAG00000015376	FBXW11
ENSBTAG00000015377	EPHB1
ENSBTAG00000015392	TTF2
ENSBTAG00000015405	DCHS1
ENSBTAG00000015409	STK32B
ENSBTAG00000015414	TBCD
ENSBTAG00000015416	PEBP4
ENSBTAG00000015419	ARHGEF37
ENSBTAG00000015432	TMEM231
ENSBTAG00000015439	Novel gene
ENSBTAG00000015449	PPEF2
ENSBTAG00000015467	FAM184A
ENSBTAG00000015487	KDM4B
ENSBTAG00000015505	FADS2
ENSBTAG00000015510	EPHB6
ENSBTAG00000015520	SLC11A1
ENSBTAG00000015527	MYO1D
ENSBTAG00000015537	RASAL2
ENSBTAG00000015539	RAPGEF5
ENSBTAG00000015541	DLC1
ENSBTAG00000015546	RIOX2
ENSBTAG00000015556	UBA3
ENSBTAG00000015571	GCLC
ENSBTAG00000015581	COL9A3
ENSBTAG00000015599	PRKD2
ENSBTAG00000015609	PREX1
ENSBTAG00000015615	THEMIS
ENSBTAG00000015630	RLIM
ENSBTAG00000015666	Novel gene
ENSBTAG00000015678	NEMP2
ENSBTAG00000015692	HSPA4L
ENSBTAG00000015698	FYCO1
ENSBTAG00000015704	TMCO3
ENSBTAG00000015743	GMPR
ENSBTAG00000015745	RAB3IL1
ENSBTAG00000015750	AMN
ENSBTAG00000015766	ZFPM1
ENSBTAG00000015782	SCAP
ENSBTAG00000015836	EXOC3L2
ENSBTAG00000015839	MAP4
ENSBTAG00000015849	PNPLA4
ENSBTAG00000015858	TSR2
ENSBTAG00000015860	FGD1
ENSBTAG00000015878	RHNO1
ENSBTAG00000015894	WWOX
ENSBTAG00000015904	RORA
ENSBTAG00000015907	IRX4
ENSBTAG00000015910	ITGB1
ENSBTAG00000015926	ABLIM2
ENSBTAG00000015935	IYD
ENSBTAG00000015936	BRINP1
ENSBTAG00000015952	ADAP1
ENSBTAG00000015955	ERGIC1
ENSBTAG00000015973	TRAF3IP1
ENSBTAG00000015976	PHF12
ENSBTAG00000015980	FASN
ENSBTAG00000015981	ETV1
ENSBTAG00000015986	NDE1
ENSBTAG00000015988	MYH11
ENSBTAG00000015991	CDH1
ENSBTAG00000015996	GPC1
ENSBTAG00000016006	ANKRD11
ENSBTAG00000016017	CCDC40
ENSBTAG00000016021	GAA
ENSBTAG00000016041	B3GNT8
ENSBTAG00000016073	UGCG
ENSBTAG00000016078	STXBP4
ENSBTAG00000016096	SYP
ENSBTAG00000016105	MACROH2A1
ENSBTAG00000016107	PCYT1B
ENSBTAG00000016140	PPFIBP2
ENSBTAG00000016142	CYB5R2
ENSBTAG00000016179	CIB3
ENSBTAG00000016197	PHLDB1
ENSBTAG00000016206	MAOA
ENSBTAG00000016230	BRWD3
ENSBTAG00000016240	RNF157
ENSBTAG00000016249	NAGS
ENSBTAG00000016250	AKTIP
ENSBTAG00000016257	ZNF74
ENSBTAG00000016267	SERPING1
ENSBTAG00000016272	TEX11
ENSBTAG00000016276	HAL
ENSBTAG00000016315	COTL1
ENSBTAG00000016343	KCNIP2
ENSBTAG00000016344	PIK3R6
ENSBTAG00000016345	IL2RB
ENSBTAG00000016348	XKR7
ENSBTAG00000016349	TEAD2
ENSBTAG00000016350	NACC1
ENSBTAG00000016355	UVRAG
ENSBTAG00000016387	GDAP2
ENSBTAG00000016396	PDE11A
ENSBTAG00000016397	CDYL
ENSBTAG00000016411	RNF122
ENSBTAG00000016414	VDR
ENSBTAG00000016424	MMP25
ENSBTAG00000016433	FANCB
ENSBTAG00000016441	ZNF622
ENSBTAG00000016444	RETREG1
ENSBTAG00000016456	CDC42BPB
ENSBTAG00000016462	TCF4
ENSBTAG00000016467	SLC22A17
ENSBTAG00000016470	NADSYN1
ENSBTAG00000016498	PHACTR2
ENSBTAG00000016504	AGAP1
ENSBTAG00000016506	ST3GAL4
ENSBTAG00000016516	CYB5R3
ENSBTAG00000016519	MBOAT1
ENSBTAG00000016523	DNAH10
ENSBTAG00000016525	ITGA1
ENSBTAG00000016528	NOC2L
ENSBTAG00000016548	TEX12
ENSBTAG00000016549	CARMIL1
ENSBTAG00000016562	SEC63
ENSBTAG00000016563	GOLGA4
ENSBTAG00000016566	ITGA9
ENSBTAG00000016598	DYNC1H1
ENSBTAG00000016613	KCNH6
ENSBTAG00000016625	TMEM131L
ENSBTAG00000016646	KCNA1
ENSBTAG00000016679	ETFDH
ENSBTAG00000016692	DSCAML1
ENSBTAG00000016704	SLC37A2
ENSBTAG00000016717	CEP68
ENSBTAG00000016722	PGGHG
ENSBTAG00000016735	ZBTB48
ENSBTAG00000016740	ACLY
ENSBTAG00000016741	TOX2
ENSBTAG00000016747	NAT10
ENSBTAG00000016752	ASB10
ENSBTAG00000016758	MLH1
ENSBTAG00000016760	LRRFIP2
ENSBTAG00000016769	CDK16
ENSBTAG00000016773	NXNL1
ENSBTAG00000016779	CLIP1
ENSBTAG00000016797	CSNK1G2
ENSBTAG00000016800	SEMA6D
ENSBTAG00000016804	LYST
ENSBTAG00000016820	BDA20
ENSBTAG00000016834	LHFPL5
ENSBTAG00000016845	GALNT7
ENSBTAG00000016854	AK7
ENSBTAG00000016890	ANKS1A
ENSBTAG00000016891	TCP11
ENSBTAG00000016900	TRAPPC13
ENSBTAG00000016943	NEK7
ENSBTAG00000016944	ADORA2A
ENSBTAG00000016952	PSMD5
ENSBTAG00000017021	MCM4
ENSBTAG00000017026	DEPDC1B
ENSBTAG00000017069	GASK1B
ENSBTAG00000017075	STX1A
ENSBTAG00000017082	POR
ENSBTAG00000017086	GRB10
ENSBTAG00000017105	FSTL4
ENSBTAG00000017112	CDYL2
ENSBTAG00000017139	STX7
ENSBTAG00000017145	LEXM
ENSBTAG00000017157	CCDC110
ENSBTAG00000017165	MATN2
ENSBTAG00000017167	LRAT
ENSBTAG00000017179	USP12
ENSBTAG00000017181	MACROD1
ENSBTAG00000017184	ZBTB33
ENSBTAG00000017188	ISM1
ENSBTAG00000017189	POLE4
ENSBTAG00000017195	FANCC
ENSBTAG00000017209	GLRA2
ENSBTAG00000017215	WDR76
ENSBTAG00000017216	FRMD5
ENSBTAG00000017222	CTNND2
ENSBTAG00000017223	MEST
ENSBTAG00000017242	FADS6
ENSBTAG00000017246	UBB
ENSBTAG00000017278	ACBD5
ENSBTAG00000017280	C3
ENSBTAG00000017281	OPLAH
ENSBTAG00000017289	MCF2L
ENSBTAG00000017296	POLN
ENSBTAG00000017299	KLC1
ENSBTAG00000017321	SUMO3
ENSBTAG00000017335	HGFAC
ENSBTAG00000017339	RUNX1T1
ENSBTAG00000017365	ZBTB47
ENSBTAG00000017369	MAMDC2
ENSBTAG00000017380	MYO18A
ENSBTAG00000017397	ZNF423
ENSBTAG00000017404	SEC14L2
ENSBTAG00000017407	HSF2BP
ENSBTAG00000017411	AK5
ENSBTAG00000017420	ZMAT4
ENSBTAG00000017430	PNCK
ENSBTAG00000017435	KCTD7
ENSBTAG00000017436	C2CD6
ENSBTAG00000017452	RCAN3
ENSBTAG00000017457	STK10
ENSBTAG00000017486	ADARB1
ENSBTAG00000017507	SV2C
ENSBTAG00000017512	MAPT
ENSBTAG00000017524	CBLN4
ENSBTAG00000017527	CRYBG1
ENSBTAG00000017540	FAM13C
ENSBTAG00000017542	PPARD
ENSBTAG00000017549	KITLG
ENSBTAG00000017594	ZHX3
ENSBTAG00000017595	HS2ST1
ENSBTAG00000017599	NR2F1
ENSBTAG00000017616	ADSS1
ENSBTAG00000017624	RAB17
ENSBTAG00000017633	EIF1AX
ENSBTAG00000017636	AKT1
ENSBTAG00000017639	RPS6KA3
ENSBTAG00000017670	Novel gene
ENSBTAG00000017672	HAS1
ENSBTAG00000017680	NOS3
ENSBTAG00000017682	TET2
ENSBTAG00000017684	NMUR1
ENSBTAG00000017689	BRMS1
ENSBTAG00000017694	TRPS1
ENSBTAG00000017697	CTF1
ENSBTAG00000017716	BEGAIN
ENSBTAG00000017731	ZFAT
ENSBTAG00000017739	TNK1
ENSBTAG00000017745	IL6ST
ENSBTAG00000017746	SLIT3
ENSBTAG00000017750	RHBDD3
ENSBTAG00000017759	Novel gene
ENSBTAG00000017761	SMC1A
ENSBTAG00000017764	HDAC4
ENSBTAG00000017775	SDCCAG8
ENSBTAG00000017785	FRMPD4
ENSBTAG00000017786	FCRL6
ENSBTAG00000017801	ATP6AP2
ENSBTAG00000017802	THRB
ENSBTAG00000017815	STX8
ENSBTAG00000017825	SEC13
ENSBTAG00000017832	PDK3
ENSBTAG00000017834	PRELP
ENSBTAG00000017839	TIAM1
ENSBTAG00000017847	PPP1R12C
ENSBTAG00000017850	ARHGEF6
ENSBTAG00000017851	RXRA
ENSBTAG00000017860	HIPK2
ENSBTAG00000017871	GNA12
ENSBTAG00000017879	C9H6orf163
ENSBTAG00000017885	ATPSCKMT
ENSBTAG00000017890	ZMAT5
ENSBTAG00000017939	Novel gene
ENSBTAG00000017955	KCNIP3
ENSBTAG00000017958	AHI1
ENSBTAG00000017969	CA4
ENSBTAG00000017970	ZYX
ENSBTAG00000017971	LRFN2
ENSBTAG00000017986	GLIS1
ENSBTAG00000018019	BCL11B
ENSBTAG00000018033	PIP4K2A
ENSBTAG00000018045	SLC12A4
ENSBTAG00000018048	MED15
ENSBTAG00000018052	PTPRS
ENSBTAG00000018062	KIAA1522
ENSBTAG00000018072	FARS2
ENSBTAG00000018073	TSPO
ENSBTAG00000018084	CASTOR1
ENSBTAG00000018088	SETBP1
ENSBTAG00000018097	PARN
ENSBTAG00000018105	ACVR2B
ENSBTAG00000018106	SPATA18
ENSBTAG00000018108	PXN
ENSBTAG00000018116	MTFP1
ENSBTAG00000018119	AOAH
ENSBTAG00000018125	KIF5C
ENSBTAG00000018133	SEMA3A
ENSBTAG00000018143	C16H1orf116
ENSBTAG00000018146	VAT1L
ENSBTAG00000018165	RIPOR2
ENSBTAG00000018179	PCDH8
ENSBTAG00000018225	SIPA1L3
ENSBTAG00000018227	SLC4A7
ENSBTAG00000018229	NFIX
ENSBTAG00000018234	CDH9
ENSBTAG00000018245	SLC1A3
ENSBTAG00000018248	MGLL
ENSBTAG00000018249	KCNN3
ENSBTAG00000018255	ACTN1
ENSBTAG00000018260	MFSD11
ENSBTAG00000018270	NFATC2
ENSBTAG00000018271	SLC38A10
ENSBTAG00000018272	RERE
ENSBTAG00000018283	ACAA1
ENSBTAG00000018284	KBTBD11
ENSBTAG00000018317	PPP2R2A
ENSBTAG00000018321	PAOX
ENSBTAG00000018345	FBXO39
ENSBTAG00000018367	CD6
ENSBTAG00000018373	DPYSL2
ENSBTAG00000018382	SMS
ENSBTAG00000018390	GLB1L2
ENSBTAG00000018401	APLF
ENSBTAG00000018404	PRKG1
ENSBTAG00000018405	MARS1
ENSBTAG00000018408	SNX14
ENSBTAG00000018445	GRIN3A
ENSBTAG00000018460	ADAMTS16
ENSBTAG00000018465	KCNAB1
ENSBTAG00000018498	PQBP1
ENSBTAG00000018508	TMEM108
ENSBTAG00000018509	ETNK2
ENSBTAG00000018513	FHL1
ENSBTAG00000018527	HDGFL3
ENSBTAG00000018528	USP45
ENSBTAG00000018535	CDK5RAP1
ENSBTAG00000018538	CEP70
ENSBTAG00000018539	KLK1
ENSBTAG00000018546	LRBA
ENSBTAG00000018560	DNAH3
ENSBTAG00000018575	TRHDE
ENSBTAG00000018589	RFC2
ENSBTAG00000018600	VGLL4
ENSBTAG00000018603	RGMA
ENSBTAG00000018607	TSPEAR
ENSBTAG00000018629	CWF19L2
ENSBTAG00000018642	RCCD1
ENSBTAG00000018644	PDZRN3
ENSBTAG00000018658	TNRC6C
ENSBTAG00000018661	TMC6
ENSBTAG00000018663	GPRC5C
ENSBTAG00000018671	DCUN1D2
ENSBTAG00000018681	TBXT
ENSBTAG00000018689	LIG3
ENSBTAG00000018697	WDR44
ENSBTAG00000018699	KAT7
ENSBTAG00000018706	PCTP
ENSBTAG00000018707	LDB3
ENSBTAG00000018761	SLC35F6
ENSBTAG00000018765	SEMA5B
ENSBTAG00000018771	DNAAF1
ENSBTAG00000018784	CTSZ
ENSBTAG00000018805	ASB13
ENSBTAG00000018824	MIA3
ENSBTAG00000018828	ATN1
ENSBTAG00000018834	PPP1R37
ENSBTAG00000018837	SLC39A11
ENSBTAG00000018838	IQCA1L
ENSBTAG00000018845	DND1
ENSBTAG00000018857	RAB4A
ENSBTAG00000018862	EIF4E3
ENSBTAG00000018868	METTL9
ENSBTAG00000018869	IGSF6
ENSBTAG00000018870	OTOA
ENSBTAG00000018877	PDIA5
ENSBTAG00000018900	CARMIL2
ENSBTAG00000018901	CTIF
ENSBTAG00000018908	GFOD2
ENSBTAG00000018909	CREB5
ENSBTAG00000018940	CRACR2A
ENSBTAG00000018947	SYT16
ENSBTAG00000018975	KCNT1
ENSBTAG00000018984	PIK3CD
ENSBTAG00000018986	ACSL4
ENSBTAG00000018993	ITGB7
ENSBTAG00000018996	PRKN
ENSBTAG00000018999	MGRN1
ENSBTAG00000019008	FBXL16
ENSBTAG00000019017	Novel gene
ENSBTAG00000019041	TAFA1
ENSBTAG00000019044	BAIAP2
ENSBTAG00000019058	IQSEC3
ENSBTAG00000019061	ELF4
ENSBTAG00000019065	EEPD1
ENSBTAG00000019067	TMC8
ENSBTAG00000019070	PMP22
[truncated: 1,269 more rows]

## Sheet: CHH_Genes
Ensembl ID	Gene Symbol
ENSBTAG00000000037	CWC27
ENSBTAG00000001410	GRAMD1B
ENSBTAG00000001765	HAPLN4
ENSBTAG00000002251	Novel gene
ENSBTAG00000002725	RNGTT
ENSBTAG00000002951	CD244
ENSBTAG00000003036	PPFIA2
ENSBTAG00000003282	SLCO1A2
ENSBTAG00000003322	TTLL7
ENSBTAG00000003675	ADGRL1
ENSBTAG00000004344	ACSL1
ENSBTAG00000004657	FBLL1
ENSBTAG00000004802	CEP170B
ENSBTAG00000004885	DDR2
ENSBTAG00000005235	DPP10
ENSBTAG00000005261	Novel gene
ENSBTAG00000007357	CHSY1
ENSBTAG00000007494	SMARCA2
ENSBTAG00000008619	SAMD8
ENSBTAG00000009575	TBC1D32
ENSBTAG00000010677	LIMCH1
ENSBTAG00000012004	TGFB3
ENSBTAG00000012421	TANGO2
ENSBTAG00000013356	CATHL3
ENSBTAG00000013505	IQCA1
ENSBTAG00000014873	COA5
ENSBTAG00000015246	TAS1R2
ENSBTAG00000015263	CPSF7
ENSBTAG00000015889	CLCN7
ENSBTAG00000016534	BCL11A
ENSBTAG00000017115	TMEM41A
ENSBTAG00000017245	COPG2
ENSBTAG00000018647	SLC2A11
ENSBTAG00000018864	CENPU
ENSBTAG00000019908	CUL9
ENSBTAG00000020155	RP1L1
ENSBTAG00000020382	RIN2
ENSBTAG00000020653	FIP1L1
ENSBTAG00000020975	SYNGAP1
ENSBTAG00000024723	CHCHD3
ENSBTAG00000026751	CFAP65
ENSBTAG00000031461	SNX7
ENSBTAG00000032148	TMEM117
ENSBTAG00000039275	ERAP2
ENSBTAG00000043989	EYA3
ENSBTAG00000045890	Novel gene
ENSBTAG00000047670	CHST8
ENSBTAG00000050090	Novel gene
ENSBTAG00000051192	Novel gene
ENSBTAG00000053495	Novel gene
ENSBTAG00000053615	Novel gene

## Sheet: CHG_Genes
Ensembl ID	Gene Symbol
ENSBTAG00000001043	LUZP2
ENSBTAG00000003178	ATE1
ENSBTAG00000003327	RUFY4
ENSBTAG00000008568	SLC25A45
ENSBTAG00000010745	THRA
ENSBTAG00000011000	HDAC10
ENSBTAG00000011810	ANGPTL2
ENSBTAG00000012178	NR1D1
ENSBTAG00000013496	CPM
ENSBTAG00000014470	ALDH1L1
ENSBTAG00000015513	DOCK5
ENSBTAG00000015792	CFAP54
ENSBTAG00000016079	COX4I1
ENSBTAG00000021705	UFC1
ENSBTAG00000023843	RALGPS1
ENSBTAG00000025308	STON2
ENSBTAG00000030319	GBGT1
ENSBTAG00000034854	GRIK1
ENSBTAG00000046765	POLR2A
ENSBTAG00000049814	Novel gene
ENSBTAG00000050152	5S_rRNA
ENSBTAG00000052119	Novel gene
ENSBTAG00000052949	Novel gene
ENSBTAG00000053486	Novel gene

## Sheet: Overlap genes
DMR_genes
CG_CHH		CG_CHG		CHH_CHG		All 3
ENSBTAG00000002329	ASAP2	ENSBTAG00000000698	MYO18B	ENSBTAG00000005493	TBC1D14	ENSBTAG00000004554	CAPZB
ENSBTAG00000004297	ACOXL	ENSBTAG00000004194	RALGDS	ENSBTAG00000030278	EGFL7	ENSBTAG00000011518	RARB
ENSBTAG00000004591	PLPPR5	ENSBTAG00000004283	PPFIBP1	ENSBTAG00000033195	Novel gene	ENSBTAG00000011538	KIF1A
ENSBTAG00000004958	PTPRN2	ENSBTAG00000004824	REEP1	ENSBTAG00000051924	Novel gene
ENSBTAG00000005092	ROR2	ENSBTAG00000006479	CAPN7
ENSBTAG00000005903	LRP5	ENSBTAG00000009076	ADD2
ENSBTAG00000006129	KATNIP	ENSBTAG00000010452	PODXL
ENSBTAG00000008647	KLHL1	ENSBTAG00000014111	INPP4B
ENSBTAG00000009739	CSMD1	ENSBTAG00000019146	OSBP2
ENSBTAG00000009950	PAX3	ENSBTAG00000019839	LTBP1
ENSBTAG00000010952	Novel gene	ENSBTAG00000021972	DNAH5
ENSBTAG00000013422	GABRB3	ENSBTAG00000024980	VIT
ENSBTAG00000016225	COLEC11	ENSBTAG00000031579	SGO2
ENSBTAG00000017804	BNIP3	ENSBTAG00000038462	TMEM182
ENSBTAG00000018112	TBL1X	ENSBTAG00000048493	NAALADL2
ENSBTAG00000018387	EIPR1	ENSBTAG00000054008	Novel gene
ENSBTAG00000018464	ZDHHC14
ENSBTAG00000020701	MEF2C
ENSBTAG00000021632	MSRA
ENSBTAG00000021938	ARHGAP44
ENSBTAG00000027434	SORCS2
ENSBTAG00000030599	SMOC1
ENSBTAG00000034998	SIMC1
ENSBTAG00000039086	Novel gene
ENSBTAG00000039784	PRR5
ENSBTAG00000043962	SLC2A13
ENSBTAG00000044055	THSD7B
ENSBTAG00000045905	PCDH15
ENSBTAG00000046413	GRID2
ENSBTAG00000049909	AGBL1
ENSBTAG00000054151	MEI4

## Sheet: CG_P_Genes
Ensembl ID	Gene Symbol
ENSBTAG00000000074	NFIA
ENSBTAG00000000106	DIPK1C
ENSBTAG00000000177	MSLN
ENSBTAG00000000211	SHROOM2
ENSBTAG00000000396	PIM1
ENSBTAG00000000406	GPATCH4
ENSBTAG00000000418	TOX3
ENSBTAG00000000505	KYAT3
ENSBTAG00000000520	ATP2B3
ENSBTAG00000000696	ILK
ENSBTAG00000000711	NDRG1
ENSBTAG00000000792	AJAP1
ENSBTAG00000000799	ICA1
ENSBTAG00000000898	F2RL2
ENSBTAG00000000902	OGT
ENSBTAG00000000939	KIF16B
ENSBTAG00000000959	ZSWIM1
ENSBTAG00000001010	ADAMTS18
ENSBTAG00000001099	PIANP
ENSBTAG00000001241	ISL1
ENSBTAG00000001250	TFAP2A
ENSBTAG00000001333	PPARG
ENSBTAG00000001491	NWD2
ENSBTAG00000001508	SH3RF1
ENSBTAG00000001579	AGO2
ENSBTAG00000001595	MT1E
ENSBTAG00000001616	ZNF592
ENSBTAG00000001838	LRRC36
ENSBTAG00000001866	EMX1
ENSBTAG00000001879	PER2
ENSBTAG00000001886	PABIR2
ENSBTAG00000001900	Novel gene
ENSBTAG00000001941	SEMA4D
ENSBTAG00000002029	IGSF5
ENSBTAG00000002034	MFSD2B
ENSBTAG00000002083	AUTS2
ENSBTAG00000002089	FAM217A
ENSBTAG00000002130	SMPD4
ENSBTAG00000002170	NOVA1
ENSBTAG00000002277	MLLT1
ENSBTAG00000002292	SMARCA1
ENSBTAG00000002329	ASAP2
ENSBTAG00000002411	CTNND1
ENSBTAG00000002518	NKX6-1
ENSBTAG00000002615	LONRF3
ENSBTAG00000002730	ELP3
ENSBTAG00000002768	SLC35A2
ENSBTAG00000002849	IRF6
ENSBTAG00000002890	RBM10
ENSBTAG00000002976	CD177
ENSBTAG00000002977	ECE1
ENSBTAG00000003012	TRAF1
ENSBTAG00000003027	EMX2
ENSBTAG00000003171	SHANK2
ENSBTAG00000003176	JAM3
ENSBTAG00000003212	NNAT
ENSBTAG00000003220	ACKR1
ENSBTAG00000003238	MEOX2
ENSBTAG00000003240	C8H9orf152
ENSBTAG00000003418	MSN
ENSBTAG00000003526	SYNE3
ENSBTAG00000003569	DZIP1
ENSBTAG00000003757	DNAJA2
ENSBTAG00000003892	Novel gene
ENSBTAG00000003901	DNMT3B
ENSBTAG00000003994	IGFBP3
ENSBTAG00000004059	SOAT1
ENSBTAG00000004131	RAP2C
ENSBTAG00000004147	FBH1
ENSBTAG00000004168	STON1
ENSBTAG00000004194	RALGDS
ENSBTAG00000004238	TACC1
ENSBTAG00000004261	SPON2
ENSBTAG00000004291	SEPTIN6
ENSBTAG00000004313	HOXD13
ENSBTAG00000004414	SLC30A10
ENSBTAG00000004430	SGPP1
ENSBTAG00000004461	OFD1
ENSBTAG00000004561	PAX6
ENSBTAG00000004569	GLIPR1L1
ENSBTAG00000004580	MS4A1
ENSBTAG00000004586	Novel gene
ENSBTAG00000004588	KCNN4
ENSBTAG00000004597	PIM2
ENSBTAG00000004600	OTUD5
ENSBTAG00000004608	Novel gene
ENSBTAG00000004645	ADAMTSL3
ENSBTAG00000004650	ZNF516
ENSBTAG00000004782	PTPRCAP
ENSBTAG00000004792	CHMP4C
ENSBTAG00000004836	NRK
ENSBTAG00000004948	LRATD1
ENSBTAG00000004962	BCORL1
ENSBTAG00000004982	GPLD1
ENSBTAG00000005078	UCHL1
ENSBTAG00000005152	TK2
ENSBTAG00000005252	NUDT11
ENSBTAG00000005280	ADA
ENSBTAG00000005288	GFRA3
ENSBTAG00000005324	Novel gene
ENSBTAG00000005354	LRRFIP1
ENSBTAG00000005397	CD46
ENSBTAG00000005412	NEDD4L
ENSBTAG00000005430	MB21D2
ENSBTAG00000005523	XYLT1
ENSBTAG00000005557	AFDN
ENSBTAG00000005584	Novel gene
ENSBTAG00000005617	SLC41A3
ENSBTAG00000005657	CAMK2N2
ENSBTAG00000005733	CHD6
ENSBTAG00000005762	LYNX1
ENSBTAG00000005766	IL4I1
ENSBTAG00000005869	SENP6
ENSBTAG00000005908	RSPH10B
ENSBTAG00000005909	LEPROT
ENSBTAG00000005974	APOBEC2
ENSBTAG00000005985	CBLN2
ENSBTAG00000006043	Novel gene
ENSBTAG00000006073	PODNL1
ENSBTAG00000006152	Novel gene
ENSBTAG00000006187	MFAP4
ENSBTAG00000006213	Novel gene
ENSBTAG00000006268	IKBKG
ENSBTAG00000006282	POU2AF1
ENSBTAG00000006296	VMA21
ENSBTAG00000006354	HP
ENSBTAG00000006439	DOCK11
ENSBTAG00000006535	IRS4
ENSBTAG00000006752	PFKFB4
ENSBTAG00000006789	FGD5
ENSBTAG00000006899	JPH3
ENSBTAG00000006988	M1AP
ENSBTAG00000006999	RYR1
ENSBTAG00000007097	THTPA
ENSBTAG00000007113	TRRAP
ENSBTAG00000007152	OS9
ENSBTAG00000007153	C1QA
ENSBTAG00000007169	P2RX1
ENSBTAG00000007238	Novel gene
ENSBTAG00000007316	NDST3
ENSBTAG00000007446	NGF
ENSBTAG00000007454	RPL10
ENSBTAG00000007455	DNASE1L1
ENSBTAG00000007462	ASTE1
ENSBTAG00000007646	PIGA
ENSBTAG00000007772	SLC29A4
ENSBTAG00000007955	SEZ6L2
ENSBTAG00000008013	LRRC2
ENSBTAG00000008098	DCLK2
ENSBTAG00000008102	CRTAC1
ENSBTAG00000008124	GK
ENSBTAG00000008138	HOXA2
ENSBTAG00000008190	SUMF2
ENSBTAG00000008251	SNRPN
ENSBTAG00000008278	TMEM187
ENSBTAG00000008291	PROCR
ENSBTAG00000008313	KLF15
ENSBTAG00000008319	DUSP9
ENSBTAG00000008338	PLCB1
ENSBTAG00000008441	SOCS3
ENSBTAG00000008464	ABCB9
ENSBTAG00000008523	TFE3
ENSBTAG00000008540	SLC22A1
ENSBTAG00000008552	PLXNA3
ENSBTAG00000008584	CLN8
ENSBTAG00000008664	EIF2B2
ENSBTAG00000008684	Novel gene
ENSBTAG00000008710	KCNH1
ENSBTAG00000008718	GALNT17
ENSBTAG00000008802	GID4
ENSBTAG00000008969	SLC9A8
ENSBTAG00000009019	SH3PXD2B
ENSBTAG00000009030	NOX5
ENSBTAG00000009086	LOXL1
ENSBTAG00000009107	CBX8
ENSBTAG00000009121	STAG2
ENSBTAG00000009138	UBXN2B
ENSBTAG00000009172	BCAT2
ENSBTAG00000009186	PAX9
ENSBTAG00000009191	TUSC3
ENSBTAG00000009211	UBE2S
ENSBTAG00000009214	ETS2
ENSBTAG00000009278	MSL3
ENSBTAG00000009287	EBP
ENSBTAG00000009289	MS4A8
ENSBTAG00000009293	EVL
ENSBTAG00000009297	PANX2
ENSBTAG00000009308	TDRD3
ENSBTAG00000009338	LRRC7
ENSBTAG00000009451	JDP2
ENSBTAG00000009549	RSPH9
ENSBTAG00000009599	Novel gene
ENSBTAG00000009744	FAM193A
ENSBTAG00000009913	UPK3A
ENSBTAG00000009945	BRICD5
ENSBTAG00000009950	PAX3
ENSBTAG00000009959	SLC6A8
ENSBTAG00000010029	ERC2
ENSBTAG00000010032	NTM
ENSBTAG00000010050	COL16A1
ENSBTAG00000010065	TRPC5
ENSBTAG00000010082	COL15A1
ENSBTAG00000010128	NAP1L5
ENSBTAG00000010164	ESPNL
ENSBTAG00000010233	Novel gene
ENSBTAG00000010338	FBXO36
ENSBTAG00000010395	DOCK9
ENSBTAG00000010420	PCDH17
ENSBTAG00000010601	DOLK
ENSBTAG00000010660	CACNA1C
ENSBTAG00000010698	VARS2
ENSBTAG00000010721	MCM3
ENSBTAG00000010896	NKX3-2
ENSBTAG00000010927	CBFA2T3
ENSBTAG00000010978	PROX1
ENSBTAG00000010993	ZNF839
ENSBTAG00000011088	SLC6A6
ENSBTAG00000011215	ACTN4
ENSBTAG00000011249	MOB2
ENSBTAG00000011275	SCUBE1
ENSBTAG00000011279	MATN4
ENSBTAG00000011291	DLG3
ENSBTAG00000011310	NALF2
ENSBTAG00000011325	KHK
ENSBTAG00000011463	MID1IP1
ENSBTAG00000011484	ZDHHC3
ENSBTAG00000011518	RARB
ENSBTAG00000011533	SLC22A31
ENSBTAG00000011534	RAMP1
ENSBTAG00000011638	Novel gene
ENSBTAG00000011648	TMLHE
ENSBTAG00000011767	PALS1
ENSBTAG00000011772	PPP1R12B
ENSBTAG00000011783	MPC1L
ENSBTAG00000011865	MTA2
ENSBTAG00000011904	HCFC1
ENSBTAG00000011940	ZNF831
ENSBTAG00000012058	GMDS
ENSBTAG00000012060	LPIN2
ENSBTAG00000012079	MYLK4
ENSBTAG00000012084	Novel gene
ENSBTAG00000012121	NOXA1
ENSBTAG00000012143	TECPR2
ENSBTAG00000012186	DKKL1
ENSBTAG00000012252	MOCOS
ENSBTAG00000012305	ADGRL2
ENSBTAG00000012374	MAB21L4
ENSBTAG00000012499	RPGRIP1L
ENSBTAG00000012501	FTO
ENSBTAG00000012558	ADAMTS12
ENSBTAG00000012632	TECR
ENSBTAG00000012636	IKZF4
ENSBTAG00000012646	PLCXD2
ENSBTAG00000012745	PPAN
ENSBTAG00000012747	FAM3A
ENSBTAG00000012788	COX6A1
ENSBTAG00000012789	PRKD1
ENSBTAG00000012798	KCNH8
ENSBTAG00000012881	EIF4G1
ENSBTAG00000012889	NETO1
ENSBTAG00000012899	IFNGR2
ENSBTAG00000012953	ASTN1
ENSBTAG00000013002	GABRQ
ENSBTAG00000013003	INS
ENSBTAG00000013038	UBE2L3
ENSBTAG00000013044	GAB3
ENSBTAG00000013165	ENPP2
ENSBTAG00000013204	ATP13A3
ENSBTAG00000013244	HDAC6
ENSBTAG00000013245	ITPR3
ENSBTAG00000013275	MAD2L2
ENSBTAG00000013422	GABRB3
ENSBTAG00000013598	RSPO2
ENSBTAG00000013697	CLASRP
ENSBTAG00000013734	ATP6V1E2
ENSBTAG00000013784	CSNK2A2
ENSBTAG00000013813	KLHL17
ENSBTAG00000013824	WWC3
ENSBTAG00000013825	BCAT1
ENSBTAG00000013942	DAGLA
ENSBTAG00000013958	PAK4
ENSBTAG00000014016	IKZF1
ENSBTAG00000014027	TRIM36
ENSBTAG00000014087	KMT5C
ENSBTAG00000014091	ARHGEF3
ENSBTAG00000014132	SNED1
ENSBTAG00000014149	LCN2
ENSBTAG00000014169	PCDH19
ENSBTAG00000014179	SLC12A5
ENSBTAG00000014207	ADAMTS10
ENSBTAG00000014357	SDC2
ENSBTAG00000014359	DRAXIN
ENSBTAG00000014402	GIMAP8
ENSBTAG00000014595	LIG1
ENSBTAG00000014605	ETV6
ENSBTAG00000014643	EEF1D
ENSBTAG00000014646	MZT2B
ENSBTAG00000014741	OTX2
ENSBTAG00000014758	WIF1
ENSBTAG00000014990	SLC18A3
ENSBTAG00000015012	PTRHD1
ENSBTAG00000015081	PAXX
ENSBTAG00000015085	CLIC3
ENSBTAG00000015090	SGTA
ENSBTAG00000015190	RMC1
ENSBTAG00000015355	PHKA2
ENSBTAG00000015385	CTDSPL2
ENSBTAG00000015543	ARHGAP35
ENSBTAG00000015556	UBA3
ENSBTAG00000015576	NPAS1
ENSBTAG00000015642	SDF4
ENSBTAG00000015692	HSPA4L
ENSBTAG00000015775	CHRNA7
ENSBTAG00000015820	UXT
ENSBTAG00000015858	TSR2
ENSBTAG00000015860	FGD1
ENSBTAG00000015907	IRX4
ENSBTAG00000015936	BRINP1
ENSBTAG00000015996	GPC1
ENSBTAG00000016030	HOXD10
ENSBTAG00000016097	CACNA1F
ENSBTAG00000016142	CYB5R2
ENSBTAG00000016144	LCN10
ENSBTAG00000016148	Novel gene
ENSBTAG00000016206	MAOA
ENSBTAG00000016343	KCNIP2
ENSBTAG00000016349	TEAD2
ENSBTAG00000016397	CDYL
ENSBTAG00000016424	MMP25
ENSBTAG00000016456	CDC42BPB
ENSBTAG00000016504	AGAP1
ENSBTAG00000016633	NPY2R
ENSBTAG00000016704	SLC37A2
ENSBTAG00000016722	PGGHG
ENSBTAG00000016758	MLH1
ENSBTAG00000016769	CDK16
ENSBTAG00000016800	SEMA6D
ENSBTAG00000017012	Novel gene
ENSBTAG00000017016	H3-5
ENSBTAG00000017021	MCM4
ENSBTAG00000017064	ING4
ENSBTAG00000017086	GRB10
ENSBTAG00000017165	MATN2
ENSBTAG00000017167	LRAT
ENSBTAG00000017184	ZBTB33
ENSBTAG00000017196	PDIA3
ENSBTAG00000017213	MFAP1
ENSBTAG00000017430	PNCK
ENSBTAG00000017446	E2F8
ENSBTAG00000017524	CBLN4
ENSBTAG00000017633	EIF1AX
ENSBTAG00000017636	AKT1
ENSBTAG00000017639	RPS6KA3
ENSBTAG00000017716	BEGAIN
ENSBTAG00000017751	RGS9
ENSBTAG00000017769	RIBC1
ENSBTAG00000017851	RXRA
ENSBTAG00000017860	HIPK2
ENSBTAG00000018045	SLC12A4
ENSBTAG00000018062	KIAA1522
ENSBTAG00000018077	LYPD3
ENSBTAG00000018112	TBL1X
ENSBTAG00000018123	FBLN5
ENSBTAG00000018214	SHISA2
ENSBTAG00000018218	FAM135B
ENSBTAG00000018248	MGLL
ENSBTAG00000018316	ZMYND15
ENSBTAG00000018317	PPP2R2A
ENSBTAG00000018345	FBXO39
ENSBTAG00000018513	FHL1
ENSBTAG00000018575	TRHDE
ENSBTAG00000018577	SLC7A1
ENSBTAG00000018697	WDR44
ENSBTAG00000018743	C5H12orf29
ENSBTAG00000018784	CTSZ
ENSBTAG00000018909	CREB5
ENSBTAG00000018986	ACSL4
ENSBTAG00000019017	Novel gene
ENSBTAG00000019061	ELF4
ENSBTAG00000019305	EXOG
ENSBTAG00000019375	SCARF2
ENSBTAG00000019508	SEC61A2
ENSBTAG00000019516	COMT
ENSBTAG00000019517	ELN
ENSBTAG00000019574	MAPK12
ENSBTAG00000019623	GRID1
ENSBTAG00000019700	PC
ENSBTAG00000019785	CIC
ENSBTAG00000019791	GRHL3
ENSBTAG00000019820	RAB9B
ENSBTAG00000019855	MAP3K15
ENSBTAG00000019864	MAPK15
ENSBTAG00000019911	COA3
ENSBTAG00000020003	KLHL14
ENSBTAG00000020061	KCNJ12
ENSBTAG00000020074	NKPD1
ENSBTAG00000020133	PPP3CC
ENSBTAG00000020136	CASK
ENSBTAG00000020173	INPP5D
ENSBTAG00000020194	FGF13
ENSBTAG00000020205	PDE8B
ENSBTAG00000020257	PTPN5
ENSBTAG00000020547	BCAP31
ENSBTAG00000020551	ABCD1
ENSBTAG00000020561	KLHL15
ENSBTAG00000020566	BCR
ENSBTAG00000020567	HNRNPLL
ENSBTAG00000020569	CACNA2D1
ENSBTAG00000020644	GPC4
ENSBTAG00000020657	FAT1
ENSBTAG00000020713	BACH2
ENSBTAG00000020750	AFF2
ENSBTAG00000020757	PCBP2
ENSBTAG00000020769	OPCML
ENSBTAG00000020798	C3H1orf94
ENSBTAG00000020956	MPPED2
ENSBTAG00000020987	PTCHD1
ENSBTAG00000021015	INSYN2A
ENSBTAG00000021077	BOLA-DQB
ENSBTAG00000021130	MFSD10
ENSBTAG00000021164	SLMAP
ENSBTAG00000021202	ACOT7
ENSBTAG00000021251	RIPK4
ENSBTAG00000021262	SNRPD3
ENSBTAG00000021282	SGCE
ENSBTAG00000021413	ZIC3
ENSBTAG00000021423	LKAAEAR1
ENSBTAG00000021517	TMEM216
ENSBTAG00000021713	MAMLD1
ENSBTAG00000021717	BDKRB2
ENSBTAG00000021741	RPS6KA2
ENSBTAG00000021764	GLRB
ENSBTAG00000021803	GRAMD4
ENSBTAG00000021843	UBQLN2
ENSBTAG00000021857	ARHGAP21
ENSBTAG00000021885	RSPO4
ENSBTAG00000021923	DSG2
ENSBTAG00000021941	DPP6
ENSBTAG00000021962	BCLAF3
ENSBTAG00000022020	CLDN5
ENSBTAG00000022069	ATXN2
ENSBTAG00000022314	EMD
ENSBTAG00000022381	TET3
ENSBTAG00000022399	Novel gene
ENSBTAG00000022813	TMEM150B
ENSBTAG00000022917	FANK1
ENSBTAG00000022962	DGKK
ENSBTAG00000022986	TAFA5
ENSBTAG00000023064	Novel gene
ENSBTAG00000023073	FAM89A
ENSBTAG00000023270	Novel gene
ENSBTAG00000023670	Novel gene
ENSBTAG00000023806	COBL
ENSBTAG00000023978	Novel gene
ENSBTAG00000024015	PTPRM
ENSBTAG00000024107	INPP5B
ENSBTAG00000024539	SPSB1
ENSBTAG00000024657	ZFP91
ENSBTAG00000024874	MAD2L1
ENSBTAG00000025021	FMN2
ENSBTAG00000025200	ASIC2
ENSBTAG00000025220	NALF1
ENSBTAG00000025442	HSPA1L
ENSBTAG00000026199	ACTB
ENSBTAG00000026319	ASPHD1
ENSBTAG00000026381	TMEM114
ENSBTAG00000026403	CREBBP
ENSBTAG00000026768	TH
ENSBTAG00000027151	ARHGAP26
ENSBTAG00000027320	KCNB1
ENSBTAG00000027464	FGFRL1
ENSBTAG00000027786	Novel gene
ENSBTAG00000029781	bta-mir-106a
ENSBTAG00000029880	MIRLET7E
ENSBTAG00000029918	MIR99B
ENSBTAG00000029973	bta-mir-18b
ENSBTAG00000030179	MAPK8IP2
ENSBTAG00000030180	SHANK3
ENSBTAG00000030209	ARHGDIA
ENSBTAG00000030749	DNAJC6
ENSBTAG00000030897	XRCC2
ENSBTAG00000030930	HMCES
ENSBTAG00000030994	Novel gene
ENSBTAG00000031134	YWHAH
ENSBTAG00000031583	NUPR2
ENSBTAG00000031792	POLR1H
ENSBTAG00000031802	SPATA16
ENSBTAG00000031828	Novel gene
ENSBTAG00000031829	FTSJ1
ENSBTAG00000032051	SULT1C4
ENSBTAG00000032234	STK24
ENSBTAG00000032396	KCTD19
ENSBTAG00000032538	TPRG1
ENSBTAG00000032704	NAPB
ENSBTAG00000032799	Novel gene
ENSBTAG00000032875	BEX2
ENSBTAG00000033137	PSD3
ENSBTAG00000033248	CDH3
ENSBTAG00000033312	ADAM3A
ENSBTAG00000033326	DPEP1
ENSBTAG00000033509	OR4D9
ENSBTAG00000033727	RBPMS
ENSBTAG00000033803	FABP7
ENSBTAG00000033961	RNF217
ENSBTAG00000034069	MAB21L1
ENSBTAG00000034281	MGAT4D
ENSBTAG00000034645	PON3
ENSBTAG00000035081	SERINC2
ENSBTAG00000035945	Novel gene
ENSBTAG00000035998	CKB
ENSBTAG00000036298	Novel gene
ENSBTAG00000036355	bta-mir-671
ENSBTAG00000036361	bta-mir-152
ENSBTAG00000037413	TMEM164
ENSBTAG00000037576	MARCHF11
ENSBTAG00000037616	KCNJ6
ENSBTAG00000037634	Novel gene
ENSBTAG00000037637	5_8S_rRNA
ENSBTAG00000037980	TSEN2
ENSBTAG00000038048	MRC1
ENSBTAG00000038073	bta-mir-1247
ENSBTAG00000038111	Novel gene
ENSBTAG00000038156	DYNLT3
ENSBTAG00000038321	LIPE
ENSBTAG00000038487	ZNF613
ENSBTAG00000038488	TMSB4X
ENSBTAG00000038489	DCDC2C
ENSBTAG00000038546	bta-mir-1284
ENSBTAG00000038682	FAM83H
ENSBTAG00000038756	GLB1L3
ENSBTAG00000038858	CKLF
ENSBTAG00000039195	NHS
ENSBTAG00000039285	Novel gene
ENSBTAG00000039302	ANGPTL6
ENSBTAG00000039377	SLITRK2
ENSBTAG00000039708	AJM1
ENSBTAG00000039784	PRR5
ENSBTAG00000039819	RPH3AL
ENSBTAG00000039888	MAGED2
ENSBTAG00000039933	LRRC3C
ENSBTAG00000040334	MEX3D
ENSBTAG00000042154	Novel gene
ENSBTAG00000042191	Novel gene
ENSBTAG00000042300	U6
ENSBTAG00000043578	DIO3
ENSBTAG00000043581	TXNRD2
ENSBTAG00000043732	U2
ENSBTAG00000043959	PDGFC
ENSBTAG00000043990	KHDRBS2
ENSBTAG00000044033	EDIL3
ENSBTAG00000044198	THAP7
ENSBTAG00000044202	CNKSR2
ENSBTAG00000044766	U6
ENSBTAG00000044830	bta-mir-339a
ENSBTAG00000045121	U1
ENSBTAG00000045808	IL17REL
ENSBTAG00000045864	ZNF581
ENSBTAG00000045877	TSC22D3
ENSBTAG00000045925	CITED1
ENSBTAG00000046012	SOWAHD
ENSBTAG00000046037	SLC25A5
ENSBTAG00000046047	Novel gene
ENSBTAG00000046155	RGN
ENSBTAG00000046379	SLC34A3
ENSBTAG00000046437	bta-mir-210
ENSBTAG00000046520	TCFL5
ENSBTAG00000046671	WFS1
ENSBTAG00000046672	ZDHHC18
ENSBTAG00000046922	TWIST1
ENSBTAG00000047191	KCNA6
ENSBTAG00000047287	MTARC1
ENSBTAG00000047315	PTF1A
ENSBTAG00000047402	FAM170B
ENSBTAG00000047440	Novel gene
ENSBTAG00000047446	bta-mir-2285an
ENSBTAG00000047468	FAM78B
ENSBTAG00000047499	IRX2
ENSBTAG00000047508	ZNF580
ENSBTAG00000047528	C2CD4D
ENSBTAG00000047529	Novel gene
ENSBTAG00000047545	RTL5
ENSBTAG00000047606	MTA1
ENSBTAG00000047699	Novel gene
ENSBTAG00000047939	ZNF75D
ENSBTAG00000047954	ZNF75D
ENSBTAG00000047991	TAF4
ENSBTAG00000047992	C19H17orf107
ENSBTAG00000047996	IFITM10
ENSBTAG00000048049	Novel gene
ENSBTAG00000048098	PKP3
ENSBTAG00000048420	Novel gene
ENSBTAG00000048486	IQANK1
ENSBTAG00000048501	ST8SIA2
ENSBTAG00000048608	5_8S_rRNA
ENSBTAG00000048645	Novel gene
ENSBTAG00000048650	Novel gene
ENSBTAG00000048651	5S_rRNA
ENSBTAG00000048655	NT5E
ENSBTAG00000048768	bta-mir-11983
ENSBTAG00000048774	ALKAL2
ENSBTAG00000048795	Novel gene
ENSBTAG00000048910	U6
ENSBTAG00000048945	Novel gene
ENSBTAG00000048950	ULBP13
ENSBTAG00000049037	U6
ENSBTAG00000049105	Novel gene
ENSBTAG00000049136	OLIG2
ENSBTAG00000049163	TSPAN9
ENSBTAG00000049175	Novel gene
ENSBTAG00000049347	Novel gene
ENSBTAG00000049373	Novel gene
ENSBTAG00000049404	Novel gene
ENSBTAG00000049418	U6
ENSBTAG00000049473	OPRL1
ENSBTAG00000049489	Novel gene
ENSBTAG00000049494	Novel gene
ENSBTAG00000049497	Novel gene
ENSBTAG00000049591	Novel gene
ENSBTAG00000049618	Novel gene
ENSBTAG00000049621	Novel gene
ENSBTAG00000049641	ENOX2
ENSBTAG00000049695	LMX1B
ENSBTAG00000049747	Novel gene
ENSBTAG00000049810	Novel gene
ENSBTAG00000049825	Novel gene
ENSBTAG00000049833	RPL39
ENSBTAG00000049845	HOXD8
ENSBTAG00000049871	5S_rRNA
ENSBTAG00000050006	HOXB6
ENSBTAG00000050061	INCENP
ENSBTAG00000050065	Novel gene
ENSBTAG00000050122	Novel gene
ENSBTAG00000050155	SERPINB6
ENSBTAG00000050169	Novel gene
ENSBTAG00000050186	Novel gene
ENSBTAG00000050227	Novel gene
ENSBTAG00000050245	U2
ENSBTAG00000050257	Novel gene
ENSBTAG00000050292	Novel gene
ENSBTAG00000050337	Novel gene
ENSBTAG00000050343	bta-mir-12015
ENSBTAG00000050344	SNORA73
ENSBTAG00000050357	Novel gene
ENSBTAG00000050369	Novel gene
ENSBTAG00000050385	Novel gene
ENSBTAG00000050399	Novel gene
ENSBTAG00000050493	Novel gene
ENSBTAG00000050504	ARX
ENSBTAG00000050545	U6
ENSBTAG00000050552	U6
ENSBTAG00000050577	bta-mir-12028
ENSBTAG00000050637	Novel gene
ENSBTAG00000050652	Novel gene
ENSBTAG00000050809	GIPC3
ENSBTAG00000050818	Novel gene
ENSBTAG00000050903	Novel gene
ENSBTAG00000050971	Novel gene
ENSBTAG00000050996	Novel gene
ENSBTAG00000051027	Novel gene
ENSBTAG00000051053	SNORA73
ENSBTAG00000051059	Novel gene
ENSBTAG00000051063	Novel gene
ENSBTAG00000051105	GPR26
ENSBTAG00000051207	Novel gene
ENSBTAG00000051212	TMEM86B
ENSBTAG00000051269	Novel gene
ENSBTAG00000051271	Novel gene
ENSBTAG00000051277	Novel gene
ENSBTAG00000051337	Novel gene
ENSBTAG00000051354	Novel gene
ENSBTAG00000051364	Novel gene
ENSBTAG00000051392	Novel gene
ENSBTAG00000051436	Novel gene
ENSBTAG00000051449	U6
ENSBTAG00000051465	bta-mir-7861
ENSBTAG00000051485	Novel gene
ENSBTAG00000051542	Novel gene
ENSBTAG00000051668	OR8S10
ENSBTAG00000051720	Novel gene
ENSBTAG00000051730	Novel gene
ENSBTAG00000051816	Novel gene
ENSBTAG00000051877	Novel gene
ENSBTAG00000051947	PTMA
ENSBTAG00000051995	Novel gene
ENSBTAG00000052026	Novel gene
ENSBTAG00000052140	AIF1L
ENSBTAG00000052151	Novel gene
ENSBTAG00000052323	MAZ
ENSBTAG00000052343	Novel gene
ENSBTAG00000052369	Novel gene
ENSBTAG00000052371	Novel gene
ENSBTAG00000052413	GNAS
ENSBTAG00000052525	CHCHD5
ENSBTAG00000052537	Novel gene
ENSBTAG00000052584	Novel gene
ENSBTAG00000052586	Novel gene
ENSBTAG00000052730	Novel gene
ENSBTAG00000052747	Novel gene
ENSBTAG00000052881	5S_rRNA
ENSBTAG00000052951	Novel gene
ENSBTAG00000052953	Novel gene
ENSBTAG00000052989	FZD8
ENSBTAG00000053288	Novel gene
ENSBTAG00000053345	Novel gene
ENSBTAG00000053407	Novel gene
ENSBTAG00000053414	Novel gene
ENSBTAG00000053518	Novel gene
ENSBTAG00000053522	Novel gene
ENSBTAG00000053532	Novel gene
ENSBTAG00000053577	Novel gene
ENSBTAG00000053621	H2AC15
ENSBTAG00000053653	Novel gene
ENSBTAG00000053696	Novel gene
ENSBTAG00000053714	Novel gene
ENSBTAG00000053770	Novel gene
ENSBTAG00000053793	Novel gene
ENSBTAG00000053867	Novel gene
ENSBTAG00000053875	Novel gene
ENSBTAG00000053916	MKRN3
ENSBTAG00000053994	Novel gene
ENSBTAG00000054000	Novel gene
ENSBTAG00000054057	NRG1
ENSBTAG00000054137	Novel gene
ENSBTAG00000054151	MEI4
ENSBTAG00000054225	Novel gene
ENSBTAG00000054257	bta-mir-2887-1
ENSBTAG00000054342	MIC1
ENSBTAG00000054345	Novel gene
ENSBTAG00000054358	Novel gene
ENSBTAG00000054472	bta-mir-10177
ENSBTAG00000054495	Novel gene
ENSBTAG00000054518	Novel gene
ENSBTAG00000054549	Novel gene
ENSBTAG00000054561	Novel gene
ENSBTAG00000054642	Novel gene
ENSBTAG00000054661	bta-mir-2887-1
ENSBTAG00000054664	Novel gene
ENSBTAG00000054681	bta-mir-11986c
ENSBTAG00000054742	Novel gene
ENSBTAG00000054745	Novel gene
ENSBTAG00000054807	Novel gene
ENSBTAG00000054931	CACNG4
ENSBTAG00000055026	Novel gene
ENSBTAG00000055069	Novel gene
ENSBTAG00000055114	DLEU7
ENSBTAG00000055118	IGLL1
ENSBTAG00000055135	Novel gene
ENSBTAG00000055146	5S_rRNA
ENSBTAG00000055278	NEGR1

## Sheet: CHH_P_Genes
Ensembl ID	Gene Symbol
ENSBTAG00000007494	SMARCA2
ENSBTAG00000008606	EXOC3
ENSBTAG00000012005	IFT43
ENSBTAG00000013875	VAX1
ENSBTAG00000021185	CRX
ENSBTAG00000039766	FBRSL1
ENSBTAG00000039879	Novel gene
ENSBTAG00000048010	NUDT14
ENSBTAG00000050041	Novel gene
ENSBTAG00000050090	Novel gene

## Sheet: CHG_P_Genes
Ensembl ID	Gene Symbol
ENSBTAG00000015685	KIF12
ENSBTAG00000053964	Novel gene
ENSBTAG00000054128	Novel gene

## Sheet: Overlap_P_Genes
P_genes
CG_CHH		CG_CHG		CHH_CHG		All 3
ENSBTAG00000012319	KCNE5			ENSBTAG00000027825	Novel gene
