# Supplementary material for: Extensive differential DNA methylation between tuberculosis skin test positive and skin test negative cattle
Source: BMC Genomics. 2024 Aug 6;25:762. doi: 10.1186/s12864-024-10574-x (PMC11301934; doi:10.1186/s12864-024-10574-x)
Supplement: Supplementary file 7 — Supplementary Material 7 - Supplementary Table S5: GO enrichment analysis showing enriched GO terms (biological processes, cellular component and molecular function) for both DMR and DPMG genes from M. bovis-infected and non-infected control animals [file 12864_2024_10574_MOESM7_ESM.xlsx]

## Sheet: DMR_genes
GO_accession	Description	Term_type	Over_represented_pValue	Corrected_pValue	DMR_item	DMR_list	Bg_item	Bg_list	DMR genes
GO:0005488	binding	molecular_function	4.1776e-05	0.19275	1912	2727	11027	18224	ENSBTAG00000001257,ENSBTAG00000007661,ENSBTAG00000008301,ENSBTAG00000009581,ENSBTAG00000001076,ENSBTAG00000013247,ENSBTAG00000013873,ENSBTAG00000002341,ENSBTAG00000007384,ENSBTAG00000008631,ENSBTAG00000052845,ENSBTAG00000012943,ENSBTAG00000045715,ENSBTAG00000045810,ENSBTAG00000003983,ENSBTAG00000001332,ENSBTAG00000048428,ENSBTAG00000009845,ENSBTAG00000011558,ENSBTAG00000054008,ENSBTAG00000000623,…
GO:0004803	transposase activity	molecular_function	0.00021425	0.36658	10	2727	21	18224	ENSBTAG00000017157,ENSBTAG00000022744,ENSBTAG00000000958,ENSBTAG00000037703,ENSBTAG00000047828,ENSBTAG00000048160,ENSBTAG00000004639,ENSBTAG00000010986,ENSBTAG00000013292,ENSBTAG00000006515
GO:0005515	protein binding	molecular_function	0.00023835	0.36658	1104	2727	5731	18224	ENSBTAG00000038990,ENSBTAG00000044153,ENSBTAG00000050783,ENSBTAG00000014580,ENSBTAG00000020346,ENSBTAG00000000746,ENSBTAG00000018697,ENSBTAG00000023840,ENSBTAG00000012148,ENSBTAG00000017321,ENSBTAG00000017195,ENSBTAG00000015333,ENSBTAG00000019455,ENSBTAG00000009381,ENSBTAG00000012387,ENSBTAG00000017139,ENSBTAG00000025853,ENSBTAG00000018133,ENSBTAG00000035705,ENSBTAG00000021527,ENSBTAG00000014119,…
GO:0015925	galactosidase activity	molecular_function	0.0010511	1	6	2727	9	18224	ENSBTAG00000019256,ENSBTAG00000018390,ENSBTAG00000015254,ENSBTAG00000038756,ENSBTAG00000008376,ENSBTAG00000019857
GO:0005085	guanyl-nucleotide exchange factor activity	molecular_function	0.0016365	1	45	2727	122	18224	ENSBTAG00000019630,ENSBTAG00000020566,ENSBTAG00000013110,ENSBTAG00000019058,ENSBTAG00000011092,ENSBTAG00000015609,ENSBTAG00000020984,ENSBTAG00000000682,ENSBTAG00000006870,ENSBTAG00000014945,ENSBTAG00000000684,ENSBTAG00000019072,ENSBTAG00000006789,ENSBTAG00000003245,ENSBTAG00000014189,ENSBTAG00000009679,ENSBTAG00000015419,ENSBTAG00000037383,ENSBTAG00000019545,ENSBTAG00000012729,ENSBTAG00000014091,…
GO:0018101	protein citrullination	biological_process	0.0041094	1	4	2727	5	18224	ENSBTAG00000012052,ENSBTAG00000012043,ENSBTAG00000003403,ENSBTAG00000002138
GO:0019882	antigen processing and presentation	biological_process	0.0041916	1	10	2727	36	18224	ENSBTAG00000004824,ENSBTAG00000045923,ENSBTAG00000024751,ENSBTAG00000009624,ENSBTAG00000002069,ENSBTAG00000048364,ENSBTAG00000048950,ENSBTAG00000009656,ENSBTAG00000023970,ENSBTAG00000012451
GO:0031323	regulation of cellular metabolic process	biological_process	0.0066737	1	354	2727	1974	18224	ENSBTAG00000011802,ENSBTAG00000019277,ENSBTAG00000013277,ENSBTAG00000009048,ENSBTAG00000004462,ENSBTAG00000003928,ENSBTAG00000012991,ENSBTAG00000004291,ENSBTAG00000000920,ENSBTAG00000007388,ENSBTAG00000013499,ENSBTAG00000026356,ENSBTAG00000002287,ENSBTAG00000006194,ENSBTAG00000018270,ENSBTAG00000025329,ENSBTAG00000009496,ENSBTAG00000018589,ENSBTAG00000015836,ENSBTAG00000000625,ENSBTAG00000009169,…
GO:0019054	modulation by virus of host process	biological_process	0.0075424	1	8	2727	20	18224	ENSBTAG00000001492,ENSBTAG00000001948,ENSBTAG00000019820,ENSBTAG00000013253,ENSBTAG00000019532,ENSBTAG00000007723,ENSBTAG00000014782,ENSBTAG00000016769
GO:0044068	modulation by symbiont of host cellular process	biological_process	0.0075424	1	8	2727	20	18224	ENSBTAG00000019532,ENSBTAG00000014782,ENSBTAG00000016769,ENSBTAG00000007723,ENSBTAG00000019820,ENSBTAG00000001948,ENSBTAG00000001492,ENSBTAG00000013253
GO:0019222	regulation of metabolic process	biological_process	0.0078628	1	362	2727	2021	18224	ENSBTAG00000038635,ENSBTAG00000018689,ENSBTAG00000019808,ENSBTAG00000017694,ENSBTAG00000007661,ENSBTAG00000018642,ENSBTAG00000002341,ENSBTAG00000012025,ENSBTAG00000019065,ENSBTAG00000021614,ENSBTAG00000004940,ENSBTAG00000014698,ENSBTAG00000005275,ENSBTAG00000045925,ENSBTAG00000038972,ENSBTAG00000002474,ENSBTAG00000021962,ENSBTAG00000003955,ENSBTAG00000002849,ENSBTAG00000012599,ENSBTAG00000050523,…
GO:0042611	MHC protein complex	cellular_component	0.0080675	1	7	2727	25	18224	ENSBTAG00000012451,ENSBTAG00000024751,ENSBTAG00000045923,ENSBTAG00000023970,ENSBTAG00000009656,ENSBTAG00000048950,ENSBTAG00000048364
GO:0042613	MHC class II protein complex	cellular_component	0.0080675	1	7	2727	25	18224	ENSBTAG00000009656,ENSBTAG00000023970,ENSBTAG00000048364,ENSBTAG00000048950,ENSBTAG00000012451,ENSBTAG00000024751,ENSBTAG00000045923
GO:0006955	immune response	biological_process	0.0082882	1	47	2727	252	18224	ENSBTAG00000012305,ENSBTAG00000045923,ENSBTAG00000017697,ENSBTAG00000013165,ENSBTAG00000020674,ENSBTAG00000012451,ENSBTAG00000051047,ENSBTAG00000020215,ENSBTAG00000015150,ENSBTAG00000004824,ENSBTAG00000020569,ENSBTAG00000024751,ENSBTAG00000014900,ENSBTAG00000014405,ENSBTAG00000048364,ENSBTAG00000048950,ENSBTAG00000023144,ENSBTAG00000055259,ENSBTAG00000012798,ENSBTAG00000011563,ENSBTAG00000006031,…
GO:0004668	protein-arginine deiminase activity	molecular_function	0.0087646	1	4	2727	6	18224	ENSBTAG00000002138,ENSBTAG00000012052,ENSBTAG00000012043,ENSBTAG00000003403
GO:0006355	regulation of transcription, DNA-templated	biological_process	0.0088712	1	323	2727	1793	18224	ENSBTAG00000012025,ENSBTAG00000021614,ENSBTAG00000014698,ENSBTAG00000038972,ENSBTAG00000045925,ENSBTAG00000021962,ENSBTAG00000002474,ENSBTAG00000002849,ENSBTAG00000012599,ENSBTAG00000014597,ENSBTAG00000050523,ENSBTAG00000038635,ENSBTAG00000019808,ENSBTAG00000018689,ENSBTAG00000017694,ENSBTAG00000007661,ENSBTAG00000002341,ENSBTAG00000018642,ENSBTAG00000017851,ENSBTAG00000013136,ENSBTAG00000015037,…
GO:1903506	regulation of nucleic acid-templated transcription	biological_process	0.0088712	1	323	2727	1793	18224	ENSBTAG00000017594,ENSBTAG00000019707,ENSBTAG00000024878,ENSBTAG00000001173,ENSBTAG00000027197,ENSBTAG00000019183,ENSBTAG00000018909,ENSBTAG00000015505,ENSBTAG00000004313,ENSBTAG00000002633,ENSBTAG00000006143,ENSBTAG00000017021,ENSBTAG00000011001,ENSBTAG00000051245,ENSBTAG00000002996,ENSBTAG00000021210,ENSBTAG00000015907,ENSBTAG00000015904,ENSBTAG00000001649,ENSBTAG00000015986,ENSBTAG00000049896,…
GO:2001141	regulation of RNA biosynthetic process	biological_process	0.0088712	1	323	2727	1793	18224	ENSBTAG00000012384,ENSBTAG00000013736,ENSBTAG00000010927,ENSBTAG00000021351,ENSBTAG00000015766,ENSBTAG00000009126,ENSBTAG00000004277,ENSBTAG00000004094,ENSBTAG00000046684,ENSBTAG00000010002,ENSBTAG00000012380,ENSBTAG00000006222,ENSBTAG00000044158,ENSBTAG00000001120,ENSBTAG00000047499,ENSBTAG00000026896,ENSBTAG00000047572,ENSBTAG00000039091,ENSBTAG00000047954,ENSBTAG00000008523,ENSBTAG00000047717,…
GO:1902531	regulation of intracellular signal transduction	biological_process	0.0089123	1	45	2727	137	18224	ENSBTAG00000000146,ENSBTAG00000014172,ENSBTAG00000005514,ENSBTAG00000011643,ENSBTAG00000009495,ENSBTAG00000014091,ENSBTAG00000012729,ENSBTAG00000015377,ENSBTAG00000020000,ENSBTAG00000019545,ENSBTAG00000037383,ENSBTAG00000015419,ENSBTAG00000009679,ENSBTAG00000006789,ENSBTAG00000019072,ENSBTAG00000000684,ENSBTAG00000014782,ENSBTAG00000016525,ENSBTAG00000014945,ENSBTAG00000009169,ENSBTAG00000015609,…
GO:0019899	enzyme binding	molecular_function	0.0090379	1	64	2727	218	18224	ENSBTAG00000008736,ENSBTAG00000037383,ENSBTAG00000019545,ENSBTAG00000015419,ENSBTAG00000000146,ENSBTAG00000014172,ENSBTAG00000021523,ENSBTAG00000011699,ENSBTAG00000011822,ENSBTAG00000019058,ENSBTAG00000011772,ENSBTAG00000006789,ENSBTAG00000000682,ENSBTAG00000015860,ENSBTAG00000001551,ENSBTAG00000030259,ENSBTAG00000020726,ENSBTAG00000008585,ENSBTAG00000001305,ENSBTAG00000014612,ENSBTAG00000004194,…
GO:0005158	insulin receptor binding	molecular_function	0.0093598	1	8	2727	18	18224	ENSBTAG00000009861,ENSBTAG00000012019,ENSBTAG00000021308,ENSBTAG00000006535,ENSBTAG00000009742,ENSBTAG00000046753,ENSBTAG00000046957,ENSBTAG00000047975
GO:0051252	regulation of RNA metabolic process	biological_process	0.0099962	1	323	2727	1798	18224	ENSBTAG00000003711,ENSBTAG00000017339,ENSBTAG00000015335,ENSBTAG00000008062,ENSBTAG00000021553,ENSBTAG00000015527,ENSBTAG00000021427,ENSBTAG00000002668,ENSBTAG00000016230,ENSBTAG00000026403,ENSBTAG00000007270,ENSBTAG00000015988,ENSBTAG00000021458,ENSBTAG00000049010,ENSBTAG00000018600,ENSBTAG00000020713,ENSBTAG00000013128,ENSBTAG00000017542,ENSBTAG00000047606,ENSBTAG00000007142,ENSBTAG00000005546,…
GO:0080090	regulation of primary metabolic process	biological_process	0.010152	1	337	2727	1879	18224	ENSBTAG00000047954,ENSBTAG00000039091,ENSBTAG00000047572,ENSBTAG00000026896,ENSBTAG00000004151,ENSBTAG00000047717,ENSBTAG00000008523,ENSBTAG00000021924,ENSBTAG00000002730,ENSBTAG00000014620,ENSBTAG00000009420,ENSBTAG00000004407,ENSBTAG00000010927,ENSBTAG00000012384,ENSBTAG00000013736,ENSBTAG00000010002,ENSBTAG00000046684,ENSBTAG00000004094,ENSBTAG00000021351,ENSBTAG00000004277,ENSBTAG00000015766,…
GO:0051171	regulation of nitrogen compound metabolic process	biological_process	0.011448	1	335	2727	1873	18224	ENSBTAG00000037962,ENSBTAG00000039065,ENSBTAG00000010116,ENSBTAG00000020445,ENSBTAG00000004742,ENSBTAG00000011283,ENSBTAG00000006017,ENSBTAG00000009950,ENSBTAG00000008520,ENSBTAG00000011772,ENSBTAG00000010681,ENSBTAG00000000535,ENSBTAG00000051572,ENSBTAG00000052375,ENSBTAG00000004879,ENSBTAG00000025181,ENSBTAG00000049695,ENSBTAG00000002948,ENSBTAG00000004073,ENSBTAG00000005572,ENSBTAG00000010414,…
GO:0005216	ion channel activity	molecular_function	0.011483	1	104	2727	425	18224	ENSBTAG00000004608,ENSBTAG00000017209,ENSBTAG00000046413,ENSBTAG00000051102,ENSBTAG00000017021,ENSBTAG00000032527,ENSBTAG00000003014,ENSBTAG00000018975,ENSBTAG00000000031,ENSBTAG00000004078,ENSBTAG00000053527,ENSBTAG00000014828,ENSBTAG00000016613,ENSBTAG00000004515,ENSBTAG00000047003,ENSBTAG00000019277,ENSBTAG00000002644,ENSBTAG00000007517,ENSBTAG00000010128,ENSBTAG00000020455,ENSBTAG00000025642,…
GO:0022838	substrate-specific channel activity	molecular_function	0.011483	1	104	2727	425	18224	ENSBTAG00000004608,ENSBTAG00000017209,ENSBTAG00000018975,ENSBTAG00000003014,ENSBTAG00000000031,ENSBTAG00000032527,ENSBTAG00000004078,ENSBTAG00000046413,ENSBTAG00000051102,ENSBTAG00000017021,ENSBTAG00000047003,ENSBTAG00000053527,ENSBTAG00000004515,ENSBTAG00000014828,ENSBTAG00000016613,ENSBTAG00000020455,ENSBTAG00000010128,ENSBTAG00000021764,ENSBTAG00000025642,ENSBTAG00000002644,ENSBTAG00000019277,…
GO:0004565	beta-galactosidase activity	molecular_function	0.011608	1	4	2727	6	18224	ENSBTAG00000019857,ENSBTAG00000038756,ENSBTAG00000015254,ENSBTAG00000018390
GO:0009628	response to abiotic stimulus	biological_process	0.011737	1	7	2727	12	18224	ENSBTAG00000006943,ENSBTAG00000020359,ENSBTAG00000003245,ENSBTAG00000006535,ENSBTAG00000015878,ENSBTAG00000015008,ENSBTAG00000000682
GO:0007265	Ras protein signal transduction	biological_process	0.011874	1	32	2727	89	18224	ENSBTAG00000009679,ENSBTAG00000014945,ENSBTAG00000019072,ENSBTAG00000000684,ENSBTAG00000006789,ENSBTAG00000015609,ENSBTAG00000020566,ENSBTAG00000013110,ENSBTAG00000019058,ENSBTAG00000014172,ENSBTAG00000005514,ENSBTAG00000000146,ENSBTAG00000011643,ENSBTAG00000012729,ENSBTAG00000014091,ENSBTAG00000019545,ENSBTAG00000037383,ENSBTAG00000015419,ENSBTAG00000004511,ENSBTAG00000010047,ENSBTAG00000033137,…
GO:0046578	regulation of Ras protein signal transduction	biological_process	0.011874	1	32	2727	89	18224	ENSBTAG00000006789,ENSBTAG00000019072,ENSBTAG00000000684,ENSBTAG00000014945,ENSBTAG00000009679,ENSBTAG00000013110,ENSBTAG00000019058,ENSBTAG00000020566,ENSBTAG00000015609,ENSBTAG00000014091,ENSBTAG00000012729,ENSBTAG00000014172,ENSBTAG00000005514,ENSBTAG00000000146,ENSBTAG00000011643,ENSBTAG00000015419,ENSBTAG00000019545,ENSBTAG00000037383,ENSBTAG00000007384,ENSBTAG00000005670,ENSBTAG00000033137,…
GO:0002376	immune system process	biological_process	0.012288	1	53	2727	299	18224	ENSBTAG00000017697,ENSBTAG00000045923,ENSBTAG00000012305,ENSBTAG00000051047,ENSBTAG00000020215,ENSBTAG00000015150,ENSBTAG00000010880,ENSBTAG00000013165,ENSBTAG00000020674,ENSBTAG00000012451,ENSBTAG00000055259,ENSBTAG00000011563,ENSBTAG00000006031,ENSBTAG00000012798,ENSBTAG00000048950,ENSBTAG00000023144,ENSBTAG00000048364,ENSBTAG00000017750,ENSBTAG00000045588,ENSBTAG00000017834,ENSBTAG00000009656,…
GO:0015267	channel activity	molecular_function	0.012473	1	104	2727	426	18224	ENSBTAG00000020455,ENSBTAG00000010128,ENSBTAG00000021764,ENSBTAG00000025642,ENSBTAG00000002644,ENSBTAG00000019277,ENSBTAG00000007517,ENSBTAG00000047003,ENSBTAG00000053527,ENSBTAG00000004515,ENSBTAG00000016613,ENSBTAG00000014828,ENSBTAG00000018975,ENSBTAG00000003014,ENSBTAG00000000031,ENSBTAG00000032527,ENSBTAG00000004078,ENSBTAG00000046413,ENSBTAG00000051102,ENSBTAG00000017021,ENSBTAG00000004608,…
GO:0022803	passive transmembrane transporter activity	molecular_function	0.012473	1	104	2727	426	18224	ENSBTAG00000025200,ENSBTAG00000013736,ENSBTAG00000018097,ENSBTAG00000002082,ENSBTAG00000019623,ENSBTAG00000011344,ENSBTAG00000009657,ENSBTAG00000005800,ENSBTAG00000019997,ENSBTAG00000000376,ENSBTAG00000036304,ENSBTAG00000019355,ENSBTAG00000045610,ENSBTAG00000013665,ENSBTAG00000054315,ENSBTAG00000045994,ENSBTAG00000054592,ENSBTAG00000002252,ENSBTAG00000047191,ENSBTAG00000020221,ENSBTAG00000000082,…
GO:0019219	regulation of nucleobase-containing compound metabolic process	biological_process	0.012747	1	323	2727	1808	18224	ENSBTAG00000005546,ENSBTAG00000007142,ENSBTAG00000047606,ENSBTAG00000020713,ENSBTAG00000017542,ENSBTAG00000013128,ENSBTAG00000018600,ENSBTAG00000049010,ENSBTAG00000007634,ENSBTAG00000009245,ENSBTAG00000016078,ENSBTAG00000021427,ENSBTAG00000021553,ENSBTAG00000015527,ENSBTAG00000015335,ENSBTAG00000017339,ENSBTAG00000008062,ENSBTAG00000003711,ENSBTAG00000021458,ENSBTAG00000015988,ENSBTAG00000007270,…
GO:0006313	transposition, DNA-mediated	biological_process	0.013388	1	11	2727	35	18224	ENSBTAG00000017157,ENSBTAG00000038048,ENSBTAG00000022744,ENSBTAG00000000958,ENSBTAG00000037703,ENSBTAG00000010986,ENSBTAG00000004639,ENSBTAG00000048160,ENSBTAG00000047828,ENSBTAG00000013292,ENSBTAG00000006515
GO:0032196	transposition	biological_process	0.013388	1	11	2727	35	18224	ENSBTAG00000037703,ENSBTAG00000022744,ENSBTAG00000000958,ENSBTAG00000038048,ENSBTAG00000017157,ENSBTAG00000006515,ENSBTAG00000013292,ENSBTAG00000048160,ENSBTAG00000047828,ENSBTAG00000004639,ENSBTAG00000010986
GO:0005795	Golgi stack	cellular_component	0.01417	1	7	2727	14	18224	ENSBTAG00000014371,ENSBTAG00000024814,ENSBTAG00000008167,ENSBTAG00000014661,ENSBTAG00000004613,ENSBTAG00000036355,ENSBTAG00000015058
GO:0010556	regulation of macromolecule biosynthetic process	biological_process	0.014318	1	324	2727	1817	18224	ENSBTAG00000017365,ENSBTAG00000026788,ENSBTAG00000011717,ENSBTAG00000009265,ENSBTAG00000033330,ENSBTAG00000004046,ENSBTAG00000018019,ENSBTAG00000001819,ENSBTAG00000045695,ENSBTAG00000010659,ENSBTAG00000025522,ENSBTAG00000049481,ENSBTAG00000012014,ENSBTAG00000001612,ENSBTAG00000016257,ENSBTAG00000004015,ENSBTAG00000002633,ENSBTAG00000004313,ENSBTAG00000011001,ENSBTAG00000017021,ENSBTAG00000006143,…
GO:0031326	regulation of cellular biosynthetic process	biological_process	0.014318	1	324	2727	1817	18224	ENSBTAG00000040555,ENSBTAG00000019979,ENSBTAG00000000803,ENSBTAG00000053735,ENSBTAG00000020701,ENSBTAG00000049566,ENSBTAG00000016613,ENSBTAG00000009214,ENSBTAG00000019174,ENSBTAG00000017435,ENSBTAG00000001879,ENSBTAG00000002138,ENSBTAG00000026371,ENSBTAG00000003532,ENSBTAG00000011715,ENSBTAG00000002349,ENSBTAG00000008448,ENSBTAG00000020423,ENSBTAG00000000656,ENSBTAG00000017802,ENSBTAG00000004561,…
GO:2000112	regulation of cellular macromolecule biosynthetic process	biological_process	0.014318	1	324	2727	1817	18224	ENSBTAG00000004641,ENSBTAG00000034796,ENSBTAG00000003540,ENSBTAG00000030222,ENSBTAG00000004588,ENSBTAG00000046699,ENSBTAG00000005353,ENSBTAG00000001838,ENSBTAG00000000845,ENSBTAG00000008232,ENSBTAG00000018681,ENSBTAG00000001333,ENSBTAG00000013442,ENSBTAG00000005952,ENSBTAG00000012636,ENSBTAG00000005915,ENSBTAG00000001241,ENSBTAG00000019061,ENSBTAG00000021993,ENSBTAG00000009663,ENSBTAG00000012798,…
GO:0060255	regulation of macromolecule metabolic process	biological_process	0.014397	1	341	2727	1911	18224	ENSBTAG00000038428,ENSBTAG00000008937,ENSBTAG00000000040,ENSBTAG00000012407,ENSBTAG00000009851,ENSBTAG00000002294,ENSBTAG00000055110,ENSBTAG00000012915,ENSBTAG00000017599,ENSBTAG00000046152,ENSBTAG00000013596,ENSBTAG00000018404,ENSBTAG00000004870,ENSBTAG00000007599,ENSBTAG00000014063,ENSBTAG00000026247,ENSBTAG00000008283,ENSBTAG00000024115,ENSBTAG00000011162,ENSBTAG00000021523,ENSBTAG00000008605,…
GO:0009889	regulation of biosynthetic process	biological_process	0.014492	1	324	2727	1818	18224	ENSBTAG00000018019,ENSBTAG00000001819,ENSBTAG00000010659,ENSBTAG00000045695,ENSBTAG00000026788,ENSBTAG00000017365,ENSBTAG00000011717,ENSBTAG00000033330,ENSBTAG00000009265,ENSBTAG00000004046,ENSBTAG00000012014,ENSBTAG00000016257,ENSBTAG00000001612,ENSBTAG00000004015,ENSBTAG00000025522,ENSBTAG00000049481,ENSBTAG00000017594,ENSBTAG00000019707,ENSBTAG00000019183,ENSBTAG00000018909,ENSBTAG00000015505,…
GO:0030955	potassium ion binding	molecular_function	0.015249	1	17	2727	60	18224	ENSBTAG00000047003,ENSBTAG00000051978,ENSBTAG00000053527,ENSBTAG00000020192,ENSBTAG00000002082,ENSBTAG00000008279,ENSBTAG00000018097,ENSBTAG00000001898,ENSBTAG00000010128,ENSBTAG00000009657,ENSBTAG00000020221,ENSBTAG00000045994,ENSBTAG00000002604,ENSBTAG00000004608,ENSBTAG00000004870,ENSBTAG00000000791,ENSBTAG00000054315
GO:0031420	alkali metal ion binding	molecular_function	0.015249	1	17	2727	60	18224	ENSBTAG00000047003,ENSBTAG00000051978,ENSBTAG00000053527,ENSBTAG00000020192,ENSBTAG00000002082,ENSBTAG00000008279,ENSBTAG00000018097,ENSBTAG00000001898,ENSBTAG00000010128,ENSBTAG00000009657,ENSBTAG00000020221,ENSBTAG00000045994,ENSBTAG00000002604,ENSBTAG00000004608,ENSBTAG00000004870,ENSBTAG00000000791,ENSBTAG00000054315
GO:0015298	solute:cation antiporter activity	molecular_function	0.01591	1	10	2727	26	18224	ENSBTAG00000013222,ENSBTAG00000031178,ENSBTAG00000024075,ENSBTAG00000003290,ENSBTAG00000009673,ENSBTAG00000015704,ENSBTAG00000008969,ENSBTAG00000008766,ENSBTAG00000004629,ENSBTAG00000001706
GO:0015299	solute:proton antiporter activity	molecular_function	0.01591	1	10	2727	26	18224	ENSBTAG00000009673,ENSBTAG00000001706,ENSBTAG00000015704,ENSBTAG00000008969,ENSBTAG00000008766,ENSBTAG00000004629,ENSBTAG00000013222,ENSBTAG00000031178,ENSBTAG00000003290,ENSBTAG00000024075
GO:0010468	regulation of gene expression	biological_process	0.016303	1	330	2727	1851	18224	ENSBTAG00000010681,ENSBTAG00000000535,ENSBTAG00000051572,ENSBTAG00000052375,ENSBTAG00000008520,ENSBTAG00000011772,ENSBTAG00000004742,ENSBTAG00000011283,ENSBTAG00000020445,ENSBTAG00000009950,ENSBTAG00000006017,ENSBTAG00000037962,ENSBTAG00000039065,ENSBTAG00000010116,ENSBTAG00000037400,ENSBTAG00000010414,ENSBTAG00000011312,ENSBTAG00000019504,ENSBTAG00000023795,ENSBTAG00000049122,ENSBTAG00000004073,…
GO:0008285	negative regulation of cell proliferation	biological_process	0.01647	1	4	2727	6	18224	ENSBTAG00000021196,ENSBTAG00000021158,ENSBTAG00000034220,ENSBTAG00000013244
GO:0018022	peptidyl-lysine methylation	biological_process	0.016976	1	6	2727	13	18224	ENSBTAG00000013136,ENSBTAG00000002948,ENSBTAG00000011715,ENSBTAG00000012148,ENSBTAG00000010210,ENSBTAG00000001417
GO:0034968	histone lysine methylation	biological_process	0.016976	1	6	2727	13	18224	ENSBTAG00000010210,ENSBTAG00000001417,ENSBTAG00000002948,ENSBTAG00000013136,ENSBTAG00000011715,ENSBTAG00000012148
GO:0005975	carbohydrate metabolic process	biological_process	0.01773	1	80	2727	385	18224	ENSBTAG00000007368,ENSBTAG00000007002,ENSBTAG00000017759,ENSBTAG00000013632,ENSBTAG00000016021,ENSBTAG00000015086,ENSBTAG00000004269,ENSBTAG00000013832,ENSBTAG00000006943,ENSBTAG00000003759,ENSBTAG00000004165,ENSBTAG00000003196,ENSBTAG00000038756,ENSBTAG00000026913,ENSBTAG00000015187,ENSBTAG00000000382,ENSBTAG00000032277,ENSBTAG00000019256,ENSBTAG00000009826,ENSBTAG00000012961,ENSBTAG00000009245,…
GO:0018205	peptidyl-lysine modification	biological_process	0.018733	1	8	2727	22	18224	ENSBTAG00000006941,ENSBTAG00000012148,ENSBTAG00000011715,ENSBTAG00000013136,ENSBTAG00000002948,ENSBTAG00000026403,ENSBTAG00000001417,ENSBTAG00000010210
GO:0051056	regulation of small GTPase mediated signal transduction	biological_process	0.01902	1	35	2727	100	18224	ENSBTAG00000007120,ENSBTAG00000010047,ENSBTAG00000004511,ENSBTAG00000033137,ENSBTAG00000005670,ENSBTAG00000014178,ENSBTAG00000007384,ENSBTAG00000030259,ENSBTAG00000001551,ENSBTAG00000015860,ENSBTAG00000017289,ENSBTAG00000008585,ENSBTAG00000017850,ENSBTAG00000020726,ENSBTAG00000003237,ENSBTAG00000018225,ENSBTAG00000015609,ENSBTAG00000020566,ENSBTAG00000013110,ENSBTAG00000019058,ENSBTAG00000009679,…
GO:0051020	GTPase binding	molecular_function	0.019301	1	51	2727	160	18224	ENSBTAG00000003237,ENSBTAG00000020791,ENSBTAG00000004194,ENSBTAG00000014612,ENSBTAG00000017289,ENSBTAG00000006998,ENSBTAG00000045588,ENSBTAG00000017850,ENSBTAG00000020726,ENSBTAG00000008585,ENSBTAG00000030259,ENSBTAG00000001551,ENSBTAG00000015860,ENSBTAG00000015375,ENSBTAG00000007384,ENSBTAG00000005984,ENSBTAG00000005670,ENSBTAG00000004511,ENSBTAG00000010047,ENSBTAG00000033137,ENSBTAG00000012443,…
GO:0004174	electron-transferring-flavoprotein dehydrogenase activity	molecular_function	0.01993	1	2	2727	2	18224	ENSBTAG00000012072,ENSBTAG00000016679
GO:0016649	oxidoreductase activity, acting on the CH-NH group of donors, quinone or similar compound as acceptor	molecular_function	0.01993	1	2	2727	2	18224	ENSBTAG00000016679,ENSBTAG00000012072
GO:0030286	dynein complex	cellular_component	0.020107	1	12	2727	22	18224	ENSBTAG00000049566,ENSBTAG00000013078,ENSBTAG00000008605,ENSBTAG00000000920,ENSBTAG00000016523,ENSBTAG00000021972,ENSBTAG00000014063,ENSBTAG00000022509,ENSBTAG00000004976,ENSBTAG00000016598,ENSBTAG00000018560,ENSBTAG00000000675
GO:0009415	response to water	biological_process	0.02067	1	4	2727	5	18224	ENSBTAG00000003245,ENSBTAG00000006943,ENSBTAG00000000682,ENSBTAG00000006535
GO:0006351	transcription, DNA-templated	biological_process	0.020904	1	366	2727	2178	18224	ENSBTAG00000007159,ENSBTAG00000014166,ENSBTAG00000014560,ENSBTAG00000052955,ENSBTAG00000027875,ENSBTAG00000014469,ENSBTAG00000018607,ENSBTAG00000021841,ENSBTAG00000008607,ENSBTAG00000033315,ENSBTAG00000012297,ENSBTAG00000013010,ENSBTAG00000006273,ENSBTAG00000006218,ENSBTAG00000040490,ENSBTAG00000015187,ENSBTAG00000011699,ENSBTAG00000001629,ENSBTAG00000007489,ENSBTAG00000024115,ENSBTAG00000011162,…
GO:0097659	nucleic acid-templated transcription	biological_process	0.020904	1	366	2727	2178	18224	ENSBTAG00000047499,ENSBTAG00000001120,ENSBTAG00000044158,ENSBTAG00000006222,ENSBTAG00000012380,ENSBTAG00000010002,ENSBTAG00000046684,ENSBTAG00000004094,ENSBTAG00000004277,ENSBTAG00000021351,ENSBTAG00000015766,ENSBTAG00000009126,ENSBTAG00000010927,ENSBTAG00000020242,ENSBTAG00000013736,ENSBTAG00000012384,ENSBTAG00000002730,ENSBTAG00000014620,ENSBTAG00000009420,ENSBTAG00000004407,ENSBTAG00000021924,…
GO:0008146	sulfotransferase activity	molecular_function	0.022626	1	18	2727	58	18224	ENSBTAG00000032051,ENSBTAG00000002803,ENSBTAG00000011584,ENSBTAG00000014082,ENSBTAG00000054241,ENSBTAG00000023419,ENSBTAG00000014232,ENSBTAG00000008778,ENSBTAG00000049807,ENSBTAG00000006273,ENSBTAG00000000188,ENSBTAG00000039065,ENSBTAG00000051913,ENSBTAG00000003312,ENSBTAG00000045498,ENSBTAG00000009093,ENSBTAG00000017595,ENSBTAG00000007654
GO:0018195	peptidyl-arginine modification	biological_process	0.022651	1	4	2727	7	18224	ENSBTAG00000012052,ENSBTAG00000003403,ENSBTAG00000012043,ENSBTAG00000002138
GO:0003774	motor activity	molecular_function	0.023421	1	44	2727	147	18224	ENSBTAG00000021904,ENSBTAG00000002580,ENSBTAG00000000675,ENSBTAG00000040058,ENSBTAG00000012675,ENSBTAG00000000698,ENSBTAG00000040053,ENSBTAG00000004641,ENSBTAG00000025181,ENSBTAG00000015986,ENSBTAG00000008605,ENSBTAG00000000920,ENSBTAG00000049566,ENSBTAG00000014063,ENSBTAG00000018560,ENSBTAG00000012079,ENSBTAG00000007694,ENSBTAG00000000236,ENSBTAG00000027197,ENSBTAG00000000939,ENSBTAG00000015988,…
GO:0032774	RNA biosynthetic process	biological_process	0.024175	1	367	2727	2187	18224	ENSBTAG00000046684,ENSBTAG00000010002,ENSBTAG00000021351,ENSBTAG00000015766,ENSBTAG00000009126,ENSBTAG00000004277,ENSBTAG00000004094,ENSBTAG00000020242,ENSBTAG00000010927,ENSBTAG00000013736,ENSBTAG00000012384,ENSBTAG00000047499,ENSBTAG00000012380,ENSBTAG00000044158,ENSBTAG00000006222,ENSBTAG00000001120,ENSBTAG00000047717,ENSBTAG00000004151,ENSBTAG00000021222,ENSBTAG00000008523,ENSBTAG00000047572,…
GO:0010033	response to organic substance	biological_process	0.027319	1	30	2727	105	18224	ENSBTAG00000017851,ENSBTAG00000016414,ENSBTAG00000011802,ENSBTAG00000016230,ENSBTAG00000046321,ENSBTAG00000003144,ENSBTAG00000001864,ENSBTAG00000004204,ENSBTAG00000004588,ENSBTAG00000007159,ENSBTAG00000047223,ENSBTAG00000001478,ENSBTAG00000015904,ENSBTAG00000000376,ENSBTAG00000017802,ENSBTAG00000001333,ENSBTAG00000009265,ENSBTAG00000027182,ENSBTAG00000017540,ENSBTAG00000007661,ENSBTAG00000021143,…
GO:0022843	voltage-gated cation channel activity	molecular_function	0.028047	1	24	2727	96	18224	ENSBTAG00000017958,ENSBTAG00000004870,ENSBTAG00000004608,ENSBTAG00000045994,ENSBTAG00000002604,ENSBTAG00000051965,ENSBTAG00000000082,ENSBTAG00000020221,ENSBTAG00000054315,ENSBTAG00000022000,ENSBTAG00000000791,ENSBTAG00000053527,ENSBTAG00000020192,ENSBTAG00000037616,ENSBTAG00000019997,ENSBTAG00000051978,ENSBTAG00000047003,ENSBTAG00000009657,ENSBTAG00000001898,ENSBTAG00000010128,ENSBTAG00000018097,…
GO:0030280	structural constituent of epidermis	molecular_function	0.02996	1	1	2727	1	18224	ENSBTAG00000048718
GO:0046872	metal ion binding	molecular_function	0.030853	1	566	2727	3090	18224	ENSBTAG00000038322,ENSBTAG00000021835,ENSBTAG00000006789,ENSBTAG00000016343,ENSBTAG00000011032,ENSBTAG00000023970,ENSBTAG00000037381,ENSBTAG00000027182,ENSBTAG00000039819,ENSBTAG00000050200,ENSBTAG00000000837,ENSBTAG00000013557,ENSBTAG00000010482,ENSBTAG00000015093,ENSBTAG00000011922,ENSBTAG00000008167,ENSBTAG00000023832,ENSBTAG00000008248,ENSBTAG00000017955,ENSBTAG00000006811,ENSBTAG00000019404,…
GO:0003777	microtubule motor activity	molecular_function	0.031103	1	25	2727	73	18224	ENSBTAG00000027197,ENSBTAG00000021874,ENSBTAG00000012921,ENSBTAG00000012079,ENSBTAG00000007694,ENSBTAG00000021972,ENSBTAG00000004976,ENSBTAG00000016598,ENSBTAG00000009035,ENSBTAG00000018560,ENSBTAG00000049566,ENSBTAG00000013078,ENSBTAG00000011538,ENSBTAG00000019217,ENSBTAG00000008605,ENSBTAG00000000920,ENSBTAG00000016523,ENSBTAG00000014063,ENSBTAG00000022509,ENSBTAG00000004617,ENSBTAG00000040058,…
GO:0006839	mitochondrial transport	biological_process	0.031482	1	9	2727	32	18224	ENSBTAG00000019152,ENSBTAG00000037510,ENSBTAG00000011783,ENSBTAG00000017157,ENSBTAG00000044061,ENSBTAG00000014840,ENSBTAG00000004908,ENSBTAG00000020552,ENSBTAG00000013468
GO:0043169	cation binding	molecular_function	0.032653	1	568	2727	3107	18224	ENSBTAG00000004990,ENSBTAG00000045923,ENSBTAG00000005925,ENSBTAG00000011882,ENSBTAG00000014611,ENSBTAG00000009552,ENSBTAG00000046672,ENSBTAG00000003051,ENSBTAG00000003403,ENSBTAG00000018179,ENSBTAG00000024715,ENSBTAG00000006683,ENSBTAG00000015198,ENSBTAG00000010210,ENSBTAG00000011473,ENSBTAG00000001224,ENSBTAG00000001299,ENSBTAG00000020238,ENSBTAG00000001241,ENSBTAG00000013779,ENSBTAG00000012636,…
GO:0005539	glycosaminoglycan binding	molecular_function	0.033669	1	11	2727	33	18224	ENSBTAG00000005339,ENSBTAG00000014906,ENSBTAG00000014782,ENSBTAG00000053598,ENSBTAG00000012411,ENSBTAG00000038048,ENSBTAG00000032515,ENSBTAG00000051779,ENSBTAG00000007705,ENSBTAG00000004294,ENSBTAG00000006010
GO:0005249	voltage-gated potassium channel activity	molecular_function	0.034132	1	22	2727	90	18224	ENSBTAG00000054315,ENSBTAG00000000791,ENSBTAG00000004870,ENSBTAG00000017958,ENSBTAG00000051965,ENSBTAG00000020221,ENSBTAG00000000082,ENSBTAG00000004608,ENSBTAG00000002604,ENSBTAG00000045994,ENSBTAG00000009657,ENSBTAG00000008279,ENSBTAG00000002082,ENSBTAG00000001898,ENSBTAG00000010128,ENSBTAG00000018097,ENSBTAG00000037616,ENSBTAG00000019997,ENSBTAG00000051978,ENSBTAG00000053527,ENSBTAG00000020192,…
GO:0001503	ossification	biological_process	0.034834	1	10	2727	29	18224	ENSBTAG00000020352,ENSBTAG00000016692,ENSBTAG00000020423,ENSBTAG00000040473,ENSBTAG00000051245,ENSBTAG00000021024,ENSBTAG00000013511,ENSBTAG00000004862,ENSBTAG00000020552,ENSBTAG00000018869
GO:0019028	viral capsid	cellular_component	0.034946	1	77	2727	400	18224	ENSBTAG00000005353,ENSBTAG00000012938,ENSBTAG00000018271,ENSBTAG00000010152,ENSBTAG00000007490,ENSBTAG00000008606,ENSBTAG00000048795,ENSBTAG00000000619,ENSBTAG00000006973,ENSBTAG00000018112,ENSBTAG00000018404,ENSBTAG00000050712,ENSBTAG00000050872,ENSBTAG00000021253,ENSBTAG00000024910,ENSBTAG00000008839,ENSBTAG00000008167,ENSBTAG00000046699,ENSBTAG00000003929,ENSBTAG00000022744,ENSBTAG00000021523,…
GO:0033993	response to lipid	biological_process	0.035689	1	21	2727	65	18224	ENSBTAG00000015904,ENSBTAG00000001478,ENSBTAG00000007159,ENSBTAG00000004588,ENSBTAG00000011802,ENSBTAG00000016414,ENSBTAG00000017851,ENSBTAG00000001864,ENSBTAG00000007661,ENSBTAG00000017540,ENSBTAG00000017542,ENSBTAG00000001173,ENSBTAG00000011518,ENSBTAG00000021941,ENSBTAG00000010681,ENSBTAG00000017599,ENSBTAG00000013596,ENSBTAG00000001333,ENSBTAG00000017802,ENSBTAG00000027182,ENSBTAG00000009265
GO:0043401	steroid hormone mediated signaling pathway	biological_process	0.035689	1	21	2727	65	18224	ENSBTAG00000017542,ENSBTAG00000001173,ENSBTAG00000021941,ENSBTAG00000010681,ENSBTAG00000011518,ENSBTAG00000017599,ENSBTAG00000013596,ENSBTAG00000007661,ENSBTAG00000017540,ENSBTAG00000027182,ENSBTAG00000009265,ENSBTAG00000001333,ENSBTAG00000017802,ENSBTAG00000015904,ENSBTAG00000001478,ENSBTAG00000007159,ENSBTAG00000004588,ENSBTAG00000001864,ENSBTAG00000011802,ENSBTAG00000016414,ENSBTAG00000017851
GO:0048545	response to steroid hormone	biological_process	0.035689	1	21	2727	65	18224	ENSBTAG00000004588,ENSBTAG00000015904,ENSBTAG00000007159,ENSBTAG00000001478,ENSBTAG00000017851,ENSBTAG00000016414,ENSBTAG00000011802,ENSBTAG00000001864,ENSBTAG00000017540,ENSBTAG00000007661,ENSBTAG00000017599,ENSBTAG00000013596,ENSBTAG00000017542,ENSBTAG00000001173,ENSBTAG00000021941,ENSBTAG00000011518,ENSBTAG00000010681,ENSBTAG00000017802,ENSBTAG00000001333,ENSBTAG00000009265,ENSBTAG00000027182
GO:0071383	cellular response to steroid hormone stimulus	biological_process	0.035689	1	21	2727	65	18224	ENSBTAG00000017540,ENSBTAG00000007661,ENSBTAG00000017599,ENSBTAG00000013596,ENSBTAG00000001173,ENSBTAG00000017542,ENSBTAG00000021941,ENSBTAG00000011518,ENSBTAG00000010681,ENSBTAG00000017802,ENSBTAG00000001333,ENSBTAG00000009265,ENSBTAG00000027182,ENSBTAG00000004588,ENSBTAG00000015904,ENSBTAG00000007159,ENSBTAG00000001478,ENSBTAG00000016414,ENSBTAG00000017851,ENSBTAG00000011802,ENSBTAG00000001864
GO:0071396	cellular response to lipid	biological_process	0.035689	1	21	2727	65	18224	ENSBTAG00000001864,ENSBTAG00000011802,ENSBTAG00000016414,ENSBTAG00000017851,ENSBTAG00000007159,ENSBTAG00000001478,ENSBTAG00000015904,ENSBTAG00000004588,ENSBTAG00000027182,ENSBTAG00000009265,ENSBTAG00000001333,ENSBTAG00000017802,ENSBTAG00000021941,ENSBTAG00000010681,ENSBTAG00000011518,ENSBTAG00000017542,ENSBTAG00000001173,ENSBTAG00000013596,ENSBTAG00000017599,ENSBTAG00000007661,ENSBTAG00000017540
GO:0071407	cellular response to organic cyclic compound	biological_process	0.035689	1	21	2727	65	18224	ENSBTAG00000007661,ENSBTAG00000017540,ENSBTAG00000021941,ENSBTAG00000010681,ENSBTAG00000011518,ENSBTAG00000017542,ENSBTAG00000001173,ENSBTAG00000013596,ENSBTAG00000017599,ENSBTAG00000001333,ENSBTAG00000017802,ENSBTAG00000027182,ENSBTAG00000009265,ENSBTAG00000001478,ENSBTAG00000007159,ENSBTAG00000015904,ENSBTAG00000004588,ENSBTAG00000011802,ENSBTAG00000016414,ENSBTAG00000017851,ENSBTAG00000001864
GO:0008942	nitrite reductase [NAD(P)H] activity	molecular_function	0.036033	1	2	2727	4	18224	ENSBTAG00000038132,ENSBTAG00000020900
GO:0016661	oxidoreductase activity, acting on other nitrogenous compounds as donors	molecular_function	0.036033	1	2	2727	4	18224	ENSBTAG00000038132,ENSBTAG00000020900
GO:0046857	oxidoreductase activity, acting on other nitrogenous compounds as donors, with NAD or NADP as acceptor	molecular_function	0.036033	1	2	2727	4	18224	ENSBTAG00000020900,ENSBTAG00000038132
GO:0098809	nitrite reductase activity	molecular_function	0.036033	1	2	2727	4	18224	ENSBTAG00000038132,ENSBTAG00000020900
GO:0005086	ARF guanyl-nucleotide exchange factor activity	molecular_function	0.036648	1	7	2727	15	18224	ENSBTAG00000019072,ENSBTAG00000019058,ENSBTAG00000007384,ENSBTAG00000014945,ENSBTAG00000003237,ENSBTAG00000033137,ENSBTAG00000007120
GO:0032011	ARF protein signal transduction	biological_process	0.036648	1	7	2727	15	18224	ENSBTAG00000007120,ENSBTAG00000033137,ENSBTAG00000003237,ENSBTAG00000007384,ENSBTAG00000014945,ENSBTAG00000019058,ENSBTAG00000019072
GO:0032012	regulation of ARF protein signal transduction	biological_process	0.036648	1	7	2727	15	18224	ENSBTAG00000007120,ENSBTAG00000033137,ENSBTAG00000019058,ENSBTAG00000019072,ENSBTAG00000003237,ENSBTAG00000007384,ENSBTAG00000014945
GO:0016571	histone methylation	biological_process	0.037182	1	6	2727	15	18224	ENSBTAG00000012148,ENSBTAG00000011715,ENSBTAG00000013136,ENSBTAG00000002948,ENSBTAG00000001417,ENSBTAG00000010210
GO:0034645	cellular macromolecule biosynthetic process	biological_process	0.038249	1	483	2727	3083	18224	ENSBTAG00000012944,ENSBTAG00000000040,ENSBTAG00000038428,ENSBTAG00000055110,ENSBTAG00000012407,ENSBTAG00000009851,ENSBTAG00000003586,ENSBTAG00000002294,ENSBTAG00000000593,ENSBTAG00000012915,ENSBTAG00000011620,ENSBTAG00000000874,ENSBTAG00000014306,ENSBTAG00000018404,ENSBTAG00000008170,ENSBTAG00000005903,ENSBTAG00000004870,ENSBTAG00000017599,ENSBTAG00000046152,ENSBTAG00000013596,ENSBTAG00000049350,…
GO:0009617	response to bacterium	biological_process	0.039031	1	14	2727	57	18224	ENSBTAG00000021656,ENSBTAG00000048957,ENSBTAG00000018993,ENSBTAG00000011120,ENSBTAG00000027181,ENSBTAG00000016752,ENSBTAG00000001483,ENSBTAG00000009727,ENSBTAG00000033702,ENSBTAG00000016411,ENSBTAG00000021024,ENSBTAG00000012881,ENSBTAG00000012804,ENSBTAG00000014381
GO:0042742	defense response to bacterium	biological_process	0.039031	1	14	2727	57	18224	ENSBTAG00000021656,ENSBTAG00000048957,ENSBTAG00000018993,ENSBTAG00000016752,ENSBTAG00000027181,ENSBTAG00000011120,ENSBTAG00000001483,ENSBTAG00000033702,ENSBTAG00000009727,ENSBTAG00000012804,ENSBTAG00000021024,ENSBTAG00000012881,ENSBTAG00000016411,ENSBTAG00000014381
GO:0003911	DNA ligase (NAD+) activity	molecular_function	0.039634	1	5	2727	11	18224	ENSBTAG00000046938,ENSBTAG00000019907,ENSBTAG00000015986,ENSBTAG00000011147,ENSBTAG00000020359
GO:0005856	cytoskeleton	cellular_component	0.039777	1	92	2727	481	18224	ENSBTAG00000011125,ENSBTAG00000019455,ENSBTAG00000016021,ENSBTAG00000018125,ENSBTAG00000015988,ENSBTAG00000027875,ENSBTAG00000025853,ENSBTAG00000015527,ENSBTAG00000000211,ENSBTAG00000017139,ENSBTAG00000016523,ENSBTAG00000016760,ENSBTAG00000015198,ENSBTAG00000017380,ENSBTAG00000017082,ENSBTAG00000021972,ENSBTAG00000011532,ENSBTAG00000005784,ENSBTAG00000003100,ENSBTAG00000006941,ENSBTAG00000004554,…
GO:0014070	response to organic cyclic compound	biological_process	0.04033	1	22	2727	72	18224	ENSBTAG00000004588,ENSBTAG00000000376,ENSBTAG00000015904,ENSBTAG00000007159,ENSBTAG00000001478,ENSBTAG00000001864,ENSBTAG00000017851,ENSBTAG00000016414,ENSBTAG00000011802,ENSBTAG00000017599,ENSBTAG00000013596,ENSBTAG00000017542,ENSBTAG00000001173,ENSBTAG00000021941,ENSBTAG00000010681,ENSBTAG00000011518,ENSBTAG00000017540,ENSBTAG00000007661,ENSBTAG00000009265,ENSBTAG00000027182,ENSBTAG00000017802,…
GO:0009966	regulation of signal transduction	biological_process	0.040401	1	55	2727	211	18224	ENSBTAG00000033137,ENSBTAG00000010047,ENSBTAG00000004511,ENSBTAG00000005670,ENSBTAG00000007384,ENSBTAG00000001050,ENSBTAG00000014178,ENSBTAG00000007120,ENSBTAG00000008817,ENSBTAG00000016747,ENSBTAG00000000496,ENSBTAG00000044202,ENSBTAG00000018225,ENSBTAG00000003237,ENSBTAG00000047648,ENSBTAG00000016021,ENSBTAG00000034689,ENSBTAG00000014900,ENSBTAG00000015860,ENSBTAG00000001551,ENSBTAG00000030259,…
GO:0010646	regulation of cell communication	biological_process	0.040401	1	55	2727	211	18224	ENSBTAG00000015609,ENSBTAG00000019058,ENSBTAG00000013110,ENSBTAG00000020566,ENSBTAG00000009679,ENSBTAG00000014782,ENSBTAG00000000684,ENSBTAG00000019072,ENSBTAG00000006789,ENSBTAG00000014945,ENSBTAG00000016525,ENSBTAG00000009169,ENSBTAG00000020000,ENSBTAG00000015377,ENSBTAG00000050313,ENSBTAG00000037383,ENSBTAG00000019545,ENSBTAG00000009578,ENSBTAG00000015419,ENSBTAG00000011643,ENSBTAG00000000260,…
GO:0023051	regulation of signaling	biological_process	0.041175	1	55	2727	212	18224	ENSBTAG00000009578,ENSBTAG00000015419,ENSBTAG00000015377,ENSBTAG00000020000,ENSBTAG00000050313,ENSBTAG00000037383,ENSBTAG00000019545,ENSBTAG00000014091,ENSBTAG00000012729,ENSBTAG00000005958,ENSBTAG00000011643,ENSBTAG00000000260,ENSBTAG00000000146,ENSBTAG00000014172,ENSBTAG00000005514,ENSBTAG00000009495,ENSBTAG00000019058,ENSBTAG00000013110,ENSBTAG00000020566,ENSBTAG00000015609,ENSBTAG00000014782,…
GO:0009725	response to hormone	biological_process	0.041927	1	26	2727	88	18224	ENSBTAG00000003144,ENSBTAG00000046321,ENSBTAG00000001864,ENSBTAG00000016414,ENSBTAG00000017851,ENSBTAG00000016230,ENSBTAG00000011802,ENSBTAG00000004588,ENSBTAG00000007159,ENSBTAG00000047223,ENSBTAG00000001478,ENSBTAG00000015904,ENSBTAG00000009265,ENSBTAG00000027182,ENSBTAG00000017802,ENSBTAG00000001333,ENSBTAG00000013596,ENSBTAG00000017599,ENSBTAG00000011518,ENSBTAG00000021941,ENSBTAG00000010681,…
GO:0009341	beta-galactosidase complex	cellular_component	0.042035	1	3	2727	5	18224	ENSBTAG00000038756,ENSBTAG00000015254,ENSBTAG00000018390
GO:0042578	phosphoric ester hydrolase activity	molecular_function	0.042388	1	97	2727	389	18224	ENSBTAG00000002275,ENSBTAG00000031439,ENSBTAG00000000207,ENSBTAG00000014645,ENSBTAG00000021553,ENSBTAG00000024715,ENSBTAG00000023144,ENSBTAG00000008307,ENSBTAG00000007758,ENSBTAG00000001597,ENSBTAG00000002101,ENSBTAG00000004035,ENSBTAG00000005827,ENSBTAG00000014224,ENSBTAG00000016345,ENSBTAG00000006589,ENSBTAG00000014611,ENSBTAG00000018052,ENSBTAG00000008319,ENSBTAG00000004990,ENSBTAG00000001444,…
GO:0005143	interleukin-12 receptor binding	molecular_function	0.042536	1	3	2727	3	18224	ENSBTAG00000015150,ENSBTAG00000012305,ENSBTAG00000014405
GO:0016070	RNA metabolic process	biological_process	0.042795	1	450	2727	2706	18224	ENSBTAG00000017851,ENSBTAG00000005198,ENSBTAG00000015037,ENSBTAG00000002580,ENSBTAG00000011037,ENSBTAG00000013136,ENSBTAG00000040133,ENSBTAG00000047003,ENSBTAG00000044055,ENSBTAG00000020552,ENSBTAG00000018535,ENSBTAG00000009811,ENSBTAG00000005455,ENSBTAG00000007589,ENSBTAG00000026344,ENSBTAG00000003027,ENSBTAG00000008556,ENSBTAG00000013222,ENSBTAG00000002512,ENSBTAG00000001503,ENSBTAG00000046047,…
GO:0008376	acetylgalactosaminyltransferase activity	molecular_function	0.044033	1	5	2727	10	18224	ENSBTAG00000004613,ENSBTAG00000036355,ENSBTAG00000014371,ENSBTAG00000014661,ENSBTAG00000024814
GO:0031985	Golgi cisterna	cellular_component	0.044033	1	5	2727	10	18224	ENSBTAG00000024814,ENSBTAG00000014661,ENSBTAG00000014371,ENSBTAG00000036355,ENSBTAG00000004613
GO:0032580	Golgi cisterna membrane	cellular_component	0.044033	1	5	2727	10	18224	ENSBTAG00000036355,ENSBTAG00000004613,ENSBTAG00000024814,ENSBTAG00000014661,ENSBTAG00000014371
GO:0009719	response to endogenous stimulus	biological_process	0.044575	1	26	2727	89	18224	ENSBTAG00000047223,ENSBTAG00000007159,ENSBTAG00000001478,ENSBTAG00000015904,ENSBTAG00000004588,ENSBTAG00000003144,ENSBTAG00000046321,ENSBTAG00000001864,ENSBTAG00000016230,ENSBTAG00000011802,ENSBTAG00000017851,ENSBTAG00000016414,ENSBTAG00000011518,ENSBTAG00000021941,ENSBTAG00000010681,ENSBTAG00000012817,ENSBTAG00000017542,ENSBTAG00000001173,ENSBTAG00000013596,ENSBTAG00000017599,ENSBTAG00000007661,…
GO:0009059	macromolecule biosynthetic process	biological_process	0.044779	1	485	2727	3103	18224	ENSBTAG00000033315,ENSBTAG00000004908,ENSBTAG00000008607,ENSBTAG00000004554,ENSBTAG00000006273,ENSBTAG00000004358,ENSBTAG00000006218,ENSBTAG00000013010,ENSBTAG00000012297,ENSBTAG00000015187,ENSBTAG00000013341,ENSBTAG00000040490,ENSBTAG00000016041,ENSBTAG00000014166,ENSBTAG00000007159,ENSBTAG00000027875,ENSBTAG00000009711,ENSBTAG00000014560,ENSBTAG00000052955,ENSBTAG00000035995,ENSBTAG00000014469,…
GO:0004553	hydrolase activity, hydrolyzing O-glycosyl compounds	molecular_function	0.045596	1	39	2727	169	18224	ENSBTAG00000003586,ENSBTAG00000009584,ENSBTAG00000005973,ENSBTAG00000016692,ENSBTAG00000046152,ENSBTAG00000008376,ENSBTAG00000006188,ENSBTAG00000019857,ENSBTAG00000018112,ENSBTAG00000034138,ENSBTAG00000015254,ENSBTAG00000050038,ENSBTAG00000013984,ENSBTAG00000019979,ENSBTAG00000047605,ENSBTAG00000008542,ENSBTAG00000053451,ENSBTAG00000018390,ENSBTAG00000006241,ENSBTAG00000050691,ENSBTAG00000000382,…
GO:0006721	terpenoid metabolic process	biological_process	0.047135	1	9	2727	28	18224	ENSBTAG00000016679,ENSBTAG00000013912,ENSBTAG00000010365,ENSBTAG00000038132,ENSBTAG00000014855,ENSBTAG00000003758,ENSBTAG00000002904,ENSBTAG00000005766,ENSBTAG00000016206
GO:0016114	terpenoid biosynthetic process	biological_process	0.047135	1	9	2727	28	18224	ENSBTAG00000013912,ENSBTAG00000016679,ENSBTAG00000038132,ENSBTAG00000010365,ENSBTAG00000014855,ENSBTAG00000003758,ENSBTAG00000002904,ENSBTAG00000016206,ENSBTAG00000005766
GO:0004557	alpha-galactosidase activity	molecular_function	0.047527	1	2	2727	3	18224	ENSBTAG00000019256,ENSBTAG00000008376
GO:0016108	tetraterpenoid metabolic process	biological_process	0.047856	1	7	2727	18	18224	ENSBTAG00000038132,ENSBTAG00000010365,ENSBTAG00000013912,ENSBTAG00000016679,ENSBTAG00000016206,ENSBTAG00000005766,ENSBTAG00000014855
GO:0016109	tetraterpenoid biosynthetic process	biological_process	0.047856	1	7	2727	18	18224	ENSBTAG00000014855,ENSBTAG00000005766,ENSBTAG00000016206,ENSBTAG00000016679,ENSBTAG00000013912,ENSBTAG00000010365,ENSBTAG00000038132
GO:0016116	carotenoid metabolic process	biological_process	0.047856	1	7	2727	18	18224	ENSBTAG00000013912,ENSBTAG00000016679,ENSBTAG00000038132,ENSBTAG00000010365,ENSBTAG00000014855,ENSBTAG00000016206,ENSBTAG00000005766
GO:0016117	carotenoid biosynthetic process	biological_process	0.047856	1	7	2727	18	18224	ENSBTAG00000038132,ENSBTAG00000010365,ENSBTAG00000013912,ENSBTAG00000016679,ENSBTAG00000016206,ENSBTAG00000005766,ENSBTAG00000014855
GO:0017048	Rho GTPase binding	molecular_function	0.049183	1	32	2727	94	18224	ENSBTAG00000006789,ENSBTAG00000000684,ENSBTAG00000009679,ENSBTAG00000014189,ENSBTAG00000020566,ENSBTAG00000021581,ENSBTAG00000013110,ENSBTAG00000015609,ENSBTAG00000011822,ENSBTAG00000012729,ENSBTAG00000014091,ENSBTAG00000014172,ENSBTAG00000000146,ENSBTAG00000005514,ENSBTAG00000011643,ENSBTAG00000015419,ENSBTAG00000019545,ENSBTAG00000037383,ENSBTAG00000005984,ENSBTAG00000005670,ENSBTAG00000004511,…
GO:0043565	sequence-specific DNA binding	molecular_function	0.049948	1	88	2727	467	18224	ENSBTAG00000000040,ENSBTAG00000001333,ENSBTAG00000013442,ENSBTAG00000015546,ENSBTAG00000005353,ENSBTAG00000011283,ENSBTAG00000027182,ENSBTAG00000001838,ENSBTAG00000012407,ENSBTAG00000011772,ENSBTAG00000019061,ENSBTAG00000021993,ENSBTAG00000004283,ENSBTAG00000005952,ENSBTAG00000010681,ENSBTAG00000005915,ENSBTAG00000013596,ENSBTAG00000015520,ENSBTAG00000043996,ENSBTAG00000017599,ENSBTAG00000004879,…
GO:0044430	cytoskeletal part	cellular_component	0.050378	1	84	2727	451	18224	ENSBTAG00000016140,ENSBTAG00000013078,ENSBTAG00000008816,ENSBTAG00000022509,ENSBTAG00000030340,ENSBTAG00000003955,ENSBTAG00000001332,ENSBTAG00000045588,ENSBTAG00000014126,ENSBTAG00000005345,ENSBTAG00000011256,ENSBTAG00000006532,ENSBTAG00000022158,ENSBTAG00000001473,ENSBTAG00000011034,ENSBTAG00000054753,ENSBTAG00000016598,ENSBTAG00000004976,ENSBTAG00000010880,ENSBTAG00000007661,ENSBTAG00000011803,…
GO:0005267	potassium channel activity	molecular_function	0.05049	1	28	2727	117	18224	ENSBTAG00000018975,ENSBTAG00000000791,ENSBTAG00000054315,ENSBTAG00000020221,ENSBTAG00000051965,ENSBTAG00000018249,ENSBTAG00000000082,ENSBTAG00000004608,ENSBTAG00000045994,ENSBTAG00000002604,ENSBTAG00000004870,ENSBTAG00000017958,ENSBTAG00000008279,ENSBTAG00000002082,ENSBTAG00000010128,ENSBTAG00000001898,ENSBTAG00000003749,ENSBTAG00000018097,ENSBTAG00000013300,ENSBTAG00000009657,ENSBTAG00000047003,…
GO:0005244	voltage-gated ion channel activity	molecular_function	0.052739	1	26	2727	113	18224	ENSBTAG00000020130,ENSBTAG00000000791,ENSBTAG00000022000,ENSBTAG00000054315,ENSBTAG00000051965,ENSBTAG00000000082,ENSBTAG00000020221,ENSBTAG00000004608,ENSBTAG00000002604,ENSBTAG00000045994,ENSBTAG00000004870,ENSBTAG00000017958,ENSBTAG00000009451,ENSBTAG00000002082,ENSBTAG00000008279,ENSBTAG00000010128,ENSBTAG00000001898,ENSBTAG00000018097,ENSBTAG00000013736,ENSBTAG00000009657,ENSBTAG00000047003,…
GO:0022832	voltage-gated channel activity	molecular_function	0.052739	1	26	2727	113	18224	ENSBTAG00000002082,ENSBTAG00000008279,ENSBTAG00000009451,ENSBTAG00000001898,ENSBTAG00000010128,ENSBTAG00000018097,ENSBTAG00000013736,ENSBTAG00000009657,ENSBTAG00000047003,ENSBTAG00000037616,ENSBTAG00000019997,ENSBTAG00000051978,ENSBTAG00000053527,ENSBTAG00000020192,ENSBTAG00000020130,ENSBTAG00000000791,ENSBTAG00000022000,ENSBTAG00000054315,ENSBTAG00000020221,ENSBTAG00000051965,ENSBTAG00000000082,…
GO:0044260	cellular macromolecule metabolic process	biological_process	0.055222	1	754	2727	4629	18224	ENSBTAG00000018404,ENSBTAG00000000738,ENSBTAG00000017599,ENSBTAG00000013596,ENSBTAG00000000874,ENSBTAG00000020787,ENSBTAG00000003586,ENSBTAG00000009851,ENSBTAG00000012407,ENSBTAG00000038428,ENSBTAG00000019516,ENSBTAG00000011639,ENSBTAG00000008937,ENSBTAG00000001629,ENSBTAG00000011162,ENSBTAG00000008605,ENSBTAG00000017299,ENSBTAG00000016462,ENSBTAG00000014063,ENSBTAG00000020444,ENSBTAG00000013038,…
GO:0010109	regulation of photosynthesis	biological_process	0.056139	1	3	2727	4	18224	ENSBTAG00000019065,ENSBTAG00000015058,ENSBTAG00000048246
GO:0042548	regulation of photosynthesis, light reaction	biological_process	0.056139	1	3	2727	4	18224	ENSBTAG00000015058,ENSBTAG00000048246,ENSBTAG00000019065
GO:0042549	photosystem II stabilization	biological_process	0.056139	1	3	2727	4	18224	ENSBTAG00000019065,ENSBTAG00000015058,ENSBTAG00000048246
GO:0043467	regulation of generation of precursor metabolites and energy	biological_process	0.056139	1	3	2727	4	18224	ENSBTAG00000019065,ENSBTAG00000015058,ENSBTAG00000048246
GO:0008191	metalloendopeptidase inhibitor activity	molecular_function	0.056962	1	5	2727	13	18224	ENSBTAG00000052600,ENSBTAG00000024157,ENSBTAG00000010899,ENSBTAG00000022058,ENSBTAG00000020638
GO:0009061	anaerobic respiration	biological_process	0.057245	1	8	2727	28	18224	ENSBTAG00000020252,ENSBTAG00000008190,ENSBTAG00000012882,ENSBTAG00000014357,ENSBTAG00000045744,ENSBTAG00000011310,ENSBTAG00000011715,ENSBTAG00000045923
GO:0015947	methane metabolic process	biological_process	0.057245	1	8	2727	28	18224	ENSBTAG00000020252,ENSBTAG00000008190,ENSBTAG00000045923,ENSBTAG00000011715,ENSBTAG00000011310,ENSBTAG00000012882,ENSBTAG00000045744,ENSBTAG00000014357
GO:0015948	methanogenesis	biological_process	0.057245	1	8	2727	28	18224	ENSBTAG00000045923,ENSBTAG00000012882,ENSBTAG00000014357,ENSBTAG00000045744,ENSBTAG00000011715,ENSBTAG00000011310,ENSBTAG00000020252,ENSBTAG00000008190
GO:0015975	energy derivation by oxidation of reduced inorganic compounds	biological_process	0.057245	1	8	2727	28	18224	ENSBTAG00000008190,ENSBTAG00000020252,ENSBTAG00000011715,ENSBTAG00000011310,ENSBTAG00000014357,ENSBTAG00000045744,ENSBTAG00000012882,ENSBTAG00000045923
GO:0043446	cellular alkane metabolic process	biological_process	0.057245	1	8	2727	28	18224	ENSBTAG00000011715,ENSBTAG00000011310,ENSBTAG00000014357,ENSBTAG00000045744,ENSBTAG00000012882,ENSBTAG00000045923,ENSBTAG00000008190,ENSBTAG00000020252
GO:0043447	alkane biosynthetic process	biological_process	0.057245	1	8	2727	28	18224	ENSBTAG00000020252,ENSBTAG00000008190,ENSBTAG00000045923,ENSBTAG00000011310,ENSBTAG00000011715,ENSBTAG00000012882,ENSBTAG00000014357,ENSBTAG00000045744
GO:0007155	cell adhesion	biological_process	0.057826	1	79	2727	364	18224	ENSBTAG00000015058,ENSBTAG00000020552,ENSBTAG00000015439,ENSBTAG00000000561,ENSBTAG00000012411,ENSBTAG00000051245,ENSBTAG00000013277,ENSBTAG00000003990,ENSBTAG00000010082,ENSBTAG00000001911,ENSBTAG00000013292,ENSBTAG00000005672,ENSBTAG00000034373,ENSBTAG00000027181,ENSBTAG00000012761,ENSBTAG00000011823,ENSBTAG00000017549,ENSBTAG00000039732,ENSBTAG00000012992,ENSBTAG00000014906,ENSBTAG00000045905,…
GO:0010467	gene expression	biological_process	0.057934	1	492	2727	3175	18224	ENSBTAG00000015986,ENSBTAG00000047998,ENSBTAG00000016414,ENSBTAG00000001417,ENSBTAG00000049896,ENSBTAG00000046418,ENSBTAG00000020433,ENSBTAG00000037710,ENSBTAG00000021769,ENSBTAG00000015981,ENSBTAG00000002049,ENSBTAG00000002644,ENSBTAG00000051245,ENSBTAG00000002996,ENSBTAG00000021210,ENSBTAG00000015904,ENSBTAG00000015907,ENSBTAG00000016467,ENSBTAG00000001649,ENSBTAG00000000320,ENSBTAG00000004313,…
GO:0005173	stem cell factor receptor binding	molecular_function	0.058379	1	2	2727	2	18224	ENSBTAG00000007007,ENSBTAG00000017549
GO:0007266	Rho protein signal transduction	biological_process	0.059195	1	25	2727	74	18224	ENSBTAG00000015609,ENSBTAG00000020566,ENSBTAG00000013110,ENSBTAG00000004511,ENSBTAG00000010047,ENSBTAG00000009679,ENSBTAG00000005670,ENSBTAG00000000684,ENSBTAG00000006789,ENSBTAG00000019545,ENSBTAG00000037383,ENSBTAG00000030259,ENSBTAG00000001551,ENSBTAG00000015860,ENSBTAG00000015419,ENSBTAG00000017289,ENSBTAG00000020726,ENSBTAG00000008585,ENSBTAG00000017850,ENSBTAG00000000146,ENSBTAG00000005514,…
GO:0035023	regulation of Rho protein signal transduction	biological_process	0.059195	1	25	2727	74	18224	ENSBTAG00000005514,ENSBTAG00000014172,ENSBTAG00000000146,ENSBTAG00000011643,ENSBTAG00000014091,ENSBTAG00000012729,ENSBTAG00000015860,ENSBTAG00000019545,ENSBTAG00000037383,ENSBTAG00000001551,ENSBTAG00000030259,ENSBTAG00000020726,ENSBTAG00000008585,ENSBTAG00000017850,ENSBTAG00000015419,ENSBTAG00000017289,ENSBTAG00000009679,ENSBTAG00000004511,ENSBTAG00000010047,ENSBTAG00000000684,ENSBTAG00000006789,…
GO:0015179	L-amino acid transmembrane transporter activity	molecular_function	0.059479	1	2	2727	2	18224	ENSBTAG00000006611,ENSBTAG00000019121
GO:0015562	efflux transmembrane transporter activity	molecular_function	0.059479	1	2	2727	2	18224	ENSBTAG00000006611,ENSBTAG00000019121
GO:0034639	L-amino acid efflux transmembrane transporter activity	molecular_function	0.059479	1	2	2727	2	18224	ENSBTAG00000006611,ENSBTAG00000019121
GO:0015079	potassium ion transmembrane transporter activity	molecular_function	0.060029	1	29	2727	124	18224	ENSBTAG00000000791,ENSBTAG00000018975,ENSBTAG00000054315,ENSBTAG00000051965,ENSBTAG00000020221,ENSBTAG00000018249,ENSBTAG00000000082,ENSBTAG00000002604,ENSBTAG00000045994,ENSBTAG00000007823,ENSBTAG00000004608,ENSBTAG00000004870,ENSBTAG00000017958,ENSBTAG00000002082,ENSBTAG00000008279,ENSBTAG00000018097,ENSBTAG00000003749,ENSBTAG00000010128,ENSBTAG00000001898,ENSBTAG00000013300,ENSBTAG00000009657,…
GO:0015629	actin cytoskeleton	cellular_component	0.060588	1	24	2727	88	18224	ENSBTAG00000011803,ENSBTAG00000045789,ENSBTAG00000010880,ENSBTAG00000007661,ENSBTAG00000004554,ENSBTAG00000019455,ENSBTAG00000011125,ENSBTAG00000000698,ENSBTAG00000022158,ENSBTAG00000015986,ENSBTAG00000004072,ENSBTAG00000040053,ENSBTAG00000002580,ENSBTAG00000012675,ENSBTAG00000015988,ENSBTAG00000005345,ENSBTAG00000011256,ENSBTAG00000008816,ENSBTAG00000015527,ENSBTAG00000051245,ENSBTAG00000001332,…
GO:0008194	UDP-glycosyltransferase activity	molecular_function	0.06145	1	20	2727	73	18224	ENSBTAG00000005197,ENSBTAG00000004613,ENSBTAG00000011626,ENSBTAG00000012820,ENSBTAG00000036355,ENSBTAG00000004574,ENSBTAG00000050091,ENSBTAG00000004864,ENSBTAG00000014371,ENSBTAG00000008248,ENSBTAG00000004269,ENSBTAG00000020817,ENSBTAG00000039326,ENSBTAG00000027477,ENSBTAG00000005523,ENSBTAG00000015058,ENSBTAG00000004291,ENSBTAG00000014661,ENSBTAG00000008167,ENSBTAG00000024814
GO:0001934	positive regulation of protein phosphorylation	biological_process	0.062152	1	5	2727	11	18224	ENSBTAG00000016021,ENSBTAG00000012991,ENSBTAG00000016549,ENSBTAG00000009357,ENSBTAG00000009169
GO:0042327	positive regulation of phosphorylation	biological_process	0.062152	1	5	2727	11	18224	ENSBTAG00000009357,ENSBTAG00000009169,ENSBTAG00000012991,ENSBTAG00000016021,ENSBTAG00000016549
GO:0006403	RNA localization	biological_process	0.064264	1	15	2727	53	18224	ENSBTAG00000047998,ENSBTAG00000021901,ENSBTAG00000047416,ENSBTAG00000021769,ENSBTAG00000013292,ENSBTAG00000053735,ENSBTAG00000007705,ENSBTAG00000014051,ENSBTAG00000002512,ENSBTAG00000049566,ENSBTAG00000035858,ENSBTAG00000018165,ENSBTAG00000013562,ENSBTAG00000018869,ENSBTAG00000006868
GO:0050657	nucleic acid transport	biological_process	0.064264	1	15	2727	53	18224	ENSBTAG00000006868,ENSBTAG00000035858,ENSBTAG00000018165,ENSBTAG00000013562,ENSBTAG00000018869,ENSBTAG00000049566,ENSBTAG00000002512,ENSBTAG00000014051,ENSBTAG00000053735,ENSBTAG00000007705,ENSBTAG00000021901,ENSBTAG00000047416,ENSBTAG00000021769,ENSBTAG00000013292,ENSBTAG00000047998
GO:0050658	RNA transport	biological_process	0.064264	1	15	2727	53	18224	ENSBTAG00000018165,ENSBTAG00000035858,ENSBTAG00000013562,ENSBTAG00000018869,ENSBTAG00000006868,ENSBTAG00000049566,ENSBTAG00000002512,ENSBTAG00000014051,ENSBTAG00000053735,ENSBTAG00000007705,ENSBTAG00000021769,ENSBTAG00000047416,ENSBTAG00000021901,ENSBTAG00000013292,ENSBTAG00000047998
GO:0051236	establishment of RNA localization	biological_process	0.064264	1	15	2727	53	18224	ENSBTAG00000047998,ENSBTAG00000053735,ENSBTAG00000007705,ENSBTAG00000021901,ENSBTAG00000047416,ENSBTAG00000013292,ENSBTAG00000021769,ENSBTAG00000002512,ENSBTAG00000014051,ENSBTAG00000006868,ENSBTAG00000035858,ENSBTAG00000013562,ENSBTAG00000018165,ENSBTAG00000018869,ENSBTAG00000049566
GO:0005088	Ras guanyl-nucleotide exchange factor activity	molecular_function	0.064656	1	26	2727	77	18224	ENSBTAG00000015419,ENSBTAG00000017289,ENSBTAG00000020726,ENSBTAG00000017850,ENSBTAG00000008585,ENSBTAG00000019545,ENSBTAG00000001551,ENSBTAG00000037383,ENSBTAG00000030259,ENSBTAG00000015860,ENSBTAG00000012729,ENSBTAG00000014091,ENSBTAG00000014172,ENSBTAG00000000146,ENSBTAG00000005514,ENSBTAG00000011643,ENSBTAG00000020566,ENSBTAG00000013110,ENSBTAG00000015609,ENSBTAG00000005670,ENSBTAG00000000684,…
GO:0005089	Rho guanyl-nucleotide exchange factor activity	molecular_function	0.064656	1	26	2727	77	18224	ENSBTAG00000014091,ENSBTAG00000012729,ENSBTAG00000000146,ENSBTAG00000005514,ENSBTAG00000014172,ENSBTAG00000011643,ENSBTAG00000020726,ENSBTAG00000017850,ENSBTAG00000008585,ENSBTAG00000015419,ENSBTAG00000017289,ENSBTAG00000015860,ENSBTAG00000019545,ENSBTAG00000037383,ENSBTAG00000030259,ENSBTAG00000001551,ENSBTAG00000006789,ENSBTAG00000000684,ENSBTAG00000005670,ENSBTAG00000009679,ENSBTAG00000014189,…
GO:0007018	microtubule-based movement	biological_process	0.064764	1	25	2727	78	18224	ENSBTAG00000018560,ENSBTAG00000021972,ENSBTAG00000016598,ENSBTAG00000004976,ENSBTAG00000009035,ENSBTAG00000021874,ENSBTAG00000012921,ENSBTAG00000012079,ENSBTAG00000007694,ENSBTAG00000027197,ENSBTAG00000018125,ENSBTAG00000000675,ENSBTAG00000000939,ENSBTAG00000021904,ENSBTAG00000004617,ENSBTAG00000040058,ENSBTAG00000022509,ENSBTAG00000014063,ENSBTAG00000016523,ENSBTAG00000008605,ENSBTAG00000019217,…
GO:0014065	phosphatidylinositol 3-kinase signaling	biological_process	0.066291	1	5	2727	11	18224	ENSBTAG00000009495,ENSBTAG00000014900,ENSBTAG00000015377,ENSBTAG00000006031,ENSBTAG00000014782
GO:0014066	regulation of phosphatidylinositol 3-kinase signaling	biological_process	0.066291	1	5	2727	11	18224	ENSBTAG00000014900,ENSBTAG00000015377,ENSBTAG00000009495,ENSBTAG00000014782,ENSBTAG00000006031
GO:0014068	positive regulation of phosphatidylinositol 3-kinase signaling	biological_process	0.066291	1	5	2727	11	18224	ENSBTAG00000009495,ENSBTAG00000015377,ENSBTAG00000014900,ENSBTAG00000006031,ENSBTAG00000014782
GO:0043548	phosphatidylinositol 3-kinase binding	molecular_function	0.066291	1	5	2727	11	18224	ENSBTAG00000006031,ENSBTAG00000014782,ENSBTAG00000009495,ENSBTAG00000015377,ENSBTAG00000014900
GO:0048015	phosphatidylinositol-mediated signaling	biological_process	0.066291	1	5	2727	11	18224	ENSBTAG00000006031,ENSBTAG00000014782,ENSBTAG00000009495,ENSBTAG00000014900,ENSBTAG00000015377
GO:0048017	inositol lipid-mediated signaling	biological_process	0.066291	1	5	2727	11	18224	ENSBTAG00000006031,ENSBTAG00000014782,ENSBTAG00000009495,ENSBTAG00000014900,ENSBTAG00000015377
GO:0008283	cell proliferation	biological_process	0.066851	1	10	2727	30	18224	ENSBTAG00000019217,ENSBTAG00000013244,ENSBTAG00000012991,ENSBTAG00000020046,ENSBTAG00000009357,ENSBTAG00000011715,ENSBTAG00000034220,ENSBTAG00000021158,ENSBTAG00000021196,ENSBTAG00000016549
GO:1990542	mitochondrial transmembrane transport	biological_process	0.067956	1	6	2727	23	18224	ENSBTAG00000020552,ENSBTAG00000011783,ENSBTAG00000013468,ENSBTAG00000004908,ENSBTAG00000019152,ENSBTAG00000037510
GO:0006813	potassium ion transport	biological_process	0.06797	1	31	2727	136	18224	ENSBTAG00000054315,ENSBTAG00000018975,ENSBTAG00000000791,ENSBTAG00000004870,ENSBTAG00000017958,ENSBTAG00000051965,ENSBTAG00000020221,ENSBTAG00000018249,ENSBTAG00000000082,ENSBTAG00000016206,ENSBTAG00000002604,ENSBTAG00000045994,ENSBTAG00000004608,ENSBTAG00000007823,ENSBTAG00000013300,ENSBTAG00000038132,ENSBTAG00000009657,ENSBTAG00000002049,ENSBTAG00000008279,ENSBTAG00000002082,ENSBTAG00000018097,…
GO:0006012	galactose metabolic process	biological_process	0.067985	1	2	2727	3	18224	ENSBTAG00000019857,ENSBTAG00000014602
GO:0043087	regulation of GTPase activity	biological_process	0.06873	1	8	2727	20	18224	ENSBTAG00000053845,ENSBTAG00000015537,ENSBTAG00000019044,ENSBTAG00000005448,ENSBTAG00000019967,ENSBTAG00000000897,ENSBTAG00000014966,ENSBTAG00000008232
GO:0006817	phosphate ion transport	biological_process	0.068841	1	5	2727	14	18224	ENSBTAG00000001545,ENSBTAG00000038858,ENSBTAG00000021090,ENSBTAG00000013391,ENSBTAG00000014861
GO:0019012	virion	cellular_component	0.069065	1	105	2727	565	18224	ENSBTAG00000000253,ENSBTAG00000052105,ENSBTAG00000031824,ENSBTAG00000047254,ENSBTAG00000004958,ENSBTAG00000012939,ENSBTAG00000011875,ENSBTAG00000052174,ENSBTAG00000047191,ENSBTAG00000010647,ENSBTAG00000023377,ENSBTAG00000005150,ENSBTAG00000004836,ENSBTAG00000018405,ENSBTAG00000011547,ENSBTAG00000023365,ENSBTAG00000013736,ENSBTAG00000013918,ENSBTAG00000017750,ENSBTAG00000045588,ENSBTAG00000048486,…
GO:0022610	biological adhesion	biological_process	0.069135	1	79	2727	370	18224	ENSBTAG00000020423,ENSBTAG00000011857,ENSBTAG00000004294,ENSBTAG00000039732,ENSBTAG00000012992,ENSBTAG00000014906,ENSBTAG00000045905,ENSBTAG00000023907,ENSBTAG00000018234,ENSBTAG00000007007,ENSBTAG00000003990,ENSBTAG00000010082,ENSBTAG00000013292,ENSBTAG00000001911,ENSBTAG00000005672,ENSBTAG00000034373,ENSBTAG00000012761,ENSBTAG00000027181,ENSBTAG00000011823,ENSBTAG00000017549,ENSBTAG00000020552,…
GO:0044423	virion part	cellular_component	0.070012	1	95	2727	523	18224	ENSBTAG00000035858,ENSBTAG00000004805,ENSBTAG00000049253,ENSBTAG00000053899,ENSBTAG00000048486,ENSBTAG00000045588,ENSBTAG00000013918,ENSBTAG00000013736,ENSBTAG00000023365,ENSBTAG00000011547,ENSBTAG00000018405,ENSBTAG00000005150,ENSBTAG00000023377,ENSBTAG00000011875,ENSBTAG00000052174,ENSBTAG00000047191,ENSBTAG00000012939,ENSBTAG00000047254,ENSBTAG00000031824,ENSBTAG00000052105,ENSBTAG00000000253,…
GO:0001733	galactosylceramide sulfotransferase activity	molecular_function	0.07003	1	4	2727	9	18224	ENSBTAG00000051913,ENSBTAG00000014232,ENSBTAG00000017595,ENSBTAG00000009093
GO:0050694	galactose 3-O-sulfotransferase activity	molecular_function	0.07003	1	4	2727	9	18224	ENSBTAG00000009093,ENSBTAG00000017595,ENSBTAG00000014232,ENSBTAG00000051913
GO:0009755	hormone-mediated signaling pathway	biological_process	0.07092	1	21	2727	73	18224	ENSBTAG00000017540,ENSBTAG00000007661,ENSBTAG00000013596,ENSBTAG00000017599,ENSBTAG00000010681,ENSBTAG00000021941,ENSBTAG00000011518,ENSBTAG00000001173,ENSBTAG00000017542,ENSBTAG00000017802,ENSBTAG00000001333,ENSBTAG00000009265,ENSBTAG00000027182,ENSBTAG00000004588,ENSBTAG00000001478,ENSBTAG00000007159,ENSBTAG00000015904,ENSBTAG00000017851,ENSBTAG00000016414,ENSBTAG00000011802,ENSBTAG00000001864
GO:0006959	humoral immune response	biological_process	0.071545	1	6	2727	17	18224	ENSBTAG00000014381,ENSBTAG00000017834,ENSBTAG00000054738,ENSBTAG00000020215,ENSBTAG00000012798,ENSBTAG00000048957
GO:0042381	hemolymph coagulation	biological_process	0.071545	1	6	2727	17	18224	ENSBTAG00000014381,ENSBTAG00000020215,ENSBTAG00000054738,ENSBTAG00000017834,ENSBTAG00000048957,ENSBTAG00000012798
GO:0015297	antiporter activity	molecular_function	0.072257	1	10	2727	33	18224	ENSBTAG00000031178,ENSBTAG00000013222,ENSBTAG00000024075,ENSBTAG00000003290,ENSBTAG00000009673,ENSBTAG00000001706,ENSBTAG00000015704,ENSBTAG00000008969,ENSBTAG00000008766,ENSBTAG00000004629
GO:0015931	nucleobase-containing compound transport	biological_process	0.072951	1	15	2727	54	18224	ENSBTAG00000021769,ENSBTAG00000047416,ENSBTAG00000021901,ENSBTAG00000013292,ENSBTAG00000007705,ENSBTAG00000053735,ENSBTAG00000047998,ENSBTAG00000049566,ENSBTAG00000006868,ENSBTAG00000035858,ENSBTAG00000018869,ENSBTAG00000018165,ENSBTAG00000013562,ENSBTAG00000014051,ENSBTAG00000002512
GO:0007264	small GTPase mediated signal transduction	biological_process	0.073215	1	85	2727	403	18224	ENSBTAG00000014091,ENSBTAG00000034712,ENSBTAG00000004291,ENSBTAG00000012729,ENSBTAG00000015539,ENSBTAG00000005514,ENSBTAG00000011643,ENSBTAG00000012450,ENSBTAG00000032021,ENSBTAG00000000948,ENSBTAG00000000897,ENSBTAG00000020000,ENSBTAG00000002174,ENSBTAG00000019072,ENSBTAG00000000684,ENSBTAG00000001133,ENSBTAG00000006870,ENSBTAG00000014945,ENSBTAG00000009679,ENSBTAG00000052413,ENSBTAG00000004131,…
GO:0031505	fungal-type cell wall organization	biological_process	0.073517	1	1	2727	2	18224	ENSBTAG00000005952
GO:0071852	fungal-type cell wall organization or biogenesis	biological_process	0.073517	1	1	2727	2	18224	ENSBTAG00000005952
GO:0005388	calcium-transporting ATPase activity	molecular_function	0.075927	1	3	2727	4	18224	ENSBTAG00000014059,ENSBTAG00000001305,ENSBTAG00000009552
GO:0010256	endomembrane system organization	biological_process	0.075947	1	15	2727	50	18224	ENSBTAG00000047998,ENSBTAG00000013629,ENSBTAG00000027151,ENSBTAG00000019181,ENSBTAG00000002531,ENSBTAG00000007705,ENSBTAG00000053735,ENSBTAG00000014966,ENSBTAG00000014051,ENSBTAG00000004423,ENSBTAG00000019044,ENSBTAG00000004291,ENSBTAG00000035858,ENSBTAG00000013562,ENSBTAG00000018165
GO:0048583	regulation of response to stimulus	biological_process	0.076319	1	58	2727	246	18224	ENSBTAG00000019058,ENSBTAG00000013110,ENSBTAG00000020566,ENSBTAG00000015609,ENSBTAG00000014782,ENSBTAG00000019072,ENSBTAG00000000684,ENSBTAG00000006789,ENSBTAG00000014945,ENSBTAG00000016525,ENSBTAG00000009169,ENSBTAG00000009679,ENSBTAG00000009578,ENSBTAG00000015419,ENSBTAG00000020000,ENSBTAG00000015377,ENSBTAG00000050313,ENSBTAG00000037383,ENSBTAG00000019545,ENSBTAG00000014091,ENSBTAG00000012729,…
GO:0000097	sulfur amino acid biosynthetic process	biological_process	0.076763	1	2	2727	3	18224	ENSBTAG00000017280,ENSBTAG00000012251
GO:0008417	fucosyltransferase activity	molecular_function	0.077274	1	3	2727	12	18224	ENSBTAG00000038062,ENSBTAG00000014514,ENSBTAG00000046516
GO:0005861	troponin complex	cellular_component	0.077552	1	3	2727	8	18224	ENSBTAG00000045789,ENSBTAG00000022158,ENSBTAG00000010880
GO:0005865	striated muscle thin filament	cellular_component	0.077552	1	3	2727	8	18224	ENSBTAG00000010880,ENSBTAG00000022158,ENSBTAG00000045789
GO:0030016	myofibril	cellular_component	0.077552	1	3	2727	8	18224	ENSBTAG00000010880,ENSBTAG00000022158,ENSBTAG00000045789
GO:0030017	sarcomere	cellular_component	0.077552	1	3	2727	8	18224	ENSBTAG00000045789,ENSBTAG00000010880,ENSBTAG00000022158
GO:0036379	myofilament	cellular_component	0.077552	1	3	2727	8	18224	ENSBTAG00000045789,ENSBTAG00000022158,ENSBTAG00000010880
GO:0043292	contractile fiber	cellular_component	0.077552	1	3	2727	8	18224	ENSBTAG00000045789,ENSBTAG00000010880,ENSBTAG00000022158
GO:0044449	contractile fiber part	cellular_component	0.077552	1	3	2727	8	18224	ENSBTAG00000022158,ENSBTAG00000010880,ENSBTAG00000045789
GO:0008172	S-methyltransferase activity	molecular_function	0.077558	1	6	2727	16	18224	ENSBTAG00000050386,ENSBTAG00000045923,ENSBTAG00000012251,ENSBTAG00000020937,ENSBTAG00000014357,ENSBTAG00000011310
GO:0008484	sulfuric ester hydrolase activity	molecular_function	0.0776	1	8	2727	25	18224	ENSBTAG00000020196,ENSBTAG00000047161,ENSBTAG00000014932,ENSBTAG00000013165,ENSBTAG00000007490,ENSBTAG00000020789,ENSBTAG00000051224,ENSBTAG00000010637
GO:0006879	cellular iron ion homeostasis	biological_process	0.077933	1	4	2727	26	18224	ENSBTAG00000030507,ENSBTAG00000001173,ENSBTAG00000050369,ENSBTAG00000055069
GO:0046916	cellular transition metal ion homeostasis	biological_process	0.077933	1	4	2727	26	18224	ENSBTAG00000050369,ENSBTAG00000055069,ENSBTAG00000001173,ENSBTAG00000030507
GO:0055072	iron ion homeostasis	biological_process	0.077933	1	4	2727	26	18224	ENSBTAG00000055069,ENSBTAG00000050369,ENSBTAG00000001173,ENSBTAG00000030507
GO:2001057	reactive nitrogen species metabolic process	biological_process	0.078351	1	5	2727	14	18224	ENSBTAG00000020900,ENSBTAG00000017680,ENSBTAG00000017746,ENSBTAG00000038132,ENSBTAG00000006894
GO:0006952	defense response	biological_process	0.078484	1	50	2727	310	18224	ENSBTAG00000025402,ENSBTAG00000054738,ENSBTAG00000048957,ENSBTAG00000011120,ENSBTAG00000001948,ENSBTAG00000003950,ENSBTAG00000001483,ENSBTAG00000001173,ENSBTAG00000011032,ENSBTAG00000021024,ENSBTAG00000016411,ENSBTAG00000012881,ENSBTAG00000012804,ENSBTAG00000004518,ENSBTAG00000002206,ENSBTAG00000040338,ENSBTAG00000009715,ENSBTAG00000027181,ENSBTAG00000050630,ENSBTAG00000017716,ENSBTAG00000007804,…
GO:0003908	methylated-DNA-[protein]-cysteine S-methyltransferase activity	molecular_function	0.079133	1	2	2727	2	18224	ENSBTAG00000020937,ENSBTAG00000050386
GO:0016782	transferase activity, transferring sulfur-containing groups	molecular_function	0.079667	1	19	2727	72	18224	ENSBTAG00000002803,ENSBTAG00000032051,ENSBTAG00000054241,ENSBTAG00000011584,ENSBTAG00000014082,ENSBTAG00000023419,ENSBTAG00000014232,ENSBTAG00000049807,ENSBTAG00000006273,ENSBTAG00000000188,ENSBTAG00000008778,ENSBTAG00000051913,ENSBTAG00000003312,ENSBTAG00000039065,ENSBTAG00000018909,ENSBTAG00000017595,ENSBTAG00000045498,ENSBTAG00000009093,ENSBTAG00000007654
GO:0051701	interaction with host	biological_process	0.079677	1	36	2727	186	18224	ENSBTAG00000049685,ENSBTAG00000007723,ENSBTAG00000018575,ENSBTAG00000019532,ENSBTAG00000012805,ENSBTAG00000011344,ENSBTAG00000053899,ENSBTAG00000006031,ENSBTAG00000053518,ENSBTAG00000013736,ENSBTAG00000001492,ENSBTAG00000048434,ENSBTAG00000016769,ENSBTAG00000051730,ENSBTAG00000005124,ENSBTAG00000004206,ENSBTAG00000054592,ENSBTAG00000002252,ENSBTAG00000009617,ENSBTAG00000013253,ENSBTAG00000014861,…
GO:0043167	ion binding	molecular_function	0.080148	1	902	2727	4937	18224	ENSBTAG00000011182,ENSBTAG00000018019,ENSBTAG00000047877,ENSBTAG00000017680,ENSBTAG00000013912,ENSBTAG00000018108,ENSBTAG00000006747,ENSBTAG00000054315,ENSBTAG00000006982,ENSBTAG00000050848,ENSBTAG00000017365,ENSBTAG00000009949,ENSBTAG00000027825,ENSBTAG00000017184,ENSBTAG00000009657,ENSBTAG00000015392,ENSBTAG00000000648,ENSBTAG00000018105,ENSBTAG00000004597,ENSBTAG00000011256,ENSBTAG00000002391,…
GO:0005976	polysaccharide metabolic process	biological_process	0.080175	1	10	2727	42	18224	ENSBTAG00000003436,ENSBTAG00000005197,ENSBTAG00000004269,ENSBTAG00000047605,ENSBTAG00000011803,ENSBTAG00000000382,ENSBTAG00000015187,ENSBTAG00000004291,ENSBTAG00000004864,ENSBTAG00000003759
GO:0019354	siroheme biosynthetic process	biological_process	0.080561	1	6	2727	19	18224	ENSBTAG00000048271,ENSBTAG00000014855,ENSBTAG00000005766,ENSBTAG00000013912,ENSBTAG00000002049,ENSBTAG00000038132
GO:0043115	precorrin-2 dehydrogenase activity	molecular_function	0.080561	1	6	2727	19	18224	ENSBTAG00000048271,ENSBTAG00000014855,ENSBTAG00000005766,ENSBTAG00000013912,ENSBTAG00000002049,ENSBTAG00000038132
GO:0046156	siroheme metabolic process	biological_process	0.080561	1	6	2727	19	18224	ENSBTAG00000048271,ENSBTAG00000014855,ENSBTAG00000005766,ENSBTAG00000002049,ENSBTAG00000013912,ENSBTAG00000038132
GO:0016708	oxidoreductase activity, acting on paired donors, with incorporation or reduction of molecular oxygen, NAD(P)H as one donor, and incorporation of two atoms of oxygen into one donor	molecular_function	0.080636	1	2	2727	2	18224	ENSBTAG00000012636,ENSBTAG00000001081
GO:0030312	external encapsulating structure	cellular_component	0.08081	1	21	2727	88	18224	ENSBTAG00000010647,ENSBTAG00000004608,ENSBTAG00000040147,ENSBTAG00000050212,ENSBTAG00000010613,ENSBTAG00000014966,ENSBTAG00000040190,ENSBTAG00000008523,ENSBTAG00000009587,ENSBTAG00000048957,ENSBTAG00000020445,ENSBTAG00000039888,ENSBTAG00000016107,ENSBTAG00000009048,ENSBTAG00000018088,ENSBTAG00000014051,ENSBTAG00000016073,ENSBTAG00000019750,ENSBTAG00000012575,ENSBTAG00000006771,ENSBTAG00000017281
GO:0001101	response to acid chemical	biological_process	0.08102	1	5	2727	11	18224	ENSBTAG00000003245,ENSBTAG00000021553,ENSBTAG00000006943,ENSBTAG00000000682,ENSBTAG00000006535
GO:0004659	prenyltransferase activity	molecular_function	0.081069	1	7	2727	26	18224	ENSBTAG00000006225,ENSBTAG00000012464,ENSBTAG00000005744,ENSBTAG00000013832,ENSBTAG00000020423,ENSBTAG00000015294,ENSBTAG00000048335
GO:0006742	NADP catabolic process	biological_process	0.081477	1	1	2727	1	18224	ENSBTAG00000006839
GO:0009109	coenzyme catabolic process	biological_process	0.081477	1	1	2727	1	18224	ENSBTAG00000006839
GO:0019364	pyridine nucleotide catabolic process	biological_process	0.081477	1	1	2727	1	18224	ENSBTAG00000006839
GO:0072526	pyridine-containing compound catabolic process	biological_process	0.081477	1	1	2727	1	18224	ENSBTAG00000006839
GO:0016813	hydrolase activity, acting on carbon-nitrogen (but not peptide) bonds, in linear amidines	molecular_function	0.081844	1	4	2727	10	18224	ENSBTAG00000002138,ENSBTAG00000003403,ENSBTAG00000012043,ENSBTAG00000012052
GO:0048856	anatomical structure development	biological_process	0.081878	1	73	2727	404	18224	ENSBTAG00000038990,ENSBTAG00000001712,ENSBTAG00000010485,ENSBTAG00000049010,ENSBTAG00000017321,ENSBTAG00000004954,ENSBTAG00000021972,ENSBTAG00000016741,ENSBTAG00000016073,ENSBTAG00000008153,ENSBTAG00000032680,ENSBTAG00000019269,ENSBTAG00000019073,ENSBTAG00000048957,ENSBTAG00000020445,ENSBTAG00000000418,ENSBTAG00000040190,ENSBTAG00000021024,ENSBTAG00000011032,ENSBTAG00000016225,ENSBTAG00000031917,…
GO:0005540	hyaluronic acid binding	molecular_function	0.083507	1	7	2727	21	18224	ENSBTAG00000014906,ENSBTAG00000014782,ENSBTAG00000006010,ENSBTAG00000004294,ENSBTAG00000012411,ENSBTAG00000038048,ENSBTAG00000032515
GO:0004435	phosphatidylinositol phospholipase C activity	molecular_function	0.084086	1	8	2727	18	18224	ENSBTAG00000008307,ENSBTAG00000002103,ENSBTAG00000052207,ENSBTAG00000019355,ENSBTAG00000002464,ENSBTAG00000008338,ENSBTAG00000009942,ENSBTAG00000037726
GO:0043207	response to external biotic stimulus	biological_process	0.085045	1	31	2727	155	18224	ENSBTAG00000011120,ENSBTAG00000016752,ENSBTAG00000048957,ENSBTAG00000021656,ENSBTAG00000049010,ENSBTAG00000010880,ENSBTAG00000002252,ENSBTAG00000009617,ENSBTAG00000012881,ENSBTAG00000021024,ENSBTAG00000016411,ENSBTAG00000012804,ENSBTAG00000009727,ENSBTAG00000001173,ENSBTAG00000001483,ENSBTAG00000017716,ENSBTAG00000048434,ENSBTAG00000027181,ENSBTAG00000032548,ENSBTAG00000006031,ENSBTAG00000015419,…
GO:0051707	response to other organism	biological_process	0.085045	1	31	2727	155	18224	ENSBTAG00000016752,ENSBTAG00000011120,ENSBTAG00000021656,ENSBTAG00000048957,ENSBTAG00000021024,ENSBTAG00000012881,ENSBTAG00000016411,ENSBTAG00000012804,ENSBTAG00000010880,ENSBTAG00000049010,ENSBTAG00000009617,ENSBTAG00000002252,ENSBTAG00000001483,ENSBTAG00000001173,ENSBTAG00000009727,ENSBTAG00000027181,ENSBTAG00000032548,ENSBTAG00000017716,ENSBTAG00000048434,ENSBTAG00000045588,ENSBTAG00000051082,…
GO:0045595	regulation of cell differentiation	biological_process	0.085313	1	4	2727	12	18224	ENSBTAG00000000260,ENSBTAG00000009958,ENSBTAG00000003990,ENSBTAG00000018869
GO:0016791	phosphatase activity	molecular_function	0.085466	1	74	2727	306	18224	ENSBTAG00000000207,ENSBTAG00000031439,ENSBTAG00000002275,ENSBTAG00000014645,ENSBTAG00000024715,ENSBTAG00000021553,ENSBTAG00000023144,ENSBTAG00000001597,ENSBTAG00000004035,ENSBTAG00000014224,ENSBTAG00000016345,ENSBTAG00000014611,ENSBTAG00000006589,ENSBTAG00000008319,ENSBTAG00000018052,ENSBTAG00000004990,ENSBTAG00000001444,ENSBTAG00000006166,ENSBTAG00000020257,ENSBTAG00000002126,ENSBTAG00000010482,…
GO:0003909	DNA ligase activity	molecular_function	0.085682	1	7	2727	24	18224	ENSBTAG00000011772,ENSBTAG00000020359,ENSBTAG00000018689,ENSBTAG00000015986,ENSBTAG00000011147,ENSBTAG00000019907,ENSBTAG00000046938
GO:0006464	cellular protein modification process	biological_process	0.085769	1	253	2727	1296	18224	ENSBTAG00000013341,ENSBTAG00000045923,ENSBTAG00000003257,ENSBTAG00000020311,ENSBTAG00000020359,ENSBTAG00000021741,ENSBTAG00000003051,ENSBTAG00000018052,ENSBTAG00000012771,ENSBTAG00000006941,ENSBTAG00000007983,ENSBTAG00000004554,ENSBTAG00000010210,ENSBTAG00000035662,ENSBTAG00000034436,ENSBTAG00000023144,ENSBTAG00000012016,ENSBTAG00000020272,ENSBTAG00000003403,ENSBTAG00000020854,ENSBTAG00000012048,…
GO:0036211	protein modification process	biological_process	0.085769	1	253	2727	1296	18224	ENSBTAG00000030749,ENSBTAG00000020444,ENSBTAG00000009578,ENSBTAG00000013038,ENSBTAG00000012989,ENSBTAG00000010167,ENSBTAG00000021251,ENSBTAG00000006601,ENSBTAG00000008650,ENSBTAG00000011098,ENSBTAG00000019652,ENSBTAG00000007599,ENSBTAG00000014551,ENSBTAG00000006080,ENSBTAG00000016797,ENSBTAG00000001567,ENSBTAG00000020787,ENSBTAG00000019516,ENSBTAG00000011639,ENSBTAG00000006616,ENSBTAG00000012944,…
GO:0007172	signal complex assembly	biological_process	0.085777	1	4	2727	9	18224	ENSBTAG00000016747,ENSBTAG00000008817,ENSBTAG00000005958,ENSBTAG00000009578
GO:0035556	intracellular signal transduction	biological_process	0.08652	1	160	2727	790	18224	ENSBTAG00000006031,ENSBTAG00000020726,ENSBTAG00000008585,ENSBTAG00000008307,ENSBTAG00000019967,ENSBTAG00000011125,ENSBTAG00000020791,ENSBTAG00000015368,ENSBTAG00000019820,ENSBTAG00000001050,ENSBTAG00000005670,ENSBTAG00000020304,ENSBTAG00000053386,ENSBTAG00000012193,ENSBTAG00000010047,ENSBTAG00000003474,ENSBTAG00000017624,ENSBTAG00000015976,ENSBTAG00000024539,ENSBTAG00000038489,ENSBTAG00000008338,…
GO:0022836	gated channel activity	molecular_function	0.087785	1	56	2727	243	18224	ENSBTAG00000004870,ENSBTAG00000018249,ENSBTAG00000017209,ENSBTAG00000004608,ENSBTAG00000017021,ENSBTAG00000046413,ENSBTAG00000037962,ENSBTAG00000032527,ENSBTAG00000018975,ENSBTAG00000037616,ENSBTAG00000051978,ENSBTAG00000004588,ENSBTAG00000053527,ENSBTAG00000020192,ENSBTAG00000037400,ENSBTAG00000013422,ENSBTAG00000047003,ENSBTAG00000033153,ENSBTAG00000003392,ENSBTAG00000007517,ENSBTAG00000021764,…
GO:0022839	ion gated channel activity	molecular_function	0.087785	1	56	2727	243	18224	ENSBTAG00000009451,ENSBTAG00000008279,ENSBTAG00000002082,ENSBTAG00000018097,ENSBTAG00000013736,ENSBTAG00000001898,ENSBTAG00000013300,ENSBTAG00000011833,ENSBTAG00000019623,ENSBTAG00000009657,ENSBTAG00000004315,ENSBTAG00000005800,ENSBTAG00000011723,ENSBTAG00000011480,ENSBTAG00000019997,ENSBTAG00000000376,ENSBTAG00000000791,ENSBTAG00000019732,ENSBTAG00000020130,ENSBTAG00000022000,ENSBTAG00000054315,…
GO:0008199	ferric iron binding	molecular_function	0.08828	1	5	2727	30	18224	ENSBTAG00000017759,ENSBTAG00000050369,ENSBTAG00000044126,ENSBTAG00000055069,ENSBTAG00000030507
GO:0004656	procollagen-proline 4-dioxygenase activity	molecular_function	0.089288	1	4	2727	9	18224	ENSBTAG00000007114,ENSBTAG00000040490,ENSBTAG00000019497,ENSBTAG00000015419
GO:0019798	procollagen-proline dioxygenase activity	molecular_function	0.089288	1	4	2727	9	18224	ENSBTAG00000040490,ENSBTAG00000007114,ENSBTAG00000015419,ENSBTAG00000019497
GO:0031543	peptidyl-proline dioxygenase activity	molecular_function	0.089288	1	4	2727	9	18224	ENSBTAG00000015419,ENSBTAG00000019497,ENSBTAG00000040490,ENSBTAG00000007114
GO:0031545	peptidyl-proline 4-dioxygenase activity	molecular_function	0.089288	1	4	2727	9	18224	ENSBTAG00000007114,ENSBTAG00000040490,ENSBTAG00000019497,ENSBTAG00000015419
GO:0016929	SUMO-specific protease activity	molecular_function	0.091263	1	5	2727	17	18224	ENSBTAG00000000236,ENSBTAG00000023377,ENSBTAG00000008981,ENSBTAG00000005455,ENSBTAG00000008978
GO:0032183	SUMO binding	molecular_function	0.091263	1	5	2727	17	18224	ENSBTAG00000005455,ENSBTAG00000008978,ENSBTAG00000000236,ENSBTAG00000023377,ENSBTAG00000008981
GO:0070122	isopeptidase activity	molecular_function	0.091263	1	5	2727	17	18224	ENSBTAG00000005455,ENSBTAG00000008978,ENSBTAG00000000236,ENSBTAG00000008981,ENSBTAG00000023377
GO:0070138	ubiquitin-like protein-specific isopeptidase activity	molecular_function	0.091263	1	5	2727	17	18224	ENSBTAG00000000236,ENSBTAG00000023377,ENSBTAG00000008981,ENSBTAG00000005455,ENSBTAG00000008978
GO:0070140	SUMO-specific isopeptidase activity	molecular_function	0.091263	1	5	2727	17	18224	ENSBTAG00000008978,ENSBTAG00000005455,ENSBTAG00000008981,ENSBTAG00000023377,ENSBTAG00000000236
GO:0070887	cellular response to chemical stimulus	biological_process	0.091434	1	23	2727	85	18224	ENSBTAG00000004588,ENSBTAG00000007159,ENSBTAG00000001478,ENSBTAG00000015904,ENSBTAG00000001864,ENSBTAG00000016414,ENSBTAG00000017851,ENSBTAG00000011802,ENSBTAG00000013596,ENSBTAG00000017599,ENSBTAG00000011518,ENSBTAG00000021941,ENSBTAG00000010681,ENSBTAG00000017542,ENSBTAG00000001050,ENSBTAG00000001173,ENSBTAG00000017540,ENSBTAG00000007661,ENSBTAG00000009265,ENSBTAG00000005785,ENSBTAG00000027182,…
GO:0032065	cortical protein anchoring	biological_process	0.091563	1	6	2727	14	18224	ENSBTAG00000002464,ENSBTAG00000008167,ENSBTAG00000003509,ENSBTAG00000009942,ENSBTAG00000015952,ENSBTAG00000020616
GO:0051274	beta-glucan biosynthetic process	biological_process	0.093901	1	3	2727	9	18224	ENSBTAG00000011803,ENSBTAG00000004864,ENSBTAG00000004291
GO:0019318	hexose metabolic process	biological_process	0.094062	1	13	2727	55	18224	ENSBTAG00000019857,ENSBTAG00000008401,ENSBTAG00000003196,ENSBTAG00000014602,ENSBTAG00000002126,ENSBTAG00000017759,ENSBTAG00000006241,ENSBTAG00000007368,ENSBTAG00000019512,ENSBTAG00000000172,ENSBTAG00000012961,ENSBTAG00000006752,ENSBTAG00000027825
GO:0009967	positive regulation of signal transduction	biological_process	0.094616	1	13	2727	45	18224	ENSBTAG00000047648,ENSBTAG00000009169,ENSBTAG00000016525,ENSBTAG00000014782,ENSBTAG00000009495,ENSBTAG00000000260,ENSBTAG00000006031,ENSBTAG00000000496,ENSBTAG00000014900,ENSBTAG00000050313,ENSBTAG00000034689,ENSBTAG00000015377,ENSBTAG00000016021
GO:0010647	positive regulation of cell communication	biological_process	0.094616	1	13	2727	45	18224	ENSBTAG00000014782,ENSBTAG00000047648,ENSBTAG00000016525,ENSBTAG00000009169,ENSBTAG00000000260,ENSBTAG00000009495,ENSBTAG00000000496,ENSBTAG00000006031,ENSBTAG00000014900,ENSBTAG00000050313,ENSBTAG00000016021,ENSBTAG00000034689,ENSBTAG00000015377
GO:0023056	positive regulation of signaling	biological_process	0.094616	1	13	2727	45	18224	ENSBTAG00000047648,ENSBTAG00000016525,ENSBTAG00000009169,ENSBTAG00000014782,ENSBTAG00000009495,ENSBTAG00000000260,ENSBTAG00000006031,ENSBTAG00000000496,ENSBTAG00000050313,ENSBTAG00000014900,ENSBTAG00000015377,ENSBTAG00000034689,ENSBTAG00000016021
GO:0071310	cellular response to organic substance	biological_process	0.094742	1	22	2727	80	18224	ENSBTAG00000017540,ENSBTAG00000007661,ENSBTAG00000017599,ENSBTAG00000013596,ENSBTAG00000017542,ENSBTAG00000001050,ENSBTAG00000001173,ENSBTAG00000011518,ENSBTAG00000021941,ENSBTAG00000010681,ENSBTAG00000017802,ENSBTAG00000001333,ENSBTAG00000009265,ENSBTAG00000027182,ENSBTAG00000004588,ENSBTAG00000015904,ENSBTAG00000007159,ENSBTAG00000001478,ENSBTAG00000017851,ENSBTAG00000016414,ENSBTAG00000011802,…
GO:0032870	cellular response to hormone stimulus	biological_process	0.096405	1	21	2727	75	18224	ENSBTAG00000027182,ENSBTAG00000009265,ENSBTAG00000001333,ENSBTAG00000017802,ENSBTAG00000017542,ENSBTAG00000001173,ENSBTAG00000011518,ENSBTAG00000021941,ENSBTAG00000010681,ENSBTAG00000017599,ENSBTAG00000013596,ENSBTAG00000007661,ENSBTAG00000017540,ENSBTAG00000001864,ENSBTAG00000011802,ENSBTAG00000016414,ENSBTAG00000017851,ENSBTAG00000015904,ENSBTAG00000001478,ENSBTAG00000007159,ENSBTAG00000004588
GO:0006914	autophagy	biological_process	0.096688	1	49	2727	271	18224	ENSBTAG00000015014,ENSBTAG00000017407,ENSBTAG00000000040,ENSBTAG00000007578,ENSBTAG00000006194,ENSBTAG00000004114,ENSBTAG00000006143,ENSBTAG00000006572,ENSBTAG00000018249,ENSBTAG00000021896,ENSBTAG00000003587,ENSBTAG00000012022,ENSBTAG00000008132,ENSBTAG00000015986,ENSBTAG00000017716,ENSBTAG00000007705,ENSBTAG00000053735,ENSBTAG00000008248,ENSBTAG00000009990,ENSBTAG00000007878,ENSBTAG00000003928,…
GO:0061919	process utilizing autophagic mechanism	biological_process	0.096688	1	49	2727	271	18224	ENSBTAG00000012022,ENSBTAG00000003587,ENSBTAG00000006572,ENSBTAG00000018249,ENSBTAG00000021896,ENSBTAG00000006194,ENSBTAG00000004114,ENSBTAG00000006143,ENSBTAG00000015014,ENSBTAG00000017407,ENSBTAG00000000040,ENSBTAG00000007578,ENSBTAG00000024075,ENSBTAG00000011699,ENSBTAG00000000561,ENSBTAG00000004291,ENSBTAG00000003928,ENSBTAG00000007878,ENSBTAG00000007705,ENSBTAG00000053735,ENSBTAG00000009990,…
GO:0007224	smoothened signaling pathway	biological_process	0.098005	1	5	2727	15	18224	ENSBTAG00000008100,ENSBTAG00000017339,ENSBTAG00000000642,ENSBTAG00000004277,ENSBTAG00000015194
GO:0006690	icosanoid metabolic process	biological_process	0.098737	1	3	2727	7	18224	ENSBTAG00000000699,ENSBTAG00000007215,ENSBTAG00000013726
GO:0006691	leukotriene metabolic process	biological_process	0.098737	1	3	2727	7	18224	ENSBTAG00000000699,ENSBTAG00000007215,ENSBTAG00000013726
GO:0019370	leukotriene biosynthetic process	biological_process	0.098737	1	3	2727	7	18224	ENSBTAG00000013726,ENSBTAG00000000699,ENSBTAG00000007215
GO:0046456	icosanoid biosynthetic process	biological_process	0.098737	1	3	2727	7	18224	ENSBTAG00000013726,ENSBTAG00000007215,ENSBTAG00000000699
GO:1901568	fatty acid derivative metabolic process	biological_process	0.098737	1	3	2727	7	18224	ENSBTAG00000007215,ENSBTAG00000000699,ENSBTAG00000013726
GO:1901570	fatty acid derivative biosynthetic process	biological_process	0.098737	1	3	2727	7	18224	ENSBTAG00000013726,ENSBTAG00000000699,ENSBTAG00000007215
GO:0045116	protein neddylation	biological_process	0.098784	1	2	2727	3	18224	ENSBTAG00000015556,ENSBTAG00000015241
GO:0004629	phospholipase C activity	molecular_function	0.09994	1	8	2727	19	18224	ENSBTAG00000052207,ENSBTAG00000002103,ENSBTAG00000008307,ENSBTAG00000002464,ENSBTAG00000019355,ENSBTAG00000009942,ENSBTAG00000008338,ENSBTAG00000037726
GO:0071495	cellular response to endogenous stimulus	biological_process	0.10169	1	21	2727	76	18224	ENSBTAG00000007661,ENSBTAG00000017540,ENSBTAG00000017542,ENSBTAG00000001173,ENSBTAG00000021941,ENSBTAG00000011518,ENSBTAG00000010681,ENSBTAG00000017599,ENSBTAG00000013596,ENSBTAG00000001333,ENSBTAG00000017802,ENSBTAG00000027182,ENSBTAG00000009265,ENSBTAG00000015904,ENSBTAG00000001478,ENSBTAG00000007159,ENSBTAG00000004588,ENSBTAG00000011802,ENSBTAG00000016414,ENSBTAG00000017851,ENSBTAG00000001864
GO:0006468	protein phosphorylation	biological_process	0.10216	1	135	2727	589	18224	ENSBTAG00000009169,ENSBTAG00000014367,ENSBTAG00000017860,ENSBTAG00000040067,ENSBTAG00000009258,ENSBTAG00000020079,ENSBTAG00000001771,ENSBTAG00000015599,ENSBTAG00000015119,ENSBTAG00000019855,ENSBTAG00000011784,ENSBTAG00000017636,ENSBTAG00000004114,ENSBTAG00000020904,ENSBTAG00000010906,ENSBTAG00000007981,ENSBTAG00000011851,ENSBTAG00000019864,ENSBTAG00000014930,ENSBTAG00000012991,ENSBTAG00000011909,…
GO:0009607	response to biotic stimulus	biological_process	0.1032	1	34	2727	186	18224	ENSBTAG00000027181,ENSBTAG00000017716,ENSBTAG00000015419,ENSBTAG00000014381,ENSBTAG00000015074,ENSBTAG00000033702,ENSBTAG00000011120,ENSBTAG00000048470,ENSBTAG00000048957,ENSBTAG00000016411,ENSBTAG00000021024,ENSBTAG00000012881,ENSBTAG00000012804,ENSBTAG00000040147,ENSBTAG00000001483,ENSBTAG00000001173,ENSBTAG00000019017,ENSBTAG00000032548,ENSBTAG00000048434,ENSBTAG00000045588,ENSBTAG00000051082,…
GO:0005509	calcium ion binding	molecular_function	0.10324	1	115	2727	536	18224	ENSBTAG00000021190,ENSBTAG00000017746,ENSBTAG00000012052,ENSBTAG00000043991,ENSBTAG00000011473,ENSBTAG00000010420,ENSBTAG00000011226,ENSBTAG00000030189,ENSBTAG00000008307,ENSBTAG00000040473,ENSBTAG00000018179,ENSBTAG00000003403,ENSBTAG00000052140,ENSBTAG00000015405,ENSBTAG00000015183,ENSBTAG00000000736,ENSBTAG00000007567,ENSBTAG00000016179,ENSBTAG00000008726,ENSBTAG00000011215,ENSBTAG00000055050,…
GO:0009579	thylakoid	cellular_component	0.10434	1	22	2727	105	18224	ENSBTAG00000012779,ENSBTAG00000011267,ENSBTAG00000019305,ENSBTAG00000019818,ENSBTAG00000001771,ENSBTAG00000015058,ENSBTAG00000011538,ENSBTAG00000021803,ENSBTAG00000010930,ENSBTAG00000024633,ENSBTAG00000001879,ENSBTAG00000046328,ENSBTAG00000032234,ENSBTAG00000000897,ENSBTAG00000016563,ENSBTAG00000012489,ENSBTAG00000015008,ENSBTAG00000048246,ENSBTAG00000019067,ENSBTAG00000026234,ENSBTAG00000019065,…
GO:0044436	thylakoid part	cellular_component	0.10434	1	22	2727	105	18224	ENSBTAG00000019067,ENSBTAG00000048246,ENSBTAG00000016563,ENSBTAG00000000897,ENSBTAG00000012489,ENSBTAG00000015008,ENSBTAG00000026234,ENSBTAG00000019065,ENSBTAG00000015377,ENSBTAG00000021803,ENSBTAG00000010930,ENSBTAG00000015058,ENSBTAG00000011538,ENSBTAG00000001879,ENSBTAG00000024633,ENSBTAG00000032234,ENSBTAG00000046328,ENSBTAG00000012779,ENSBTAG00000019818,ENSBTAG00000001771,ENSBTAG00000011267,…
GO:0006998	nuclear envelope organization	biological_process	0.10457	1	2	2727	3	18224	ENSBTAG00000013562,ENSBTAG00000047998
GO:0055076	transition metal ion homeostasis	biological_process	0.1054	1	4	2727	27	18224	ENSBTAG00000001173,ENSBTAG00000030507,ENSBTAG00000050369,ENSBTAG00000055069
GO:0010212	response to ionizing radiation	biological_process	0.10592	1	1	2727	1	18224	ENSBTAG00000015878
GO:0071214	cellular response to abiotic stimulus	biological_process	0.10592	1	1	2727	1	18224	ENSBTAG00000015878
GO:0071478	cellular response to radiation	biological_process	0.10592	1	1	2727	1	18224	ENSBTAG00000015878
GO:0071479	cellular response to ionizing radiation	biological_process	0.10592	1	1	2727	1	18224	ENSBTAG00000015878
GO:0104004	cellular response to environmental stimulus	biological_process	0.10592	1	1	2727	1	18224	ENSBTAG00000015878
GO:0006626	protein targeting to mitochondrion	biological_process	0.106	1	6	2727	25	18224	ENSBTAG00000020552,ENSBTAG00000013468,ENSBTAG00000014840,ENSBTAG00000044061,ENSBTAG00000017157,ENSBTAG00000037510
GO:0043170	macromolecule metabolic process	biological_process	0.10636	1	903	2727	5610	18224	ENSBTAG00000004257,ENSBTAG00000005898,ENSBTAG00000012498,ENSBTAG00000001478,ENSBTAG00000004509,ENSBTAG00000022509,ENSBTAG00000003034,ENSBTAG00000016349,ENSBTAG00000011279,ENSBTAG00000006043,ENSBTAG00000017289,ENSBTAG00000001866,ENSBTAG00000010312,ENSBTAG00000018048,ENSBTAG00000014900,ENSBTAG00000021857,ENSBTAG00000018097,ENSBTAG00000012024,ENSBTAG00000002435,ENSBTAG00000011518,ENSBTAG00000007932,…
GO:0051536	iron-sulfur cluster binding	molecular_function	0.10702	1	20	2727	91	18224	ENSBTAG00000012837,ENSBTAG00000018535,ENSBTAG00000005273,ENSBTAG00000049122,ENSBTAG00000053735,ENSBTAG00000038132,ENSBTAG00000003892,ENSBTAG00000009123,ENSBTAG00000012636,ENSBTAG00000002730,ENSBTAG00000022294,ENSBTAG00000025589,ENSBTAG00000009725,ENSBTAG00000001081,ENSBTAG00000004151,ENSBTAG00000003983,ENSBTAG00000031824,ENSBTAG00000027841,ENSBTAG00000001703,ENSBTAG00000052247
GO:0051540	metal cluster binding	molecular_function	0.10702	1	20	2727	91	18224	ENSBTAG00000031824,ENSBTAG00000027841,ENSBTAG00000052247,ENSBTAG00000001703,ENSBTAG00000003983,ENSBTAG00000004151,ENSBTAG00000009725,ENSBTAG00000001081,ENSBTAG00000002730,ENSBTAG00000012636,ENSBTAG00000009123,ENSBTAG00000022294,ENSBTAG00000025589,ENSBTAG00000003892,ENSBTAG00000053735,ENSBTAG00000038132,ENSBTAG00000005273,ENSBTAG00000049122,ENSBTAG00000012837,ENSBTAG00000018535
GO:0005315	inorganic phosphate transmembrane transporter activity	molecular_function	0.10745	1	3	2727	6	18224	ENSBTAG00000014861,ENSBTAG00000021090,ENSBTAG00000038858
GO:0018144	RNA-protein covalent cross-linking	biological_process	0.10761	1	2	2727	3	18224	ENSBTAG00000014551,ENSBTAG00000026403
GO:0004616	phosphogluconate dehydrogenase (decarboxylating) activity	molecular_function	0.10768	1	6	2727	21	18224	ENSBTAG00000036298,ENSBTAG00000002049,ENSBTAG00000003397,ENSBTAG00000009842,ENSBTAG00000015086,ENSBTAG00000007111
GO:0031304	intrinsic component of mitochondrial inner membrane	cellular_component	0.10799	1	3	2727	5	18224	ENSBTAG00000048664,ENSBTAG00000000646,ENSBTAG00000010566
GO:0031305	integral component of mitochondrial inner membrane	cellular_component	0.10799	1	3	2727	5	18224	ENSBTAG00000048664,ENSBTAG00000000646,ENSBTAG00000010566
GO:0032592	integral component of mitochondrial membrane	cellular_component	0.10799	1	3	2727	5	18224	ENSBTAG00000010566,ENSBTAG00000000646,ENSBTAG00000048664
GO:0098573	intrinsic component of mitochondrial membrane	cellular_component	0.10799	1	3	2727	5	18224	ENSBTAG00000000646,ENSBTAG00000010566,ENSBTAG00000048664
GO:0003873	6-phosphofructo-2-kinase activity	molecular_function	0.11056	1	6	2727	23	18224	ENSBTAG00000002126,ENSBTAG00000012961,ENSBTAG00000003196,ENSBTAG00000008401,ENSBTAG00000000172,ENSBTAG00000006752
GO:0006000	fructose metabolic process	biological_process	0.11056	1	6	2727	23	18224	ENSBTAG00000006752,ENSBTAG00000002126,ENSBTAG00000003196,ENSBTAG00000012961,ENSBTAG00000008401,ENSBTAG00000000172
GO:0006848	pyruvate transport	biological_process	0.11088	1	3	2727	7	18224	ENSBTAG00000019152,ENSBTAG00000011783,ENSBTAG00000004908
GO:0006850	mitochondrial pyruvate transmembrane transport	biological_process	0.11088	1	3	2727	7	18224	ENSBTAG00000011783,ENSBTAG00000004908,ENSBTAG00000019152
GO:1901475	pyruvate transmembrane transport	biological_process	0.11088	1	3	2727	7	18224	ENSBTAG00000004908,ENSBTAG00000011783,ENSBTAG00000019152
GO:0032502	developmental process	biological_process	0.1109	1	81	2727	461	18224	ENSBTAG00000032680,ENSBTAG00000016073,ENSBTAG00000008153,ENSBTAG00000016741,ENSBTAG00000019269,ENSBTAG00000001712,ENSBTAG00000010485,ENSBTAG00000038990,ENSBTAG00000004954,ENSBTAG00000021972,ENSBTAG00000007630,ENSBTAG00000049010,ENSBTAG00000017321,ENSBTAG00000031917,ENSBTAG00000025181,ENSBTAG00000018869,ENSBTAG00000048365,ENSBTAG00000009958,ENSBTAG00000040190,ENSBTAG00000048957,ENSBTAG00000020445,…
GO:0016482	cytosolic transport	biological_process	0.11129	1	3	2727	8	18224	ENSBTAG00000003990,ENSBTAG00000002493,ENSBTAG00000009958
GO:0008138	protein tyrosine/serine/threonine phosphatase activity	molecular_function	0.11309	1	25	2727	91	18224	ENSBTAG00000004958,ENSBTAG00000008319,ENSBTAG00000018052,ENSBTAG00000010563,ENSBTAG00000000309,ENSBTAG00000054678,ENSBTAG00000015181,ENSBTAG00000006616,ENSBTAG00000001809,ENSBTAG00000035705,ENSBTAG00000000253,ENSBTAG00000002435,ENSBTAG00000052151,ENSBTAG00000020350,ENSBTAG00000009657,ENSBTAG00000023144,ENSBTAG00000024015,ENSBTAG00000046467,ENSBTAG00000020257,ENSBTAG00000031439,ENSBTAG00000000842,…
GO:0009277	fungal-type cell wall	cellular_component	0.11434	1	1	2727	1	18224	ENSBTAG00000008523
GO:0007601	visual perception	biological_process	0.11452	1	2	2727	5	18224	ENSBTAG00000017716,ENSBTAG00000002126
GO:0030551	cyclic nucleotide binding	molecular_function	0.11452	1	2	2727	5	18224	ENSBTAG00000002126,ENSBTAG00000017716
GO:0030553	cGMP binding	molecular_function	0.11452	1	2	2727	5	18224	ENSBTAG00000017716,ENSBTAG00000002126
GO:0050953	sensory perception of light stimulus	biological_process	0.11452	1	2	2727	5	18224	ENSBTAG00000002126,ENSBTAG00000017716
GO:0042127	regulation of cell proliferation	biological_process	0.11493	1	9	2727	28	18224	ENSBTAG00000013244,ENSBTAG00000019217,ENSBTAG00000012991,ENSBTAG00000021196,ENSBTAG00000021158,ENSBTAG00000034220,ENSBTAG00000020046,ENSBTAG00000009357,ENSBTAG00000016549
GO:0043461	proton-transporting ATP synthase complex assembly	biological_process	0.11498	1	1	2727	1	18224	ENSBTAG00000008801
GO:0042891	antibiotic transport	biological_process	0.11698	1	1	2727	1	18224	ENSBTAG00000005548
GO:0042895	antibiotic transmembrane transporter activity	molecular_function	0.11698	1	1	2727	1	18224	ENSBTAG00000005548
GO:0042908	xenobiotic transport	biological_process	0.11698	1	1	2727	1	18224	ENSBTAG00000005548
GO:0042910	xenobiotic transmembrane transporter activity	molecular_function	0.11698	1	1	2727	1	18224	ENSBTAG00000005548
GO:0042919	benzoate transport	biological_process	0.11698	1	1	2727	1	18224	ENSBTAG00000005548
GO:0042925	benzoate transmembrane transporter activity	molecular_function	0.11698	1	1	2727	1	18224	ENSBTAG00000005548
GO:1902533	positive regulation of intracellular signal transduction	biological_process	0.11757	1	9	2727	30	18224	ENSBTAG00000016525,ENSBTAG00000047648,ENSBTAG00000009169,ENSBTAG00000014782,ENSBTAG00000009495,ENSBTAG00000006031,ENSBTAG00000014900,ENSBTAG00000016021,ENSBTAG00000015377
GO:0016569	covalent chromatin modification	biological_process	0.11949	1	8	2727	31	18224	ENSBTAG00000026403,ENSBTAG00000001417,ENSBTAG00000010210,ENSBTAG00000011715,ENSBTAG00000012148,ENSBTAG00000013136,ENSBTAG00000002948,ENSBTAG00000020552
GO:0016570	histone modification	biological_process	0.11949	1	8	2727	31	18224	ENSBTAG00000020552,ENSBTAG00000001417,ENSBTAG00000026403,ENSBTAG00000010210,ENSBTAG00000011715,ENSBTAG00000012148,ENSBTAG00000013136,ENSBTAG00000002948
GO:0009056	catabolic process	biological_process	0.11989	1	109	2727	613	18224	ENSBTAG00000004297,ENSBTAG00000021924,ENSBTAG00000054592,ENSBTAG00000052845,ENSBTAG00000005984,ENSBTAG00000035615,ENSBTAG00000011172,ENSBTAG00000009842,ENSBTAG00000019355,ENSBTAG00000050691,ENSBTAG00000007315,ENSBTAG00000032515,ENSBTAG00000005432,ENSBTAG00000030340,ENSBTAG00000021372,ENSBTAG00000035858,ENSBTAG00000053223,ENSBTAG00000018097,ENSBTAG00000013736,ENSBTAG00000005078,ENSBTAG00000045588,…
GO:0016725	oxidoreductase activity, acting on CH or CH2 groups	molecular_function	0.12	1	3	2727	8	18224	ENSBTAG00000004908,ENSBTAG00000002904,ENSBTAG00000015860
GO:0042720	mitochondrial inner membrane peptidase complex	cellular_component	0.12053	1	1	2727	1	18224	ENSBTAG00000006998
GO:0019799	tubulin N-acetyltransferase activity	molecular_function	0.12102	1	1	2727	1	18224	ENSBTAG00000006941
GO:0071929	alpha-tubulin acetylation	biological_process	0.12102	1	1	2727	1	18224	ENSBTAG00000006941
GO:0016151	nickel cation binding	molecular_function	0.12114	1	21	2727	145	18224	ENSBTAG00000020552,ENSBTAG00000013725,ENSBTAG00000038241,ENSBTAG00000014551,ENSBTAG00000019174,ENSBTAG00000020854,ENSBTAG00000005572,ENSBTAG00000049318,ENSBTAG00000051830,ENSBTAG00000038322,ENSBTAG00000008131,ENSBTAG00000002904,ENSBTAG00000006973,ENSBTAG00000007983,ENSBTAG00000003012,ENSBTAG00000021222,ENSBTAG00000020445,ENSBTAG00000017021,ENSBTAG00000047572,ENSBTAG00000015080,ENSBTAG00000047954
GO:0005875	microtubule associated complex	cellular_component	0.12148	1	13	2727	42	18224	ENSBTAG00000008605,ENSBTAG00000000920,ENSBTAG00000049566,ENSBTAG00000013078,ENSBTAG00000021972,ENSBTAG00000022509,ENSBTAG00000016598,ENSBTAG00000004976,ENSBTAG00000014063,ENSBTAG00000016523,ENSBTAG00000000675,ENSBTAG00000018560,ENSBTAG00000010360
GO:0030278	regulation of ossification	biological_process	0.12151	1	2	2727	3	18224	ENSBTAG00000021024,ENSBTAG00000018869
GO:0007339	binding of sperm to zona pellucida	biological_process	0.12216	1	8	2727	21	18224	ENSBTAG00000012761,ENSBTAG00000022150,ENSBTAG00000048378,ENSBTAG00000002319,ENSBTAG00000003255,ENSBTAG00000014645,ENSBTAG00000017971,ENSBTAG00000047158
GO:0008037	cell recognition	biological_process	0.12216	1	8	2727	21	18224	ENSBTAG00000047158,ENSBTAG00000014645,ENSBTAG00000017971,ENSBTAG00000002319,ENSBTAG00000048378,ENSBTAG00000003255,ENSBTAG00000012761,ENSBTAG00000022150
GO:0009988	cell-cell recognition	biological_process	0.12216	1	8	2727	21	18224	ENSBTAG00000003255,ENSBTAG00000048378,ENSBTAG00000002319,ENSBTAG00000017971,ENSBTAG00000014645,ENSBTAG00000047158,ENSBTAG00000012761,ENSBTAG00000022150
GO:0035036	sperm-egg recognition	biological_process	0.12216	1	8	2727	21	18224	ENSBTAG00000048378,ENSBTAG00000003255,ENSBTAG00000002319,ENSBTAG00000017971,ENSBTAG00000014645,ENSBTAG00000047158,ENSBTAG00000012761,ENSBTAG00000022150
GO:0048308	organelle inheritance	biological_process	0.12257	1	6	2727	17	18224	ENSBTAG00000053735,ENSBTAG00000018165,ENSBTAG00000035858,ENSBTAG00000007705,ENSBTAG00000015935,ENSBTAG00000014051
GO:0051028	mRNA transport	biological_process	0.12395	1	12	2727	43	18224	ENSBTAG00000049566,ENSBTAG00000013562,ENSBTAG00000018165,ENSBTAG00000035858,ENSBTAG00000006868,ENSBTAG00000014051,ENSBTAG00000002512,ENSBTAG00000021769,ENSBTAG00000047416,ENSBTAG00000053735,ENSBTAG00000007705,ENSBTAG00000047998
GO:0000275	mitochondrial proton-transporting ATP synthase complex, catalytic core F(1)	cellular_component	0.12409	1	4	2727	13	18224	ENSBTAG00000021656,ENSBTAG00000017804,ENSBTAG00000017746,ENSBTAG00000006846
GO:0010035	response to inorganic substance	biological_process	0.12475	1	10	2727	34	18224	ENSBTAG00000021553,ENSBTAG00000006943,ENSBTAG00000006695,ENSBTAG00000003245,ENSBTAG00000021978,ENSBTAG00000020148,ENSBTAG00000000682,ENSBTAG00000001417,ENSBTAG00000015976,ENSBTAG00000006535
GO:0015291	secondary active transmembrane transporter activity	molecular_function	0.12585	1	20	2727	86	18224	ENSBTAG00000024075,ENSBTAG00000021090,ENSBTAG00000009959,ENSBTAG00000018761,ENSBTAG00000031178,ENSBTAG00000006043,ENSBTAG00000008766,ENSBTAG00000008969,ENSBTAG00000045695,ENSBTAG00000038858,ENSBTAG00000003290,ENSBTAG00000018245,ENSBTAG00000013222,ENSBTAG00000014861,ENSBTAG00000015704,ENSBTAG00000011088,ENSBTAG00000004629,ENSBTAG00000001706,ENSBTAG00000009673,ENSBTAG00000010116
GO:0003993	acid phosphatase activity	molecular_function	0.1261	1	36	2727	116	18224	ENSBTAG00000006752,ENSBTAG00000006811,ENSBTAG00000024015,ENSBTAG00000015377,ENSBTAG00000045902,ENSBTAG00000013369,ENSBTAG00000021968,ENSBTAG00000048378,ENSBTAG00000015510,ENSBTAG00000010482,ENSBTAG00000002126,ENSBTAG00000020080,ENSBTAG00000016692,ENSBTAG00000009315,ENSBTAG00000021002,ENSBTAG00000009851,ENSBTAG00000010152,ENSBTAG00000003938,ENSBTAG00000012899,ENSBTAG00000020466,ENSBTAG00000022917,…
GO:0004620	phospholipase activity	molecular_function	0.12614	1	11	2727	34	18224	ENSBTAG00000019355,ENSBTAG00000002464,ENSBTAG00000009942,ENSBTAG00000008338,ENSBTAG00000051748,ENSBTAG00000008307,ENSBTAG00000052207,ENSBTAG00000002103,ENSBTAG00000021924,ENSBTAG00000002130,ENSBTAG00000037726
GO:0098609	cell-cell adhesion	biological_process	0.12641	1	27	2727	106	18224	ENSBTAG00000024545,ENSBTAG00000018234,ENSBTAG00000001739,ENSBTAG00000045905,ENSBTAG00000004081,ENSBTAG00000012992,ENSBTAG00000008036,ENSBTAG00000004836,ENSBTAG00000021497,ENSBTAG00000033248,ENSBTAG00000002214,ENSBTAG00000018179,ENSBTAG00000015439,ENSBTAG00000015058,ENSBTAG00000015405,ENSBTAG00000015991,ENSBTAG00000008714,ENSBTAG00000011823,ENSBTAG00000011530,ENSBTAG00000034373,ENSBTAG00000010420,…
GO:0098742	cell-cell adhesion via plasma-membrane adhesion molecules	biological_process	0.12641	1	27	2727	106	18224	ENSBTAG00000002214,ENSBTAG00000045905,ENSBTAG00000001739,ENSBTAG00000018234,ENSBTAG00000024545,ENSBTAG00000021497,ENSBTAG00000033248,ENSBTAG00000012992,ENSBTAG00000004836,ENSBTAG00000008036,ENSBTAG00000004081,ENSBTAG00000021190,ENSBTAG00000005672,ENSBTAG00000010420,ENSBTAG00000034373,ENSBTAG00000011530,ENSBTAG00000011823,ENSBTAG00000020657,ENSBTAG00000014455,ENSBTAG00000040473,ENSBTAG00000001911,…
GO:0006629	lipid metabolic process	biological_process	0.12733	1	84	2727	430	18224	ENSBTAG00000015505,ENSBTAG00000003758,ENSBTAG00000000986,ENSBTAG00000014906,ENSBTAG00000013942,ENSBTAG00000018033,ENSBTAG00000022058,ENSBTAG00000052207,ENSBTAG00000002049,ENSBTAG00000004964,ENSBTAG00000009942,ENSBTAG00000008126,ENSBTAG00000025642,ENSBTAG00000002904,ENSBTAG00000021924,ENSBTAG00000004297,ENSBTAG00000001076,ENSBTAG00000016206,ENSBTAG00000013912,ENSBTAG00000010365,ENSBTAG00000018248,…
GO:0000186	activation of MAPKK activity	biological_process	0.1275	1	2	2727	4	18224	ENSBTAG00000009169,ENSBTAG00000016021
GO:0001678	cellular glucose homeostasis	biological_process	0.1275	1	2	2727	4	18224	ENSBTAG00000016021,ENSBTAG00000009169
GO:0008343	adult feeding behavior	biological_process	0.1275	1	2	2727	4	18224	ENSBTAG00000009169,ENSBTAG00000016021
GO:0009267	cellular response to starvation	biological_process	0.1275	1	2	2727	4	18224	ENSBTAG00000009169,ENSBTAG00000016021
GO:0030534	adult behavior	biological_process	0.1275	1	2	2727	4	18224	ENSBTAG00000016021,ENSBTAG00000009169
GO:0031669	cellular response to nutrient levels	biological_process	0.1275	1	2	2727	4	18224	ENSBTAG00000009169,ENSBTAG00000016021
GO:0032094	response to food	biological_process	0.1275	1	2	2727	4	18224	ENSBTAG00000016021,ENSBTAG00000009169
GO:0032095	regulation of response to food	biological_process	0.1275	1	2	2727	4	18224	ENSBTAG00000009169,ENSBTAG00000016021
GO:0032096	negative regulation of response to food	biological_process	0.1275	1	2	2727	4	18224	ENSBTAG00000009169,ENSBTAG00000016021
GO:0032098	regulation of appetite	biological_process	0.1275	1	2	2727	4	18224	ENSBTAG00000016021,ENSBTAG00000009169
GO:0032099	negative regulation of appetite	biological_process	0.1275	1	2	2727	4	18224	ENSBTAG00000016021,ENSBTAG00000009169
GO:0032102	negative regulation of response to external stimulus	biological_process	0.1275	1	2	2727	4	18224	ENSBTAG00000009169,ENSBTAG00000016021
GO:0032104	regulation of response to extracellular stimulus	biological_process	0.1275	1	2	2727	4	18224	ENSBTAG00000016021,ENSBTAG00000009169
GO:0032105	negative regulation of response to extracellular stimulus	biological_process	0.1275	1	2	2727	4	18224	ENSBTAG00000009169,ENSBTAG00000016021
GO:0032107	regulation of response to nutrient levels	biological_process	0.1275	1	2	2727	4	18224	ENSBTAG00000009169,ENSBTAG00000016021
GO:0032108	negative regulation of response to nutrient levels	biological_process	0.1275	1	2	2727	4	18224	ENSBTAG00000016021,ENSBTAG00000009169
GO:0032147	activation of protein kinase activity	biological_process	0.1275	1	2	2727	4	18224	ENSBTAG00000009169,ENSBTAG00000016021
GO:0033500	carbohydrate homeostasis	biological_process	0.1275	1	2	2727	4	18224	ENSBTAG00000009169,ENSBTAG00000016021
GO:0033674	positive regulation of kinase activity	biological_process	0.1275	1	2	2727	4	18224	ENSBTAG00000016021,ENSBTAG00000009169
GO:0042593	glucose homeostasis	biological_process	0.1275	1	2	2727	4	18224	ENSBTAG00000016021,ENSBTAG00000009169
GO:0042594	response to starvation	biological_process	0.1275	1	2	2727	4	18224	ENSBTAG00000009169,ENSBTAG00000016021
GO:0043405	regulation of MAP kinase activity	biological_process	0.1275	1	2	2727	4	18224	ENSBTAG00000016021,ENSBTAG00000009169
GO:0043406	positive regulation of MAP kinase activity	biological_process	0.1275	1	2	2727	4	18224	ENSBTAG00000016021,ENSBTAG00000009169
GO:0045860	positive regulation of protein kinase activity	biological_process	0.1275	1	2	2727	4	18224	ENSBTAG00000016021,ENSBTAG00000009169
GO:0051347	positive regulation of transferase activity	biological_process	0.1275	1	2	2727	4	18224	ENSBTAG00000009169,ENSBTAG00000016021
GO:0071902	positive regulation of protein serine/threonine kinase activity	biological_process	0.1275	1	2	2727	4	18224	ENSBTAG00000016021,ENSBTAG00000009169
GO:0009581	detection of external stimulus	biological_process	0.12783	1	2	2727	3	18224	ENSBTAG00000020359,ENSBTAG00000015008
GO:0009582	detection of abiotic stimulus	biological_process	0.12783	1	2	2727	3	18224	ENSBTAG00000020359,ENSBTAG00000015008
GO:0009583	detection of light stimulus	biological_process	0.12783	1	2	2727	3	18224	ENSBTAG00000015008,ENSBTAG00000020359
GO:0051606	detection of stimulus	biological_process	0.12783	1	2	2727	3	18224	ENSBTAG00000020359,ENSBTAG00000015008
GO:0048584	positive regulation of response to stimulus	biological_process	0.12825	1	15	2727	64	18224	ENSBTAG00000050313,ENSBTAG00000014900,ENSBTAG00000034689,ENSBTAG00000015377,ENSBTAG00000016021,ENSBTAG00000000496,ENSBTAG00000017750,ENSBTAG00000006031,ENSBTAG00000023144,ENSBTAG00000000260,ENSBTAG00000009495,ENSBTAG00000014782,ENSBTAG00000047648,ENSBTAG00000009169,ENSBTAG00000016525
GO:0034654	nucleobase-containing compound biosynthetic process	biological_process	0.12835	1	385	2727	2383	18224	ENSBTAG00000006166,ENSBTAG00000014153,ENSBTAG00000018699,ENSBTAG00000014400,ENSBTAG00000008248,ENSBTAG00000001864,ENSBTAG00000020205,ENSBTAG00000019983,ENSBTAG00000021836,ENSBTAG00000015520,ENSBTAG00000018249,ENSBTAG00000051877,ENSBTAG00000015546,ENSBTAG00000027182,ENSBTAG00000052330,ENSBTAG00000047531,ENSBTAG00000021427,ENSBTAG00000017339,ENSBTAG00000015335,ENSBTAG00000008062,ENSBTAG00000003711,…
GO:0033227	dsRNA transport	biological_process	0.12898	1	3	2727	8	18224	ENSBTAG00000018869,ENSBTAG00000013292,ENSBTAG00000021901
GO:0051032	nucleic acid transmembrane transporter activity	molecular_function	0.12898	1	3	2727	8	18224	ENSBTAG00000021901,ENSBTAG00000013292,ENSBTAG00000018869
GO:0051033	RNA transmembrane transporter activity	molecular_function	0.12898	1	3	2727	8	18224	ENSBTAG00000013292,ENSBTAG00000021901,ENSBTAG00000018869
GO:0005667	transcription factor complex	cellular_component	0.12918	1	17	2727	125	18224	ENSBTAG00000006222,ENSBTAG00000052955,ENSBTAG00000014400,ENSBTAG00000040133,ENSBTAG00000004257,ENSBTAG00000011275,ENSBTAG00000007270,ENSBTAG00000039307,ENSBTAG00000002644,ENSBTAG00000050532,ENSBTAG00000008607,ENSBTAG00000007035,ENSBTAG00000012943,ENSBTAG00000031886,ENSBTAG00000046757,ENSBTAG00000055110,ENSBTAG00000011001
GO:0006720	isoprenoid metabolic process	biological_process	0.12935	1	10	2727	37	18224	ENSBTAG00000003758,ENSBTAG00000002904,ENSBTAG00000015073,ENSBTAG00000016206,ENSBTAG00000005766,ENSBTAG00000013912,ENSBTAG00000016679,ENSBTAG00000038132,ENSBTAG00000010365,ENSBTAG00000014855
GO:0008299	isoprenoid biosynthetic process	biological_process	0.12935	1	10	2727	37	18224	ENSBTAG00000016679,ENSBTAG00000013912,ENSBTAG00000010365,ENSBTAG00000038132,ENSBTAG00000014855,ENSBTAG00000003758,ENSBTAG00000002904,ENSBTAG00000015073,ENSBTAG00000005766,ENSBTAG00000016206
GO:0003700	DNA-binding transcription factor activity	molecular_function	0.12936	1	133	2727	742	18224	ENSBTAG00000012599,ENSBTAG00000014597,ENSBTAG00000050523,ENSBTAG00000001612,ENSBTAG00000002849,ENSBTAG00000004940,ENSBTAG00000002474,ENSBTAG00000045695,ENSBTAG00000010659,ENSBTAG00000002341,ENSBTAG00000017694,ENSBTAG00000009265,ENSBTAG00000044055,ENSBTAG00000015904,ENSBTAG00000020552,ENSBTAG00000001649,ENSBTAG00000053215,ENSBTAG00000015037,ENSBTAG00000015981,ENSBTAG00000002580,ENSBTAG00000015986,…
GO:0007275	multicellular organism development	biological_process	0.13014	1	50	2727	272	18224	ENSBTAG00000016741,ENSBTAG00000047747,ENSBTAG00000001492,ENSBTAG00000008153,ENSBTAG00000016073,ENSBTAG00000004940,ENSBTAG00000032680,ENSBTAG00000005788,ENSBTAG00000012014,ENSBTAG00000013103,ENSBTAG00000047648,ENSBTAG00000025210,ENSBTAG00000019269,ENSBTAG00000038990,ENSBTAG00000008817,ENSBTAG00000039397,ENSBTAG00000001819,ENSBTAG00000020221,ENSBTAG00000017321,ENSBTAG00000012332,ENSBTAG00000004954,…
GO:0044238	primary metabolic process	biological_process	0.13025	1	1030	2727	6405	18224	ENSBTAG00000007388,ENSBTAG00000009918,ENSBTAG00000014644,ENSBTAG00000011187,ENSBTAG00000017636,ENSBTAG00000008978,ENSBTAG00000007534,ENSBTAG00000025329,ENSBTAG00000004792,ENSBTAG00000009169,ENSBTAG00000018255,ENSBTAG00000018658,ENSBTAG00000013292,ENSBTAG00000009349,ENSBTAG00000011643,ENSBTAG00000000149,ENSBTAG00000012450,ENSBTAG00000004291,ENSBTAG00000014828,ENSBTAG00000014399,ENSBTAG00000035615,…
GO:0090575	RNA polymerase II transcription factor complex	cellular_component	0.13046	1	14	2727	108	18224	ENSBTAG00000050532,ENSBTAG00000052955,ENSBTAG00000040133,ENSBTAG00000008607,ENSBTAG00000012943,ENSBTAG00000007035,ENSBTAG00000004257,ENSBTAG00000031886,ENSBTAG00000046757,ENSBTAG00000011275,ENSBTAG00000007270,ENSBTAG00000039307,ENSBTAG00000011001,ENSBTAG00000002644
GO:0016788	hydrolase activity, acting on ester bonds	molecular_function	0.13159	1	174	2727	855	18224	ENSBTAG00000010563,ENSBTAG00000008419,ENSBTAG00000000253,ENSBTAG00000018248,ENSBTAG00000020350,ENSBTAG00000045695,ENSBTAG00000001257,ENSBTAG00000017745,ENSBTAG00000004940,ENSBTAG00000009657,ENSBTAG00000045588,ENSBTAG00000002103,ENSBTAG00000009132,ENSBTAG00000020099,ENSBTAG00000051845,ENSBTAG00000014005,ENSBTAG00000017021,ENSBTAG00000000309,ENSBTAG00000004278,ENSBTAG00000018119,ENSBTAG00000051224,…
GO:0000271	polysaccharide biosynthetic process	biological_process	0.13319	1	7	2727	30	18224	ENSBTAG00000011803,ENSBTAG00000015187,ENSBTAG00000004269,ENSBTAG00000004864,ENSBTAG00000003436,ENSBTAG00000005197,ENSBTAG00000004291
GO:0031704	apelin receptor binding	molecular_function	0.13392	1	3	2727	8	18224	ENSBTAG00000053035,ENSBTAG00000015080,ENSBTAG00000046684
GO:0016592	mediator complex	cellular_component	0.13393	1	27	2727	125	18224	ENSBTAG00000018249,ENSBTAG00000025329,ENSBTAG00000012636,ENSBTAG00000018404,ENSBTAG00000005455,ENSBTAG00000016078,ENSBTAG00000010116,ENSBTAG00000003051,ENSBTAG00000008232,ENSBTAG00000002349,ENSBTAG00000047717,ENSBTAG00000022449,ENSBTAG00000050380,ENSBTAG00000021553,ENSBTAG00000007599,ENSBTAG00000001120,ENSBTAG00000019504,ENSBTAG00000008685,ENSBTAG00000004104,ENSBTAG00000011699,ENSBTAG00000005461,…
GO:0042168	heme metabolic process	biological_process	0.13426	1	8	2727	28	18224	ENSBTAG00000048271,ENSBTAG00000005766,ENSBTAG00000013912,ENSBTAG00000002049,ENSBTAG00000008307,ENSBTAG00000038132,ENSBTAG00000010002,ENSBTAG00000014855
GO:0000049	tRNA binding	molecular_function	0.13459	1	6	2727	18	18224	ENSBTAG00000018072,ENSBTAG00000011103,ENSBTAG00000004358,ENSBTAG00000009949,ENSBTAG00000026842,ENSBTAG00000046162
GO:0005261	cation channel activity	molecular_function	0.13846	1	46	2727	211	18224	ENSBTAG00000004870,ENSBTAG00000018249,ENSBTAG00000004608,ENSBTAG00000037962,ENSBTAG00000006797,ENSBTAG00000018975,ENSBTAG00000051978,ENSBTAG00000037616,ENSBTAG00000037400,ENSBTAG00000053527,ENSBTAG00000020192,ENSBTAG00000004588,ENSBTAG00000047003,ENSBTAG00000025642,ENSBTAG00000020455,ENSBTAG00000010128,ENSBTAG00000003749,ENSBTAG00000021751,ENSBTAG00000017958,ENSBTAG00000054592,ENSBTAG00000051965,…
GO:0044249	cellular biosynthetic process	biological_process	0.13879	1	553	2727	3569	18224	ENSBTAG00000020445,ENSBTAG00000004742,ENSBTAG00000011772,ENSBTAG00000010681,ENSBTAG00000049695,ENSBTAG00000021713,ENSBTAG00000004879,ENSBTAG00000025181,ENSBTAG00000005572,ENSBTAG00000002948,ENSBTAG00000017689,ENSBTAG00000011312,ENSBTAG00000023795,ENSBTAG00000037400,ENSBTAG00000006225,ENSBTAG00000000746,ENSBTAG00000005733,ENSBTAG00000014855,ENSBTAG00000014027,ENSBTAG00000012148,ENSBTAG00000039213,…
GO:0009539	photosystem II reaction center	cellular_component	0.13894	1	7	2727	28	18224	ENSBTAG00000019818,ENSBTAG00000011267,ENSBTAG00000019067,ENSBTAG00000048246,ENSBTAG00000011538,ENSBTAG00000015058,ENSBTAG00000012489
GO:0000149	SNARE binding	molecular_function	0.13964	1	5	2727	22	18224	ENSBTAG00000038739,ENSBTAG00000009581,ENSBTAG00000001768,ENSBTAG00000007634,ENSBTAG00000005952
GO:0019905	syntaxin binding	molecular_function	0.13964	1	5	2727	22	18224	ENSBTAG00000001768,ENSBTAG00000007634,ENSBTAG00000005952,ENSBTAG00000038739,ENSBTAG00000009581
GO:0000175	3'-5'-exoribonuclease activity	molecular_function	0.14102	1	6	2727	18	18224	ENSBTAG00000008937,ENSBTAG00000018097,ENSBTAG00000005427,ENSBTAG00000014412,ENSBTAG00000004940,ENSBTAG00000000322
GO:0004532	exoribonuclease activity	molecular_function	0.14102	1	6	2727	18	18224	ENSBTAG00000018097,ENSBTAG00000008937,ENSBTAG00000005427,ENSBTAG00000014412,ENSBTAG00000004940,ENSBTAG00000000322
GO:0016896	exoribonuclease activity, producing 5'-phosphomonoesters	molecular_function	0.14102	1	6	2727	18	18224	ENSBTAG00000008937,ENSBTAG00000018097,ENSBTAG00000014412,ENSBTAG00000004940,ENSBTAG00000000322,ENSBTAG00000005427
GO:0004559	alpha-mannosidase activity	molecular_function	0.14119	1	6	2727	18	18224	ENSBTAG00000009584,ENSBTAG00000003815,ENSBTAG00000003586,ENSBTAG00000027825,ENSBTAG00000006241,ENSBTAG00000007368
GO:0015923	mannosidase activity	molecular_function	0.14119	1	6	2727	18	18224	ENSBTAG00000007368,ENSBTAG00000027825,ENSBTAG00000006241,ENSBTAG00000003586,ENSBTAG00000003815,ENSBTAG00000009584
GO:0005921	gap junction	cellular_component	0.14152	1	3	2727	12	18224	ENSBTAG00000009297,ENSBTAG00000046672,ENSBTAG00000009121
GO:0003779	actin binding	molecular_function	0.14188	1	60	2727	268	18224	ENSBTAG00000013136,ENSBTAG00000015037,ENSBTAG00000006515,ENSBTAG00000005198,ENSBTAG00000004641,ENSBTAG00000009744,ENSBTAG00000049695,ENSBTAG00000051978,ENSBTAG00000024932,ENSBTAG00000014676,ENSBTAG00000006287,ENSBTAG00000005946,ENSBTAG00000021581,ENSBTAG00000023806,ENSBTAG00000012938,ENSBTAG00000050709,ENSBTAG00000011822,ENSBTAG00000038190,ENSBTAG00000013157,ENSBTAG00000038322,ENSBTAG00000009816,…
GO:0072593	reactive oxygen species metabolic process	biological_process	0.14335	1	3	2727	10	18224	ENSBTAG00000013980,ENSBTAG00000017680,ENSBTAG00000006894
GO:0042221	response to chemical	biological_process	0.14389	1	50	2727	238	18224	ENSBTAG00000005785,ENSBTAG00000009265,ENSBTAG00000006535,ENSBTAG00000012817,ENSBTAG00000017542,ENSBTAG00000001050,ENSBTAG00000021941,ENSBTAG00000011518,ENSBTAG00000005548,ENSBTAG00000021143,ENSBTAG00000007661,ENSBTAG00000006943,ENSBTAG00000017540,ENSBTAG00000003144,ENSBTAG00000046321,ENSBTAG00000047747,ENSBTAG00000016230,ENSBTAG00000016021,ENSBTAG00000047648,ENSBTAG00000000376,ENSBTAG00000001478,…
GO:0030244	cellulose biosynthetic process	biological_process	0.14421	1	2	2727	5	18224	ENSBTAG00000004864,ENSBTAG00000011803
GO:0071704	organic substance metabolic process	biological_process	0.14469	1	1075	2727	6696	18224	ENSBTAG00000017599,ENSBTAG00000013596,ENSBTAG00000018404,ENSBTAG00000007611,ENSBTAG00000012407,ENSBTAG00000020787,ENSBTAG00000011639,ENSBTAG00000008937,ENSBTAG00000002126,ENSBTAG00000008605,ENSBTAG00000014063,ENSBTAG00000017299,ENSBTAG00000006515,ENSBTAG00000033315,ENSBTAG00000025589,ENSBTAG00000022294,ENSBTAG00000008607,ENSBTAG00000004554,ENSBTAG00000006273,ENSBTAG00000021656,ENSBTAG00000013010,…
GO:0001932	regulation of protein phosphorylation	biological_process	0.14563	1	6	2727	18	18224	ENSBTAG00000016549,ENSBTAG00000016021,ENSBTAG00000012991,ENSBTAG00000009169,ENSBTAG00000005275,ENSBTAG00000009357
GO:0016695	oxidoreductase activity, acting on hydrogen as donor	molecular_function	0.14566	1	2	2727	3	18224	ENSBTAG00000012882,ENSBTAG00000011715
GO:0009605	response to external stimulus	biological_process	0.14667	1	47	2727	259	18224	ENSBTAG00000014381,ENSBTAG00000051062,ENSBTAG00000033702,ENSBTAG00000015074,ENSBTAG00000025181,ENSBTAG00000004641,ENSBTAG00000017716,ENSBTAG00000027181,ENSBTAG00000010128,ENSBTAG00000015419,ENSBTAG00000015008,ENSBTAG00000012804,ENSBTAG00000021024,ENSBTAG00000012881,ENSBTAG00000016411,ENSBTAG00000001173,ENSBTAG00000009169,ENSBTAG00000001483,ENSBTAG00000011120,ENSBTAG00000048957,ENSBTAG00000030555,…
GO:0043412	macromolecule modification	biological_process	0.14719	1	274	2727	1440	18224	ENSBTAG00000008605,ENSBTAG00000007599,ENSBTAG00000009578,ENSBTAG00000013038,ENSBTAG00000030749,ENSBTAG00000020444,ENSBTAG00000010167,ENSBTAG00000000738,ENSBTAG00000018404,ENSBTAG00000011620,ENSBTAG00000000874,ENSBTAG00000000593,ENSBTAG00000020787,ENSBTAG00000011639,ENSBTAG00000019516,ENSBTAG00000012944,ENSBTAG00000016041,ENSBTAG00000027875,ENSBTAG00000012048,ENSBTAG00000020854,ENSBTAG00000020272,…
GO:0140110	transcription regulator activity	molecular_function	0.14759	1	140	2727	786	18224	ENSBTAG00000011772,ENSBTAG00000051877,ENSBTAG00000008520,ENSBTAG00000015520,ENSBTAG00000010681,ENSBTAG00000000535,ENSBTAG00000051572,ENSBTAG00000037962,ENSBTAG00000011283,ENSBTAG00000004742,ENSBTAG00000027182,ENSBTAG00000006017,ENSBTAG00000049122,ENSBTAG00000014400,ENSBTAG00000018699,ENSBTAG00000025181,ENSBTAG00000004879,ENSBTAG00000004073,ENSBTAG00000001864,ENSBTAG00000017540,ENSBTAG00000054755,…
GO:0016407	acetyltransferase activity	molecular_function	0.14842	1	15	2727	74	18224	ENSBTAG00000016747,ENSBTAG00000026403,ENSBTAG00000017280,ENSBTAG00000000746,ENSBTAG00000016249,ENSBTAG00000009245,ENSBTAG00000048957,ENSBTAG00000017785,ENSBTAG00000006941,ENSBTAG00000051877,ENSBTAG00000002730,ENSBTAG00000004015,ENSBTAG00000053874,ENSBTAG00000018909,ENSBTAG00000009266
GO:0044413	avoidance of host defenses	biological_process	0.14858	1	6	2727	21	18224	ENSBTAG00000048434,ENSBTAG00000002252,ENSBTAG00000009617,ENSBTAG00000015074,ENSBTAG00000006031,ENSBTAG00000015419
GO:0044415	evasion or tolerance of host defenses	biological_process	0.14858	1	6	2727	21	18224	ENSBTAG00000006031,ENSBTAG00000015419,ENSBTAG00000015074,ENSBTAG00000009617,ENSBTAG00000048434,ENSBTAG00000002252
GO:0051832	avoidance of defenses of other organism involved in symbiotic interaction	biological_process	0.14858	1	6	2727	21	18224	ENSBTAG00000009617,ENSBTAG00000048434,ENSBTAG00000002252,ENSBTAG00000015074,ENSBTAG00000015419,ENSBTAG00000006031
GO:0051834	evasion or tolerance of defenses of other organism involved in symbiotic interaction	biological_process	0.14858	1	6	2727	21	18224	ENSBTAG00000048434,ENSBTAG00000009617,ENSBTAG00000002252,ENSBTAG00000015074,ENSBTAG00000015419,ENSBTAG00000006031
GO:0052173	response to defenses of other organism involved in symbiotic interaction	biological_process	0.14858	1	6	2727	21	18224	ENSBTAG00000015419,ENSBTAG00000006031,ENSBTAG00000015074,ENSBTAG00000048434,ENSBTAG00000002252,ENSBTAG00000009617
GO:0052200	response to host defenses	biological_process	0.14858	1	6	2727	21	18224	ENSBTAG00000009617,ENSBTAG00000048434,ENSBTAG00000002252,ENSBTAG00000015419,ENSBTAG00000006031,ENSBTAG00000015074
GO:0075136	response to host	biological_process	0.14858	1	6	2727	21	18224	ENSBTAG00000009617,ENSBTAG00000048434,ENSBTAG00000002252,ENSBTAG00000015074,ENSBTAG00000006031,ENSBTAG00000015419
GO:0007586	digestion	biological_process	0.14887	1	3	2727	11	18224	ENSBTAG00000005432,ENSBTAG00000016073,ENSBTAG00000053223
GO:0046429	4-hydroxy-3-methylbut-2-en-1-yl diphosphate synthase activity	molecular_function	0.15044	1	1	2727	2	18224	ENSBTAG00000002904
GO:0052592	oxidoreductase activity, acting on CH or CH2 groups, with an iron-sulfur protein as acceptor	molecular_function	0.15044	1	1	2727	2	18224	ENSBTAG00000002904
GO:0016413	O-acetyltransferase activity	molecular_function	0.1509	1	2	2727	4	18224	ENSBTAG00000017280,ENSBTAG00000009266
GO:0052126	movement in host environment	biological_process	0.15161	1	8	2727	31	18224	ENSBTAG00000005124,ENSBTAG00000054592,ENSBTAG00000009139,ENSBTAG00000049685,ENSBTAG00000006797,ENSBTAG00000053899,ENSBTAG00000011344,ENSBTAG00000014861
GO:0052192	movement in environment of other organism involved in symbiotic interaction	biological_process	0.15161	1	8	2727	31	18224	ENSBTAG00000053899,ENSBTAG00000011344,ENSBTAG00000014861,ENSBTAG00000006797,ENSBTAG00000009139,ENSBTAG00000049685,ENSBTAG00000005124,ENSBTAG00000054592
GO:0003885	D-arabinono-1,4-lactone oxidase activity	molecular_function	0.15174	1	1	2727	1	18224	ENSBTAG00000026748
GO:0016899	oxidoreductase activity, acting on the CH-OH group of donors, oxygen as acceptor	molecular_function	0.15174	1	1	2727	1	18224	ENSBTAG00000026748
GO:0051273	beta-glucan metabolic process	biological_process	0.15186	1	3	2727	11	18224	ENSBTAG00000004291,ENSBTAG00000004864,ENSBTAG00000011803
GO:0051539	4 iron, 4 sulfur cluster binding	molecular_function	0.15186	1	4	2727	12	18224	ENSBTAG00000053735,ENSBTAG00000018535,ENSBTAG00000025589,ENSBTAG00000003983
GO:0007015	actin filament organization	biological_process	0.15281	1	10	2727	49	18224	ENSBTAG00000009958,ENSBTAG00000004554,ENSBTAG00000051245,ENSBTAG00000008816,ENSBTAG00000021576,ENSBTAG00000038488,ENSBTAG00000011092,ENSBTAG00000004072,ENSBTAG00000005345,ENSBTAG00000003990
GO:0008239	dipeptidyl-peptidase activity	molecular_function	0.1537	1	3	2727	10	18224	ENSBTAG00000012939,ENSBTAG00000019532,ENSBTAG00000035615
GO:0008290	F-actin capping protein complex	cellular_component	0.15403	1	3	2727	6	18224	ENSBTAG00000008816,ENSBTAG00000004072,ENSBTAG00000004554
GO:0016798	hydrolase activity, acting on glycosyl bonds	molecular_function	0.15441	1	42	2727	199	18224	ENSBTAG00000000382,ENSBTAG00000016396,ENSBTAG00000019256,ENSBTAG00000027825,ENSBTAG00000050691,ENSBTAG00000006943,ENSBTAG00000005548,ENSBTAG00000019761,ENSBTAG00000008866,ENSBTAG00000038756,ENSBTAG00000026234,ENSBTAG00000016021,ENSBTAG00000003815,ENSBTAG00000012387,ENSBTAG00000023018,ENSBTAG00000006031,ENSBTAG00000005738,ENSBTAG00000007002,ENSBTAG00000007368,ENSBTAG00000014612,ENSBTAG00000013569,…
GO:0015018	galactosylgalactosylxylosylprotein 3-beta-glucuronosyltransferase activity	molecular_function	0.15666	1	2	2727	4	18224	ENSBTAG00000020817,ENSBTAG00000027477
GO:0015020	glucuronosyltransferase activity	molecular_function	0.15666	1	2	2727	4	18224	ENSBTAG00000020817,ENSBTAG00000027477
GO:0045087	innate immune response	biological_process	0.15674	1	6	2727	22	18224	ENSBTAG00000014381,ENSBTAG00000054738,ENSBTAG00000017834,ENSBTAG00000020215,ENSBTAG00000012798,ENSBTAG00000048957
GO:0044237	cellular metabolic process	biological_process	0.15904	1	974	2727	6063	18224	ENSBTAG00000015085,ENSBTAG00000011312,ENSBTAG00000014406,ENSBTAG00000013242,ENSBTAG00000023795,ENSBTAG00000015537,ENSBTAG00000017689,ENSBTAG00000006378,ENSBTAG00000037400,ENSBTAG00000006225,ENSBTAG00000008736,ENSBTAG00000021713,ENSBTAG00000012043,ENSBTAG00000004879,ENSBTAG00000025181,ENSBTAG00000006084,ENSBTAG00000049695,ENSBTAG00000009990,ENSBTAG00000002948,ENSBTAG00000005572,ENSBTAG00000011772,…
GO:0009058	biosynthetic process	biological_process	0.15951	1	579	2727	3736	18224	ENSBTAG00000015698,ENSBTAG00000021709,ENSBTAG00000006870,ENSBTAG00000000656,ENSBTAG00000020423,ENSBTAG00000017802,ENSBTAG00000008448,ENSBTAG00000017407,ENSBTAG00000003532,ENSBTAG00000002138,ENSBTAG00000006695,ENSBTAG00000019174,ENSBTAG00000049566,ENSBTAG00000009984,ENSBTAG00000049411,ENSBTAG00000048271,ENSBTAG00000046838,ENSBTAG00000004976,ENSBTAG00000021924,ENSBTAG00000027064,ENSBTAG00000011147,…
GO:0034357	photosynthetic membrane	cellular_component	0.16003	1	17	2727	78	18224	ENSBTAG00000019305,ENSBTAG00000011267,ENSBTAG00000001771,ENSBTAG00000019818,ENSBTAG00000012779,ENSBTAG00000032234,ENSBTAG00000011538,ENSBTAG00000015058,ENSBTAG00000021803,ENSBTAG00000015377,ENSBTAG00000019065,ENSBTAG00000026234,ENSBTAG00000012489,ENSBTAG00000015008,ENSBTAG00000016563,ENSBTAG00000019067,ENSBTAG00000048246
GO:0019783	ubiquitin-like protein-specific protease activity	molecular_function	0.16107	1	17	2727	74	18224	ENSBTAG00000005455,ENSBTAG00000020311,ENSBTAG00000012944,ENSBTAG00000018528,ENSBTAG00000008978,ENSBTAG00000009446,ENSBTAG00000023377,ENSBTAG00000008981,ENSBTAG00000000236,ENSBTAG00000017179,ENSBTAG00000005078,ENSBTAG00000011108,ENSBTAG00000021505,ENSBTAG00000011744,ENSBTAG00000005946,ENSBTAG00000000149,ENSBTAG00000006940
GO:0008455	alpha-1,6-mannosylglycoprotein 2-beta-N-acetylglucosaminyltransferase activity	molecular_function	0.16146	1	2	2727	4	18224	ENSBTAG00000008167,ENSBTAG00000015058
GO:0000165	MAPK cascade	biological_process	0.16237	1	2	2727	5	18224	ENSBTAG00000016021,ENSBTAG00000009169
GO:0023014	signal transduction by protein phosphorylation	biological_process	0.16237	1	2	2727	5	18224	ENSBTAG00000016021,ENSBTAG00000009169
GO:0043408	regulation of MAPK cascade	biological_process	0.16237	1	2	2727	5	18224	ENSBTAG00000016021,ENSBTAG00000009169
GO:0043410	positive regulation of MAPK cascade	biological_process	0.16237	1	2	2727	5	18224	ENSBTAG00000009169,ENSBTAG00000016021
GO:0032501	multicellular organismal process	biological_process	0.16296	1	115	2727	737	18224	ENSBTAG00000013103,ENSBTAG00000013511,ENSBTAG00000025210,ENSBTAG00000047648,ENSBTAG00000001602,ENSBTAG00000053223,ENSBTAG00000021164,ENSBTAG00000012014,ENSBTAG00000005432,ENSBTAG00000017281,ENSBTAG00000004940,ENSBTAG00000012575,ENSBTAG00000005788,ENSBTAG00000020046,ENSBTAG00000017834,ENSBTAG00000047747,ENSBTAG00000001492,ENSBTAG00000005150,ENSBTAG00000012817,ENSBTAG00000001819,ENSBTAG00000020221,…
GO:0044798	nuclear transcription factor complex	cellular_component	0.16312	1	14	2727	111	18224	ENSBTAG00000007270,ENSBTAG00000046757,ENSBTAG00000011275,ENSBTAG00000011001,ENSBTAG00000002644,ENSBTAG00000039307,ENSBTAG00000040133,ENSBTAG00000050532,ENSBTAG00000052955,ENSBTAG00000007035,ENSBTAG00000012943,ENSBTAG00000004257,ENSBTAG00000031886,ENSBTAG00000008607
GO:0015232	heme transporter activity	molecular_function	0.16319	1	3	2727	9	18224	ENSBTAG00000018464,ENSBTAG00000032331,ENSBTAG00000010239
GO:0008064	regulation of actin polymerization or depolymerization	biological_process	0.16346	1	8	2727	35	18224	ENSBTAG00000005345,ENSBTAG00000003990,ENSBTAG00000004072,ENSBTAG00000051245,ENSBTAG00000004554,ENSBTAG00000009958,ENSBTAG00000008816,ENSBTAG00000021576
GO:0008154	actin polymerization or depolymerization	biological_process	0.16346	1	8	2727	35	18224	ENSBTAG00000005345,ENSBTAG00000003990,ENSBTAG00000004072,ENSBTAG00000051245,ENSBTAG00000009958,ENSBTAG00000004554,ENSBTAG00000021576,ENSBTAG00000008816
GO:0030041	actin filament polymerization	biological_process	0.16346	1	8	2727	35	18224	ENSBTAG00000004072,ENSBTAG00000005345,ENSBTAG00000003990,ENSBTAG00000051245,ENSBTAG00000004554,ENSBTAG00000009958,ENSBTAG00000008816,ENSBTAG00000021576
GO:0030832	regulation of actin filament length	biological_process	0.16346	1	8	2727	35	18224	ENSBTAG00000005345,ENSBTAG00000003990,ENSBTAG00000004072,ENSBTAG00000004554,ENSBTAG00000009958,ENSBTAG00000051245,ENSBTAG00000008816,ENSBTAG00000021576
GO:0030833	regulation of actin filament polymerization	biological_process	0.16346	1	8	2727	35	18224	ENSBTAG00000003990,ENSBTAG00000005345,ENSBTAG00000004072,ENSBTAG00000008816,ENSBTAG00000021576,ENSBTAG00000009958,ENSBTAG00000004554,ENSBTAG00000051245
GO:0032535	regulation of cellular component size	biological_process	0.16346	1	8	2727	35	18224	ENSBTAG00000051245,ENSBTAG00000004554,ENSBTAG00000009958,ENSBTAG00000021576,ENSBTAG00000008816,ENSBTAG00000005345,ENSBTAG00000003990,ENSBTAG00000004072
GO:0032956	regulation of actin cytoskeleton organization	biological_process	0.16346	1	8	2727	35	18224	ENSBTAG00000008816,ENSBTAG00000021576,ENSBTAG00000051245,ENSBTAG00000009958,ENSBTAG00000004554,ENSBTAG00000004072,ENSBTAG00000003990,ENSBTAG00000005345
GO:0032970	regulation of actin filament-based process	biological_process	0.16346	1	8	2727	35	18224	ENSBTAG00000021576,ENSBTAG00000008816,ENSBTAG00000051245,ENSBTAG00000009958,ENSBTAG00000004554,ENSBTAG00000004072,ENSBTAG00000003990,ENSBTAG00000005345
GO:0110053	regulation of actin filament organization	biological_process	0.16346	1	8	2727	35	18224	ENSBTAG00000003990,ENSBTAG00000005345,ENSBTAG00000004072,ENSBTAG00000021576,ENSBTAG00000008816,ENSBTAG00000051245,ENSBTAG00000009958,ENSBTAG00000004554
GO:0015318	inorganic molecular entity transmembrane transporter activity	molecular_function	0.16423	1	182	2727	1006	18224	ENSBTAG00000004131,ENSBTAG00000004078,ENSBTAG00000032527,ENSBTAG00000011088,ENSBTAG00000015704,ENSBTAG00000051102,ENSBTAG00000001706,ENSBTAG00000046413,ENSBTAG00000018837,ENSBTAG00000006695,ENSBTAG00000003928,ENSBTAG00000016613,ENSBTAG00000034712,ENSBTAG00000014828,ENSBTAG00000010128,ENSBTAG00000053735,ENSBTAG00000032021,ENSBTAG00000019277,ENSBTAG00000047191,ENSBTAG00000054592,ENSBTAG00000000082,…
GO:0009521	photosystem	cellular_component	0.16438	1	15	2727	67	18224	ENSBTAG00000019818,ENSBTAG00000032234,ENSBTAG00000001771,ENSBTAG00000011267,ENSBTAG00000019305,ENSBTAG00000011538,ENSBTAG00000015058,ENSBTAG00000012779,ENSBTAG00000026234,ENSBTAG00000015377,ENSBTAG00000019065,ENSBTAG00000048246,ENSBTAG00000019067,ENSBTAG00000016563,ENSBTAG00000012489
GO:0008901	ferredoxin hydrogenase activity	molecular_function	0.1649	1	1	2727	1	18224	ENSBTAG00000011715
GO:0016699	oxidoreductase activity, acting on hydrogen as donor, iron-sulfur protein as acceptor	molecular_function	0.1649	1	1	2727	1	18224	ENSBTAG00000011715
GO:0009611	response to wounding	biological_process	0.16491	1	29	2727	175	18224	ENSBTAG00000040490,ENSBTAG00000048957,ENSBTAG00000005353,ENSBTAG00000054738,ENSBTAG00000011715,ENSBTAG00000049010,ENSBTAG00000048795,ENSBTAG00000007532,ENSBTAG00000018062,ENSBTAG00000005952,ENSBTAG00000024157,ENSBTAG00000020215,ENSBTAG00000015986,ENSBTAG00000012798,ENSBTAG00000053518,ENSBTAG00000004617,ENSBTAG00000015419,ENSBTAG00000017834,ENSBTAG00000009075,ENSBTAG00000007705,ENSBTAG00000048378,…
GO:0042060	wound healing	biological_process	0.16491	1	29	2727	175	18224	ENSBTAG00000040490,ENSBTAG00000054738,ENSBTAG00000011715,ENSBTAG00000048957,ENSBTAG00000005353,ENSBTAG00000018062,ENSBTAG00000049010,ENSBTAG00000048795,ENSBTAG00000007532,ENSBTAG00000020215,ENSBTAG00000024157,ENSBTAG00000005952,ENSBTAG00000015986,ENSBTAG00000009075,ENSBTAG00000017834,ENSBTAG00000007705,ENSBTAG00000012798,ENSBTAG00000053518,ENSBTAG00000004617,ENSBTAG00000015419,ENSBTAG00000022058,…
GO:0006895	Golgi to endosome transport	biological_process	0.165	1	2	2727	5	18224	ENSBTAG00000003990,ENSBTAG00000009958
GO:0006903	vesicle targeting	biological_process	0.165	1	2	2727	5	18224	ENSBTAG00000003990,ENSBTAG00000009958
GO:0007162	negative regulation of cell adhesion	biological_process	0.165	1	2	2727	5	18224	ENSBTAG00000009958,ENSBTAG00000003990
GO:0010721	negative regulation of cell development	biological_process	0.165	1	2	2727	5	18224	ENSBTAG00000003990,ENSBTAG00000009958
GO:0010769	regulation of cell morphogenesis involved in differentiation	biological_process	0.165	1	2	2727	5	18224	ENSBTAG00000009958,ENSBTAG00000003990
GO:0010771	negative regulation of cell morphogenesis involved in differentiation	biological_process	0.165	1	2	2727	5	18224	ENSBTAG00000009958,ENSBTAG00000003990
GO:0010810	regulation of cell-substrate adhesion	biological_process	0.165	1	2	2727	5	18224	ENSBTAG00000009958,ENSBTAG00000003990
GO:0010812	negative regulation of cell-substrate adhesion	biological_process	0.165	1	2	2727	5	18224	ENSBTAG00000003990,ENSBTAG00000009958
GO:0034315	regulation of Arp2/3 complex-mediated actin nucleation	biological_process	0.165	1	2	2727	5	18224	ENSBTAG00000003990,ENSBTAG00000009958
GO:0034446	substrate adhesion-dependent cell spreading	biological_process	0.165	1	2	2727	5	18224	ENSBTAG00000003990,ENSBTAG00000009958
GO:0035650	AP-1 adaptor complex binding	molecular_function	0.165	1	2	2727	5	18224	ENSBTAG00000009958,ENSBTAG00000003990
GO:0045596	negative regulation of cell differentiation	biological_process	0.165	1	2	2727	5	18224	ENSBTAG00000009958,ENSBTAG00000003990
GO:0048199	vesicle targeting, to, from or within Golgi	biological_process	0.165	1	2	2727	5	18224	ENSBTAG00000003990,ENSBTAG00000009958
GO:0048203	vesicle targeting, trans-Golgi to endosome	biological_process	0.165	1	2	2727	5	18224	ENSBTAG00000009958,ENSBTAG00000003990
GO:0051093	negative regulation of developmental process	biological_process	0.165	1	2	2727	5	18224	ENSBTAG00000009958,ENSBTAG00000003990
GO:0051125	regulation of actin nucleation	biological_process	0.165	1	2	2727	5	18224	ENSBTAG00000003990,ENSBTAG00000009958
GO:0060284	regulation of cell development	biological_process	0.165	1	2	2727	5	18224	ENSBTAG00000009958,ENSBTAG00000003990
GO:1900024	regulation of substrate adhesion-dependent cell spreading	biological_process	0.165	1	2	2727	5	18224	ENSBTAG00000009958,ENSBTAG00000003990
GO:1900025	negative regulation of substrate adhesion-dependent cell spreading	biological_process	0.165	1	2	2727	5	18224	ENSBTAG00000003990,ENSBTAG00000009958
GO:0008152	metabolic process	biological_process	0.16506	1	1257	2727	7836	18224	ENSBTAG00000006515,ENSBTAG00000008605,ENSBTAG00000002126,ENSBTAG00000033449,ENSBTAG00000014063,ENSBTAG00000017299,ENSBTAG00000007490,ENSBTAG00000012407,ENSBTAG00000020787,ENSBTAG00000008937,ENSBTAG00000011639,ENSBTAG00000013596,ENSBTAG00000017599,ENSBTAG00000007611,ENSBTAG00000018404,ENSBTAG00000016516,ENSBTAG00000008307,ENSBTAG00000014469,ENSBTAG00000047828,ENSBTAG00000018607,ENSBTAG00000035662,…
GO:0019076	viral release from host cell	biological_process	0.16511	1	6	2727	21	18224	ENSBTAG00000054592,ENSBTAG00000006797,ENSBTAG00000005124,ENSBTAG00000014861,ENSBTAG00000053899,ENSBTAG00000011344
GO:0035890	exit from host	biological_process	0.16511	1	6	2727	21	18224	ENSBTAG00000005124,ENSBTAG00000006797,ENSBTAG00000054592,ENSBTAG00000011344,ENSBTAG00000053899,ENSBTAG00000014861
GO:0035891	exit from host cell	biological_process	0.16511	1	6	2727	21	18224	ENSBTAG00000054592,ENSBTAG00000006797,ENSBTAG00000005124,ENSBTAG00000014861,ENSBTAG00000011344,ENSBTAG00000053899
GO:0050776	regulation of immune response	biological_process	0.16547	1	7	2727	31	18224	ENSBTAG00000009495,ENSBTAG00000014900,ENSBTAG00000015377,ENSBTAG00000006031,ENSBTAG00000023144,ENSBTAG00000017750,ENSBTAG00000014782
GO:0006479	protein methylation	biological_process	0.16631	1	8	2727	34	18224	ENSBTAG00000013136,ENSBTAG00000002948,ENSBTAG00000012148,ENSBTAG00000011715,ENSBTAG00000010210,ENSBTAG00000001417,ENSBTAG00000012048,ENSBTAG00000018868
GO:0008213	protein alkylation	biological_process	0.16631	1	8	2727	34	18224	ENSBTAG00000012148,ENSBTAG00000011715,ENSBTAG00000013136,ENSBTAG00000002948,ENSBTAG00000001417,ENSBTAG00000010210,ENSBTAG00000018868,ENSBTAG00000012048
GO:0019438	aromatic compound biosynthetic process	biological_process	0.16649	1	401	2727	2494	18224	ENSBTAG00000019310,ENSBTAG00000022509,ENSBTAG00000050380,ENSBTAG00000012498,ENSBTAG00000001478,ENSBTAG00000004257,ENSBTAG00000005461,ENSBTAG00000014900,ENSBTAG00000018048,ENSBTAG00000001866,ENSBTAG00000017289,ENSBTAG00000011310,ENSBTAG00000018539,ENSBTAG00000012538,ENSBTAG00000003034,ENSBTAG00000016349,ENSBTAG00000050532,ENSBTAG00000053627,ENSBTAG00000011518,ENSBTAG00000014399,ENSBTAG00000004406,…
GO:0000439	transcription factor TFIIH core complex	cellular_component	0.16749	1	2	2727	5	18224	ENSBTAG00000007270,ENSBTAG00000046757
GO:0030260	entry into host cell	biological_process	0.16756	1	11	2727	70	18224	ENSBTAG00000017785,ENSBTAG00000053518,ENSBTAG00000005754,ENSBTAG00000053899,ENSBTAG00000015986,ENSBTAG00000002277,ENSBTAG00000051730,ENSBTAG00000004206,ENSBTAG00000048795,ENSBTAG00000005124,ENSBTAG00000018575
GO:0044409	entry into host	biological_process	0.16756	1	11	2727	70	18224	ENSBTAG00000015986,ENSBTAG00000002277,ENSBTAG00000017785,ENSBTAG00000053518,ENSBTAG00000005754,ENSBTAG00000053899,ENSBTAG00000048795,ENSBTAG00000004206,ENSBTAG00000005124,ENSBTAG00000018575,ENSBTAG00000051730
GO:0046718	viral entry into host cell	biological_process	0.16756	1	11	2727	70	18224	ENSBTAG00000051730,ENSBTAG00000005124,ENSBTAG00000018575,ENSBTAG00000048795,ENSBTAG00000004206,ENSBTAG00000053899,ENSBTAG00000017785,ENSBTAG00000005754,ENSBTAG00000053518,ENSBTAG00000002277,ENSBTAG00000015986
GO:0051806	entry into cell of other organism involved in symbiotic interaction	biological_process	0.16756	1	11	2727	70	18224	ENSBTAG00000015986,ENSBTAG00000002277,ENSBTAG00000017785,ENSBTAG00000053518,ENSBTAG00000005754,ENSBTAG00000053899,ENSBTAG00000004206,ENSBTAG00000048795,ENSBTAG00000018575,ENSBTAG00000005124,ENSBTAG00000051730
GO:0051828	entry into other organism involved in symbiotic interaction	biological_process	0.16756	1	11	2727	70	18224	ENSBTAG00000048795,ENSBTAG00000004206,ENSBTAG00000005124,ENSBTAG00000018575,ENSBTAG00000051730,ENSBTAG00000015986,ENSBTAG00000002277,ENSBTAG00000017785,ENSBTAG00000005754,ENSBTAG00000053518,ENSBTAG00000053899
GO:0098791	Golgi subcompartment	cellular_component	0.1676	1	10	2727	39	18224	ENSBTAG00000015058,ENSBTAG00000036355,ENSBTAG00000009432,ENSBTAG00000014371,ENSBTAG00000024814,ENSBTAG00000008167,ENSBTAG00000014661,ENSBTAG00000018761,ENSBTAG00000004613,ENSBTAG00000003111
GO:0007599	hemostasis	biological_process	0.16809	1	27	2727	162	18224	ENSBTAG00000018062,ENSBTAG00000007532,ENSBTAG00000048795,ENSBTAG00000020215,ENSBTAG00000024157,ENSBTAG00000005952,ENSBTAG00000040490,ENSBTAG00000054738,ENSBTAG00000048957,ENSBTAG00000005353,ENSBTAG00000025853,ENSBTAG00000022058,ENSBTAG00000048378,ENSBTAG00000013277,ENSBTAG00000011324,ENSBTAG00000014381,ENSBTAG00000021164,ENSBTAG00000021523,ENSBTAG00000033180,ENSBTAG00000015986,ENSBTAG00000007705,…
GO:0050817	coagulation	biological_process	0.16809	1	27	2727	162	18224	ENSBTAG00000009075,ENSBTAG00000017834,ENSBTAG00000007705,ENSBTAG00000053518,ENSBTAG00000004617,ENSBTAG00000015419,ENSBTAG00000012798,ENSBTAG00000015986,ENSBTAG00000021523,ENSBTAG00000033180,ENSBTAG00000022058,ENSBTAG00000025853,ENSBTAG00000013277,ENSBTAG00000048378,ENSBTAG00000011324,ENSBTAG00000014381,ENSBTAG00000021164,ENSBTAG00000054738,ENSBTAG00000005353,ENSBTAG00000048957,ENSBTAG00000040490,…
GO:0050878	regulation of body fluid levels	biological_process	0.16809	1	27	2727	162	18224	ENSBTAG00000005952,ENSBTAG00000024157,ENSBTAG00000020215,ENSBTAG00000048795,ENSBTAG00000007532,ENSBTAG00000018062,ENSBTAG00000005353,ENSBTAG00000048957,ENSBTAG00000054738,ENSBTAG00000040490,ENSBTAG00000033180,ENSBTAG00000021523,ENSBTAG00000013277,ENSBTAG00000048378,ENSBTAG00000021164,ENSBTAG00000014381,ENSBTAG00000011324,ENSBTAG00000022058,ENSBTAG00000025853,ENSBTAG00000053518,ENSBTAG00000004617,…
GO:0008378	galactosyltransferase activity	molecular_function	0.16823	1	6	2727	27	18224	ENSBTAG00000016041,ENSBTAG00000005197,ENSBTAG00000037523,ENSBTAG00000013750,ENSBTAG00000014661,ENSBTAG00000004269
GO:0070585	protein localization to mitochondrion	biological_process	0.16856	1	6	2727	28	18224	ENSBTAG00000013468,ENSBTAG00000020552,ENSBTAG00000014840,ENSBTAG00000037510,ENSBTAG00000044061,ENSBTAG00000017157
GO:0072655	establishment of protein localization to mitochondrion	biological_process	0.16856	1	6	2727	28	18224	ENSBTAG00000020552,ENSBTAG00000013468,ENSBTAG00000017157,ENSBTAG00000044061,ENSBTAG00000037510,ENSBTAG00000014840
GO:0042601	endospore-forming forespore	cellular_component	0.17025	1	2	2727	5	18224	ENSBTAG00000014676,ENSBTAG00000016804
GO:0042763	intracellular immature spore	cellular_component	0.17025	1	2	2727	5	18224	ENSBTAG00000014676,ENSBTAG00000016804
GO:0008770	[acyl-carrier-protein] phosphodiesterase activity	molecular_function	0.17074	1	1	2727	3	18224	ENSBTAG00000051845
GO:0005024	transforming growth factor beta-activated receptor activity	molecular_function	0.17198	1	2	2727	5	18224	ENSBTAG00000007374,ENSBTAG00000045923
GO:0005026	transforming growth factor beta receptor activity, type II	molecular_function	0.17198	1	2	2727	5	18224	ENSBTAG00000007374,ENSBTAG00000045923
GO:0008201	heparin binding	molecular_function	0.17204	1	4	2727	12	18224	ENSBTAG00000053598,ENSBTAG00000005339,ENSBTAG00000051779,ENSBTAG00000007705
GO:0034212	peptide N-acetyltransferase activity	molecular_function	0.17224	1	5	2727	21	18224	ENSBTAG00000026403,ENSBTAG00000051877,ENSBTAG00000000746,ENSBTAG00000006941,ENSBTAG00000009245
GO:0061733	peptide-lysine-N-acetyltransferase activity	molecular_function	0.17224	1	5	2727	21	18224	ENSBTAG00000006941,ENSBTAG00000000746,ENSBTAG00000026403,ENSBTAG00000051877,ENSBTAG00000009245
GO:0016037	light absorption	biological_process	0.17244	1	1	2727	1	18224	ENSBTAG00000015008
GO:0031404	chloride ion binding	molecular_function	0.17244	1	1	2727	1	18224	ENSBTAG00000015008
GO:0007156	homophilic cell adhesion via plasma membrane adhesion molecules	biological_process	0.17286	1	24	2727	97	18224	ENSBTAG00000005672,ENSBTAG00000021190,ENSBTAG00000010420,ENSBTAG00000034373,ENSBTAG00000011823,ENSBTAG00000011530,ENSBTAG00000020657,ENSBTAG00000001911,ENSBTAG00000040473,ENSBTAG00000018179,ENSBTAG00000015991,ENSBTAG00000008714,ENSBTAG00000015405,ENSBTAG00000015058,ENSBTAG00000015439,ENSBTAG00000045905,ENSBTAG00000001739,ENSBTAG00000018234,ENSBTAG00000024545,ENSBTAG00000021497,ENSBTAG00000033248,…
GO:0009896	positive regulation of catabolic process	biological_process	0.17315	1	19	2727	103	18224	ENSBTAG00000007578,ENSBTAG00000015014,ENSBTAG00000040490,ENSBTAG00000010795,ENSBTAG00000007634,ENSBTAG00000021896,ENSBTAG00000016355,ENSBTAG00000015986,ENSBTAG00000002211,ENSBTAG00000009990,ENSBTAG00000008248,ENSBTAG00000007705,ENSBTAG00000045588,ENSBTAG00000030340,ENSBTAG00000019107,ENSBTAG00000004291,ENSBTAG00000011699,ENSBTAG00000024075,ENSBTAG00000021372
GO:0010508	positive regulation of autophagy	biological_process	0.17315	1	19	2727	103	18224	ENSBTAG00000019107,ENSBTAG00000030340,ENSBTAG00000021372,ENSBTAG00000024075,ENSBTAG00000011699,ENSBTAG00000004291,ENSBTAG00000015986,ENSBTAG00000016355,ENSBTAG00000045588,ENSBTAG00000007705,ENSBTAG00000008248,ENSBTAG00000002211,ENSBTAG00000009990,ENSBTAG00000021896,ENSBTAG00000010795,ENSBTAG00000015014,ENSBTAG00000040490,ENSBTAG00000007578,ENSBTAG00000007634
GO:0031331	positive regulation of cellular catabolic process	biological_process	0.17315	1	19	2727	103	18224	ENSBTAG00000010795,ENSBTAG00000007578,ENSBTAG00000040490,ENSBTAG00000015014,ENSBTAG00000007634,ENSBTAG00000021896,ENSBTAG00000016355,ENSBTAG00000015986,ENSBTAG00000007705,ENSBTAG00000045588,ENSBTAG00000008248,ENSBTAG00000002211,ENSBTAG00000009990,ENSBTAG00000030340,ENSBTAG00000019107,ENSBTAG00000024075,ENSBTAG00000021372,ENSBTAG00000004291,ENSBTAG00000011699
GO:0006366	transcription by RNA polymerase II	biological_process	0.17487	1	46	2727	250	18224	ENSBTAG00000008607,ENSBTAG00000033315,ENSBTAG00000007035,ENSBTAG00000012943,ENSBTAG00000016078,ENSBTAG00000019808,ENSBTAG00000017365,ENSBTAG00000047717,ENSBTAG00000006273,ENSBTAG00000001120,ENSBTAG00000008685,ENSBTAG00000052955,ENSBTAG00000022449,ENSBTAG00000050380,ENSBTAG00000021553,ENSBTAG00000004104,ENSBTAG00000032453,ENSBTAG00000011275,ENSBTAG00000005461,ENSBTAG00000018048,ENSBTAG00000014698,…
GO:0004612	phosphoenolpyruvate carboxykinase (ATP) activity	molecular_function	0.17497	1	2	2727	4	18224	ENSBTAG00000003196,ENSBTAG00000012961
GO:0016459	myosin complex	cellular_component	0.17533	1	16	2727	55	18224	ENSBTAG00000011803,ENSBTAG00000007661,ENSBTAG00000002580,ENSBTAG00000012675,ENSBTAG00000015988,ENSBTAG00000011256,ENSBTAG00000000698,ENSBTAG00000019455,ENSBTAG00000011125,ENSBTAG00000015986,ENSBTAG00000040053,ENSBTAG00000016140,ENSBTAG00000017380,ENSBTAG00000015527,ENSBTAG00000001332,ENSBTAG00000003955
GO:0042600	chorion	cellular_component	0.17603	1	15	2727	63	18224	ENSBTAG00000019750,ENSBTAG00000016073,ENSBTAG00000048957,ENSBTAG00000020445,ENSBTAG00000017281,ENSBTAG00000006771,ENSBTAG00000009587,ENSBTAG00000040190,ENSBTAG00000012575,ENSBTAG00000010613,ENSBTAG00000009048,ENSBTAG00000018088,ENSBTAG00000010647,ENSBTAG00000004608,ENSBTAG00000040147
GO:0005102	signaling receptor binding	molecular_function	0.17651	1	103	2727	685	18224	ENSBTAG00000020569,ENSBTAG00000019791,ENSBTAG00000032680,ENSBTAG00000053518,ENSBTAG00000006031,ENSBTAG00000004617,ENSBTAG00000025853,ENSBTAG00000047975,ENSBTAG00000001156,ENSBTAG00000005111,ENSBTAG00000040490,ENSBTAG00000009245,ENSBTAG00000006535,ENSBTAG00000012193,ENSBTAG00000020674,ENSBTAG00000021972,ENSBTAG00000015150,ENSBTAG00000010244,ENSBTAG00000025181,ENSBTAG00000015419,ENSBTAG00000009075,…
GO:0090304	nucleic acid metabolic process	biological_process	0.17699	1	530	2727	3294	18224	ENSBTAG00000004588,ENSBTAG00000046699,ENSBTAG00000009075,ENSBTAG00000048160,ENSBTAG00000003540,ENSBTAG00000005952,ENSBTAG00000012636,ENSBTAG00000050712,ENSBTAG00000001241,ENSBTAG00000021993,ENSBTAG00000019061,ENSBTAG00000005353,ENSBTAG00000018681,ENSBTAG00000001333,ENSBTAG00000013442,ENSBTAG00000019139,ENSBTAG00000004315,ENSBTAG00000016523,ENSBTAG00000009663,ENSBTAG00000005978,ENSBTAG00000020366,…
GO:0022804	active transmembrane transporter activity	molecular_function	0.17705	1	41	2727	190	18224	ENSBTAG00000031178,ENSBTAG00000005997,ENSBTAG00000032603,ENSBTAG00000008953,ENSBTAG00000024075,ENSBTAG00000009698,ENSBTAG00000008464,ENSBTAG00000008766,ENSBTAG00000013222,ENSBTAG00000018245,ENSBTAG00000047764,ENSBTAG00000047383,ENSBTAG00000010116,ENSBTAG00000001706,ENSBTAG00000015704,ENSBTAG00000004629,ENSBTAG00000011088,ENSBTAG00000039784,ENSBTAG00000017339,ENSBTAG00000018761,ENSBTAG00000021090,…
GO:0006470	protein dephosphorylation	biological_process	0.17771	1	28	2727	111	18224	ENSBTAG00000031439,ENSBTAG00000002275,ENSBTAG00000020257,ENSBTAG00000000842,ENSBTAG00000008436,ENSBTAG00000024715,ENSBTAG00000021553,ENSBTAG00000027375,ENSBTAG00000009657,ENSBTAG00000009655,ENSBTAG00000030749,ENSBTAG00000023144,ENSBTAG00000024015,ENSBTAG00000046467,ENSBTAG00000002435,ENSBTAG00000020350,ENSBTAG00000052151,ENSBTAG00000008319,ENSBTAG00000004958,ENSBTAG00000018052,ENSBTAG00000000309,…
GO:0006783	heme biosynthetic process	biological_process	0.17927	1	6	2727	22	18224	ENSBTAG00000005766,ENSBTAG00000014855,ENSBTAG00000048271,ENSBTAG00000038132,ENSBTAG00000002049,ENSBTAG00000013912
GO:0050750	low-density lipoprotein particle receptor binding	molecular_function	0.17994	1	2	2727	5	18224	ENSBTAG00000007705,ENSBTAG00000051779
GO:0070325	lipoprotein particle receptor binding	molecular_function	0.17994	1	2	2727	5	18224	ENSBTAG00000007705,ENSBTAG00000051779
GO:0071855	neuropeptide receptor binding	molecular_function	0.18166	1	3	2727	10	18224	ENSBTAG00000053035,ENSBTAG00000015080,ENSBTAG00000046684
GO:0071107	response to parathyroid hormone	biological_process	0.18207	1	3	2727	9	18224	ENSBTAG00000012817,ENSBTAG00000046321,ENSBTAG00000047223
GO:0004779	sulfate adenylyltransferase activity	molecular_function	0.18221	1	2	2727	3	18224	ENSBTAG00000003196,ENSBTAG00000012961
GO:0004781	sulfate adenylyltransferase (ATP) activity	molecular_function	0.18221	1	2	2727	3	18224	ENSBTAG00000012961,ENSBTAG00000003196
GO:0022604	regulation of cell morphogenesis	biological_process	0.18281	1	3	2727	9	18224	ENSBTAG00000010485,ENSBTAG00000003990,ENSBTAG00000009958
GO:0033692	cellular polysaccharide biosynthetic process	biological_process	0.18291	1	5	2727	23	18224	ENSBTAG00000004864,ENSBTAG00000005197,ENSBTAG00000004291,ENSBTAG00000011803,ENSBTAG00000004269
GO:0015097	mercury ion transmembrane transporter activity	molecular_function	0.18308	1	5	2727	15	18224	ENSBTAG00000015976,ENSBTAG00000020148,ENSBTAG00000021978,ENSBTAG00000006695,ENSBTAG00000001417
GO:0015694	mercury ion transport	biological_process	0.18308	1	5	2727	15	18224	ENSBTAG00000015976,ENSBTAG00000020148,ENSBTAG00000006695,ENSBTAG00000001417,ENSBTAG00000021978
GO:0046689	response to mercury ion	biological_process	0.18308	1	5	2727	15	18224	ENSBTAG00000015976,ENSBTAG00000020148,ENSBTAG00000006695,ENSBTAG00000001417,ENSBTAG00000021978
GO:0050787	detoxification of mercury ion	biological_process	0.18308	1	5	2727	15	18224	ENSBTAG00000020148,ENSBTAG00000015976,ENSBTAG00000006695,ENSBTAG00000001417,ENSBTAG00000021978
GO:0006357	regulation of transcription by RNA polymerase II	biological_process	0.18347	1	30	2727	147	18224	ENSBTAG00000050380,ENSBTAG00000022449,ENSBTAG00000007599,ENSBTAG00000021553,ENSBTAG00000001120,ENSBTAG00000019504,ENSBTAG00000008685,ENSBTAG00000004104,ENSBTAG00000011699,ENSBTAG00000005461,ENSBTAG00000025522,ENSBTAG00000021351,ENSBTAG00000011310,ENSBTAG00000020433,ENSBTAG00000018048,ENSBTAG00000014698,ENSBTAG00000015836,ENSBTAG00000018249,ENSBTAG00000025329,ENSBTAG00000018404,ENSBTAG00000012636,…
GO:0006535	cysteine biosynthetic process from serine	biological_process	0.18356	1	1	2727	1	18224	ENSBTAG00000017280
GO:0006563	L-serine metabolic process	biological_process	0.18356	1	1	2727	1	18224	ENSBTAG00000017280
GO:0009001	serine O-acetyltransferase activity	molecular_function	0.18356	1	1	2727	1	18224	ENSBTAG00000017280
GO:0016412	serine O-acyltransferase activity	molecular_function	0.18356	1	1	2727	1	18224	ENSBTAG00000017280
GO:0019344	cysteine biosynthetic process	biological_process	0.18356	1	1	2727	1	18224	ENSBTAG00000017280
GO:0019200	carbohydrate kinase activity	molecular_function	0.18396	1	7	2727	29	18224	ENSBTAG00000002126,ENSBTAG00000012961,ENSBTAG00000003196,ENSBTAG00000020053,ENSBTAG00000008401,ENSBTAG00000000172,ENSBTAG00000006752
GO:0042126	nitrate metabolic process	biological_process	0.18453	1	3	2727	9	18224	ENSBTAG00000017746,ENSBTAG00000020900,ENSBTAG00000038132
GO:0042128	nitrate assimilation	biological_process	0.18453	1	3	2727	9	18224	ENSBTAG00000038132,ENSBTAG00000017746,ENSBTAG00000020900
GO:0016810	hydrolase activity, acting on carbon-nitrogen (but not peptide) bonds	molecular_function	0.18523	1	16	2727	76	18224	ENSBTAG00000012052,ENSBTAG00000020282,ENSBTAG00000014636,ENSBTAG00000012043,ENSBTAG00000017486,ENSBTAG00000010709,ENSBTAG00000019129,ENSBTAG00000007315,ENSBTAG00000003403,ENSBTAG00000014930,ENSBTAG00000001325,ENSBTAG00000002214,ENSBTAG00000016470,ENSBTAG00000002138,ENSBTAG00000002635,ENSBTAG00000003759
GO:0005157	macrophage colony-stimulating factor receptor binding	molecular_function	0.18564	1	3	2727	6	18224	ENSBTAG00000016549,ENSBTAG00000012991,ENSBTAG00000009357
GO:0009314	response to radiation	biological_process	0.18627	1	3	2727	7	18224	ENSBTAG00000015878,ENSBTAG00000015008,ENSBTAG00000020359
GO:0018130	heterocycle biosynthetic process	biological_process	0.18659	1	404	2727	2513	18224	ENSBTAG00000003711,ENSBTAG00000015335,ENSBTAG00000017339,ENSBTAG00000014645,ENSBTAG00000008062,ENSBTAG00000015527,ENSBTAG00000021553,ENSBTAG00000021427,ENSBTAG00000002668,ENSBTAG00000015086,ENSBTAG00000016230,ENSBTAG00000026403,ENSBTAG00000007270,ENSBTAG00000017746,ENSBTAG00000015988,ENSBTAG00000021458,ENSBTAG00000049010,ENSBTAG00000018600,ENSBTAG00000010416,ENSBTAG00000020713,ENSBTAG00000013128,…
GO:0016410	N-acyltransferase activity	molecular_function	0.18691	1	15	2727	74	18224	ENSBTAG00000026403,ENSBTAG00000016747,ENSBTAG00000000746,ENSBTAG00000030979,ENSBTAG00000008232,ENSBTAG00000016249,ENSBTAG00000009245,ENSBTAG00000048957,ENSBTAG00000017785,ENSBTAG00000051877,ENSBTAG00000006941,ENSBTAG00000018909,ENSBTAG00000004015,ENSBTAG00000002730,ENSBTAG00000053874
GO:0044446	intracellular organelle part	cellular_component	0.18774	1	264	2727	1677	18224	ENSBTAG00000031950,ENSBTAG00000017804,ENSBTAG00000004908,ENSBTAG00000019044,ENSBTAG00000008607,ENSBTAG00000005784,ENSBTAG00000004554,ENSBTAG00000007630,ENSBTAG00000006273,ENSBTAG00000021656,ENSBTAG00000017082,ENSBTAG00000005785,ENSBTAG00000000791,ENSBTAG00000016760,ENSBTAG00000027875,ENSBTAG00000031579,ENSBTAG00000052955,ENSBTAG00000011783,ENSBTAG00000011125,ENSBTAG00000020750,ENSBTAG00000010566,…
GO:0000139	Golgi membrane	cellular_component	0.18833	1	8	2727	29	18224	ENSBTAG00000014371,ENSBTAG00000009432,ENSBTAG00000024814,ENSBTAG00000014661,ENSBTAG00000018761,ENSBTAG00000036355,ENSBTAG00000003111,ENSBTAG00000004613
GO:0005996	monosaccharide metabolic process	biological_process	0.18854	1	14	2727	68	18224	ENSBTAG00000006752,ENSBTAG00000027825,ENSBTAG00000032277,ENSBTAG00000000172,ENSBTAG00000019512,ENSBTAG00000012961,ENSBTAG00000006241,ENSBTAG00000017759,ENSBTAG00000007368,ENSBTAG00000008401,ENSBTAG00000019857,ENSBTAG00000002126,ENSBTAG00000003196,ENSBTAG00000014602
GO:0001649	osteoblast differentiation	biological_process	0.18858	1	1	2727	2	18224	ENSBTAG00000018869
GO:0045667	regulation of osteoblast differentiation	biological_process	0.18858	1	1	2727	2	18224	ENSBTAG00000018869
GO:0000796	condensin complex	cellular_component	0.18946	1	2	2727	5	18224	ENSBTAG00000008766,ENSBTAG00000012925
GO:0007076	mitotic chromosome condensation	biological_process	0.18946	1	2	2727	5	18224	ENSBTAG00000012925,ENSBTAG00000008766
GO:0003953	NAD+ nucleosidase activity	molecular_function	0.19001	1	2	2727	4	18224	ENSBTAG00000013569,ENSBTAG00000002190
GO:0016714	oxidoreductase activity, acting on paired donors, with incorporation or reduction of molecular oxygen, reduced pteridine as one donor, and incorporation of one atom of oxygen	molecular_function	0.19023	1	6	2727	22	18224	ENSBTAG00000020350,ENSBTAG00000049099,ENSBTAG00000020792,ENSBTAG00000026768,ENSBTAG00000038428,ENSBTAG00000010167
GO:0001501	skeletal system development	biological_process	0.19134	1	1	2727	2	18224	ENSBTAG00000011715
GO:0002062	chondrocyte differentiation	biological_process	0.19134	1	1	2727	2	18224	ENSBTAG00000011715
GO:0035988	chondrocyte proliferation	biological_process	0.19134	1	1	2727	2	18224	ENSBTAG00000011715
GO:0051216	cartilage development	biological_process	0.19134	1	1	2727	2	18224	ENSBTAG00000011715
GO:0061448	connective tissue development	biological_process	0.19134	1	1	2727	2	18224	ENSBTAG00000011715
GO:0015114	phosphate ion transmembrane transporter activity	molecular_function	0.19152	1	2	2727	6	18224	ENSBTAG00000001545,ENSBTAG00000013391
GO:0050852	T cell receptor signaling pathway	biological_process	0.19277	1	2	2727	7	18224	ENSBTAG00000023144,ENSBTAG00000017750
GO:0032101	regulation of response to external stimulus	biological_process	0.19332	1	3	2727	12	18224	ENSBTAG00000009169,ENSBTAG00000018062,ENSBTAG00000016021
GO:0008443	phosphofructokinase activity	molecular_function	0.19368	1	6	2727	26	18224	ENSBTAG00000006752,ENSBTAG00000008401,ENSBTAG00000000172,ENSBTAG00000003196,ENSBTAG00000012961,ENSBTAG00000002126
GO:0071941	nitrogen cycle metabolic process	biological_process	0.19385	1	4	2727	14	18224	ENSBTAG00000038132,ENSBTAG00000006973,ENSBTAG00000017746,ENSBTAG00000020900
GO:0051336	regulation of hydrolase activity	biological_process	0.19489	1	14	2727	65	18224	ENSBTAG00000009048,ENSBTAG00000053845,ENSBTAG00000015537,ENSBTAG00000022058,ENSBTAG00000019044,ENSBTAG00000024157,ENSBTAG00000016562,ENSBTAG00000005448,ENSBTAG00000019967,ENSBTAG00000024105,ENSBTAG00000000897,ENSBTAG00000008232,ENSBTAG00000037381,ENSBTAG00000014966
GO:0006072	glycerol-3-phosphate metabolic process	biological_process	0.19499	1	3	2727	13	18224	ENSBTAG00000009826,ENSBTAG00000009842,ENSBTAG00000002049
GO:0046168	glycerol-3-phosphate catabolic process	biological_process	0.19499	1	3	2727	13	18224	ENSBTAG00000002049,ENSBTAG00000009826,ENSBTAG00000009842
GO:0052646	alditol phosphate metabolic process	biological_process	0.19499	1	3	2727	13	18224	ENSBTAG00000002049,ENSBTAG00000009826,ENSBTAG00000009842
GO:0004814	arginine-tRNA ligase activity	molecular_function	0.1951	1	2	2727	5	18224	ENSBTAG00000015698,ENSBTAG00000014626
GO:0006420	arginyl-tRNA aminoacylation	biological_process	0.1951	1	2	2727	5	18224	ENSBTAG00000015698,ENSBTAG00000014626
GO:0008270	zinc ion binding	molecular_function	0.1956	1	257	2727	1499	18224	ENSBTAG00000003312,ENSBTAG00000014058,ENSBTAG00000011518,ENSBTAG00000012921,ENSBTAG00000002639,ENSBTAG00000003034,ENSBTAG00000017970,ENSBTAG00000000699,ENSBTAG00000008816,ENSBTAG00000002287,ENSBTAG00000046413,ENSBTAG00000013499,ENSBTAG00000026356,ENSBTAG00000020904,ENSBTAG00000001252,ENSBTAG00000014017,ENSBTAG00000012880,ENSBTAG00000006528,ENSBTAG00000026842,ENSBTAG00000008978,ENSBTAG00000012159,…
GO:0016579	protein deubiquitination	biological_process	0.19713	1	14	2727	60	18224	ENSBTAG00000009446,ENSBTAG00000006940,ENSBTAG00000008981,ENSBTAG00000000149,ENSBTAG00000018528,ENSBTAG00000008978,ENSBTAG00000005946,ENSBTAG00000011744,ENSBTAG00000017179,ENSBTAG00000005455,ENSBTAG00000020311,ENSBTAG00000012944,ENSBTAG00000021505,ENSBTAG00000011108
GO:0070646	protein modification by small protein removal	biological_process	0.19713	1	14	2727	60	18224	ENSBTAG00000005455,ENSBTAG00000017179,ENSBTAG00000020311,ENSBTAG00000011108,ENSBTAG00000021505,ENSBTAG00000012944,ENSBTAG00000011744,ENSBTAG00000005946,ENSBTAG00000018528,ENSBTAG00000008978,ENSBTAG00000000149,ENSBTAG00000009446,ENSBTAG00000006940,ENSBTAG00000008981
GO:0015662	ATPase activity, coupled to transmembrane movement of ions, phosphorylative mechanism	molecular_function	0.1983	1	4	2727	11	18224	ENSBTAG00000014059,ENSBTAG00000001305,ENSBTAG00000009552,ENSBTAG00000007823
GO:0016310	phosphorylation	biological_process	0.19838	1	144	2727	675	18224	ENSBTAG00000009258,ENSBTAG00000020079,ENSBTAG00000001771,ENSBTAG00000015599,ENSBTAG00000015119,ENSBTAG00000009169,ENSBTAG00000014367,ENSBTAG00000017860,ENSBTAG00000040067,ENSBTAG00000020904,ENSBTAG00000009584,ENSBTAG00000019855,ENSBTAG00000011784,ENSBTAG00000017636,ENSBTAG00000004114,ENSBTAG00000014930,ENSBTAG00000012991,ENSBTAG00000011909,ENSBTAG00000005958,ENSBTAG00000034823,ENSBTAG00000010906,…
GO:0022857	transmembrane transporter activity	molecular_function	0.19879	1	224	2727	1242	18224	ENSBTAG00000004629,ENSBTAG00000046533,ENSBTAG00000014132,ENSBTAG00000006797,ENSBTAG00000047383,ENSBTAG00000026461,ENSBTAG00000001948,ENSBTAG00000016646,ENSBTAG00000004870,ENSBTAG00000050712,ENSBTAG00000020148,ENSBTAG00000048795,ENSBTAG00000032130,ENSBTAG00000018245,ENSBTAG00000020737,ENSBTAG00000003392,ENSBTAG00000001545,ENSBTAG00000015976,ENSBTAG00000007772,ENSBTAG00000012788,ENSBTAG00000003749,…
GO:0030337	DNA polymerase processivity factor activity	molecular_function	0.1992	1	5	2727	17	18224	ENSBTAG00000015910,ENSBTAG00000015181,ENSBTAG00000019310,ENSBTAG00000002083,ENSBTAG00000007578
GO:0019236	response to pheromone	biological_process	0.19947	1	2	2727	5	18224	ENSBTAG00000004204,ENSBTAG00000021143
GO:0061687	detoxification of inorganic compound	biological_process	0.19961	1	5	2727	16	18224	ENSBTAG00000015976,ENSBTAG00000020148,ENSBTAG00000021978,ENSBTAG00000006695,ENSBTAG00000001417
GO:0030904	retromer complex	cellular_component	0.19995	1	1	2727	2	18224	ENSBTAG00000002493
GO:0005234	extracellularly glutamate-gated ion channel activity	molecular_function	0.20031	1	8	2727	16	18224	ENSBTAG00000018445,ENSBTAG00000011723,ENSBTAG00000005800,ENSBTAG00000033153,ENSBTAG00000011833,ENSBTAG00000046413,ENSBTAG00000004775,ENSBTAG00000019623
GO:0051234	establishment of localization	biological_process	0.20064	1	442	2727	2538	18224	ENSBTAG00000018901,ENSBTAG00000014788,ENSBTAG00000025277,ENSBTAG00000007634,ENSBTAG00000014861,ENSBTAG00000021901,ENSBTAG00000001297,ENSBTAG00000010485,ENSBTAG00000020887,ENSBTAG00000009175,ENSBTAG00000005124,ENSBTAG00000002604,ENSBTAG00000053598,ENSBTAG00000007791,ENSBTAG00000013128,ENSBTAG00000032548,ENSBTAG00000001898,ENSBTAG00000047054,ENSBTAG00000011226,ENSBTAG00000015086,ENSBTAG00000014638,…
GO:0007029	endoplasmic reticulum organization	biological_process	0.20221	1	7	2727	26	18224	ENSBTAG00000053735,ENSBTAG00000035858,ENSBTAG00000018165,ENSBTAG00000007705,ENSBTAG00000014966,ENSBTAG00000014051,ENSBTAG00000013629
GO:0042325	regulation of phosphorylation	biological_process	0.20232	1	7	2727	27	18224	ENSBTAG00000016021,ENSBTAG00000012991,ENSBTAG00000016549,ENSBTAG00000026586,ENSBTAG00000009357,ENSBTAG00000009169,ENSBTAG00000005275
GO:0008013	beta-catenin binding	molecular_function	0.20248	1	4	2727	12	18224	ENSBTAG00000020423,ENSBTAG00000005933,ENSBTAG00000021351,ENSBTAG00000006998
GO:1901576	organic substance biosynthetic process	biological_process	0.20292	1	560	2727	3643	18224	ENSBTAG00000012594,ENSBTAG00000021841,ENSBTAG00000035995,ENSBTAG00000019107,ENSBTAG00000052955,ENSBTAG00000027875,ENSBTAG00000014166,ENSBTAG00000016041,ENSBTAG00000004358,ENSBTAG00000006218,ENSBTAG00000005766,ENSBTAG00000017804,ENSBTAG00000049350,ENSBTAG00000040058,ENSBTAG00000039307,ENSBTAG00000026247,ENSBTAG00000000103,ENSBTAG00000008283,ENSBTAG00000007454,ENSBTAG00000007599,ENSBTAG00000011699,…
GO:0006810	transport	biological_process	0.20358	1	439	2727	2521	18224	ENSBTAG00000053899,ENSBTAG00000031348,ENSBTAG00000006043,ENSBTAG00000035915,ENSBTAG00000018097,ENSBTAG00000014900,ENSBTAG00000012024,ENSBTAG00000016704,ENSBTAG00000021364,ENSBTAG00000007120,ENSBTAG00000017280,ENSBTAG00000024162,ENSBTAG00000018260,ENSBTAG00000019355,ENSBTAG00000047191,ENSBTAG00000016206,ENSBTAG00000019277,ENSBTAG00000032021,ENSBTAG00000013292,ENSBTAG00000048098,ENSBTAG00000011533,…
GO:0016843	amine-lyase activity	molecular_function	0.20375	1	2	2727	6	18224	ENSBTAG00000004278,ENSBTAG00000018589
GO:0016844	strictosidine synthase activity	molecular_function	0.20375	1	2	2727	6	18224	ENSBTAG00000004278,ENSBTAG00000018589
GO:0002682	regulation of immune system process	biological_process	0.20508	1	7	2727	34	18224	ENSBTAG00000017750,ENSBTAG00000014782,ENSBTAG00000006031,ENSBTAG00000023144,ENSBTAG00000014900,ENSBTAG00000015377,ENSBTAG00000009495
GO:0010562	positive regulation of phosphorus metabolic process	biological_process	0.20532	1	5	2727	15	18224	ENSBTAG00000009357,ENSBTAG00000009169,ENSBTAG00000016021,ENSBTAG00000012991,ENSBTAG00000016549
GO:0031401	positive regulation of protein modification process	biological_process	0.20532	1	5	2727	15	18224	ENSBTAG00000009357,ENSBTAG00000009169,ENSBTAG00000016021,ENSBTAG00000012991,ENSBTAG00000016549
GO:0045937	positive regulation of phosphate metabolic process	biological_process	0.20532	1	5	2727	15	18224	ENSBTAG00000016021,ENSBTAG00000012991,ENSBTAG00000016549,ENSBTAG00000009357,ENSBTAG00000009169
GO:0055082	cellular chemical homeostasis	biological_process	0.20533	1	10	2727	57	18224	ENSBTAG00000016021,ENSBTAG00000050369,ENSBTAG00000037962,ENSBTAG00000025642,ENSBTAG00000030507,ENSBTAG00000019818,ENSBTAG00000055069,ENSBTAG00000037400,ENSBTAG00000009169,ENSBTAG00000001173
GO:0031406	carboxylic acid binding	molecular_function	0.20546	1	10	2727	42	18224	ENSBTAG00000014782,ENSBTAG00000020792,ENSBTAG00000051221,ENSBTAG00000014906,ENSBTAG00000012411,ENSBTAG00000038048,ENSBTAG00000032515,ENSBTAG00000018084,ENSBTAG00000006010,ENSBTAG00000004294
GO:0043177	organic acid binding	molecular_function	0.20546	1	10	2727	42	18224	ENSBTAG00000006010,ENSBTAG00000004294,ENSBTAG00000018084,ENSBTAG00000038048,ENSBTAG00000012411,ENSBTAG00000032515,ENSBTAG00000020792,ENSBTAG00000014906,ENSBTAG00000051221,ENSBTAG00000014782
GO:0005741	mitochondrial outer membrane	cellular_component	0.20647	1	15	2727	84	18224	ENSBTAG00000037510,ENSBTAG00000002174,ENSBTAG00000010485,ENSBTAG00000014068,ENSBTAG00000006152,ENSBTAG00000044061,ENSBTAG00000017157,ENSBTAG00000014840,ENSBTAG00000025853,ENSBTAG00000051923,ENSBTAG00000004291,ENSBTAG00000013468,ENSBTAG00000013689,ENSBTAG00000020466,ENSBTAG00000021372
GO:0031968	organelle outer membrane	cellular_component	0.20647	1	15	2727	84	18224	ENSBTAG00000010485,ENSBTAG00000014068,ENSBTAG00000002174,ENSBTAG00000037510,ENSBTAG00000013689,ENSBTAG00000020466,ENSBTAG00000004291,ENSBTAG00000013468,ENSBTAG00000021372,ENSBTAG00000017157,ENSBTAG00000044061,ENSBTAG00000006152,ENSBTAG00000051923,ENSBTAG00000014840,ENSBTAG00000025853
GO:0004392	heme oxygenase (decyclizing) activity	molecular_function	0.20667	1	2	2727	4	18224	ENSBTAG00000008307,ENSBTAG00000010002
GO:0006788	heme oxidation	biological_process	0.20667	1	2	2727	4	18224	ENSBTAG00000010002,ENSBTAG00000008307
GO:0036459	thiol-dependent ubiquitinyl hydrolase activity	molecular_function	0.20689	1	15	2727	66	18224	ENSBTAG00000005946,ENSBTAG00000018528,ENSBTAG00000008978,ENSBTAG00000000149,ENSBTAG00000006940,ENSBTAG00000009446,ENSBTAG00000008981,ENSBTAG00000005455,ENSBTAG00000017179,ENSBTAG00000012944,ENSBTAG00000021505,ENSBTAG00000011108,ENSBTAG00000005078,ENSBTAG00000020311,ENSBTAG00000011744
GO:0101005	ubiquitinyl hydrolase activity	molecular_function	0.20689	1	15	2727	66	18224	ENSBTAG00000005455,ENSBTAG00000017179,ENSBTAG00000005078,ENSBTAG00000020311,ENSBTAG00000021505,ENSBTAG00000011108,ENSBTAG00000012944,ENSBTAG00000011744,ENSBTAG00000000149,ENSBTAG00000018528,ENSBTAG00000008978,ENSBTAG00000005946,ENSBTAG00000009446,ENSBTAG00000006940,ENSBTAG00000008981
GO:0005643	nuclear pore	cellular_component	0.2071	1	4	2727	12	18224	ENSBTAG00000006611,ENSBTAG00000019289,ENSBTAG00000010613,ENSBTAG00000021769
GO:0031667	response to nutrient levels	biological_process	0.20778	1	3	2727	11	18224	ENSBTAG00000000376,ENSBTAG00000009169,ENSBTAG00000016021
GO:0044267	cellular protein metabolic process	biological_process	0.20792	1	330	2727	2018	18224	ENSBTAG00000016900,ENSBTAG00000002904,ENSBTAG00000004161,ENSBTAG00000004976,ENSBTAG00000046838,ENSBTAG00000004958,ENSBTAG00000021222,ENSBTAG00000020194,ENSBTAG00000047954,ENSBTAG00000047572,ENSBTAG00000006767,ENSBTAG00000011628,ENSBTAG00000001120,ENSBTAG00000032234,ENSBTAG00000000005,ENSBTAG00000032515,ENSBTAG00000027375,ENSBTAG00000010682,ENSBTAG00000014367,ENSBTAG00000052151,ENSBTAG00000040067,…
GO:0048309	endoplasmic reticulum inheritance	biological_process	0.20918	1	5	2727	15	18224	ENSBTAG00000053735,ENSBTAG00000035858,ENSBTAG00000018165,ENSBTAG00000007705,ENSBTAG00000014051
GO:0050290	sphingomyelin phosphodiesterase D activity	molecular_function	0.20929	1	2	2727	4	18224	ENSBTAG00000002130,ENSBTAG00000051748
GO:0031123	RNA 3'-end processing	biological_process	0.20935	1	4	2727	19	18224	ENSBTAG00000008938,ENSBTAG00000000392,ENSBTAG00000007567,ENSBTAG00000003547
GO:0030838	positive regulation of actin filament polymerization	biological_process	0.2094	1	3	2727	14	18224	ENSBTAG00000005345,ENSBTAG00000003990,ENSBTAG00000009958
GO:0034314	Arp2/3 complex-mediated actin nucleation	biological_process	0.2094	1	3	2727	14	18224	ENSBTAG00000003990,ENSBTAG00000005345,ENSBTAG00000009958
GO:0045010	actin nucleation	biological_process	0.2094	1	3	2727	14	18224	ENSBTAG00000005345,ENSBTAG00000003990,ENSBTAG00000009958
GO:0015630	microtubule cytoskeleton	cellular_component	0.21076	1	38	2727	185	18224	ENSBTAG00000000040,ENSBTAG00000017407,ENSBTAG00000018560,ENSBTAG00000014112,ENSBTAG00000006143,ENSBTAG00000018909,ENSBTAG00000001598,ENSBTAG00000017775,ENSBTAG00000004461,ENSBTAG00000014626,ENSBTAG00000044184,ENSBTAG00000009075,ENSBTAG00000000675,ENSBTAG00000013277,ENSBTAG00000014063,ENSBTAG00000049566,ENSBTAG00000000920,ENSBTAG00000008605,ENSBTAG00000010360,ENSBTAG00000051318,ENSBTAG00000010880,…
GO:0004970	ionotropic glutamate receptor activity	molecular_function	0.21167	1	11	2727	29	18224	ENSBTAG00000018445,ENSBTAG00000011480,ENSBTAG00000011723,ENSBTAG00000005800,ENSBTAG00000011833,ENSBTAG00000017021,ENSBTAG00000033153,ENSBTAG00000019623,ENSBTAG00000046413,ENSBTAG00000004775,ENSBTAG00000032527
GO:0008066	glutamate receptor activity	molecular_function	0.21167	1	11	2727	29	18224	ENSBTAG00000019623,ENSBTAG00000046413,ENSBTAG00000004775,ENSBTAG00000033153,ENSBTAG00000017021,ENSBTAG00000011833,ENSBTAG00000032527,ENSBTAG00000011480,ENSBTAG00000018445,ENSBTAG00000011723,ENSBTAG00000005800
GO:0022824	transmitter-gated ion channel activity	molecular_function	0.21167	1	11	2727	29	18224	ENSBTAG00000005800,ENSBTAG00000011723,ENSBTAG00000018445,ENSBTAG00000011480,ENSBTAG00000032527,ENSBTAG00000019623,ENSBTAG00000046413,ENSBTAG00000004775,ENSBTAG00000011833,ENSBTAG00000017021,ENSBTAG00000033153
GO:0022835	transmitter-gated channel activity	molecular_function	0.21167	1	11	2727	29	18224	ENSBTAG00000011480,ENSBTAG00000018445,ENSBTAG00000005800,ENSBTAG00000011723,ENSBTAG00000033153,ENSBTAG00000017021,ENSBTAG00000011833,ENSBTAG00000046413,ENSBTAG00000004775,ENSBTAG00000019623,ENSBTAG00000032527
GO:0030594	neurotransmitter receptor activity	molecular_function	0.21167	1	11	2727	29	18224	ENSBTAG00000046413,ENSBTAG00000019623,ENSBTAG00000004775,ENSBTAG00000011833,ENSBTAG00000033153,ENSBTAG00000017021,ENSBTAG00000032527,ENSBTAG00000018445,ENSBTAG00000011480,ENSBTAG00000005800,ENSBTAG00000011723
GO:0032040	small-subunit processome	cellular_component	0.21221	1	14	2727	67	18224	ENSBTAG00000008714,ENSBTAG00000037400,ENSBTAG00000008607,ENSBTAG00000020552,ENSBTAG00000001504,ENSBTAG00000050380,ENSBTAG00000051245,ENSBTAG00000014779,ENSBTAG00000011882,ENSBTAG00000035744,ENSBTAG00000017365,ENSBTAG00000000419,ENSBTAG00000039091,ENSBTAG00000020366
GO:0015932	nucleobase-containing compound transmembrane transporter activity	molecular_function	0.21296	1	5	2727	20	18224	ENSBTAG00000012024,ENSBTAG00000007772,ENSBTAG00000018869,ENSBTAG00000021901,ENSBTAG00000013292
GO:0005654	nucleoplasm	cellular_component	0.21332	1	47	2727	295	18224	ENSBTAG00000020433,ENSBTAG00000039307,ENSBTAG00000002644,ENSBTAG00000020552,ENSBTAG00000011699,ENSBTAG00000019504,ENSBTAG00000040133,ENSBTAG00000007599,ENSBTAG00000011001,ENSBTAG00000002349,ENSBTAG00000008232,ENSBTAG00000037962,ENSBTAG00000010116,ENSBTAG00000005455,ENSBTAG00000018404,ENSBTAG00000012636,ENSBTAG00000031886,ENSBTAG00000003587,ENSBTAG00000025329,ENSBTAG00000018249,ENSBTAG00000002512,…
GO:0044451	nucleoplasm part	cellular_component	0.21332	1	47	2727	295	18224	ENSBTAG00000050532,ENSBTAG00000007035,ENSBTAG00000012943,ENSBTAG00000016562,ENSBTAG00000008607,ENSBTAG00000016078,ENSBTAG00000007567,ENSBTAG00000006273,ENSBTAG00000003051,ENSBTAG00000047717,ENSBTAG00000022449,ENSBTAG00000050380,ENSBTAG00000021553,ENSBTAG00000001120,ENSBTAG00000008685,ENSBTAG00000052955,ENSBTAG00000004104,ENSBTAG00000004257,ENSBTAG00000026403,ENSBTAG00000011275,ENSBTAG00000005461,…
GO:0004511	tyrosine 3-monooxygenase activity	molecular_function	0.21376	1	5	2727	19	18224	ENSBTAG00000038428,ENSBTAG00000026768,ENSBTAG00000010167,ENSBTAG00000049099,ENSBTAG00000020350
GO:0016886	ligase activity, forming phosphoric ester bonds	molecular_function	0.21391	1	7	2727	29	18224	ENSBTAG00000046938,ENSBTAG00000019907,ENSBTAG00000011147,ENSBTAG00000015986,ENSBTAG00000011772,ENSBTAG00000020359,ENSBTAG00000018689
GO:0002790	peptide secretion	biological_process	0.21398	1	10	2727	49	18224	ENSBTAG00000015337,ENSBTAG00000019065,ENSBTAG00000002993,ENSBTAG00000047054,ENSBTAG00000011717,ENSBTAG00000019983,ENSBTAG00000015126,ENSBTAG00000025078,ENSBTAG00000019230,ENSBTAG00000017086
GO:0009306	protein secretion	biological_process	0.21398	1	10	2727	49	18224	ENSBTAG00000019065,ENSBTAG00000002993,ENSBTAG00000047054,ENSBTAG00000015126,ENSBTAG00000019983,ENSBTAG00000011717,ENSBTAG00000015337,ENSBTAG00000017086,ENSBTAG00000019230,ENSBTAG00000025078
GO:0016311	dephosphorylation	biological_process	0.21405	1	29	2727	119	18224	ENSBTAG00000008319,ENSBTAG00000004958,ENSBTAG00000018052,ENSBTAG00000000309,ENSBTAG00000010563,ENSBTAG00000015181,ENSBTAG00000054678,ENSBTAG00000006616,ENSBTAG00000001809,ENSBTAG00000035705,ENSBTAG00000000253,ENSBTAG00000001333,ENSBTAG00000002435,ENSBTAG00000020350,ENSBTAG00000052151,ENSBTAG00000009657,ENSBTAG00000030749,ENSBTAG00000009655,ENSBTAG00000023144,ENSBTAG00000024015,ENSBTAG00000046467,…
GO:0098542	defense response to other organism	biological_process	0.21507	1	21	2727	122	18224	ENSBTAG00000033702,ENSBTAG00000017380,ENSBTAG00000014381,ENSBTAG00000018993,ENSBTAG00000045588,ENSBTAG00000051082,ENSBTAG00000017716,ENSBTAG00000027181,ENSBTAG00000032548,ENSBTAG00000001173,ENSBTAG00000009727,ENSBTAG00000001483,ENSBTAG00000010880,ENSBTAG00000021024,ENSBTAG00000016411,ENSBTAG00000012881,ENSBTAG00000012804,ENSBTAG00000048957,ENSBTAG00000021656,ENSBTAG00000016752,ENSBTAG00000011120
GO:0097159	organic cyclic compound binding	molecular_function	0.21534	1	826	2727	5102	18224	ENSBTAG00000000845,ENSBTAG00000014910,ENSBTAG00000016797,ENSBTAG00000001838,ENSBTAG00000046162,ENSBTAG00000050535,ENSBTAG00000006616,ENSBTAG00000046545,ENSBTAG00000001505,ENSBTAG00000020148,ENSBTAG00000005915,ENSBTAG00000014371,ENSBTAG00000009611,ENSBTAG00000017411,ENSBTAG00000038132,ENSBTAG00000017624,ENSBTAG00000012675,ENSBTAG00000021251,ENSBTAG00000004641,ENSBTAG00000006752,ENSBTAG00000003279,…
GO:1901363	heterocyclic compound binding	molecular_function	0.21534	1	826	2727	5102	18224	ENSBTAG00000012761,ENSBTAG00000016414,ENSBTAG00000015986,ENSBTAG00000003843,ENSBTAG00000043990,ENSBTAG00000002049,ENSBTAG00000007657,ENSBTAG00000037710,ENSBTAG00000020433,ENSBTAG00000020233,ENSBTAG00000021158,ENSBTAG00000032603,ENSBTAG00000018088,ENSBTAG00000015907,ENSBTAG00000015904,ENSBTAG00000004313,ENSBTAG00000011001,ENSBTAG00000017021,ENSBTAG00000004028,ENSBTAG00000031886,ENSBTAG00000018909,…
GO:0048522	positive regulation of cellular process	biological_process	0.21551	1	55	2727	291	18224	ENSBTAG00000014782,ENSBTAG00000016525,ENSBTAG00000009169,ENSBTAG00000015836,ENSBTAG00000021896,ENSBTAG00000009357,ENSBTAG00000002138,ENSBTAG00000047531,ENSBTAG00000015014,ENSBTAG00000007578,ENSBTAG00000037962,ENSBTAG00000016549,ENSBTAG00000024075,ENSBTAG00000011699,ENSBTAG00000044055,ENSBTAG00000004291,ENSBTAG00000012991,ENSBTAG00000000260,ENSBTAG00000009495,ENSBTAG00000009958,ENSBTAG00000007705,…
GO:0008740	L-rhamnose isomerase activity	molecular_function	0.2157	1	1	2727	1	18224	ENSBTAG00000017759
GO:0019299	rhamnose metabolic process	biological_process	0.2157	1	1	2727	1	18224	ENSBTAG00000017759
GO:0050790	regulation of catalytic activity	biological_process	0.21599	1	21	2727	98	18224	ENSBTAG00000008232,ENSBTAG00000037381,ENSBTAG00000014966,ENSBTAG00000024105,ENSBTAG00000005448,ENSBTAG00000016562,ENSBTAG00000009169,ENSBTAG00000019044,ENSBTAG00000024157,ENSBTAG00000007860,ENSBTAG00000018249,ENSBTAG00000005275,ENSBTAG00000000897,ENSBTAG00000016021,ENSBTAG00000003171,ENSBTAG00000019967,ENSBTAG00000009762,ENSBTAG00000022058,ENSBTAG00000015537,ENSBTAG00000009048,ENSBTAG00000053845
GO:0006811	ion transport	biological_process	0.21668	1	191	2727	1076	18224	ENSBTAG00000025071,ENSBTAG00000037400,ENSBTAG00000013422,ENSBTAG00000037616,ENSBTAG00000051978,ENSBTAG00000054931,ENSBTAG00000037799,ENSBTAG00000008766,ENSBTAG00000047158,ENSBTAG00000018249,ENSBTAG00000032077,ENSBTAG00000010986,ENSBTAG00000052586,ENSBTAG00000039065,ENSBTAG00000010116,ENSBTAG00000013048,ENSBTAG00000008538,ENSBTAG00000021553,ENSBTAG00000009155,ENSBTAG00000018761,ENSBTAG00000021978,…
GO:0030684	preribosome	cellular_component	0.21806	1	15	2727	74	18224	ENSBTAG00000011882,ENSBTAG00000014779,ENSBTAG00000035744,ENSBTAG00000017365,ENSBTAG00000000419,ENSBTAG00000039091,ENSBTAG00000020366,ENSBTAG00000010116,ENSBTAG00000008714,ENSBTAG00000037400,ENSBTAG00000008607,ENSBTAG00000020552,ENSBTAG00000050380,ENSBTAG00000001504,ENSBTAG00000051245
GO:0016840	carbon-nitrogen lyase activity	molecular_function	0.21812	1	3	2727	14	18224	ENSBTAG00000018513,ENSBTAG00000004278,ENSBTAG00000018589
GO:0004829	threonine-tRNA ligase activity	molecular_function	0.21825	1	1	2727	1	18224	ENSBTAG00000016800
GO:0032271	regulation of protein polymerization	biological_process	0.21838	1	9	2727	43	18224	ENSBTAG00000004072,ENSBTAG00000003990,ENSBTAG00000044184,ENSBTAG00000005345,ENSBTAG00000021576,ENSBTAG00000008816,ENSBTAG00000051245,ENSBTAG00000004554,ENSBTAG00000009958
GO:0043254	regulation of protein complex assembly	biological_process	0.21838	1	9	2727	43	18224	ENSBTAG00000044184,ENSBTAG00000005345,ENSBTAG00000003990,ENSBTAG00000004072,ENSBTAG00000051245,ENSBTAG00000004554,ENSBTAG00000009958,ENSBTAG00000021576,ENSBTAG00000008816
GO:1902903	regulation of supramolecular fiber organization	biological_process	0.21838	1	9	2727	43	18224	ENSBTAG00000004554,ENSBTAG00000009958,ENSBTAG00000051245,ENSBTAG00000021576,ENSBTAG00000008816,ENSBTAG00000005345,ENSBTAG00000044184,ENSBTAG00000003990,ENSBTAG00000004072
GO:0008092	cytoskeletal protein binding	molecular_function	0.21885	1	95	2727	474	18224	ENSBTAG00000004641,ENSBTAG00000009744,ENSBTAG00000001598,ENSBTAG00000049695,ENSBTAG00000040058,ENSBTAG00000006515,ENSBTAG00000051963,ENSBTAG00000051978,ENSBTAG00000015839,ENSBTAG00000050709,ENSBTAG00000038190,ENSBTAG00000020095,ENSBTAG00000011822,ENSBTAG00000023806,ENSBTAG00000012938,ENSBTAG00000021658,ENSBTAG00000032887,ENSBTAG00000013157,ENSBTAG00000038322,ENSBTAG00000009816,ENSBTAG00000012079,…
GO:0015075	ion transmembrane transporter activity	molecular_function	0.21894	1	191	2727	1072	18224	ENSBTAG00000015704,ENSBTAG00000011088,ENSBTAG00000051102,ENSBTAG00000001706,ENSBTAG00000046413,ENSBTAG00000018837,ENSBTAG00000004078,ENSBTAG00000032527,ENSBTAG00000004131,ENSBTAG00000053735,ENSBTAG00000032021,ENSBTAG00000019277,ENSBTAG00000010128,ENSBTAG00000014828,ENSBTAG00000034712,ENSBTAG00000016613,ENSBTAG00000006695,ENSBTAG00000003928,ENSBTAG00000019355,ENSBTAG00000009673,ENSBTAG00000007871,…
GO:0016787	hydrolase activity	molecular_function	0.21941	1	545	2727	3038	18224	ENSBTAG00000032548,ENSBTAG00000012052,ENSBTAG00000026403,ENSBTAG00000009966,ENSBTAG00000001597,ENSBTAG00000015988,ENSBTAG00000012097,ENSBTAG00000021596,ENSBTAG00000017486,ENSBTAG00000007368,ENSBTAG00000021553,ENSBTAG00000002615,ENSBTAG00000017339,ENSBTAG00000004524,ENSBTAG00000004639,ENSBTAG00000009245,ENSBTAG00000018528,ENSBTAG00000021972,ENSBTAG00000003759,ENSBTAG00000053598,ENSBTAG00000048655,…
GO:0015718	monocarboxylic acid transport	biological_process	0.21983	1	4	2727	17	18224	ENSBTAG00000005548,ENSBTAG00000019152,ENSBTAG00000004908,ENSBTAG00000011783
GO:0004517	nitric-oxide synthase activity	molecular_function	0.22002	1	2	2727	5	18224	ENSBTAG00000006894,ENSBTAG00000017680
GO:0006809	nitric oxide biosynthetic process	biological_process	0.22002	1	2	2727	5	18224	ENSBTAG00000017680,ENSBTAG00000006894
GO:0046209	nitric oxide metabolic process	biological_process	0.22002	1	2	2727	5	18224	ENSBTAG00000006894,ENSBTAG00000017680
GO:1903409	reactive oxygen species biosynthetic process	biological_process	0.22002	1	2	2727	5	18224	ENSBTAG00000006894,ENSBTAG00000017680
GO:0018193	peptidyl-amino acid modification	biological_process	0.22379	1	13	2727	70	18224	ENSBTAG00000012043,ENSBTAG00000010210,ENSBTAG00000012052,ENSBTAG00000026403,ENSBTAG00000001417,ENSBTAG00000002948,ENSBTAG00000013136,ENSBTAG00000006085,ENSBTAG00000002138,ENSBTAG00000011715,ENSBTAG00000012148,ENSBTAG00000003403,ENSBTAG00000006941
GO:0009100	glycoprotein metabolic process	biological_process	0.2244	1	18	2727	91	18224	ENSBTAG00000048501,ENSBTAG00000006085,ENSBTAG00000000703,ENSBTAG00000046516,ENSBTAG00000013341,ENSBTAG00000003793,ENSBTAG00000000874,ENSBTAG00000000593,ENSBTAG00000019644,ENSBTAG00000038062,ENSBTAG00000016506,ENSBTAG00000037523,ENSBTAG00000013750,ENSBTAG00000001156,ENSBTAG00000016041,ENSBTAG00000006209,ENSBTAG00000012863,ENSBTAG00000014661
GO:0005669	transcription factor TFIID complex	cellular_component	0.22486	1	6	2727	71	18224	ENSBTAG00000031886,ENSBTAG00000004257,ENSBTAG00000011001,ENSBTAG00000002644,ENSBTAG00000050532,ENSBTAG00000040133
GO:0044248	cellular catabolic process	biological_process	0.22534	1	93	2727	539	18224	ENSBTAG00000015986,ENSBTAG00000017716,ENSBTAG00000008132,ENSBTAG00000021769,ENSBTAG00000012882,ENSBTAG00000007705,ENSBTAG00000053735,ENSBTAG00000011643,ENSBTAG00000003928,ENSBTAG00000007878,ENSBTAG00000004291,ENSBTAG00000000561,ENSBTAG00000024075,ENSBTAG00000006839,ENSBTAG00000017407,ENSBTAG00000016692,ENSBTAG00000006143,ENSBTAG00000004114,ENSBTAG00000006194,ENSBTAG00000021896,ENSBTAG00000006572,…
GO:0003006	developmental process involved in reproduction	biological_process	0.22599	1	13	2727	57	18224	ENSBTAG00000009048,ENSBTAG00000004608,ENSBTAG00000002730,ENSBTAG00000019750,ENSBTAG00000025181,ENSBTAG00000031917,ENSBTAG00000020445,ENSBTAG00000048957,ENSBTAG00000006771,ENSBTAG00000017281,ENSBTAG00000009587,ENSBTAG00000040190,ENSBTAG00000012575
GO:0005853	eukaryotic translation elongation factor 1 complex	cellular_component	0.22752	1	1	2727	5	18224	ENSBTAG00000014643
GO:0005912	adherens junction	cellular_component	0.2277	1	4	2727	11	18224	ENSBTAG00000005958,ENSBTAG00000008817,ENSBTAG00000016747,ENSBTAG00000009578
GO:0005924	cell-substrate adherens junction	cellular_component	0.2277	1	4	2727	11	18224	ENSBTAG00000005958,ENSBTAG00000008817,ENSBTAG00000016747,ENSBTAG00000009578
GO:0005925	focal adhesion	cellular_component	0.2277	1	4	2727	11	18224	ENSBTAG00000008817,ENSBTAG00000016747,ENSBTAG00000005958,ENSBTAG00000009578
GO:0030055	cell-substrate junction	cellular_component	0.2277	1	4	2727	11	18224	ENSBTAG00000009578,ENSBTAG00000016747,ENSBTAG00000008817,ENSBTAG00000005958
GO:0070161	anchoring junction	cellular_component	0.2277	1	4	2727	11	18224	ENSBTAG00000005958,ENSBTAG00000016747,ENSBTAG00000008817,ENSBTAG00000009578
GO:0016705	oxidoreductase activity, acting on paired donors, with incorporation or reduction of molecular oxygen	molecular_function	0.22778	1	35	2727	176	18224	ENSBTAG00000010167,ENSBTAG00000021263,ENSBTAG00000011108,ENSBTAG00000038132,ENSBTAG00000015419,ENSBTAG00000002765,ENSBTAG00000020792,ENSBTAG00000038428,ENSBTAG00000011032,ENSBTAG00000001299,ENSBTAG00000012636,ENSBTAG00000007114,ENSBTAG00000051030,ENSBTAG00000015086,ENSBTAG00000008647,ENSBTAG00000016679,ENSBTAG00000008307,ENSBTAG00000012387,ENSBTAG00000006175,ENSBTAG00000047039,ENSBTAG00000010002,…
GO:0051179	localization	biological_process	0.22816	1	463	2727	2658	18224	ENSBTAG00000009673,ENSBTAG00000021452,ENSBTAG00000011803,ENSBTAG00000047254,ENSBTAG00000020551,ENSBTAG00000018045,ENSBTAG00000011147,ENSBTAG00000020221,ENSBTAG00000000082,ENSBTAG00000046838,ENSBTAG00000016598,ENSBTAG00000045994,ENSBTAG00000008309,ENSBTAG00000013468,ENSBTAG00000021751,ENSBTAG00000004161,ENSBTAG00000004407,ENSBTAG00000004824,ENSBTAG00000047747,ENSBTAG00000010927,ENSBTAG00000025200,…
GO:0048869	cellular developmental process	biological_process	0.22842	1	33	2727	189	18224	ENSBTAG00000009587,ENSBTAG00000048957,ENSBTAG00000020445,ENSBTAG00000025441,ENSBTAG00000011715,ENSBTAG00000040190,ENSBTAG00000007532,ENSBTAG00000004608,ENSBTAG00000019750,ENSBTAG00000012761,ENSBTAG00000006771,ENSBTAG00000022799,ENSBTAG00000003990,ENSBTAG00000009048,ENSBTAG00000009958,ENSBTAG00000000260,ENSBTAG00000051062,ENSBTAG00000019289,ENSBTAG00000018869,ENSBTAG00000010485,ENSBTAG00000000496,…
GO:0019064	fusion of virus membrane with host plasma membrane	biological_process	0.2302	1	8	2727	58	18224	ENSBTAG00000051730,ENSBTAG00000048795,ENSBTAG00000004206,ENSBTAG00000005754,ENSBTAG00000053518,ENSBTAG00000017785,ENSBTAG00000015986,ENSBTAG00000002277
GO:0039663	membrane fusion involved in viral entry into host cell	biological_process	0.2302	1	8	2727	58	18224	ENSBTAG00000053518,ENSBTAG00000005754,ENSBTAG00000017785,ENSBTAG00000015986,ENSBTAG00000002277,ENSBTAG00000051730,ENSBTAG00000048795,ENSBTAG00000004206
GO:0044800	multi-organism membrane fusion	biological_process	0.2302	1	8	2727	58	18224	ENSBTAG00000015986,ENSBTAG00000002277,ENSBTAG00000053518,ENSBTAG00000005754,ENSBTAG00000017785,ENSBTAG00000004206,ENSBTAG00000048795,ENSBTAG00000051730
GO:0044803	multi-organism membrane organization	biological_process	0.2302	1	8	2727	58	18224	ENSBTAG00000051730,ENSBTAG00000048795,ENSBTAG00000004206,ENSBTAG00000017785,ENSBTAG00000053518,ENSBTAG00000005754,ENSBTAG00000002277,ENSBTAG00000015986
GO:0008080	N-acetyltransferase activity	molecular_function	0.23021	1	13	2727	68	18224	ENSBTAG00000000746,ENSBTAG00000016747,ENSBTAG00000026403,ENSBTAG00000009245,ENSBTAG00000048957,ENSBTAG00000017785,ENSBTAG00000016249,ENSBTAG00000006941,ENSBTAG00000051877,ENSBTAG00000053874,ENSBTAG00000004015,ENSBTAG00000002730,ENSBTAG00000018909
GO:0019083	viral transcription	biological_process	0.23275	1	6	2727	19	18224	ENSBTAG00000020551,ENSBTAG00000054008,ENSBTAG00000026070,ENSBTAG00000021158,ENSBTAG00000000700,ENSBTAG00000038241
GO:0004672	protein kinase activity	molecular_function	0.23301	1	143	2727	660	18224	ENSBTAG00000001771,ENSBTAG00000015599,ENSBTAG00000015119,ENSBTAG00000009258,ENSBTAG00000020079,ENSBTAG00000040067,ENSBTAG00000017860,ENSBTAG00000014367,ENSBTAG00000020904,ENSBTAG00000017636,ENSBTAG00000004114,ENSBTAG00000019855,ENSBTAG00000011784,ENSBTAG00000011909,ENSBTAG00000034823,ENSBTAG00000005958,ENSBTAG00000014930,ENSBTAG00000019864,ENSBTAG00000011851,ENSBTAG00000010906,ENSBTAG00000007981,…
GO:0031221	arabinan metabolic process	biological_process	0.23452	1	1	2727	1	18224	ENSBTAG00000047605
GO:0034219	carbohydrate transmembrane transport	biological_process	0.23572	1	4	2727	12	18224	ENSBTAG00000018761,ENSBTAG00000019355,ENSBTAG00000017280,ENSBTAG00000004407
GO:0032801	receptor catabolic process	biological_process	0.2362	1	4	2727	12	18224	ENSBTAG00000006797,ENSBTAG00000054592,ENSBTAG00000011344,ENSBTAG00000014861
GO:0019867	outer membrane	cellular_component	0.23623	1	29	2727	167	18224	ENSBTAG00000016107,ENSBTAG00000010485,ENSBTAG00000014068,ENSBTAG00000004613,ENSBTAG00000050212,ENSBTAG00000037962,ENSBTAG00000003569,ENSBTAG00000002277,ENSBTAG00000013468,ENSBTAG00000012508,ENSBTAG00000007520,ENSBTAG00000020466,ENSBTAG00000051730,ENSBTAG00000019175,ENSBTAG00000007532,ENSBTAG00000044061,ENSBTAG00000004206,ENSBTAG00000051923,ENSBTAG00000037510,ENSBTAG00000002174,ENSBTAG00000004291,…
GO:0071949	FAD binding	molecular_function	0.23757	1	8	2727	31	18224	ENSBTAG00000048271,ENSBTAG00000005766,ENSBTAG00000016206,ENSBTAG00000016679,ENSBTAG00000002049,ENSBTAG00000013912,ENSBTAG00000038132,ENSBTAG00000014855
GO:0005635	nuclear envelope	cellular_component	0.23768	1	6	2727	22	18224	ENSBTAG00000021769,ENSBTAG00000013562,ENSBTAG00000019289,ENSBTAG00000010613,ENSBTAG00000047998,ENSBTAG00000006611
GO:0004512	inositol-3-phosphate synthase activity	molecular_function	0.23787	1	2	2727	4	18224	ENSBTAG00000031433,ENSBTAG00000004964
GO:0006021	inositol biosynthetic process	biological_process	0.23787	1	2	2727	4	18224	ENSBTAG00000031433,ENSBTAG00000004964
GO:0010827	regulation of glucose transmembrane transport	biological_process	0.2389	1	2	2727	3	18224	ENSBTAG00000004407,ENSBTAG00000019355
GO:0010829	negative regulation of glucose transmembrane transport	biological_process	0.2389	1	2	2727	3	18224	ENSBTAG00000019355,ENSBTAG00000004407
GO:0034762	regulation of transmembrane transport	biological_process	0.2389	1	2	2727	3	18224	ENSBTAG00000004407,ENSBTAG00000019355
GO:0034763	negative regulation of transmembrane transport	biological_process	0.2389	1	2	2727	3	18224	ENSBTAG00000004407,ENSBTAG00000019355
GO:0046323	glucose import	biological_process	0.2389	1	2	2727	3	18224	ENSBTAG00000019355,ENSBTAG00000004407
GO:0046324	regulation of glucose import	biological_process	0.2389	1	2	2727	3	18224	ENSBTAG00000004407,ENSBTAG00000019355
GO:0046325	negative regulation of glucose import	biological_process	0.2389	1	2	2727	3	18224	ENSBTAG00000019355,ENSBTAG00000004407
GO:1904659	glucose transmembrane transport	biological_process	0.2389	1	2	2727	3	18224	ENSBTAG00000019355,ENSBTAG00000004407
GO:0009523	photosystem II	cellular_component	0.2396	1	12	2727	55	18224	ENSBTAG00000026234,ENSBTAG00000019065,ENSBTAG00000015377,ENSBTAG00000012489,ENSBTAG00000048246,ENSBTAG00000019067,ENSBTAG00000011267,ENSBTAG00000019818,ENSBTAG00000001771,ENSBTAG00000032234,ENSBTAG00000015058,ENSBTAG00000011538
GO:0071554	cell wall organization or biogenesis	biological_process	0.23973	1	4	2727	19	18224	ENSBTAG00000037710,ENSBTAG00000005952,ENSBTAG00000015333,ENSBTAG00000014966
GO:0098772	molecular function regulator	molecular_function	0.2401	1	170	2727	1000	18224	ENSBTAG00000032515,ENSBTAG00000008623,ENSBTAG00000019532,ENSBTAG00000005432,ENSBTAG00000038224,ENSBTAG00000019310,ENSBTAG00000027434,ENSBTAG00000053223,ENSBTAG00000013078,ENSBTAG00000003237,ENSBTAG00000006569,ENSBTAG00000025200,ENSBTAG00000001492,ENSBTAG00000017850,ENSBTAG00000015952,ENSBTAG00000046684,ENSBTAG00000017289,ENSBTAG00000006998,ENSBTAG00000010647,ENSBTAG00000033137,ENSBTAG00000008497,…
GO:0006928	movement of cell or subcellular component	biological_process	0.2403	1	48	2727	244	18224	ENSBTAG00000005353,ENSBTAG00000030567,ENSBTAG00000018560,ENSBTAG00000030555,ENSBTAG00000000845,ENSBTAG00000000236,ENSBTAG00000027197,ENSBTAG00000007694,ENSBTAG00000012079,ENSBTAG00000004238,ENSBTAG00000003587,ENSBTAG00000040058,ENSBTAG00000003990,ENSBTAG00000021904,ENSBTAG00000000675,ENSBTAG00000004641,ENSBTAG00000025181,ENSBTAG00000015986,ENSBTAG00000015126,ENSBTAG00000027181,ENSBTAG00000051062,…
GO:0019069	viral capsid assembly	biological_process	0.24037	1	8	2727	41	18224	ENSBTAG00000050709,ENSBTAG00000001063,ENSBTAG00000004617,ENSBTAG00000053735,ENSBTAG00000045588,ENSBTAG00000045905,ENSBTAG00000009238,ENSBTAG00000003928
GO:0006778	porphyrin-containing compound metabolic process	biological_process	0.24056	1	13	2727	58	18224	ENSBTAG00000008307,ENSBTAG00000013912,ENSBTAG00000002049,ENSBTAG00000038132,ENSBTAG00000010002,ENSBTAG00000014855,ENSBTAG00000030979,ENSBTAG00000001219,ENSBTAG00000008125,ENSBTAG00000048271,ENSBTAG00000017105,ENSBTAG00000005766,ENSBTAG00000005795
GO:0030243	cellulose metabolic process	biological_process	0.24062	1	2	2727	7	18224	ENSBTAG00000004864,ENSBTAG00000011803
GO:0006013	mannose metabolic process	biological_process	0.2408	1	3	2727	9	18224	ENSBTAG00000006241,ENSBTAG00000027825,ENSBTAG00000007368
GO:0004725	protein tyrosine phosphatase activity	molecular_function	0.24125	1	25	2727	100	18224	ENSBTAG00000002435,ENSBTAG00000000253,ENSBTAG00000035705,ENSBTAG00000015181,ENSBTAG00000054678,ENSBTAG00000006616,ENSBTAG00000001809,ENSBTAG00000010563,ENSBTAG00000000309,ENSBTAG00000008319,ENSBTAG00000004958,ENSBTAG00000018052,ENSBTAG00000024715,ENSBTAG00000021553,ENSBTAG00000027375,ENSBTAG00000008436,ENSBTAG00000031439,ENSBTAG00000020257,ENSBTAG00000002275,ENSBTAG00000046467,ENSBTAG00000024015,…
GO:0001000	bacterial-type RNA polymerase core enzyme binding	molecular_function	0.24169	1	1	2727	1	18224	ENSBTAG00000040555
GO:0043175	RNA polymerase core enzyme binding	molecular_function	0.24169	1	1	2727	1	18224	ENSBTAG00000040555
GO:0070063	RNA polymerase binding	molecular_function	0.24169	1	1	2727	1	18224	ENSBTAG00000040555
GO:0019207	kinase regulator activity	molecular_function	0.24191	1	7	2727	37	18224	ENSBTAG00000000803,ENSBTAG00000005978,ENSBTAG00000005275,ENSBTAG00000016344,ENSBTAG00000001898,ENSBTAG00000005018,ENSBTAG00000018845
GO:0016765	transferase activity, transferring alkyl or aryl (other than methyl) groups	molecular_function	0.24208	1	10	2727	51	18224	ENSBTAG00000006225,ENSBTAG00000015294,ENSBTAG00000005744,ENSBTAG00000013832,ENSBTAG00000012464,ENSBTAG00000014644,ENSBTAG00000048335,ENSBTAG00000009949,ENSBTAG00000008696,ENSBTAG00000020423
GO:0031589	cell-substrate adhesion	biological_process	0.24248	1	4	2727	13	18224	ENSBTAG00000013292,ENSBTAG00000003990,ENSBTAG00000014132,ENSBTAG00000009958
GO:0004721	phosphoprotein phosphatase activity	molecular_function	0.24254	1	28	2727	121	18224	ENSBTAG00000030749,ENSBTAG00000009655,ENSBTAG00000023144,ENSBTAG00000009657,ENSBTAG00000046467,ENSBTAG00000024015,ENSBTAG00000008436,ENSBTAG00000031439,ENSBTAG00000002275,ENSBTAG00000000842,ENSBTAG00000020257,ENSBTAG00000024715,ENSBTAG00000021553,ENSBTAG00000027375,ENSBTAG00000010563,ENSBTAG00000000309,ENSBTAG00000008319,ENSBTAG00000004958,ENSBTAG00000018052,ENSBTAG00000000253,ENSBTAG00000035705,…
GO:0018143	nucleic acid-protein covalent cross-linking	biological_process	0.24284	1	2	2727	5	18224	ENSBTAG00000026403,ENSBTAG00000014551
GO:0005337	nucleoside transmembrane transporter activity	molecular_function	0.24324	1	2	2727	6	18224	ENSBTAG00000007772,ENSBTAG00000012024
GO:0004455	ketol-acid reductoisomerase activity	molecular_function	0.24408	1	1	2727	1	18224	ENSBTAG00000003239
GO:0007631	feeding behavior	biological_process	0.2445	1	3	2727	12	18224	ENSBTAG00000019058,ENSBTAG00000009169,ENSBTAG00000016021
GO:0034637	cellular carbohydrate biosynthetic process	biological_process	0.24474	1	7	2727	34	18224	ENSBTAG00000031433,ENSBTAG00000005197,ENSBTAG00000004291,ENSBTAG00000004964,ENSBTAG00000004864,ENSBTAG00000004269,ENSBTAG00000011803
GO:0005231	excitatory extracellular ligand-gated ion channel activity	molecular_function	0.24504	1	9	2727	23	18224	ENSBTAG00000033153,ENSBTAG00000011833,ENSBTAG00000046413,ENSBTAG00000004775,ENSBTAG00000019623,ENSBTAG00000000376,ENSBTAG00000018445,ENSBTAG00000005800,ENSBTAG00000011723
GO:0019627	urea metabolic process	biological_process	0.24531	1	1	2727	1	18224	ENSBTAG00000006973
GO:0098754	detoxification	biological_process	0.24532	1	5	2727	17	18224	ENSBTAG00000021978,ENSBTAG00000001417,ENSBTAG00000006695,ENSBTAG00000015976,ENSBTAG00000020148
GO:0016298	lipase activity	molecular_function	0.24563	1	12	2727	46	18224	ENSBTAG00000008307,ENSBTAG00000002103,ENSBTAG00000052207,ENSBTAG00000048246,ENSBTAG00000019355,ENSBTAG00000002464,ENSBTAG00000008338,ENSBTAG00000009942,ENSBTAG00000051748,ENSBTAG00000002130,ENSBTAG00000037726,ENSBTAG00000021924
GO:0070876	SOSS complex	cellular_component	0.24595	1	1	2727	2	18224	ENSBTAG00000019275
GO:0030150	protein import into mitochondrial matrix	biological_process	0.24606	1	3	2727	16	18224	ENSBTAG00000037510,ENSBTAG00000013468,ENSBTAG00000020552
GO:0019048	modulation by virus of host morphology or physiology	biological_process	0.24659	1	13	2727	65	18224	ENSBTAG00000019532,ENSBTAG00000002252,ENSBTAG00000009617,ENSBTAG00000007723,ENSBTAG00000016769,ENSBTAG00000014782,ENSBTAG00000001948,ENSBTAG00000019820,ENSBTAG00000048434,ENSBTAG00000001492,ENSBTAG00000012805,ENSBTAG00000013253,ENSBTAG00000006031
GO:0004860	protein kinase inhibitor activity	molecular_function	0.24665	1	4	2727	18	18224	ENSBTAG00000000803,ENSBTAG00000005275,ENSBTAG00000018845,ENSBTAG00000005018
GO:0019210	kinase inhibitor activity	molecular_function	0.24665	1	4	2727	18	18224	ENSBTAG00000005018,ENSBTAG00000018845,ENSBTAG00000005275,ENSBTAG00000000803
GO:0007338	single fertilization	biological_process	0.24742	1	8	2727	28	18224	ENSBTAG00000047158,ENSBTAG00000014645,ENSBTAG00000017971,ENSBTAG00000002319,ENSBTAG00000003255,ENSBTAG00000048378,ENSBTAG00000012761,ENSBTAG00000022150
GO:0009566	fertilization	biological_process	0.24742	1	8	2727	28	18224	ENSBTAG00000047158,ENSBTAG00000003255,ENSBTAG00000002319,ENSBTAG00000048378,ENSBTAG00000014645,ENSBTAG00000017971,ENSBTAG00000012761,ENSBTAG00000022150
GO:0004853	uroporphyrinogen decarboxylase activity	molecular_function	0.24743	1	1	2727	2	18224	ENSBTAG00000001219
GO:0040013	negative regulation of locomotion	biological_process	0.24757	1	2	2727	7	18224	ENSBTAG00000003990,ENSBTAG00000009958
GO:0051271	negative regulation of cellular component movement	biological_process	0.24757	1	2	2727	7	18224	ENSBTAG00000009958,ENSBTAG00000003990
GO:2000146	negative regulation of cell motility	biological_process	0.24757	1	2	2727	7	18224	ENSBTAG00000003990,ENSBTAG00000009958
GO:0030029	actin filament-based process	biological_process	0.24764	1	16	2727	72	18224	ENSBTAG00000009958,ENSBTAG00000051245,ENSBTAG00000008816,ENSBTAG00000038488,ENSBTAG00000004072,ENSBTAG00000004645,ENSBTAG00000005345,ENSBTAG00000003990,ENSBTAG00000004554,ENSBTAG00000021576,ENSBTAG00000005984,ENSBTAG00000012443,ENSBTAG00000011092,ENSBTAG00000011822,ENSBTAG00000020095,ENSBTAG00000021581
GO:0030036	actin cytoskeleton organization	biological_process	0.24764	1	16	2727	72	18224	ENSBTAG00000020095,ENSBTAG00000011822,ENSBTAG00000012443,ENSBTAG00000011092,ENSBTAG00000021581,ENSBTAG00000021576,ENSBTAG00000004554,ENSBTAG00000005984,ENSBTAG00000004072,ENSBTAG00000004645,ENSBTAG00000003990,ENSBTAG00000005345,ENSBTAG00000008816,ENSBTAG00000009958,ENSBTAG00000051245,ENSBTAG00000038488
GO:0016846	carbon-sulfur lyase activity	molecular_function	0.24831	1	4	2727	15	18224	ENSBTAG00000020551,ENSBTAG00000009663,ENSBTAG00000010943,ENSBTAG00000009496
GO:0048468	cell development	biological_process	0.24886	1	17	2727	82	18224	ENSBTAG00000006771,ENSBTAG00000017281,ENSBTAG00000012575,ENSBTAG00000003990,ENSBTAG00000047747,ENSBTAG00000019750,ENSBTAG00000008153,ENSBTAG00000047648,ENSBTAG00000051062,ENSBTAG00000009048,ENSBTAG00000009958,ENSBTAG00000009587,ENSBTAG00000020445,ENSBTAG00000048957,ENSBTAG00000040190,ENSBTAG00000007532,ENSBTAG00000004608
GO:0004497	monooxygenase activity	molecular_function	0.24912	1	13	2727	60	18224	ENSBTAG00000020350,ENSBTAG00000020792,ENSBTAG00000006894,ENSBTAG00000005766,ENSBTAG00000017680,ENSBTAG00000026768,ENSBTAG00000006479,ENSBTAG00000049099,ENSBTAG00000002474,ENSBTAG00000012387,ENSBTAG00000015086,ENSBTAG00000010167,ENSBTAG00000038428
GO:0007050	cell cycle arrest	biological_process	0.24998	1	5	2727	18	18224	ENSBTAG00000013244,ENSBTAG00000034220,ENSBTAG00000021158,ENSBTAG00000021196,ENSBTAG00000021024
GO:0019079	viral genome replication	biological_process	0.25009	1	15	2727	66	18224	ENSBTAG00000019310,ENSBTAG00000002883,ENSBTAG00000002083,ENSBTAG00000012804,ENSBTAG00000010647,ENSBTAG00000026842,ENSBTAG00000016845,ENSBTAG00000013078,ENSBTAG00000007578,ENSBTAG00000003843,ENSBTAG00000015181,ENSBTAG00000022185,ENSBTAG00000015910,ENSBTAG00000001567,ENSBTAG00000048501
GO:0044877	protein-containing complex binding	molecular_function	0.25056	1	33	2727	186	18224	ENSBTAG00000002633,ENSBTAG00000004962,ENSBTAG00000052413,ENSBTAG00000003794,ENSBTAG00000009742,ENSBTAG00000013311,ENSBTAG00000005198,ENSBTAG00000021308,ENSBTAG00000009861,ENSBTAG00000003990,ENSBTAG00000014676,ENSBTAG00000033449,ENSBTAG00000005997,ENSBTAG00000024932,ENSBTAG00000009958,ENSBTAG00000034712,ENSBTAG00000047223,ENSBTAG00000020194,ENSBTAG00000006535,ENSBTAG00000015666,ENSBTAG00000046957,…
GO:0009916	alternative oxidase activity	molecular_function	0.25067	1	2	2727	4	18224	ENSBTAG00000026403,ENSBTAG00000024539
GO:0042132	fructose 1,6-bisphosphate 1-phosphatase activity	molecular_function	0.25077	1	2	2727	5	18224	ENSBTAG00000019554,ENSBTAG00000005672
GO:0009379	Holliday junction helicase complex	cellular_component	0.2509	1	1	2727	1	18224	ENSBTAG00000021158
GO:0048476	Holliday junction resolvase complex	cellular_component	0.2509	1	1	2727	1	18224	ENSBTAG00000021158
GO:0009279	cell outer membrane	cellular_component	0.25096	1	3	2727	10	18224	ENSBTAG00000016107,ENSBTAG00000050212,ENSBTAG00000014051
GO:0044462	external encapsulating structure part	cellular_component	0.25096	1	3	2727	10	18224	ENSBTAG00000050212,ENSBTAG00000014051,ENSBTAG00000016107
GO:0002064	epithelial cell development	biological_process	0.25131	1	10	2727	43	18224	ENSBTAG00000012575,ENSBTAG00000040190,ENSBTAG00000020445,ENSBTAG00000048957,ENSBTAG00000017281,ENSBTAG00000006771,ENSBTAG00000009587,ENSBTAG00000019750,ENSBTAG00000004608,ENSBTAG00000009048
GO:0002065	columnar/cuboidal epithelial cell differentiation	biological_process	0.25131	1	10	2727	43	18224	ENSBTAG00000019750,ENSBTAG00000040190,ENSBTAG00000012575,ENSBTAG00000009587,ENSBTAG00000017281,ENSBTAG00000048957,ENSBTAG00000020445,ENSBTAG00000006771,ENSBTAG00000004608,ENSBTAG00000009048
GO:0002066	columnar/cuboidal epithelial cell development	biological_process	0.25131	1	10	2727	43	18224	ENSBTAG00000020445,ENSBTAG00000048957,ENSBTAG00000017281,ENSBTAG00000006771,ENSBTAG00000009587,ENSBTAG00000012575,ENSBTAG00000040190,ENSBTAG00000019750,ENSBTAG00000009048,ENSBTAG00000004608
GO:0005213	structural constituent of chorion	molecular_function	0.25131	1	10	2727	43	18224	ENSBTAG00000009048,ENSBTAG00000004608,ENSBTAG00000019750,ENSBTAG00000009587,ENSBTAG00000020445,ENSBTAG00000048957,ENSBTAG00000017281,ENSBTAG00000006771,ENSBTAG00000040190,ENSBTAG00000012575
GO:0007292	female gamete generation	biological_process	0.25131	1	10	2727	43	18224	ENSBTAG00000019750,ENSBTAG00000009587,ENSBTAG00000020445,ENSBTAG00000048957,ENSBTAG00000006771,ENSBTAG00000017281,ENSBTAG00000012575,ENSBTAG00000040190,ENSBTAG00000009048,ENSBTAG00000004608
GO:0007304	chorion-containing eggshell formation	biological_process	0.25131	1	10	2727	43	18224	ENSBTAG00000004608,ENSBTAG00000009048,ENSBTAG00000040190,ENSBTAG00000012575,ENSBTAG00000009587,ENSBTAG00000048957,ENSBTAG00000020445,ENSBTAG00000017281,ENSBTAG00000006771,ENSBTAG00000019750
GO:0030703	eggshell formation	biological_process	0.25131	1	10	2727	43	18224	ENSBTAG00000012575,ENSBTAG00000040190,ENSBTAG00000048957,ENSBTAG00000020445,ENSBTAG00000017281,ENSBTAG00000006771,ENSBTAG00000009587,ENSBTAG00000019750,ENSBTAG00000004608,ENSBTAG00000009048
GO:0030707	ovarian follicle cell development	biological_process	0.25131	1	10	2727	43	18224	ENSBTAG00000019750,ENSBTAG00000017281,ENSBTAG00000048957,ENSBTAG00000020445,ENSBTAG00000006771,ENSBTAG00000009587,ENSBTAG00000040190,ENSBTAG00000012575,ENSBTAG00000009048,ENSBTAG00000004608
GO:0048477	oogenesis	biological_process	0.25131	1	10	2727	43	18224	ENSBTAG00000004608,ENSBTAG00000009048,ENSBTAG00000012575,ENSBTAG00000040190,ENSBTAG00000009587,ENSBTAG00000017281,ENSBTAG00000048957,ENSBTAG00000020445,ENSBTAG00000006771,ENSBTAG00000019750
GO:0006109	regulation of carbohydrate metabolic process	biological_process	0.25189	1	3	2727	8	18224	ENSBTAG00000013832,ENSBTAG00000007661,ENSBTAG00000011256
GO:0019953	sexual reproduction	biological_process	0.25225	1	27	2727	144	18224	ENSBTAG00000019750,ENSBTAG00000012761,ENSBTAG00000006771,ENSBTAG00000017281,ENSBTAG00000011828,ENSBTAG00000012575,ENSBTAG00000014645,ENSBTAG00000017971,ENSBTAG00000048378,ENSBTAG00000009048,ENSBTAG00000003255,ENSBTAG00000031802,ENSBTAG00000000703,ENSBTAG00000018689,ENSBTAG00000022150,ENSBTAG00000020445,ENSBTAG00000048957,ENSBTAG00000009245,ENSBTAG00000009587,ENSBTAG00000040190,ENSBTAG00000032130,…
GO:0044703	multi-organism reproductive process	biological_process	0.25225	1	27	2727	144	18224	ENSBTAG00000050861,ENSBTAG00000032130,ENSBTAG00000016206,ENSBTAG00000002319,ENSBTAG00000015836,ENSBTAG00000047158,ENSBTAG00000004608,ENSBTAG00000048957,ENSBTAG00000020445,ENSBTAG00000009245,ENSBTAG00000009587,ENSBTAG00000040190,ENSBTAG00000018689,ENSBTAG00000000703,ENSBTAG00000022150,ENSBTAG00000031802,ENSBTAG00000014645,ENSBTAG00000017971,ENSBTAG00000048378,ENSBTAG00000009048,ENSBTAG00000003255,…
GO:0007212	dopamine receptor signaling pathway	biological_process	0.25251	1	2	2727	5	18224	ENSBTAG00000016845,ENSBTAG00000000791
GO:0030276	clathrin binding	molecular_function	0.25251	1	2	2727	5	18224	ENSBTAG00000016845,ENSBTAG00000000791
GO:0032051	clathrin light chain binding	molecular_function	0.25251	1	2	2727	5	18224	ENSBTAG00000016845,ENSBTAG00000000791
GO:0048268	clathrin coat assembly	biological_process	0.25251	1	2	2727	5	18224	ENSBTAG00000016845,ENSBTAG00000000791
GO:0046914	transition metal ion binding	molecular_function	0.25256	1	297	2727	1779	18224	ENSBTAG00000049318,ENSBTAG00000051830,ENSBTAG00000021836,ENSBTAG00000007215,ENSBTAG00000019404,ENSBTAG00000008248,ENSBTAG00000001864,ENSBTAG00000053345,ENSBTAG00000018699,ENSBTAG00000011922,ENSBTAG00000023832,ENSBTAG00000008167,ENSBTAG00000015093,ENSBTAG00000039819,ENSBTAG00000001703,ENSBTAG00000000837,ENSBTAG00000013557,ENSBTAG00000005479,ENSBTAG00000010497,ENSBTAG00000037381,ENSBTAG00000027182,…
GO:0004408	holocytochrome-c synthase activity	molecular_function	0.25267	1	1	2727	3	18224	ENSBTAG00000020551
GO:0009250	glucan biosynthetic process	biological_process	0.25274	1	3	2727	14	18224	ENSBTAG00000004864,ENSBTAG00000004291,ENSBTAG00000011803
GO:0097435	supramolecular fiber organization	biological_process	0.25301	1	11	2727	60	18224	ENSBTAG00000005345,ENSBTAG00000044184,ENSBTAG00000003990,ENSBTAG00000011092,ENSBTAG00000004072,ENSBTAG00000038488,ENSBTAG00000004554,ENSBTAG00000009958,ENSBTAG00000051245,ENSBTAG00000021576,ENSBTAG00000008816
GO:0003677	DNA binding	molecular_function	0.25302	1	340	2727	2271	18224	ENSBTAG00000017851,ENSBTAG00000005198,ENSBTAG00000002580,ENSBTAG00000019293,ENSBTAG00000024426,ENSBTAG00000003902,ENSBTAG00000011567,ENSBTAG00000020552,ENSBTAG00000022381,ENSBTAG00000011120,ENSBTAG00000047855,ENSBTAG00000026344,ENSBTAG00000003027,ENSBTAG00000008556,ENSBTAG00000013222,ENSBTAG00000007532,ENSBTAG00000019065,ENSBTAG00000021614,ENSBTAG00000012025,ENSBTAG00000038972,ENSBTAG00000050523,…
GO:0044422	organelle part	cellular_component	0.25425	1	266	2727	1706	18224	ENSBTAG00000007705,ENSBTAG00000002580,ENSBTAG00000011823,ENSBTAG00000017716,ENSBTAG00000015058,ENSBTAG00000011567,ENSBTAG00000020552,ENSBTAG00000013689,ENSBTAG00000014840,ENSBTAG00000040133,ENSBTAG00000006085,ENSBTAG00000030979,ENSBTAG00000005455,ENSBTAG00000005138,ENSBTAG00000000646,ENSBTAG00000007532,ENSBTAG00000052525,ENSBTAG00000002512,ENSBTAG00000014698,ENSBTAG00000014126,ENSBTAG00000011275,…
GO:0019843	rRNA binding	molecular_function	0.25531	1	3	2727	25	18224	ENSBTAG00000015556,ENSBTAG00000012594,ENSBTAG00000006487
GO:0007005	mitochondrion organization	biological_process	0.25563	1	17	2727	83	18224	ENSBTAG00000010485,ENSBTAG00000000496,ENSBTAG00000024105,ENSBTAG00000010566,ENSBTAG00000020466,ENSBTAG00000013468,ENSBTAG00000000646,ENSBTAG00000044061,ENSBTAG00000048664,ENSBTAG00000037510,ENSBTAG00000050313,ENSBTAG00000004291,ENSBTAG00000020552,ENSBTAG00000021372,ENSBTAG00000017157,ENSBTAG00000025853,ENSBTAG00000014840
GO:0009101	glycoprotein biosynthetic process	biological_process	0.25592	1	17	2727	88	18224	ENSBTAG00000000593,ENSBTAG00000000874,ENSBTAG00000013341,ENSBTAG00000000703,ENSBTAG00000046516,ENSBTAG00000006085,ENSBTAG00000048501,ENSBTAG00000014661,ENSBTAG00000012863,ENSBTAG00000006209,ENSBTAG00000016041,ENSBTAG00000001156,ENSBTAG00000037523,ENSBTAG00000013750,ENSBTAG00000038062,ENSBTAG00000016506,ENSBTAG00000019644
GO:0010466	negative regulation of peptidase activity	biological_process	0.25677	1	4	2727	19	18224	ENSBTAG00000024157,ENSBTAG00000037381,ENSBTAG00000009048,ENSBTAG00000022058
GO:0010951	negative regulation of endopeptidase activity	biological_process	0.25677	1	4	2727	19	18224	ENSBTAG00000024157,ENSBTAG00000037381,ENSBTAG00000009048,ENSBTAG00000022058
GO:0045861	negative regulation of proteolysis	biological_process	0.25677	1	4	2727	19	18224	ENSBTAG00000024157,ENSBTAG00000037381,ENSBTAG00000009048,ENSBTAG00000022058
GO:0000096	sulfur amino acid metabolic process	biological_process	0.25714	1	5	2727	22	18224	ENSBTAG00000014469,ENSBTAG00000019524,ENSBTAG00000017280,ENSBTAG00000000874,ENSBTAG00000012251
GO:0051016	barbed-end actin filament capping	biological_process	0.25721	1	4	2727	14	18224	ENSBTAG00000008816,ENSBTAG00000004554,ENSBTAG00000004072,ENSBTAG00000051245
GO:0001664	G protein-coupled receptor binding	molecular_function	0.25786	1	8	2727	59	18224	ENSBTAG00000046684,ENSBTAG00000026356,ENSBTAG00000037778,ENSBTAG00000015080,ENSBTAG00000053035,ENSBTAG00000020221,ENSBTAG00000019174,ENSBTAG00000053649
GO:0016286	small conductance calcium-activated potassium channel activity	molecular_function	0.2579	1	2	2727	5	18224	ENSBTAG00000004588,ENSBTAG00000018249
GO:0000902	cell morphogenesis	biological_process	0.25921	1	12	2727	70	18224	ENSBTAG00000008032,ENSBTAG00000051062,ENSBTAG00000047648,ENSBTAG00000009958,ENSBTAG00000002460,ENSBTAG00000003990,ENSBTAG00000008814,ENSBTAG00000025441,ENSBTAG00000015692,ENSBTAG00000010485,ENSBTAG00000012761,ENSBTAG00000047747
GO:0032989	cellular component morphogenesis	biological_process	0.25921	1	12	2727	70	18224	ENSBTAG00000010485,ENSBTAG00000025441,ENSBTAG00000015692,ENSBTAG00000003990,ENSBTAG00000008814,ENSBTAG00000047747,ENSBTAG00000012761,ENSBTAG00000047648,ENSBTAG00000051062,ENSBTAG00000008032,ENSBTAG00000002460,ENSBTAG00000009958
GO:0008918	lipopolysaccharide 3-alpha-galactosyltransferase activity	molecular_function	0.2593	1	2	2727	6	18224	ENSBTAG00000004269,ENSBTAG00000005197
GO:0035250	UDP-galactosyltransferase activity	molecular_function	0.2593	1	2	2727	6	18224	ENSBTAG00000005197,ENSBTAG00000004269
GO:0019911	structural constituent of myelin sheath	molecular_function	0.25955	1	1	2727	1	18224	ENSBTAG00000022890
GO:0033897	ribonuclease T2 activity	molecular_function	0.26001	1	1	2727	3	18224	ENSBTAG00000014494
GO:0016773	phosphotransferase activity, alcohol group as acceptor	molecular_function	0.26065	1	174	2727	829	18224	ENSBTAG00000011226,ENSBTAG00000004269,ENSBTAG00000017739,ENSBTAG00000013958,ENSBTAG00000014284,ENSBTAG00000008143,ENSBTAG00000001061,ENSBTAG00000025853,ENSBTAG00000015527,ENSBTAG00000021490,ENSBTAG00000012106,ENSBTAG00000014453,ENSBTAG00000020136,ENSBTAG00000007374,ENSBTAG00000003555,ENSBTAG00000017639,ENSBTAG00000007084,ENSBTAG00000008719,ENSBTAG00000016747,ENSBTAG00000044023,ENSBTAG00000013196,…
GO:0004345	glucose-6-phosphate dehydrogenase activity	molecular_function	0.2613	1	1	2727	2	18224	ENSBTAG00000019512
GO:0071555	cell wall organization	biological_process	0.26153	1	2	2727	7	18224	ENSBTAG00000014966,ENSBTAG00000005952
GO:0003857	3-hydroxyacyl-CoA dehydrogenase activity	molecular_function	0.26196	1	6	2727	24	18224	ENSBTAG00000002049,ENSBTAG00000038132,ENSBTAG00000014521,ENSBTAG00000016206,ENSBTAG00000015086,ENSBTAG00000005766
GO:0005780	extrinsic component of intraperoxisomal membrane	cellular_component	0.26226	1	1	2727	2	18224	ENSBTAG00000015935
GO:0031312	extrinsic component of organelle membrane	cellular_component	0.26226	1	1	2727	2	18224	ENSBTAG00000015935
GO:0045033	peroxisome inheritance	biological_process	0.26226	1	1	2727	2	18224	ENSBTAG00000015935
GO:0008108	UDP-glucose:hexose-1-phosphate uridylyltransferase activity	molecular_function	0.26227	1	1	2727	2	18224	ENSBTAG00000014602
GO:1901362	organic cyclic compound biosynthetic process	biological_process	0.26311	1	405	2727	2551	18224	ENSBTAG00000052330,ENSBTAG00000027182,ENSBTAG00000015546,ENSBTAG00000047531,ENSBTAG00000015520,ENSBTAG00000051877,ENSBTAG00000018249,ENSBTAG00000001864,ENSBTAG00000008248,ENSBTAG00000021836,ENSBTAG00000020205,ENSBTAG00000019983,ENSBTAG00000006166,ENSBTAG00000014153,ENSBTAG00000014400,ENSBTAG00000018699,ENSBTAG00000007634,ENSBTAG00000009245,ENSBTAG00000016078,ENSBTAG00000007142,ENSBTAG00000048655,…
GO:0051537	2 iron, 2 sulfur cluster binding	molecular_function	0.26405	1	7	2727	32	18224	ENSBTAG00000038132,ENSBTAG00000009123,ENSBTAG00000012636,ENSBTAG00000001081,ENSBTAG00000003892,ENSBTAG00000027841,ENSBTAG00000031824
GO:0044271	cellular nitrogen compound biosynthetic process	biological_process	0.26549	1	455	2727	3052	18224	ENSBTAG00000006225,ENSBTAG00000037400,ENSBTAG00000020053,ENSBTAG00000049122,ENSBTAG00000019504,ENSBTAG00000023795,ENSBTAG00000011312,ENSBTAG00000010414,ENSBTAG00000010777,ENSBTAG00000005572,ENSBTAG00000004073,ENSBTAG00000002948,ENSBTAG00000049695,ENSBTAG00000025181,ENSBTAG00000004879,ENSBTAG00000021713,ENSBTAG00000052375,ENSBTAG00000051572,ENSBTAG00000000535,ENSBTAG00000010681,ENSBTAG00000032887,…
GO:0006020	inositol metabolic process	biological_process	0.2661	1	2	2727	5	18224	ENSBTAG00000031433,ENSBTAG00000004964
GO:0006406	mRNA export from nucleus	biological_process	0.26691	1	5	2727	19	18224	ENSBTAG00000002512,ENSBTAG00000047998,ENSBTAG00000013562,ENSBTAG00000049566,ENSBTAG00000021769
GO:0006611	protein export from nucleus	biological_process	0.26691	1	5	2727	19	18224	ENSBTAG00000049566,ENSBTAG00000021769,ENSBTAG00000013562,ENSBTAG00000047998,ENSBTAG00000002512
GO:0071166	ribonucleoprotein complex localization	biological_process	0.26691	1	5	2727	19	18224	ENSBTAG00000013562,ENSBTAG00000049566,ENSBTAG00000021769,ENSBTAG00000002512,ENSBTAG00000047998
GO:0071426	ribonucleoprotein complex export from nucleus	biological_process	0.26691	1	5	2727	19	18224	ENSBTAG00000013562,ENSBTAG00000021769,ENSBTAG00000049566,ENSBTAG00000002512,ENSBTAG00000047998
GO:0071427	mRNA-containing ribonucleoprotein complex export from nucleus	biological_process	0.26691	1	5	2727	19	18224	ENSBTAG00000047998,ENSBTAG00000002512,ENSBTAG00000049566,ENSBTAG00000021769,ENSBTAG00000013562
GO:0017016	Ras GTPase binding	molecular_function	0.26728	1	32	2727	115	18224	ENSBTAG00000005984,ENSBTAG00000005670,ENSBTAG00000004511,ENSBTAG00000010047,ENSBTAG00000012443,ENSBTAG00000014612,ENSBTAG00000017289,ENSBTAG00000017850,ENSBTAG00000045588,ENSBTAG00000008585,ENSBTAG00000020726,ENSBTAG00000001551,ENSBTAG00000030259,ENSBTAG00000015860,ENSBTAG00000000684,ENSBTAG00000006789,ENSBTAG00000009679,ENSBTAG00000014189,ENSBTAG00000020566,ENSBTAG00000021581,ENSBTAG00000013110,…
GO:0031267	small GTPase binding	molecular_function	0.26728	1	32	2727	115	18224	ENSBTAG00000012729,ENSBTAG00000014091,ENSBTAG00000014172,ENSBTAG00000000146,ENSBTAG00000005514,ENSBTAG00000011643,ENSBTAG00000015419,ENSBTAG00000019545,ENSBTAG00000037383,ENSBTAG00000000684,ENSBTAG00000006789,ENSBTAG00000009679,ENSBTAG00000014189,ENSBTAG00000020566,ENSBTAG00000021581,ENSBTAG00000013110,ENSBTAG00000015609,ENSBTAG00000011822,ENSBTAG00000014612,ENSBTAG00000017289,ENSBTAG00000008585,…
GO:0009512	cytochrome b6f complex	cellular_component	0.26817	1	5	2727	27	18224	ENSBTAG00000046328,ENSBTAG00000001879,ENSBTAG00000024633,ENSBTAG00000010930,ENSBTAG00000000897
GO:0050797	thymidylate synthase (FAD) activity	molecular_function	0.26903	1	1	2727	2	18224	ENSBTAG00000014367
GO:0030410	nicotianamine synthase activity	molecular_function	0.26952	1	1	2727	1	18224	ENSBTAG00000008696
GO:0030417	nicotianamine metabolic process	biological_process	0.26952	1	1	2727	1	18224	ENSBTAG00000008696
GO:0030418	nicotianamine biosynthetic process	biological_process	0.26952	1	1	2727	1	18224	ENSBTAG00000008696
GO:0043112	receptor metabolic process	biological_process	0.27084	1	4	2727	14	18224	ENSBTAG00000054592,ENSBTAG00000006797,ENSBTAG00000014861,ENSBTAG00000011344
GO:0030599	pectinesterase activity	molecular_function	0.27096	1	1	2727	2	18224	ENSBTAG00000014966
GO:0042545	cell wall modification	biological_process	0.27096	1	1	2727	2	18224	ENSBTAG00000014966
GO:0051382	kinetochore assembly	biological_process	0.27157	1	5	2727	30	18224	ENSBTAG00000017716,ENSBTAG00000011236,ENSBTAG00000031950,ENSBTAG00000053735,ENSBTAG00000005353
GO:0051383	kinetochore organization	biological_process	0.27157	1	5	2727	30	18224	ENSBTAG00000017716,ENSBTAG00000011236,ENSBTAG00000005353,ENSBTAG00000053735,ENSBTAG00000031950
GO:0042136	neurotransmitter biosynthetic process	biological_process	0.27185	1	2	2727	6	18224	ENSBTAG00000017680,ENSBTAG00000006894
GO:0050660	flavin adenine dinucleotide binding	molecular_function	0.27196	1	17	2727	80	18224	ENSBTAG00000015086,ENSBTAG00000012937,ENSBTAG00000031358,ENSBTAG00000006779,ENSBTAG00000005419,ENSBTAG00000038132,ENSBTAG00000016679,ENSBTAG00000002049,ENSBTAG00000007946,ENSBTAG00000026748,ENSBTAG00000014644,ENSBTAG00000014855,ENSBTAG00000013912,ENSBTAG00000005766,ENSBTAG00000016206,ENSBTAG00000048271,ENSBTAG00000014367
GO:0004161	dimethylallyltranstransferase activity	molecular_function	0.27212	1	2	2727	5	18224	ENSBTAG00000013832,ENSBTAG00000012464
GO:0051258	protein polymerization	biological_process	0.27301	1	25	2727	170	18224	ENSBTAG00000021576,ENSBTAG00000004554,ENSBTAG00000007532,ENSBTAG00000048795,ENSBTAG00000005952,ENSBTAG00000040490,ENSBTAG00000005353,ENSBTAG00000025853,ENSBTAG00000008816,ENSBTAG00000009958,ENSBTAG00000051245,ENSBTAG00000021164,ENSBTAG00000013277,ENSBTAG00000011324,ENSBTAG00000021523,ENSBTAG00000004072,ENSBTAG00000015986,ENSBTAG00000003990,ENSBTAG00000007705,ENSBTAG00000009075,ENSBTAG00000005345,…
GO:1901136	carbohydrate derivative catabolic process	biological_process	0.27393	1	8	2727	40	18224	ENSBTAG00000016692,ENSBTAG00000009842,ENSBTAG00000009826,ENSBTAG00000002049,ENSBTAG00000002635,ENSBTAG00000006043,ENSBTAG00000003793,ENSBTAG00000006188
GO:0051187	cofactor catabolic process	biological_process	0.27413	1	4	2727	15	18224	ENSBTAG00000010002,ENSBTAG00000008307,ENSBTAG00000006839,ENSBTAG00000005795
GO:0030695	GTPase regulator activity	molecular_function	0.27444	1	19	2727	89	18224	ENSBTAG00000021323,ENSBTAG00000030555,ENSBTAG00000001057,ENSBTAG00000038190,ENSBTAG00000014178,ENSBTAG00000008497,ENSBTAG00000010659,ENSBTAG00000003185,ENSBTAG00000002051,ENSBTAG00000000897,ENSBTAG00000015952,ENSBTAG00000047944,ENSBTAG00000016504,ENSBTAG00000012263,ENSBTAG00000020000,ENSBTAG00000018225,ENSBTAG00000000713,ENSBTAG00000002329,ENSBTAG00000034823
GO:0031325	positive regulation of cellular metabolic process	biological_process	0.27584	1	36	2727	193	18224	ENSBTAG00000002730,ENSBTAG00000007634,ENSBTAG00000019808,ENSBTAG00000024105,ENSBTAG00000017365,ENSBTAG00000010795,ENSBTAG00000040490,ENSBTAG00000021372,ENSBTAG00000019107,ENSBTAG00000030340,ENSBTAG00000004710,ENSBTAG00000045588,ENSBTAG00000002211,ENSBTAG00000016021,ENSBTAG00000047944,ENSBTAG00000016355,ENSBTAG00000009169,ENSBTAG00000015836,ENSBTAG00000021896,ENSBTAG00000009357,ENSBTAG00000002138,…
GO:0034508	centromere complex assembly	biological_process	0.27586	1	9	2727	51	18224	ENSBTAG00000035081,ENSBTAG00000053735,ENSBTAG00000005353,ENSBTAG00000011236,ENSBTAG00000017716,ENSBTAG00000015014,ENSBTAG00000001551,ENSBTAG00000037400,ENSBTAG00000031950
GO:0065009	regulation of molecular function	biological_process	0.27647	1	22	2727	110	18224	ENSBTAG00000037381,ENSBTAG00000014966,ENSBTAG00000008232,ENSBTAG00000024105,ENSBTAG00000019044,ENSBTAG00000024157,ENSBTAG00000009169,ENSBTAG00000016562,ENSBTAG00000005448,ENSBTAG00000018249,ENSBTAG00000007860,ENSBTAG00000000897,ENSBTAG00000005275,ENSBTAG00000019967,ENSBTAG00000003171,ENSBTAG00000016021,ENSBTAG00000009048,ENSBTAG00000053845,ENSBTAG00000023795,ENSBTAG00000015537,ENSBTAG00000022058,…
GO:0008705	methionine synthase activity	molecular_function	0.27855	1	1	2727	1	18224	ENSBTAG00000012251
GO:0042084	5-methyltetrahydrofolate-dependent methyltransferase activity	molecular_function	0.27855	1	1	2727	1	18224	ENSBTAG00000012251
GO:0004019	adenylosuccinate synthase activity	molecular_function	0.27904	1	1	2727	2	18224	ENSBTAG00000017616
GO:0005137	interleukin-5 receptor binding	molecular_function	0.27976	1	1	2727	2	18224	ENSBTAG00000001156
GO:0009654	photosystem II oxygen evolving complex	cellular_component	0.28007	1	2	2727	5	18224	ENSBTAG00000032234,ENSBTAG00000019065
GO:0048518	positive regulation of biological process	biological_process	0.28169	1	57	2727	317	18224	ENSBTAG00000009990,ENSBTAG00000008248,ENSBTAG00000040555,ENSBTAG00000044184,ENSBTAG00000007705,ENSBTAG00000003990,ENSBTAG00000015986,ENSBTAG00000015377,ENSBTAG00000034796,ENSBTAG00000050313,ENSBTAG00000004291,ENSBTAG00000011699,ENSBTAG00000044055,ENSBTAG00000024075,ENSBTAG00000009958,ENSBTAG00000009495,ENSBTAG00000000260,ENSBTAG00000012991,ENSBTAG00000002138,ENSBTAG00000009357,ENSBTAG00000007578,…
GO:0044264	cellular polysaccharide metabolic process	biological_process	0.28288	1	5	2727	27	18224	ENSBTAG00000004864,ENSBTAG00000005197,ENSBTAG00000004291,ENSBTAG00000011803,ENSBTAG00000004269
GO:0006367	transcription initiation from RNA polymerase II promoter	biological_process	0.28333	1	13	2727	75	18224	ENSBTAG00000015836,ENSBTAG00000052955,ENSBTAG00000032453,ENSBTAG00000012943,ENSBTAG00000033315,ENSBTAG00000007035,ENSBTAG00000008607,ENSBTAG00000017365,ENSBTAG00000019808,ENSBTAG00000011275,ENSBTAG00000004078,ENSBTAG00000002644,ENSBTAG00000039307
GO:0006106	fumarate metabolic process	biological_process	0.28378	1	1	2727	3	18224	ENSBTAG00000033182
GO:0008081	phosphoric diester hydrolase activity	molecular_function	0.28394	1	20	2727	76	18224	ENSBTAG00000012863,ENSBTAG00000002130,ENSBTAG00000037726,ENSBTAG00000002126,ENSBTAG00000051845,ENSBTAG00000051748,ENSBTAG00000009942,ENSBTAG00000008338,ENSBTAG00000002101,ENSBTAG00000020205,ENSBTAG00000002464,ENSBTAG00000017716,ENSBTAG00000007758,ENSBTAG00000052207,ENSBTAG00000002103,ENSBTAG00000008307,ENSBTAG00000004284,ENSBTAG00000016396,ENSBTAG00000019355,ENSBTAG00000008419
GO:0003855	3-dehydroquinate dehydratase activity	molecular_function	0.28425	1	1	2727	1	18224	ENSBTAG00000014551
GO:0018196	peptidyl-asparagine modification	biological_process	0.28523	1	1	2727	2	18224	ENSBTAG00000006085
GO:0018279	protein N-linked glycosylation via asparagine	biological_process	0.28523	1	1	2727	2	18224	ENSBTAG00000006085
GO:0009070	serine family amino acid biosynthetic process	biological_process	0.28637	1	1	2727	2	18224	ENSBTAG00000017280
GO:0019722	calcium-mediated signaling	biological_process	0.28657	1	4	2727	14	18224	ENSBTAG00000002527,ENSBTAG00000014906,ENSBTAG00000017452,ENSBTAG00000044202
GO:0019932	second-messenger-mediated signaling	biological_process	0.28657	1	4	2727	14	18224	ENSBTAG00000014906,ENSBTAG00000002527,ENSBTAG00000017452,ENSBTAG00000044202
GO:0030507	spectrin binding	molecular_function	0.29053	1	2	2727	7	18224	ENSBTAG00000008153,ENSBTAG00000007532
GO:0007166	cell surface receptor signaling pathway	biological_process	0.29115	1	34	2727	167	18224	ENSBTAG00000039397,ENSBTAG00000001050,ENSBTAG00000012817,ENSBTAG00000008100,ENSBTAG00000015132,ENSBTAG00000020221,ENSBTAG00000004277,ENSBTAG00000017750,ENSBTAG00000023144,ENSBTAG00000006998,ENSBTAG00000051030,ENSBTAG00000034689,ENSBTAG00000011628,ENSBTAG00000005141,ENSBTAG00000017339,ENSBTAG00000054549,ENSBTAG00000000642,ENSBTAG00000021527,ENSBTAG00000020423,ENSBTAG00000037962,ENSBTAG00000017815,…
GO:0016055	Wnt signaling pathway	biological_process	0.29168	1	10	2727	51	18224	ENSBTAG00000020423,ENSBTAG00000034689,ENSBTAG00000023933,ENSBTAG00000006998,ENSBTAG00000039397,ENSBTAG00000000260,ENSBTAG00000020221,ENSBTAG00000015132,ENSBTAG00000013990,ENSBTAG00000048365
GO:0198738	cell-cell signaling by wnt	biological_process	0.29168	1	10	2727	51	18224	ENSBTAG00000023933,ENSBTAG00000034689,ENSBTAG00000020423,ENSBTAG00000039397,ENSBTAG00000006998,ENSBTAG00000015132,ENSBTAG00000020221,ENSBTAG00000000260,ENSBTAG00000048365,ENSBTAG00000013990
GO:1905114	cell surface receptor signaling pathway involved in cell-cell signaling	biological_process	0.29168	1	10	2727	51	18224	ENSBTAG00000000260,ENSBTAG00000020221,ENSBTAG00000015132,ENSBTAG00000013990,ENSBTAG00000048365,ENSBTAG00000020423,ENSBTAG00000034689,ENSBTAG00000023933,ENSBTAG00000039397,ENSBTAG00000006998
GO:0006913	nucleocytoplasmic transport	biological_process	0.29227	1	23	2727	138	18224	ENSBTAG00000032548,ENSBTAG00000047998,ENSBTAG00000015986,ENSBTAG00000007705,ENSBTAG00000021769,ENSBTAG00000020233,ENSBTAG00000007878,ENSBTAG00000005354,ENSBTAG00000013562,ENSBTAG00000016760,ENSBTAG00000004291,ENSBTAG00000049566,ENSBTAG00000020346,ENSBTAG00000030555,ENSBTAG00000007634,ENSBTAG00000021656,ENSBTAG00000005353,ENSBTAG00000006143,ENSBTAG00000002512,ENSBTAG00000015745,ENSBTAG00000000619,…
GO:0051169	nuclear transport	biological_process	0.29227	1	23	2727	138	18224	ENSBTAG00000020233,ENSBTAG00000021769,ENSBTAG00000007705,ENSBTAG00000015986,ENSBTAG00000047998,ENSBTAG00000032548,ENSBTAG00000049566,ENSBTAG00000004291,ENSBTAG00000016760,ENSBTAG00000005354,ENSBTAG00000013562,ENSBTAG00000007878,ENSBTAG00000006143,ENSBTAG00000005353,ENSBTAG00000030555,ENSBTAG00000021656,ENSBTAG00000007634,ENSBTAG00000020346,ENSBTAG00000005984,ENSBTAG00000031950,ENSBTAG00000000619,…
GO:0008915	lipid-A-disaccharide synthase activity	molecular_function	0.29243	1	3	2727	8	18224	ENSBTAG00000011626,ENSBTAG00000004574,ENSBTAG00000008248
GO:0004061	arylformamidase activity	molecular_function	0.29258	1	1	2727	1	18224	ENSBTAG00000007315
GO:0016462	pyrophosphatase activity	molecular_function	0.29342	1	157	2727	850	18224	ENSBTAG00000000920,ENSBTAG00000004291,ENSBTAG00000049566,ENSBTAG00000034712,ENSBTAG00000005997,ENSBTAG00000020402,ENSBTAG00000012991,ENSBTAG00000008953,ENSBTAG00000006846,ENSBTAG00000021904,ENSBTAG00000000948,ENSBTAG00000032021,ENSBTAG00000000698,ENSBTAG00000040053,ENSBTAG00000002174,ENSBTAG00000007694,ENSBTAG00000001133,ENSBTAG00000030974,ENSBTAG00000052413,ENSBTAG00000018589,ENSBTAG00000026842,…
GO:0030855	epithelial cell differentiation	biological_process	0.29361	1	10	2727	46	18224	ENSBTAG00000004608,ENSBTAG00000009048,ENSBTAG00000019750,ENSBTAG00000012575,ENSBTAG00000040190,ENSBTAG00000006771,ENSBTAG00000048957,ENSBTAG00000020445,ENSBTAG00000017281,ENSBTAG00000009587
GO:0060429	epithelium development	biological_process	0.29361	1	10	2727	46	18224	ENSBTAG00000040190,ENSBTAG00000012575,ENSBTAG00000048957,ENSBTAG00000020445,ENSBTAG00000006771,ENSBTAG00000017281,ENSBTAG00000009587,ENSBTAG00000019750,ENSBTAG00000004608,ENSBTAG00000009048
GO:0030153	bacteriocin immunity	biological_process	0.29362	1	3	2727	8	18224	ENSBTAG00000002977,ENSBTAG00000051230,ENSBTAG00000019529
GO:0031145	anaphase-promoting complex-dependent catabolic process	biological_process	0.29372	1	1	2727	2	18224	ENSBTAG00000010464
GO:0005496	steroid binding	molecular_function	0.29387	1	6	2727	17	18224	ENSBTAG00000017540,ENSBTAG00000003531,ENSBTAG00000001173,ENSBTAG00000021941,ENSBTAG00000001478,ENSBTAG00000007159
GO:0042651	thylakoid membrane	cellular_component	0.29408	1	4	2727	16	18224	ENSBTAG00000021803,ENSBTAG00000015008,ENSBTAG00000032234,ENSBTAG00000019065
GO:0048193	Golgi vesicle transport	biological_process	0.29457	1	28	2727	149	18224	ENSBTAG00000014112,ENSBTAG00000021364,ENSBTAG00000005828,ENSBTAG00000003111,ENSBTAG00000020799,ENSBTAG00000050709,ENSBTAG00000001948,ENSBTAG00000011803,ENSBTAG00000012820,ENSBTAG00000007532,ENSBTAG00000009432,ENSBTAG00000051706,ENSBTAG00000054911,ENSBTAG00000008248,ENSBTAG00000045588,ENSBTAG00000003990,ENSBTAG00000053735,ENSBTAG00000020332,ENSBTAG00000015986,ENSBTAG00000015086,ENSBTAG00000007114,…
GO:0044743	protein transmembrane import into intracellular organelle	biological_process	0.29505	1	3	2727	17	18224	ENSBTAG00000037510,ENSBTAG00000013468,ENSBTAG00000020552
GO:0065002	intracellular protein transmembrane transport	biological_process	0.29505	1	3	2727	17	18224	ENSBTAG00000037510,ENSBTAG00000020552,ENSBTAG00000013468
GO:0006534	cysteine metabolic process	biological_process	0.29507	1	2	2727	8	18224	ENSBTAG00000019524,ENSBTAG00000017280
GO:0061024	membrane organization	biological_process	0.29526	1	20	2727	124	18224	ENSBTAG00000053518,ENSBTAG00000013644,ENSBTAG00000027151,ENSBTAG00000013629,ENSBTAG00000015986,ENSBTAG00000047998,ENSBTAG00000013562,ENSBTAG00000004291,ENSBTAG00000004423,ENSBTAG00000014966,ENSBTAG00000005754,ENSBTAG00000017785,ENSBTAG00000002277,ENSBTAG00000002531,ENSBTAG00000019181,ENSBTAG00000003111,ENSBTAG00000051730,ENSBTAG00000019044,ENSBTAG00000004206,ENSBTAG00000048795
GO:0071900	regulation of protein serine/threonine kinase activity	biological_process	0.29616	1	2	2727	7	18224	ENSBTAG00000009169,ENSBTAG00000016021
GO:0003676	nucleic acid binding	molecular_function	0.2993	1	501	2727	3358	18224	ENSBTAG00000000920,ENSBTAG00000016105,ENSBTAG00000004291,ENSBTAG00000034823,ENSBTAG00000005997,ENSBTAG00000011643,ENSBTAG00000020402,ENSBTAG00000002813,ENSBTAG00000018658,ENSBTAG00000009715,ENSBTAG00000013292,ENSBTAG00000012159,ENSBTAG00000000500,ENSBTAG00000001133,ENSBTAG00000012022,ENSBTAG00000015836,ENSBTAG00000018589,ENSBTAG00000026842,ENSBTAG00000018270,ENSBTAG00000006194,ENSBTAG00000011187,…
GO:0009086	methionine biosynthetic process	biological_process	0.29939	1	1	2727	2	18224	ENSBTAG00000012251
GO:0003682	chromatin binding	molecular_function	0.29981	1	11	2727	59	18224	ENSBTAG00000012332,ENSBTAG00000018272,ENSBTAG00000051245,ENSBTAG00000037400,ENSBTAG00000004420,ENSBTAG00000047606,ENSBTAG00000015860,ENSBTAG00000039065,ENSBTAG00000011882,ENSBTAG00000004962,ENSBTAG00000004073
GO:0008653	lipopolysaccharide metabolic process	biological_process	0.30029	1	2	2727	7	18224	ENSBTAG00000005197,ENSBTAG00000004269
GO:0009103	lipopolysaccharide biosynthetic process	biological_process	0.30029	1	2	2727	7	18224	ENSBTAG00000005197,ENSBTAG00000004269
GO:0046794	transport of virus	biological_process	0.30047	1	4	2727	19	18224	ENSBTAG00000053899,ENSBTAG00000009139,ENSBTAG00000049685,ENSBTAG00000005124
GO:0009893	positive regulation of metabolic process	biological_process	0.3008	1	36	2727	195	18224	ENSBTAG00000021372,ENSBTAG00000030340,ENSBTAG00000004710,ENSBTAG00000019107,ENSBTAG00000045588,ENSBTAG00000002211,ENSBTAG00000016021,ENSBTAG00000047944,ENSBTAG00000016355,ENSBTAG00000002730,ENSBTAG00000007634,ENSBTAG00000017365,ENSBTAG00000010795,ENSBTAG00000024105,ENSBTAG00000019808,ENSBTAG00000040490,ENSBTAG00000024075,ENSBTAG00000004291,ENSBTAG00000044055,ENSBTAG00000011699,ENSBTAG00000012991,…
GO:0045261	proton-transporting ATP synthase complex, catalytic core F(1)	cellular_component	0.30118	1	4	2727	19	18224	ENSBTAG00000017746,ENSBTAG00000006846,ENSBTAG00000021656,ENSBTAG00000017804
GO:0031668	cellular response to extracellular stimulus	biological_process	0.3014	1	7	2727	37	18224	ENSBTAG00000009966,ENSBTAG00000010128,ENSBTAG00000016021,ENSBTAG00000003239,ENSBTAG00000030897,ENSBTAG00000030555,ENSBTAG00000009169
GO:0071496	cellular response to external stimulus	biological_process	0.3014	1	7	2727	37	18224	ENSBTAG00000030555,ENSBTAG00000009169,ENSBTAG00000003239,ENSBTAG00000016021,ENSBTAG00000010128,ENSBTAG00000009966,ENSBTAG00000030897
GO:0009522	photosystem I	cellular_component	0.30204	1	3	2727	12	18224	ENSBTAG00000016563,ENSBTAG00000012779,ENSBTAG00000019305
GO:0044003	modification by symbiont of host morphology or physiology	biological_process	0.30207	1	15	2727	75	18224	ENSBTAG00000017404,ENSBTAG00000012805,ENSBTAG00000013253,ENSBTAG00000006031,ENSBTAG00000001948,ENSBTAG00000019820,ENSBTAG00000048434,ENSBTAG00000001492,ENSBTAG00000016769,ENSBTAG00000014782,ENSBTAG00000007723,ENSBTAG00000000579,ENSBTAG00000019532,ENSBTAG00000009617,ENSBTAG00000002252
GO:0006779	porphyrin-containing compound biosynthetic process	biological_process	0.30208	1	9	2727	40	18224	ENSBTAG00000001219,ENSBTAG00000017105,ENSBTAG00000005766,ENSBTAG00000008125,ENSBTAG00000048271,ENSBTAG00000038132,ENSBTAG00000002049,ENSBTAG00000013912,ENSBTAG00000014855
GO:0006954	inflammatory response	biological_process	0.30289	1	4	2727	21	18224	ENSBTAG00000010671,ENSBTAG00000025402,ENSBTAG00000001602,ENSBTAG00000007804
GO:0051015	actin filament binding	molecular_function	0.30293	1	8	2727	25	18224	ENSBTAG00000021879,ENSBTAG00000003191,ENSBTAG00000014676,ENSBTAG00000024932,ENSBTAG00000000211,ENSBTAG00000020194,ENSBTAG00000031669,ENSBTAG00000005198
GO:0031082	BLOC complex	cellular_component	0.3037	1	5	2727	26	18224	ENSBTAG00000016549,ENSBTAG00000007532,ENSBTAG00000002941,ENSBTAG00000039732,ENSBTAG00000031950
GO:0031083	BLOC-1 complex	cellular_component	0.3037	1	5	2727	26	18224	ENSBTAG00000016549,ENSBTAG00000007532,ENSBTAG00000002941,ENSBTAG00000039732,ENSBTAG00000031950
GO:0016706	oxidoreductase activity, acting on paired donors, with incorporation or reduction of molecular oxygen, 2-oxoglutarate as one donor, and incorporation of one atom each of oxygen into both donors	molecular_function	0.30393	1	7	2727	29	18224	ENSBTAG00000006175,ENSBTAG00000014255,ENSBTAG00000015419,ENSBTAG00000019497,ENSBTAG00000040490,ENSBTAG00000008647,ENSBTAG00000007114
GO:0016728	oxidoreductase activity, acting on CH or CH2 groups, disulfide as acceptor	molecular_function	0.30477	1	2	2727	6	18224	ENSBTAG00000015860,ENSBTAG00000004908
GO:0008408	3'-5' exonuclease activity	molecular_function	0.30519	1	9	2727	36	18224	ENSBTAG00000011083,ENSBTAG00000005427,ENSBTAG00000008170,ENSBTAG00000004940,ENSBTAG00000014412,ENSBTAG00000000322,ENSBTAG00000002590,ENSBTAG00000018097,ENSBTAG00000008937
GO:0030436	asexual sporulation	biological_process	0.30523	1	3	2727	13	18224	ENSBTAG00000016804,ENSBTAG00000014676,ENSBTAG00000032331
GO:0099080	supramolecular complex	cellular_component	0.30559	1	32	2727	250	18224	ENSBTAG00000045588,ENSBTAG00000014126,ENSBTAG00000016021,ENSBTAG00000022158,ENSBTAG00000000211,ENSBTAG00000030340,ENSBTAG00000017082,ENSBTAG00000011803,ENSBTAG00000019044,ENSBTAG00000001473,ENSBTAG00000010880,ENSBTAG00000006941,ENSBTAG00000011532,ENSBTAG00000005784,ENSBTAG00000003100,ENSBTAG00000007657,ENSBTAG00000009990,ENSBTAG00000007705,ENSBTAG00000050038,ENSBTAG00000040053,ENSBTAG00000002882,…
GO:0099081	supramolecular polymer	cellular_component	0.30559	1	32	2727	250	18224	ENSBTAG00000000211,ENSBTAG00000030340,ENSBTAG00000022158,ENSBTAG00000016021,ENSBTAG00000045588,ENSBTAG00000014126,ENSBTAG00000003100,ENSBTAG00000011532,ENSBTAG00000005784,ENSBTAG00000010880,ENSBTAG00000006941,ENSBTAG00000001473,ENSBTAG00000019044,ENSBTAG00000011803,ENSBTAG00000017082,ENSBTAG00000011324,ENSBTAG00000046075,ENSBTAG00000021867,ENSBTAG00000002882,ENSBTAG00000040053,ENSBTAG00000050038,…
GO:0099512	supramolecular fiber	cellular_component	0.30559	1	32	2727	250	18224	ENSBTAG00000005784,ENSBTAG00000011532,ENSBTAG00000003100,ENSBTAG00000010880,ENSBTAG00000006941,ENSBTAG00000001473,ENSBTAG00000019044,ENSBTAG00000011803,ENSBTAG00000017082,ENSBTAG00000030340,ENSBTAG00000000211,ENSBTAG00000022158,ENSBTAG00000016021,ENSBTAG00000014126,ENSBTAG00000045588,ENSBTAG00000001771,ENSBTAG00000000619,ENSBTAG00000026461,ENSBTAG00000000040,ENSBTAG00000030555,ENSBTAG00000045789,…
GO:0004127	cytidylate kinase activity	molecular_function	0.30587	1	5	2727	23	18224	ENSBTAG00000004814,ENSBTAG00000003279,ENSBTAG00000017411,ENSBTAG00000013832,ENSBTAG00000021272
GO:0010638	positive regulation of organelle organization	biological_process	0.30633	1	6	2727	28	18224	ENSBTAG00000009958,ENSBTAG00000050313,ENSBTAG00000044184,ENSBTAG00000005345,ENSBTAG00000000496,ENSBTAG00000003990
GO:0009991	response to extracellular stimulus	biological_process	0.30725	1	8	2727	44	18224	ENSBTAG00000016021,ENSBTAG00000003239,ENSBTAG00000010128,ENSBTAG00000009966,ENSBTAG00000030897,ENSBTAG00000030555,ENSBTAG00000000376,ENSBTAG00000009169
GO:0004064	arylesterase activity	molecular_function	0.30733	1	3	2727	9	18224	ENSBTAG00000004278,ENSBTAG00000005903,ENSBTAG00000000736
GO:0005057	obsolete signal transducer activity, downstream of receptor	molecular_function	0.30735	1	4	2727	13	18224	ENSBTAG00000023806,ENSBTAG00000008497,ENSBTAG00000027201,ENSBTAG00000010047
GO:0007157	heterophilic cell-cell adhesion via plasma membrane cell adhesion molecules	biological_process	0.30777	1	3	2727	9	18224	ENSBTAG00000002214,ENSBTAG00000004836,ENSBTAG00000014455
GO:0019902	phosphatase binding	molecular_function	0.30793	1	1	2727	3	18224	ENSBTAG00000047715
GO:0010277	chlorophyllide a oxygenase [overall] activity	molecular_function	0.30795	1	2	2727	5	18224	ENSBTAG00000006479,ENSBTAG00000002474
GO:0005815	microtubule organizing center	cellular_component	0.30838	1	12	2727	58	18224	ENSBTAG00000054753,ENSBTAG00000018909,ENSBTAG00000011034,ENSBTAG00000006143,ENSBTAG00000044184,ENSBTAG00000014626,ENSBTAG00000004461,ENSBTAG00000017775,ENSBTAG00000009075,ENSBTAG00000000040,ENSBTAG00000017407,ENSBTAG00000006532
GO:0017111	nucleoside-triphosphatase activity	molecular_function	0.30839	1	155	2727	843	18224	ENSBTAG00000051466,ENSBTAG00000018560,ENSBTAG00000040331,ENSBTAG00000046757,ENSBTAG00000010116,ENSBTAG00000013557,ENSBTAG00000003531,ENSBTAG00000021272,ENSBTAG00000000236,ENSBTAG00000012079,ENSBTAG00000047764,ENSBTAG00000003794,ENSBTAG00000008464,ENSBTAG00000037510,ENSBTAG00000025181,ENSBTAG00000006166,ENSBTAG00000047223,ENSBTAG00000009698,ENSBTAG00000050052,ENSBTAG00000014059,ENSBTAG00000022185,…
GO:0019058	viral life cycle	biological_process	0.30848	1	41	2727	254	18224	ENSBTAG00000051730,ENSBTAG00000010647,ENSBTAG00000009238,ENSBTAG00000005124,ENSBTAG00000002083,ENSBTAG00000004206,ENSBTAG00000002883,ENSBTAG00000054592,ENSBTAG00000052174,ENSBTAG00000048501,ENSBTAG00000022185,ENSBTAG00000014861,ENSBTAG00000015181,ENSBTAG00000002277,ENSBTAG00000016845,ENSBTAG00000013078,ENSBTAG00000018575,ENSBTAG00000019310,ENSBTAG00000045588,ENSBTAG00000011344,ENSBTAG00000053899,…
GO:0019031	viral envelope	cellular_component	0.30869	1	34	2727	226	18224	ENSBTAG00000017407,ENSBTAG00000005754,ENSBTAG00000005353,ENSBTAG00000010152,ENSBTAG00000009415,ENSBTAG00000008606,ENSBTAG00000002349,ENSBTAG00000000619,ENSBTAG00000048795,ENSBTAG00000013524,ENSBTAG00000016456,ENSBTAG00000017599,ENSBTAG00000021505,ENSBTAG00000015986,ENSBTAG00000027181,ENSBTAG00000005672,ENSBTAG00000051245,ENSBTAG00000002996,ENSBTAG00000022744,ENSBTAG00000002029,ENSBTAG00000020552,…
GO:0036338	viral membrane	cellular_component	0.30869	1	34	2727	226	18224	ENSBTAG00000052105,ENSBTAG00000031824,ENSBTAG00000010485,ENSBTAG00000023377,ENSBTAG00000014638,ENSBTAG00000013736,ENSBTAG00000001898,ENSBTAG00000013918,ENSBTAG00000053518,ENSBTAG00000017139,ENSBTAG00000035858,ENSBTAG00000016760,ENSBTAG00000017407,ENSBTAG00000005353,ENSBTAG00000005754,ENSBTAG00000002349,ENSBTAG00000009415,ENSBTAG00000008606,ENSBTAG00000010152,ENSBTAG00000000619,ENSBTAG00000048795,…
GO:0030177	positive regulation of Wnt signaling pathway	biological_process	0.30869	1	2	2727	5	18224	ENSBTAG00000034689,ENSBTAG00000000260
GO:0060070	canonical Wnt signaling pathway	biological_process	0.30869	1	2	2727	5	18224	ENSBTAG00000000260,ENSBTAG00000034689
GO:0060828	regulation of canonical Wnt signaling pathway	biological_process	0.30869	1	2	2727	5	18224	ENSBTAG00000000260,ENSBTAG00000034689
GO:0090263	positive regulation of canonical Wnt signaling pathway	biological_process	0.30869	1	2	2727	5	18224	ENSBTAG00000034689,ENSBTAG00000000260
GO:0006858	extracellular transport	biological_process	0.30893	1	2	2727	14	18224	ENSBTAG00000045588,ENSBTAG00000020551
GO:0009653	anatomical structure morphogenesis	biological_process	0.30916	1	26	2727	149	18224	ENSBTAG00000012761,ENSBTAG00000019750,ENSBTAG00000047747,ENSBTAG00000012575,ENSBTAG00000003990,ENSBTAG00000015692,ENSBTAG00000017281,ENSBTAG00000006771,ENSBTAG00000000260,ENSBTAG00000009958,ENSBTAG00000009048,ENSBTAG00000051062,ENSBTAG00000047648,ENSBTAG00000040190,ENSBTAG00000008814,ENSBTAG00000000496,ENSBTAG00000025441,ENSBTAG00000048957,ENSBTAG00000020445,ENSBTAG00000009587,ENSBTAG00000010485,…
GO:0002097	tRNA wobble base modification	biological_process	0.30917	1	2	2727	7	18224	ENSBTAG00000046162,ENSBTAG00000011103
GO:0002098	tRNA wobble uridine modification	biological_process	0.30917	1	2	2727	7	18224	ENSBTAG00000046162,ENSBTAG00000011103
GO:0010393	galacturonan metabolic process	biological_process	0.30929	1	1	2727	2	18224	ENSBTAG00000003759
GO:0045488	pectin metabolic process	biological_process	0.30929	1	1	2727	2	18224	ENSBTAG00000003759
GO:0045490	pectin catabolic process	biological_process	0.30929	1	1	2727	2	18224	ENSBTAG00000003759
GO:0030054	cell junction	cellular_component	0.30962	1	7	2727	32	18224	ENSBTAG00000008817,ENSBTAG00000016747,ENSBTAG00000005958,ENSBTAG00000009121,ENSBTAG00000046672,ENSBTAG00000009297,ENSBTAG00000009578
GO:0010506	regulation of autophagy	biological_process	0.30989	1	21	2727	121	18224	ENSBTAG00000010795,ENSBTAG00000007578,ENSBTAG00000040490,ENSBTAG00000015014,ENSBTAG00000007634,ENSBTAG00000017540,ENSBTAG00000021896,ENSBTAG00000012307,ENSBTAG00000016355,ENSBTAG00000015986,ENSBTAG00000007705,ENSBTAG00000045588,ENSBTAG00000002211,ENSBTAG00000008248,ENSBTAG00000009990,ENSBTAG00000030340,ENSBTAG00000019107,ENSBTAG00000024075,ENSBTAG00000021372,ENSBTAG00000004291,ENSBTAG00000011699
GO:0050385	ureidoglycolate lyase activity	molecular_function	0.30991	1	1	2727	2	18224	ENSBTAG00000018513
GO:0035435	phosphate ion transmembrane transport	biological_process	0.31037	1	1	2727	1	18224	ENSBTAG00000013391
GO:0098661	inorganic anion transmembrane transport	biological_process	0.31037	1	1	2727	1	18224	ENSBTAG00000013391
GO:0032561	guanyl ribonucleotide binding	molecular_function	0.31117	1	83	2727	488	18224	ENSBTAG00000001133,ENSBTAG00000008401,ENSBTAG00000052413,ENSBTAG00000004131,ENSBTAG00000017616,ENSBTAG00000005244,ENSBTAG00000002633,ENSBTAG00000004291,ENSBTAG00000034712,ENSBTAG00000005997,ENSBTAG00000032603,ENSBTAG00000008953,ENSBTAG00000000948,ENSBTAG00000032021,ENSBTAG00000000698,ENSBTAG00000002174,ENSBTAG00000017716,ENSBTAG00000021751,ENSBTAG00000045715,ENSBTAG00000018940,ENSBTAG00000018857,…
GO:0030001	metal ion transport	biological_process	0.31123	1	82	2727	456	18224	ENSBTAG00000018909,ENSBTAG00000004608,ENSBTAG00000052525,ENSBTAG00000002512,ENSBTAG00000013222,ENSBTAG00000004131,ENSBTAG00000007532,ENSBTAG00000018837,ENSBTAG00000018975,ENSBTAG00000053527,ENSBTAG00000000561,ENSBTAG00000034712,ENSBTAG00000006695,ENSBTAG00000047003,ENSBTAG00000032021,ENSBTAG00000002049,ENSBTAG00000049422,ENSBTAG00000010128,ENSBTAG00000001417,ENSBTAG00000020455,ENSBTAG00000006674,…
GO:0006486	protein glycosylation	biological_process	0.31141	1	15	2727	81	18224	ENSBTAG00000000874,ENSBTAG00000012863,ENSBTAG00000014661,ENSBTAG00000000593,ENSBTAG00000016041,ENSBTAG00000001156,ENSBTAG00000038062,ENSBTAG00000016506,ENSBTAG00000000703,ENSBTAG00000046516,ENSBTAG00000013750,ENSBTAG00000037523,ENSBTAG00000013341,ENSBTAG00000048501,ENSBTAG00000006085
GO:0043413	macromolecule glycosylation	biological_process	0.31141	1	15	2727	81	18224	ENSBTAG00000037523,ENSBTAG00000013341,ENSBTAG00000013750,ENSBTAG00000016506,ENSBTAG00000038062,ENSBTAG00000046516,ENSBTAG00000000703,ENSBTAG00000006085,ENSBTAG00000048501,ENSBTAG00000014661,ENSBTAG00000000593,ENSBTAG00000012863,ENSBTAG00000000874,ENSBTAG00000016041,ENSBTAG00000001156
GO:0004661	protein geranylgeranyltransferase activity	molecular_function	0.31202	1	1	2727	2	18224	ENSBTAG00000020423
GO:0004663	Rab geranylgeranyltransferase activity	molecular_function	0.31202	1	1	2727	2	18224	ENSBTAG00000020423
GO:0007267	cell-cell signaling	biological_process	0.31506	1	12	2727	66	18224	ENSBTAG00000012193,ENSBTAG00000015132,ENSBTAG00000020221,ENSBTAG00000000260,ENSBTAG00000048365,ENSBTAG00000013990,ENSBTAG00000023933,ENSBTAG00000034689,ENSBTAG00000020423,ENSBTAG00000006998,ENSBTAG00000039397,ENSBTAG00000024552
GO:0004674	protein serine/threonine kinase activity	molecular_function	0.31596	1	42	2727	187	18224	ENSBTAG00000017636,ENSBTAG00000016797,ENSBTAG00000014447,ENSBTAG00000014119,ENSBTAG00000018404,ENSBTAG00000016456,ENSBTAG00000020444,ENSBTAG00000037778,ENSBTAG00000010128,ENSBTAG00000010906,ENSBTAG00000006080,ENSBTAG00000014406,ENSBTAG00000011909,ENSBTAG00000034823,ENSBTAG00000007599,ENSBTAG00000002015,ENSBTAG00000019907,ENSBTAG00000045923,ENSBTAG00000020194,ENSBTAG00000003257,ENSBTAG00000003111,…
GO:0000103	sulfate assimilation	biological_process	0.31634	1	5	2727	19	18224	ENSBTAG00000003196,ENSBTAG00000012961,ENSBTAG00000015666,ENSBTAG00000005997,ENSBTAG00000033449
GO:0004020	adenylylsulfate kinase activity	molecular_function	0.31634	1	5	2727	19	18224	ENSBTAG00000015666,ENSBTAG00000003196,ENSBTAG00000012961,ENSBTAG00000033449,ENSBTAG00000005997
GO:0030234	enzyme regulator activity	molecular_function	0.31848	1	71	2727	428	18224	ENSBTAG00000018225,ENSBTAG00000003711,ENSBTAG00000001049,ENSBTAG00000009762,ENSBTAG00000005978,ENSBTAG00000047944,ENSBTAG00000018845,ENSBTAG00000016073,ENSBTAG00000016504,ENSBTAG00000001898,ENSBTAG00000024157,ENSBTAG00000016562,ENSBTAG00000016769,ENSBTAG00000002051,ENSBTAG00000002083,ENSBTAG00000007860,ENSBTAG00000013253,ENSBTAG00000018603,ENSBTAG00000020638,ENSBTAG00000024420,ENSBTAG00000000713,…
GO:0005942	phosphatidylinositol 3-kinase complex	cellular_component	0.31852	1	3	2727	12	18224	ENSBTAG00000001898,ENSBTAG00000016344,ENSBTAG00000005978
GO:0005944	phosphatidylinositol 3-kinase complex, class IB	cellular_component	0.31852	1	3	2727	12	18224	ENSBTAG00000001898,ENSBTAG00000016344,ENSBTAG00000005978
GO:0035014	phosphatidylinositol 3-kinase regulator activity	molecular_function	0.31852	1	3	2727	12	18224	ENSBTAG00000005978,ENSBTAG00000001898,ENSBTAG00000016344
GO:0046935	1-phosphatidylinositol-3-kinase regulator activity	molecular_function	0.31852	1	3	2727	12	18224	ENSBTAG00000016344,ENSBTAG00000001898,ENSBTAG00000005978
GO:0097651	phosphatidylinositol 3-kinase complex, class I	cellular_component	0.31852	1	3	2727	12	18224	ENSBTAG00000001898,ENSBTAG00000016344,ENSBTAG00000005978
GO:0070085	glycosylation	biological_process	0.31866	1	15	2727	82	18224	ENSBTAG00000000593,ENSBTAG00000014661,ENSBTAG00000012863,ENSBTAG00000000874,ENSBTAG00000001156,ENSBTAG00000016041,ENSBTAG00000013341,ENSBTAG00000037523,ENSBTAG00000013750,ENSBTAG00000000703,ENSBTAG00000046516,ENSBTAG00000016506,ENSBTAG00000038062,ENSBTAG00000006085,ENSBTAG00000048501
GO:0031124	mRNA 3'-end processing	biological_process	0.31868	1	3	2727	17	18224	ENSBTAG00000007567,ENSBTAG00000003547,ENSBTAG00000008938
GO:0004590	orotidine-5'-phosphate decarboxylase activity	molecular_function	0.32057	1	1	2727	2	18224	ENSBTAG00000013727
GO:0006207	'de novo' pyrimidine nucleobase biosynthetic process	biological_process	0.32057	1	1	2727	2	18224	ENSBTAG00000013727
GO:0031419	cobalamin binding	molecular_function	0.32087	1	3	2727	11	18224	ENSBTAG00000009698,ENSBTAG00000026748,ENSBTAG00000012251
GO:0005618	cell wall	cellular_component	0.32176	1	3	2727	15	18224	ENSBTAG00000039888,ENSBTAG00000014966,ENSBTAG00000008523
GO:0006576	cellular biogenic amine metabolic process	biological_process	0.32342	1	13	2727	72	18224	ENSBTAG00000008696,ENSBTAG00000002633,ENSBTAG00000010923,ENSBTAG00000010116,ENSBTAG00000054315,ENSBTAG00000030962,ENSBTAG00000049416,ENSBTAG00000018857,ENSBTAG00000007315,ENSBTAG00000003474,ENSBTAG00000053598,ENSBTAG00000034712,ENSBTAG00000020304
GO:0044106	cellular amine metabolic process	biological_process	0.32342	1	13	2727	72	18224	ENSBTAG00000034712,ENSBTAG00000020304,ENSBTAG00000053598,ENSBTAG00000003474,ENSBTAG00000049416,ENSBTAG00000007315,ENSBTAG00000018857,ENSBTAG00000054315,ENSBTAG00000030962,ENSBTAG00000010923,ENSBTAG00000010116,ENSBTAG00000008696,ENSBTAG00000002633
GO:0019829	cation-transporting ATPase activity	molecular_function	0.32347	1	6	2727	29	18224	ENSBTAG00000009552,ENSBTAG00000014059,ENSBTAG00000001305,ENSBTAG00000007823,ENSBTAG00000017339,ENSBTAG00000010927
GO:0022853	active ion transmembrane transporter activity	molecular_function	0.32347	1	6	2727	29	18224	ENSBTAG00000009552,ENSBTAG00000001305,ENSBTAG00000014059,ENSBTAG00000007823,ENSBTAG00000017339,ENSBTAG00000010927
GO:0042625	ATPase coupled ion transmembrane transporter activity	molecular_function	0.32347	1	6	2727	29	18224	ENSBTAG00000009552,ENSBTAG00000014059,ENSBTAG00000001305,ENSBTAG00000007823,ENSBTAG00000010927,ENSBTAG00000017339
GO:0051704	multi-organism process	biological_process	0.32396	1	188	2727	1133	18224	ENSBTAG00000015539,ENSBTAG00000024426,ENSBTAG00000000579,ENSBTAG00000033702,ENSBTAG00000020616,ENSBTAG00000052600,ENSBTAG00000012761,ENSBTAG00000019750,ENSBTAG00000011823,ENSBTAG00000015986,ENSBTAG00000003843,ENSBTAG00000017716,ENSBTAG00000021158,ENSBTAG00000045905,ENSBTAG00000004608,ENSBTAG00000019175,ENSBTAG00000001173,ENSBTAG00000000703,ENSBTAG00000012499,ENSBTAG00000008025,ENSBTAG00000011120,…
GO:0008121	ubiquinol-cytochrome-c reductase activity	molecular_function	0.32473	1	5	2727	23	18224	ENSBTAG00000013391,ENSBTAG00000003749,ENSBTAG00000001879,ENSBTAG00000026788,ENSBTAG00000017594
GO:0016681	oxidoreductase activity, acting on diphenols and related substances as donors, cytochrome as acceptor	molecular_function	0.32473	1	5	2727	23	18224	ENSBTAG00000013391,ENSBTAG00000001879,ENSBTAG00000026788,ENSBTAG00000003749,ENSBTAG00000017594
GO:0004402	histone acetyltransferase activity	molecular_function	0.32487	1	4	2727	20	18224	ENSBTAG00000000746,ENSBTAG00000026403,ENSBTAG00000051877,ENSBTAG00000009245
GO:0006405	RNA export from nucleus	biological_process	0.32511	1	5	2727	21	18224	ENSBTAG00000049566,ENSBTAG00000021769,ENSBTAG00000013562,ENSBTAG00000047998,ENSBTAG00000002512
GO:0043161	proteasome-mediated ubiquitin-dependent protein catabolic process	biological_process	0.32548	1	3	2727	14	18224	ENSBTAG00000010464,ENSBTAG00000012675,ENSBTAG00000035995
GO:0031334	positive regulation of protein complex assembly	biological_process	0.3259	1	4	2727	22	18224	ENSBTAG00000009958,ENSBTAG00000003990,ENSBTAG00000044184,ENSBTAG00000005345
GO:0032273	positive regulation of protein polymerization	biological_process	0.3259	1	4	2727	22	18224	ENSBTAG00000003990,ENSBTAG00000044184,ENSBTAG00000005345,ENSBTAG00000009958
GO:0044089	positive regulation of cellular component biogenesis	biological_process	0.3259	1	4	2727	22	18224	ENSBTAG00000005345,ENSBTAG00000044184,ENSBTAG00000003990,ENSBTAG00000009958
GO:0051495	positive regulation of cytoskeleton organization	biological_process	0.3259	1	4	2727	22	18224	ENSBTAG00000009958,ENSBTAG00000044184,ENSBTAG00000005345,ENSBTAG00000003990
GO:1902905	positive regulation of supramolecular fiber organization	biological_process	0.3259	1	4	2727	22	18224	ENSBTAG00000009958,ENSBTAG00000044184,ENSBTAG00000005345,ENSBTAG00000003990
GO:0005096	GTPase activator activity	molecular_function	0.32596	1	17	2727	80	18224	ENSBTAG00000030555,ENSBTAG00000021323,ENSBTAG00000001057,ENSBTAG00000038190,ENSBTAG00000002051,ENSBTAG00000014178,ENSBTAG00000003185,ENSBTAG00000000897,ENSBTAG00000015952,ENSBTAG00000016504,ENSBTAG00000012263,ENSBTAG00000020000,ENSBTAG00000047944,ENSBTAG00000018225,ENSBTAG00000000713,ENSBTAG00000034823,ENSBTAG00000002329
GO:0030674	protein binding, bridging	molecular_function	0.32657	1	21	2727	145	18224	ENSBTAG00000021523,ENSBTAG00000011324,ENSBTAG00000024932,ENSBTAG00000013277,ENSBTAG00000021164,ENSBTAG00000025853,ENSBTAG00000053518,ENSBTAG00000015419,ENSBTAG00000004617,ENSBTAG00000009075,ENSBTAG00000007705,ENSBTAG00000005198,ENSBTAG00000015986,ENSBTAG00000001598,ENSBTAG00000005952,ENSBTAG00000003191,ENSBTAG00000048795,ENSBTAG00000007532,ENSBTAG00000005353,ENSBTAG00000020194,ENSBTAG00000040490
GO:0060090	molecular adaptor activity	molecular_function	0.32657	1	21	2727	145	18224	ENSBTAG00000005353,ENSBTAG00000020194,ENSBTAG00000040490,ENSBTAG00000005952,ENSBTAG00000003191,ENSBTAG00000048795,ENSBTAG00000007532,ENSBTAG00000009075,ENSBTAG00000007705,ENSBTAG00000004617,ENSBTAG00000053518,ENSBTAG00000015419,ENSBTAG00000001598,ENSBTAG00000005198,ENSBTAG00000015986,ENSBTAG00000021523,ENSBTAG00000025853,ENSBTAG00000011324,ENSBTAG00000024932,ENSBTAG00000013277,ENSBTAG00000021164
GO:0003896	DNA primase activity	molecular_function	0.32676	1	5	2727	24	18224	ENSBTAG00000011172,ENSBTAG00000017365,ENSBTAG00000047944,ENSBTAG00000019707,ENSBTAG00000007937
GO:0030042	actin filament depolymerization	biological_process	0.32679	1	5	2727	21	18224	ENSBTAG00000021576,ENSBTAG00000008816,ENSBTAG00000004072,ENSBTAG00000004554,ENSBTAG00000051245
GO:0030834	regulation of actin filament depolymerization	biological_process	0.32679	1	5	2727	21	18224	ENSBTAG00000008816,ENSBTAG00000021576,ENSBTAG00000051245,ENSBTAG00000004072,ENSBTAG00000004554
GO:0030835	negative regulation of actin filament depolymerization	biological_process	0.32679	1	5	2727	21	18224	ENSBTAG00000051245,ENSBTAG00000004554,ENSBTAG00000004072,ENSBTAG00000021576,ENSBTAG00000008816
GO:0030837	negative regulation of actin filament polymerization	biological_process	0.32679	1	5	2727	21	18224	ENSBTAG00000021576,ENSBTAG00000008816,ENSBTAG00000051245,ENSBTAG00000004554,ENSBTAG00000004072
GO:0031333	negative regulation of protein complex assembly	biological_process	0.32679	1	5	2727	21	18224	ENSBTAG00000051245,ENSBTAG00000004554,ENSBTAG00000004072,ENSBTAG00000021576,ENSBTAG00000008816
GO:0032272	negative regulation of protein polymerization	biological_process	0.32679	1	5	2727	21	18224	ENSBTAG00000004554,ENSBTAG00000004072,ENSBTAG00000051245,ENSBTAG00000008816,ENSBTAG00000021576
GO:0051261	protein depolymerization	biological_process	0.32679	1	5	2727	21	18224	ENSBTAG00000004554,ENSBTAG00000004072,ENSBTAG00000051245,ENSBTAG00000021576,ENSBTAG00000008816
GO:0051693	actin filament capping	biological_process	0.32679	1	5	2727	21	18224	ENSBTAG00000021576,ENSBTAG00000008816,ENSBTAG00000004072,ENSBTAG00000004554,ENSBTAG00000051245
GO:1901879	regulation of protein depolymerization	biological_process	0.32679	1	5	2727	21	18224	ENSBTAG00000051245,ENSBTAG00000004554,ENSBTAG00000004072,ENSBTAG00000021576,ENSBTAG00000008816
GO:1901880	negative regulation of protein depolymerization	biological_process	0.32679	1	5	2727	21	18224	ENSBTAG00000051245,ENSBTAG00000004554,ENSBTAG00000004072,ENSBTAG00000021576,ENSBTAG00000008816
GO:1902904	negative regulation of supramolecular fiber organization	biological_process	0.32679	1	5	2727	21	18224	ENSBTAG00000008816,ENSBTAG00000021576,ENSBTAG00000004072,ENSBTAG00000004554,ENSBTAG00000051245
GO:0019042	viral latency	biological_process	0.32694	1	1	2727	2	18224	ENSBTAG00000027201
GO:0005507	copper ion binding	molecular_function	0.32778	1	10	2727	58	18224	ENSBTAG00000014597,ENSBTAG00000004870,ENSBTAG00000022960,ENSBTAG00000052525,ENSBTAG00000010726,ENSBTAG00000012387,ENSBTAG00000009086,ENSBTAG00000047416,ENSBTAG00000005419,ENSBTAG00000051027
GO:0046912	transferase activity, transferring acyl groups, acyl groups converted into alkyl on transfer	molecular_function	0.3283	1	2	2727	8	18224	ENSBTAG00000016740,ENSBTAG00000004371
GO:0016278	lysine N-methyltransferase activity	molecular_function	0.3286	1	8	2727	33	18224	ENSBTAG00000001417,ENSBTAG00000010210,ENSBTAG00000012148,ENSBTAG00000011715,ENSBTAG00000013136,ENSBTAG00000002948,ENSBTAG00000046838,ENSBTAG00000009665
GO:0016279	protein-lysine N-methyltransferase activity	molecular_function	0.3286	1	8	2727	33	18224	ENSBTAG00000001417,ENSBTAG00000010210,ENSBTAG00000011715,ENSBTAG00000012148,ENSBTAG00000013136,ENSBTAG00000002948,ENSBTAG00000009665,ENSBTAG00000046838
GO:0018024	histone-lysine N-methyltransferase activity	molecular_function	0.3286	1	8	2727	33	18224	ENSBTAG00000011715,ENSBTAG00000012148,ENSBTAG00000013136,ENSBTAG00000002948,ENSBTAG00000001417,ENSBTAG00000010210,ENSBTAG00000046838,ENSBTAG00000009665
GO:0042054	histone methyltransferase activity	molecular_function	0.3286	1	8	2727	33	18224	ENSBTAG00000046838,ENSBTAG00000009665,ENSBTAG00000001417,ENSBTAG00000010210,ENSBTAG00000011715,ENSBTAG00000012148,ENSBTAG00000013136,ENSBTAG00000002948
GO:0005215	transporter activity	molecular_function	0.32863	1	248	2727	1425	18224	ENSBTAG00000001305,ENSBTAG00000011534,ENSBTAG00000012798,ENSBTAG00000053518,ENSBTAG00000014179,ENSBTAG00000008279,ENSBTAG00000018125,ENSBTAG00000002631,ENSBTAG00000010947,ENSBTAG00000021090,ENSBTAG00000009959,ENSBTAG00000015183,ENSBTAG00000004315,ENSBTAG00000011723,ENSBTAG00000008374,ENSBTAG00000026070,ENSBTAG00000022000,ENSBTAG00000015666,ENSBTAG00000006589,ENSBTAG00000002348,ENSBTAG00000019121,…
GO:0019001	guanyl nucleotide binding	molecular_function	0.32884	1	83	2727	493	18224	ENSBTAG00000016504,ENSBTAG00000021090,ENSBTAG00000006896,ENSBTAG00000016523,ENSBTAG00000049416,ENSBTAG00000011307,ENSBTAG00000002125,ENSBTAG00000015368,ENSBTAG00000006589,ENSBTAG00000015666,ENSBTAG00000010485,ENSBTAG00000026070,ENSBTAG00000022185,ENSBTAG00000050052,ENSBTAG00000012961,ENSBTAG00000019820,ENSBTAG00000017670,ENSBTAG00000020304,ENSBTAG00000053386,ENSBTAG00000003196,ENSBTAG00000003474,…
GO:0043549	regulation of kinase activity	biological_process	0.32887	1	3	2727	11	18224	ENSBTAG00000005275,ENSBTAG00000009169,ENSBTAG00000016021
GO:0045859	regulation of protein kinase activity	biological_process	0.32887	1	3	2727	11	18224	ENSBTAG00000016021,ENSBTAG00000005275,ENSBTAG00000009169
GO:0051338	regulation of transferase activity	biological_process	0.32887	1	3	2727	11	18224	ENSBTAG00000009169,ENSBTAG00000005275,ENSBTAG00000016021
GO:0005672	transcription factor TFIIA complex	cellular_component	0.32946	1	6	2727	29	18224	ENSBTAG00000052955,ENSBTAG00000011275,ENSBTAG00000007035,ENSBTAG00000012943,ENSBTAG00000008607,ENSBTAG00000039307
GO:0051817	modification of morphology or physiology of other organism involved in symbiotic interaction	biological_process	0.32969	1	15	2727	76	18224	ENSBTAG00000001492,ENSBTAG00000048434,ENSBTAG00000019820,ENSBTAG00000001948,ENSBTAG00000006031,ENSBTAG00000013253,ENSBTAG00000012805,ENSBTAG00000017404,ENSBTAG00000009617,ENSBTAG00000002252,ENSBTAG00000019532,ENSBTAG00000000579,ENSBTAG00000016769,ENSBTAG00000007723,ENSBTAG00000014782
GO:0046148	pigment biosynthetic process	biological_process	0.32976	1	10	2727	47	18224	ENSBTAG00000014855,ENSBTAG00000010365,ENSBTAG00000038132,ENSBTAG00000016679,ENSBTAG00000013912,ENSBTAG00000002049,ENSBTAG00000005766,ENSBTAG00000014645,ENSBTAG00000016206,ENSBTAG00000048271
GO:0009308	amine metabolic process	biological_process	0.32979	1	15	2727	87	18224	ENSBTAG00000034712,ENSBTAG00000020304,ENSBTAG00000018857,ENSBTAG00000049416,ENSBTAG00000007315,ENSBTAG00000053598,ENSBTAG00000003474,ENSBTAG00000054315,ENSBTAG00000030962,ENSBTAG00000005419,ENSBTAG00000008696,ENSBTAG00000005455,ENSBTAG00000002633,ENSBTAG00000010923,ENSBTAG00000010116
GO:0006473	protein acetylation	biological_process	0.33001	1	2	2727	7	18224	ENSBTAG00000006941,ENSBTAG00000026403
GO:0006475	internal protein amino acid acetylation	biological_process	0.33001	1	2	2727	7	18224	ENSBTAG00000006941,ENSBTAG00000026403
GO:0018393	internal peptidyl-lysine acetylation	biological_process	0.33001	1	2	2727	7	18224	ENSBTAG00000006941,ENSBTAG00000026403
GO:0018394	peptidyl-lysine acetylation	biological_process	0.33001	1	2	2727	7	18224	ENSBTAG00000006941,ENSBTAG00000026403
GO:0043543	protein acylation	biological_process	0.33001	1	2	2727	7	18224	ENSBTAG00000006941,ENSBTAG00000026403
GO:0016796	exonuclease activity, active with either ribo- or deoxyribonucleic acids and producing 5'-phosphomonoesters	molecular_function	0.33092	1	27	2727	160	18224	ENSBTAG00000004940,ENSBTAG00000053518,ENSBTAG00000045588,ENSBTAG00000017716,ENSBTAG00000018097,ENSBTAG00000032548,ENSBTAG00000020099,ENSBTAG00000004291,ENSBTAG00000011324,ENSBTAG00000015537,ENSBTAG00000014412,ENSBTAG00000000322,ENSBTAG00000010485,ENSBTAG00000006007,ENSBTAG00000012939,ENSBTAG00000017407,ENSBTAG00000008937,ENSBTAG00000020346,ENSBTAG00000010795,ENSBTAG00000001948,ENSBTAG00000019044,…
GO:0000148	1,3-beta-D-glucan synthase complex	cellular_component	0.33161	1	1	2727	2	18224	ENSBTAG00000004291
GO:0003843	1,3-beta-D-glucan synthase activity	molecular_function	0.33161	1	1	2727	2	18224	ENSBTAG00000004291
GO:0006074	(1->3)-beta-D-glucan metabolic process	biological_process	0.33161	1	1	2727	2	18224	ENSBTAG00000004291
GO:0006075	(1->3)-beta-D-glucan biosynthetic process	biological_process	0.33161	1	1	2727	2	18224	ENSBTAG00000004291
GO:0000154	rRNA modification	biological_process	0.3321	1	3	2727	15	18224	ENSBTAG00000019325,ENSBTAG00000005898,ENSBTAG00000012048
GO:0031167	rRNA methylation	biological_process	0.3321	1	3	2727	15	18224	ENSBTAG00000012048,ENSBTAG00000005898,ENSBTAG00000019325
GO:0008158	hedgehog receptor activity	molecular_function	0.33319	1	4	2727	14	18224	ENSBTAG00000015195,ENSBTAG00000015782,ENSBTAG00000037799,ENSBTAG00000055120
GO:0031503	protein-containing complex localization	biological_process	0.33566	1	5	2727	21	18224	ENSBTAG00000013562,ENSBTAG00000021769,ENSBTAG00000049566,ENSBTAG00000002512,ENSBTAG00000047998
GO:0008384	IkappaB kinase activity	molecular_function	0.3368	1	2	2727	6	18224	ENSBTAG00000015527,ENSBTAG00000007599
GO:0019049	evasion or tolerance of host defenses by virus	biological_process	0.33765	1	4	2727	15	18224	ENSBTAG00000048434,ENSBTAG00000009617,ENSBTAG00000002252,ENSBTAG00000006031
GO:0004425	indole-3-glycerol-phosphate synthase activity	molecular_function	0.33767	1	1	2727	3	18224	ENSBTAG00000010210
GO:0016051	carbohydrate biosynthetic process	biological_process	0.33779	1	16	2727	81	18224	ENSBTAG00000008167,ENSBTAG00000004291,ENSBTAG00000015058,ENSBTAG00000004269,ENSBTAG00000008248,ENSBTAG00000031433,ENSBTAG00000004964,ENSBTAG00000004574,ENSBTAG00000004864,ENSBTAG00000003196,ENSBTAG00000015187,ENSBTAG00000011803,ENSBTAG00000005197,ENSBTAG00000003436,ENSBTAG00000011626,ENSBTAG00000012961
GO:0072594	establishment of protein localization to organelle	biological_process	0.3391	1	32	2727	195	18224	ENSBTAG00000007634,ENSBTAG00000021656,ENSBTAG00000022185,ENSBTAG00000047254,ENSBTAG00000020346,ENSBTAG00000031950,ENSBTAG00000005984,ENSBTAG00000013468,ENSBTAG00000015745,ENSBTAG00000035915,ENSBTAG00000032548,ENSBTAG00000016760,ENSBTAG00000039682,ENSBTAG00000017157,ENSBTAG00000030555,ENSBTAG00000006143,ENSBTAG00000005353,ENSBTAG00000003531,ENSBTAG00000008401,ENSBTAG00000044061,ENSBTAG00000017411,…
GO:0006487	protein N-linked glycosylation	biological_process	0.33965	1	2	2727	7	18224	ENSBTAG00000006085,ENSBTAG00000000874
GO:0006948	induction by virus of host cell-cell fusion	biological_process	0.34003	1	2	2727	7	18224	ENSBTAG00000001948,ENSBTAG00000007723
GO:0009636	response to toxic substance	biological_process	0.34029	1	5	2727	21	18224	ENSBTAG00000015976,ENSBTAG00000020148,ENSBTAG00000006695,ENSBTAG00000001417,ENSBTAG00000021978
GO:0044087	regulation of cellular component biogenesis	biological_process	0.34092	1	9	2727	49	18224	ENSBTAG00000009958,ENSBTAG00000004554,ENSBTAG00000051245,ENSBTAG00000008816,ENSBTAG00000021576,ENSBTAG00000005345,ENSBTAG00000044184,ENSBTAG00000003990,ENSBTAG00000004072
GO:0051168	nuclear export	biological_process	0.34149	1	5	2727	22	18224	ENSBTAG00000021769,ENSBTAG00000049566,ENSBTAG00000013562,ENSBTAG00000047998,ENSBTAG00000002512
GO:0007281	germ cell development	biological_process	0.3417	1	10	2727	47	18224	ENSBTAG00000009048,ENSBTAG00000004608,ENSBTAG00000019750,ENSBTAG00000009587,ENSBTAG00000006771,ENSBTAG00000048957,ENSBTAG00000020445,ENSBTAG00000017281,ENSBTAG00000012575,ENSBTAG00000040190
GO:0035821	modification of morphology or physiology of other organism	biological_process	0.3418	1	15	2727	77	18224	ENSBTAG00000017404,ENSBTAG00000012805,ENSBTAG00000013253,ENSBTAG00000006031,ENSBTAG00000001948,ENSBTAG00000019820,ENSBTAG00000048434,ENSBTAG00000001492,ENSBTAG00000014782,ENSBTAG00000016769,ENSBTAG00000007723,ENSBTAG00000000579,ENSBTAG00000019532,ENSBTAG00000009617,ENSBTAG00000002252
GO:0009271	phage shock	biological_process	0.34254	1	4	2727	12	18224	ENSBTAG00000017339,ENSBTAG00000049010,ENSBTAG00000044158,ENSBTAG00000027875
GO:0098586	cellular response to virus	biological_process	0.34254	1	4	2727	12	18224	ENSBTAG00000044158,ENSBTAG00000049010,ENSBTAG00000017339,ENSBTAG00000027875
GO:0051184	cofactor transmembrane transporter activity	molecular_function	0.34279	1	3	2727	14	18224	ENSBTAG00000032331,ENSBTAG00000018464,ENSBTAG00000010239
GO:0007010	cytoskeleton organization	biological_process	0.34315	1	74	2727	394	18224	ENSBTAG00000038224,ENSBTAG00000052323,ENSBTAG00000018834,ENSBTAG00000008816,ENSBTAG00000010002,ENSBTAG00000008537,ENSBTAG00000005345,ENSBTAG00000004645,ENSBTAG00000020099,ENSBTAG00000005984,ENSBTAG00000002435,ENSBTAG00000013468,ENSBTAG00000054127,ENSBTAG00000011034,ENSBTAG00000010880,ENSBTAG00000030670,ENSBTAG00000051318,ENSBTAG00000018019,ENSBTAG00000021576,ENSBTAG00000019964,ENSBTAG00000011234,…
GO:0008047	enzyme activator activity	molecular_function	0.34367	1	21	2727	108	18224	ENSBTAG00000018225,ENSBTAG00000053223,ENSBTAG00000000713,ENSBTAG00000005432,ENSBTAG00000008966,ENSBTAG00000034823,ENSBTAG00000002329,ENSBTAG00000015952,ENSBTAG00000000897,ENSBTAG00000016504,ENSBTAG00000016073,ENSBTAG00000012263,ENSBTAG00000020000,ENSBTAG00000047944,ENSBTAG00000002051,ENSBTAG00000014178,ENSBTAG00000003185,ENSBTAG00000030555,ENSBTAG00000021323,ENSBTAG00000001057,ENSBTAG00000038190
GO:0000272	polysaccharide catabolic process	biological_process	0.34421	1	2	2727	8	18224	ENSBTAG00000000382,ENSBTAG00000003759
GO:0030154	cell differentiation	biological_process	0.34525	1	26	2727	147	18224	ENSBTAG00000000496,ENSBTAG00000040190,ENSBTAG00000011715,ENSBTAG00000009587,ENSBTAG00000048957,ENSBTAG00000020445,ENSBTAG00000002730,ENSBTAG00000004608,ENSBTAG00000000817,ENSBTAG00000007630,ENSBTAG00000007532,ENSBTAG00000012575,ENSBTAG00000003990,ENSBTAG00000006771,ENSBTAG00000022799,ENSBTAG00000017281,ENSBTAG00000008153,ENSBTAG00000047747,ENSBTAG00000019750,ENSBTAG00000018869,ENSBTAG00000019289,…
GO:0016032	viral process	biological_process	0.34544	1	80	2727	478	18224	ENSBTAG00000021158,ENSBTAG00000053735,ENSBTAG00000003843,ENSBTAG00000015986,ENSBTAG00000011823,ENSBTAG00000007680,ENSBTAG00000052600,ENSBTAG00000024426,ENSBTAG00000038241,ENSBTAG00000003928,ENSBTAG00000034823,ENSBTAG00000005754,ENSBTAG00000054744,ENSBTAG00000026842,ENSBTAG00000045905,ENSBTAG00000045588,ENSBTAG00000011344,ENSBTAG00000053899,ENSBTAG00000027201,ENSBTAG00000001492,ENSBTAG00000048434,…
GO:0031967	organelle envelope	cellular_component	0.34671	1	41	2727	259	18224	ENSBTAG00000017157,ENSBTAG00000006152,ENSBTAG00000025853,ENSBTAG00000021372,ENSBTAG00000017746,ENSBTAG00000006998,ENSBTAG00000011783,ENSBTAG00000004908,ENSBTAG00000017804,ENSBTAG00000013468,ENSBTAG00000007120,ENSBTAG00000010485,ENSBTAG00000021656,ENSBTAG00000006846,ENSBTAG00000009495,ENSBTAG00000006611,ENSBTAG00000006695,ENSBTAG00000014840,ENSBTAG00000013689,ENSBTAG00000020552,ENSBTAG00000004291,…
GO:0051130	positive regulation of cellular component organization	biological_process	0.34719	1	6	2727	30	18224	ENSBTAG00000009958,ENSBTAG00000050313,ENSBTAG00000044184,ENSBTAG00000005345,ENSBTAG00000000496,ENSBTAG00000003990
GO:0045048	protein insertion into ER membrane	biological_process	0.34745	1	2	2727	8	18224	ENSBTAG00000014966,ENSBTAG00000013629
GO:0071816	tail-anchored membrane protein insertion into ER membrane	biological_process	0.34745	1	2	2727	8	18224	ENSBTAG00000014966,ENSBTAG00000013629
GO:0006658	phosphatidylserine metabolic process	biological_process	0.34753	1	1	2727	2	18224	ENSBTAG00000049685
GO:0006659	phosphatidylserine biosynthetic process	biological_process	0.34753	1	1	2727	2	18224	ENSBTAG00000049685
GO:0032182	ubiquitin-like protein binding	molecular_function	0.34798	1	7	2727	35	18224	ENSBTAG00000000236,ENSBTAG00000008981,ENSBTAG00000023377,ENSBTAG00000035705,ENSBTAG00000001598,ENSBTAG00000008978,ENSBTAG00000005455
GO:0007009	plasma membrane organization	biological_process	0.34817	1	6	2727	21	18224	ENSBTAG00000019181,ENSBTAG00000027151,ENSBTAG00000002531,ENSBTAG00000004423,ENSBTAG00000004291,ENSBTAG00000019044
GO:0004812	aminoacyl-tRNA ligase activity	molecular_function	0.34843	1	11	2727	59	18224	ENSBTAG00000018405,ENSBTAG00000015980,ENSBTAG00000007315,ENSBTAG00000015698,ENSBTAG00000016800,ENSBTAG00000010777,ENSBTAG00000004358,ENSBTAG00000018072,ENSBTAG00000004679,ENSBTAG00000014626,ENSBTAG00000009949
GO:0016875	ligase activity, forming carbon-oxygen bonds	molecular_function	0.34843	1	11	2727	59	18224	ENSBTAG00000014626,ENSBTAG00000004679,ENSBTAG00000010777,ENSBTAG00000016800,ENSBTAG00000018072,ENSBTAG00000004358,ENSBTAG00000009949,ENSBTAG00000015980,ENSBTAG00000018405,ENSBTAG00000015698,ENSBTAG00000007315
GO:0008887	glycerate kinase activity	molecular_function	0.34891	1	1	2727	2	18224	ENSBTAG00000010256
GO:0031388	organic acid phosphorylation	biological_process	0.34891	1	1	2727	2	18224	ENSBTAG00000010256
GO:0016620	oxidoreductase activity, acting on the aldehyde or oxo group of donors, NAD or NADP as acceptor	molecular_function	0.349	1	5	2727	32	18224	ENSBTAG00000019107,ENSBTAG00000002349,ENSBTAG00000011667,ENSBTAG00000012820,ENSBTAG00000006355
GO:0016818	hydrolase activity, acting on acid anhydrides, in phosphorus-containing anhydrides	molecular_function	0.34931	1	163	2727	899	18224	ENSBTAG00000047223,ENSBTAG00000006166,ENSBTAG00000009698,ENSBTAG00000011930,ENSBTAG00000037510,ENSBTAG00000025181,ENSBTAG00000008464,ENSBTAG00000003794,ENSBTAG00000000236,ENSBTAG00000012079,ENSBTAG00000047764,ENSBTAG00000010116,ENSBTAG00000046757,ENSBTAG00000013557,ENSBTAG00000003531,ENSBTAG00000021272,ENSBTAG00000051466,ENSBTAG00000018560,ENSBTAG00000040331,ENSBTAG00000017339,ENSBTAG00000017761,…
GO:0070647	protein modification by small protein conjugation or removal	biological_process	0.34957	1	24	2727	125	18224	ENSBTAG00000010275,ENSBTAG00000027317,ENSBTAG00000006940,ENSBTAG00000000260,ENSBTAG00000000149,ENSBTAG00000005946,ENSBTAG00000002615,ENSBTAG00000011744,ENSBTAG00000032477,ENSBTAG00000015241,ENSBTAG00000021505,ENSBTAG00000011108,ENSBTAG00000034689,ENSBTAG00000017179,ENSBTAG00000015556,ENSBTAG00000008981,ENSBTAG00000009446,ENSBTAG00000018528,ENSBTAG00000008978,ENSBTAG00000010152,ENSBTAG00000020311,…
GO:0030089	phycobilisome	cellular_component	0.35001	1	1	2727	3	18224	ENSBTAG00000015008
GO:0031329	regulation of cellular catabolic process	biological_process	0.35017	1	21	2727	124	18224	ENSBTAG00000015986,ENSBTAG00000016355,ENSBTAG00000009990,ENSBTAG00000002211,ENSBTAG00000008248,ENSBTAG00000045588,ENSBTAG00000007705,ENSBTAG00000019107,ENSBTAG00000030340,ENSBTAG00000011699,ENSBTAG00000004291,ENSBTAG00000021372,ENSBTAG00000024075,ENSBTAG00000040490,ENSBTAG00000015014,ENSBTAG00000007578,ENSBTAG00000010795,ENSBTAG00000007634,ENSBTAG00000012307,ENSBTAG00000021896,ENSBTAG00000017540
GO:0001882	nucleoside binding	molecular_function	0.35104	1	83	2727	492	18224	ENSBTAG00000049416,ENSBTAG00000015368,ENSBTAG00000002125,ENSBTAG00000011307,ENSBTAG00000016523,ENSBTAG00000021115,ENSBTAG00000021090,ENSBTAG00000006896,ENSBTAG00000016504,ENSBTAG00000013832,ENSBTAG00000046041,ENSBTAG00000053598,ENSBTAG00000003474,ENSBTAG00000053386,ENSBTAG00000003196,ENSBTAG00000017670,ENSBTAG00000020304,ENSBTAG00000019820,ENSBTAG00000012961,ENSBTAG00000010485,ENSBTAG00000006589,…
GO:0008654	phospholipid biosynthetic process	biological_process	0.35128	1	14	2727	67	18224	ENSBTAG00000008248,ENSBTAG00000031433,ENSBTAG00000004964,ENSBTAG00000011626,ENSBTAG00000025642,ENSBTAG00000008126,ENSBTAG00000015487,ENSBTAG00000022991,ENSBTAG00000004574,ENSBTAG00000033182,ENSBTAG00000049685,ENSBTAG00000004554,ENSBTAG00000007646,ENSBTAG00000011620
GO:0005198	structural molecule activity	molecular_function	0.35131	1	135	2727	1015	18224	ENSBTAG00000009665,ENSBTAG00000016456,ENSBTAG00000009428,ENSBTAG00000004608,ENSBTAG00000000536,ENSBTAG00000023907,ENSBTAG00000006143,ENSBTAG00000016467,ENSBTAG00000020616,ENSBTAG00000019750,ENSBTAG00000047998,ENSBTAG00000010082,ENSBTAG00000007705,ENSBTAG00000007657,ENSBTAG00000046418,ENSBTAG00000011875,ENSBTAG00000011034,ENSBTAG00000023377,ENSBTAG00000014843,ENSBTAG00000017847,ENSBTAG00000014005,…
GO:0006278	RNA-dependent DNA biosynthetic process	biological_process	0.35132	1	2	2727	7	18224	ENSBTAG00000000253,ENSBTAG00000009984
GO:0071897	DNA biosynthetic process	biological_process	0.35132	1	2	2727	7	18224	ENSBTAG00000000253,ENSBTAG00000009984
GO:0005829	cytosol	cellular_component	0.3527	1	6	2727	32	18224	ENSBTAG00000007532,ENSBTAG00000016549,ENSBTAG00000026247,ENSBTAG00000031950,ENSBTAG00000039732,ENSBTAG00000002941
GO:0044445	cytosolic part	cellular_component	0.3527	1	6	2727	32	18224	ENSBTAG00000016549,ENSBTAG00000007532,ENSBTAG00000026247,ENSBTAG00000039732,ENSBTAG00000031950,ENSBTAG00000002941
GO:0031399	regulation of protein modification process	biological_process	0.35279	1	6	2727	25	18224	ENSBTAG00000005275,ENSBTAG00000009169,ENSBTAG00000009357,ENSBTAG00000016549,ENSBTAG00000012991,ENSBTAG00000016021
GO:0009404	toxin metabolic process	biological_process	0.35287	1	4	2727	13	18224	ENSBTAG00000019529,ENSBTAG00000000874,ENSBTAG00000051230,ENSBTAG00000002977
GO:0033202	DNA helicase complex	cellular_component	0.35308	1	1	2727	3	18224	ENSBTAG00000021158
GO:0031514	motile cilium	cellular_component	0.35314	1	13	2727	80	18224	ENSBTAG00000000845,ENSBTAG00000030555,ENSBTAG00000014126,ENSBTAG00000030567,ENSBTAG00000005353,ENSBTAG00000015126,ENSBTAG00000015986,ENSBTAG00000003587,ENSBTAG00000004238,ENSBTAG00000031950,ENSBTAG00000025853,ENSBTAG00000021164,ENSBTAG00000017139
GO:0019900	kinase binding	molecular_function	0.35433	1	7	2727	39	18224	ENSBTAG00000017847,ENSBTAG00000016414,ENSBTAG00000011772,ENSBTAG00000000561,ENSBTAG00000011699,ENSBTAG00000021523,ENSBTAG00000031950
GO:0012505	endomembrane system	cellular_component	0.35439	1	81	2727	470	18224	ENSBTAG00000007114,ENSBTAG00000015086,ENSBTAG00000018761,ENSBTAG00000019497,ENSBTAG00000033182,ENSBTAG00000019139,ENSBTAG00000031802,ENSBTAG00000018901,ENSBTAG00000040490,ENSBTAG00000020799,ENSBTAG00000005785,ENSBTAG00000011882,ENSBTAG00000005124,ENSBTAG00000009617,ENSBTAG00000004554,ENSBTAG00000002941,ENSBTAG00000014255,ENSBTAG00000008338,ENSBTAG00000009744,ENSBTAG00000015419,ENSBTAG00000009990,…
GO:0050794	regulation of cellular process	biological_process	0.35476	1	719	2727	5158	18224	ENSBTAG00000009214,ENSBTAG00000016613,ENSBTAG00000004204,ENSBTAG00000005958,ENSBTAG00000001879,ENSBTAG00000017435,ENSBTAG00000022058,ENSBTAG00000019979,ENSBTAG00000040555,ENSBTAG00000053735,ENSBTAG00000003990,ENSBTAG00000000803,ENSBTAG00000020701,ENSBTAG00000006472,ENSBTAG00000015377,ENSBTAG00000014906,ENSBTAG00000054744,ENSBTAG00000008827,ENSBTAG00000004685,ENSBTAG00000013990,ENSBTAG00000005448,…
GO:0000003	reproduction	biological_process	0.35573	1	49	2727	280	18224	ENSBTAG00000014676,ENSBTAG00000003928,ENSBTAG00000009048,ENSBTAG00000048378,ENSBTAG00000007804,ENSBTAG00000012761,ENSBTAG00000019750,ENSBTAG00000031917,ENSBTAG00000015986,ENSBTAG00000025181,ENSBTAG00000053735,ENSBTAG00000006771,ENSBTAG00000011828,ENSBTAG00000015836,ENSBTAG00000047158,ENSBTAG00000004608,ENSBTAG00000032130,ENSBTAG00000002319,ENSBTAG00000018909,ENSBTAG00000050861,ENSBTAG00000000703,…
GO:0016073	snRNA metabolic process	biological_process	0.35621	1	1	2727	2	18224	ENSBTAG00000000392
GO:0016180	snRNA processing	biological_process	0.35621	1	1	2727	2	18224	ENSBTAG00000000392
GO:0034472	snRNA 3'-end processing	biological_process	0.35621	1	1	2727	2	18224	ENSBTAG00000000392
GO:0034477	U6 snRNA 3'-end processing	biological_process	0.35621	1	1	2727	2	18224	ENSBTAG00000000392
GO:0043628	ncRNA 3'-end processing	biological_process	0.35621	1	1	2727	2	18224	ENSBTAG00000000392
GO:0016811	hydrolase activity, acting on carbon-nitrogen (but not peptide) bonds, in linear amides	molecular_function	0.35647	1	5	2727	24	18224	ENSBTAG00000002635,ENSBTAG00000014636,ENSBTAG00000007315,ENSBTAG00000002214,ENSBTAG00000003759
GO:0004535	poly(A)-specific ribonuclease activity	molecular_function	0.35656	1	4	2727	15	18224	ENSBTAG00000004940,ENSBTAG00000014412,ENSBTAG00000008937,ENSBTAG00000018097
GO:0099513	polymeric cytoskeletal fiber	cellular_component	0.35657	1	30	2727	240	18224	ENSBTAG00000010880,ENSBTAG00000006941,ENSBTAG00000000619,ENSBTAG00000001771,ENSBTAG00000011532,ENSBTAG00000005784,ENSBTAG00000003100,ENSBTAG00000019044,ENSBTAG00000001473,ENSBTAG00000000040,ENSBTAG00000026461,ENSBTAG00000011803,ENSBTAG00000019073,ENSBTAG00000005353,ENSBTAG00000017082,ENSBTAG00000030555,ENSBTAG00000000211,ENSBTAG00000011324,ENSBTAG00000030340,ENSBTAG00000046075,ENSBTAG00000021867,…
GO:0006555	methionine metabolic process	biological_process	0.35692	1	2	2727	9	18224	ENSBTAG00000012251,ENSBTAG00000014469
GO:0043232	intracellular non-membrane-bounded organelle	cellular_component	0.35723	1	163	2727	1198	18224	ENSBTAG00000014284,ENSBTAG00000015988,ENSBTAG00000016021,ENSBTAG00000015556,ENSBTAG00000015860,ENSBTAG00000019455,ENSBTAG00000001551,ENSBTAG00000002880,ENSBTAG00000017380,ENSBTAG00000015527,ENSBTAG00000025853,ENSBTAG00000002052,ENSBTAG00000017339,ENSBTAG00000008241,ENSBTAG00000009757,ENSBTAG00000017761,ENSBTAG00000017139,ENSBTAG00000048452,ENSBTAG00000019090,ENSBTAG00000003100,ENSBTAG00000021972,…
GO:0008610	lipid biosynthetic process	biological_process	0.35795	1	33	2727	175	18224	ENSBTAG00000051845,ENSBTAG00000033182,ENSBTAG00000049685,ENSBTAG00000007646,ENSBTAG00000015073,ENSBTAG00000031433,ENSBTAG00000052796,ENSBTAG00000016679,ENSBTAG00000004269,ENSBTAG00000015487,ENSBTAG00000002904,ENSBTAG00000016206,ENSBTAG00000001076,ENSBTAG00000005766,ENSBTAG00000004554,ENSBTAG00000018283,ENSBTAG00000010365,ENSBTAG00000013912,ENSBTAG00000014855,ENSBTAG00000022991,ENSBTAG00000022058,…
GO:0005938	cell cortex	cellular_component	0.3582	1	20	2727	94	18224	ENSBTAG00000016760,ENSBTAG00000020616,ENSBTAG00000025853,ENSBTAG00000051245,ENSBTAG00000008167,ENSBTAG00000035995,ENSBTAG00000015952,ENSBTAG00000009990,ENSBTAG00000020233,ENSBTAG00000009942,ENSBTAG00000032548,ENSBTAG00000002464,ENSBTAG00000015986,ENSBTAG00000003509,ENSBTAG00000015836,ENSBTAG00000008606,ENSBTAG00000001712,ENSBTAG00000014112,ENSBTAG00000020799,ENSBTAG00000049333
GO:0099568	cytoplasmic region	cellular_component	0.3582	1	20	2727	94	18224	ENSBTAG00000020799,ENSBTAG00000049333,ENSBTAG00000008606,ENSBTAG00000001712,ENSBTAG00000014112,ENSBTAG00000015836,ENSBTAG00000003509,ENSBTAG00000009942,ENSBTAG00000032548,ENSBTAG00000015986,ENSBTAG00000002464,ENSBTAG00000035995,ENSBTAG00000009990,ENSBTAG00000015952,ENSBTAG00000020233,ENSBTAG00000025853,ENSBTAG00000051245,ENSBTAG00000008167,ENSBTAG00000016760,ENSBTAG00000020616
GO:0030170	pyridoxal phosphate binding	molecular_function	0.35832	1	10	2727	51	18224	ENSBTAG00000020551,ENSBTAG00000004801,ENSBTAG00000002214,ENSBTAG00000036101,ENSBTAG00000030979,ENSBTAG00000006928,ENSBTAG00000020869,ENSBTAG00000009984,ENSBTAG00000047287,ENSBTAG00000007131
GO:0070279	vitamin B6 binding	molecular_function	0.35832	1	10	2727	51	18224	ENSBTAG00000036101,ENSBTAG00000030979,ENSBTAG00000006928,ENSBTAG00000002214,ENSBTAG00000004801,ENSBTAG00000020551,ENSBTAG00000007131,ENSBTAG00000047287,ENSBTAG00000009984,ENSBTAG00000020869
GO:0042440	pigment metabolic process	biological_process	0.35904	1	13	2727	64	18224	ENSBTAG00000005766,ENSBTAG00000014645,ENSBTAG00000005795,ENSBTAG00000016206,ENSBTAG00000048271,ENSBTAG00000014855,ENSBTAG00000010365,ENSBTAG00000038132,ENSBTAG00000010002,ENSBTAG00000008307,ENSBTAG00000016679,ENSBTAG00000002049,ENSBTAG00000013912
GO:0035257	nuclear hormone receptor binding	molecular_function	0.35917	1	2	2727	5	18224	ENSBTAG00000007489,ENSBTAG00000018539
GO:0051427	hormone receptor binding	molecular_function	0.35917	1	2	2727	5	18224	ENSBTAG00000007489,ENSBTAG00000018539
GO:0044163	host cytoskeleton	cellular_component	0.36041	1	2	2727	9	18224	ENSBTAG00000005124,ENSBTAG00000053899
GO:0075519	microtubule-dependent intracellular transport of viral material	biological_process	0.36041	1	2	2727	9	18224	ENSBTAG00000053899,ENSBTAG00000005124
GO:0075521	microtubule-dependent intracellular transport of viral material towards nucleus	biological_process	0.36041	1	2	2727	9	18224	ENSBTAG00000053899,ENSBTAG00000005124
GO:0075606	transport of viral material towards nucleus	biological_process	0.36041	1	2	2727	9	18224	ENSBTAG00000005124,ENSBTAG00000053899
GO:0075733	intracellular transport of virus	biological_process	0.36041	1	2	2727	9	18224	ENSBTAG00000053899,ENSBTAG00000005124
GO:0031975	envelope	cellular_component	0.36077	1	44	2727	280	18224	ENSBTAG00000013468,ENSBTAG00000017804,ENSBTAG00000004908,ENSBTAG00000007120,ENSBTAG00000050212,ENSBTAG00000021656,ENSBTAG00000016107,ENSBTAG00000010485,ENSBTAG00000025853,ENSBTAG00000006152,ENSBTAG00000017157,ENSBTAG00000021372,ENSBTAG00000017746,ENSBTAG00000011783,ENSBTAG00000006998,ENSBTAG00000052525,ENSBTAG00000051923,ENSBTAG00000044061,ENSBTAG00000000646,ENSBTAG00000010566,ENSBTAG00000020466,…
GO:0052689	carboxylic ester hydrolase activity	molecular_function	0.36193	1	10	2727	53	18224	ENSBTAG00000003569,ENSBTAG00000000736,ENSBTAG00000004278,ENSBTAG00000048246,ENSBTAG00000014966,ENSBTAG00000017411,ENSBTAG00000005795,ENSBTAG00000007315,ENSBTAG00000005903,ENSBTAG00000002566
GO:0006997	nucleus organization	biological_process	0.36497	1	2	2727	7	18224	ENSBTAG00000047998,ENSBTAG00000013562
GO:0044421	extracellular region part	cellular_component	0.36505	1	49	2727	302	18224	ENSBTAG00000017280,ENSBTAG00000040490,ENSBTAG00000017540,ENSBTAG00000012307,ENSBTAG00000019823,ENSBTAG00000014665,ENSBTAG00000005984,ENSBTAG00000021177,ENSBTAG00000016021,ENSBTAG00000000648,ENSBTAG00000013210,ENSBTAG00000053518,ENSBTAG00000004617,ENSBTAG00000025853,ENSBTAG00000001010,ENSBTAG00000021164,ENSBTAG00000018460,ENSBTAG00000046346,ENSBTAG00000002566,ENSBTAG00000003165,ENSBTAG00000016549,…
GO:0031625	ubiquitin protein ligase binding	molecular_function	0.36528	1	4	2727	15	18224	ENSBTAG00000021769,ENSBTAG00000001305,ENSBTAG00000012882,ENSBTAG00000008736
GO:0044389	ubiquitin-like protein ligase binding	molecular_function	0.36528	1	4	2727	15	18224	ENSBTAG00000008736,ENSBTAG00000012882,ENSBTAG00000021769,ENSBTAG00000001305
GO:0007596	blood coagulation	biological_process	0.36535	1	21	2727	145	18224	ENSBTAG00000033180,ENSBTAG00000021523,ENSBTAG00000011324,ENSBTAG00000048378,ENSBTAG00000013277,ENSBTAG00000021164,ENSBTAG00000022058,ENSBTAG00000025853,ENSBTAG00000015419,ENSBTAG00000053518,ENSBTAG00000004617,ENSBTAG00000009075,ENSBTAG00000007705,ENSBTAG00000015986,ENSBTAG00000005952,ENSBTAG00000024157,ENSBTAG00000048795,ENSBTAG00000007532,ENSBTAG00000018062,ENSBTAG00000005353,ENSBTAG00000040490
GO:0031012	extracellular matrix	cellular_component	0.36622	1	18	2727	86	18224	ENSBTAG00000016424,ENSBTAG00000023907,ENSBTAG00000019823,ENSBTAG00000014665,ENSBTAG00000021177,ENSBTAG00000006877,ENSBTAG00000014151,ENSBTAG00000014824,ENSBTAG00000001010,ENSBTAG00000006086,ENSBTAG00000023832,ENSBTAG00000018460,ENSBTAG00000046346,ENSBTAG00000003165,ENSBTAG00000015093,ENSBTAG00000000648,ENSBTAG00000010082,ENSBTAG00000013210
GO:0032270	positive regulation of cellular protein metabolic process	biological_process	0.36637	1	6	2727	25	18224	ENSBTAG00000009357,ENSBTAG00000009169,ENSBTAG00000024105,ENSBTAG00000012991,ENSBTAG00000016021,ENSBTAG00000016549
GO:0051247	positive regulation of protein metabolic process	biological_process	0.36637	1	6	2727	25	18224	ENSBTAG00000012991,ENSBTAG00000024105,ENSBTAG00000016021,ENSBTAG00000016549,ENSBTAG00000009357,ENSBTAG00000009169
GO:0042138	meiotic DNA double-strand break formation	biological_process	0.36675	1	1	2727	1	18224	ENSBTAG00000054151
GO:0004871	obsolete signal transducer activity	molecular_function	0.36681	1	30	2727	178	18224	ENSBTAG00000002349,ENSBTAG00000015666,ENSBTAG00000016747,ENSBTAG00000008817,ENSBTAG00000002633,ENSBTAG00000017815,ENSBTAG00000045715,ENSBTAG00000013311,ENSBTAG00000008376,ENSBTAG00000009496,ENSBTAG00000014189,ENSBTAG00000052413,ENSBTAG00000003794,ENSBTAG00000017289,ENSBTAG00000012181,ENSBTAG00000009578,ENSBTAG00000051030,ENSBTAG00000017871,ENSBTAG00000020701,ENSBTAG00000014005,ENSBTAG00000021523,…
GO:0016790	thiolester hydrolase activity	molecular_function	0.36688	1	1	2727	2	18224	ENSBTAG00000052796
GO:0017038	protein import	biological_process	0.36802	1	22	2727	145	18224	ENSBTAG00000000619,ENSBTAG00000015745,ENSBTAG00000031950,ENSBTAG00000005984,ENSBTAG00000013468,ENSBTAG00000020346,ENSBTAG00000015187,ENSBTAG00000021656,ENSBTAG00000030555,ENSBTAG00000007634,ENSBTAG00000006143,ENSBTAG00000005353,ENSBTAG00000007878,ENSBTAG00000016760,ENSBTAG00000005354,ENSBTAG00000004291,ENSBTAG00000020552,ENSBTAG00000032548,ENSBTAG00000015986,ENSBTAG00000037510,ENSBTAG00000007705,…
GO:0005742	mitochondrial outer membrane translocase complex	cellular_component	0.36855	1	4	2727	33	18224	ENSBTAG00000051923,ENSBTAG00000037510,ENSBTAG00000006152,ENSBTAG00000013468
GO:0016872	intramolecular lyase activity	molecular_function	0.36871	1	2	2727	6	18224	ENSBTAG00000031433,ENSBTAG00000004964
GO:0006873	cellular ion homeostasis	biological_process	0.36879	1	8	2727	53	18224	ENSBTAG00000001173,ENSBTAG00000037400,ENSBTAG00000019818,ENSBTAG00000055069,ENSBTAG00000030507,ENSBTAG00000025642,ENSBTAG00000037962,ENSBTAG00000050369
GO:0006875	cellular metal ion homeostasis	biological_process	0.36879	1	8	2727	53	18224	ENSBTAG00000030507,ENSBTAG00000037962,ENSBTAG00000025642,ENSBTAG00000050369,ENSBTAG00000001173,ENSBTAG00000037400,ENSBTAG00000019818,ENSBTAG00000055069
GO:0030003	cellular cation homeostasis	biological_process	0.36879	1	8	2727	53	18224	ENSBTAG00000050369,ENSBTAG00000037962,ENSBTAG00000025642,ENSBTAG00000030507,ENSBTAG00000055069,ENSBTAG00000019818,ENSBTAG00000037400,ENSBTAG00000001173
GO:0016887	ATPase activity	molecular_function	0.36891	1	77	2727	395	18224	ENSBTAG00000008464,ENSBTAG00000033449,ENSBTAG00000014063,ENSBTAG00000008605,ENSBTAG00000009698,ENSBTAG00000006166,ENSBTAG00000021272,ENSBTAG00000003531,ENSBTAG00000047383,ENSBTAG00000010116,ENSBTAG00000046757,ENSBTAG00000013557,ENSBTAG00000046533,ENSBTAG00000052481,ENSBTAG00000018560,ENSBTAG00000047764,ENSBTAG00000000738,ENSBTAG00000017746,ENSBTAG00000001305,ENSBTAG00000015368,ENSBTAG00000002615,…
GO:0070009	serine-type aminopeptidase activity	molecular_function	0.36907	1	2	2727	9	18224	ENSBTAG00000019532,ENSBTAG00000012939
GO:0015077	monovalent inorganic cation transmembrane transporter activity	molecular_function	0.36938	1	74	2727	456	18224	ENSBTAG00000003290,ENSBTAG00000051965,ENSBTAG00000002604,ENSBTAG00000007823,ENSBTAG00000012290,ENSBTAG00000000791,ENSBTAG00000018828,ENSBTAG00000014027,ENSBTAG00000009959,ENSBTAG00000004315,ENSBTAG00000017339,ENSBTAG00000018761,ENSBTAG00000009155,ENSBTAG00000013300,ENSBTAG00000053518,ENSBTAG00000008279,ENSBTAG00000018125,ENSBTAG00000002631,ENSBTAG00000001898,ENSBTAG00000004870,ENSBTAG00000018249,…
GO:0030133	transport vesicle	cellular_component	0.36963	1	11	2727	58	18224	ENSBTAG00000021364,ENSBTAG00000008248,ENSBTAG00000054911,ENSBTAG00000009415,ENSBTAG00000015086,ENSBTAG00000016549,ENSBTAG00000039732,ENSBTAG00000002941,ENSBTAG00000007532,ENSBTAG00000051706,ENSBTAG00000052323
GO:0009615	response to virus	biological_process	0.36969	1	10	2727	58	18224	ENSBTAG00000027875,ENSBTAG00000049010,ENSBTAG00000044158,ENSBTAG00000010880,ENSBTAG00000017339,ENSBTAG00000017380,ENSBTAG00000032548,ENSBTAG00000017716,ENSBTAG00000045588,ENSBTAG00000051082
GO:0004631	phosphomevalonate kinase activity	molecular_function	0.36969	1	1	2727	3	18224	ENSBTAG00000001076
GO:0006695	cholesterol biosynthetic process	biological_process	0.36969	1	1	2727	3	18224	ENSBTAG00000001076
GO:0016126	sterol biosynthetic process	biological_process	0.36969	1	1	2727	3	18224	ENSBTAG00000001076
GO:0009894	regulation of catabolic process	biological_process	0.37135	1	21	2727	126	18224	ENSBTAG00000007634,ENSBTAG00000010795,ENSBTAG00000007578,ENSBTAG00000040490,ENSBTAG00000015014,ENSBTAG00000017540,ENSBTAG00000021896,ENSBTAG00000012307,ENSBTAG00000007705,ENSBTAG00000045588,ENSBTAG00000008248,ENSBTAG00000002211,ENSBTAG00000009990,ENSBTAG00000016355,ENSBTAG00000015986,ENSBTAG00000021372,ENSBTAG00000024075,ENSBTAG00000004291,ENSBTAG00000011699,ENSBTAG00000030340,ENSBTAG00000019107
GO:0004637	phosphoribosylamine-glycine ligase activity	molecular_function	0.37146	1	1	2727	4	18224	ENSBTAG00000014645
GO:0006144	purine nucleobase metabolic process	biological_process	0.37146	1	1	2727	4	18224	ENSBTAG00000014645
GO:0009113	purine nucleobase biosynthetic process	biological_process	0.37146	1	1	2727	4	18224	ENSBTAG00000014645
GO:0045229	external encapsulating structure organization	biological_process	0.37153	1	2	2727	10	18224	ENSBTAG00000005952,ENSBTAG00000014966
GO:0061695	transferase complex, transferring phosphorus-containing groups	cellular_component	0.37222	1	20	2727	162	18224	ENSBTAG00000011001,ENSBTAG00000006273,ENSBTAG00000008607,ENSBTAG00000031886,ENSBTAG00000012943,ENSBTAG00000007035,ENSBTAG00000050532,ENSBTAG00000018589,ENSBTAG00000039307,ENSBTAG00000005978,ENSBTAG00000002644,ENSBTAG00000012538,ENSBTAG00000011275,ENSBTAG00000001898,ENSBTAG00000016344,ENSBTAG00000020552,ENSBTAG00000037400,ENSBTAG00000004257,ENSBTAG00000052955,ENSBTAG00000040133
GO:0043414	macromolecule methylation	biological_process	0.37259	1	12	2727	68	18224	ENSBTAG00000011715,ENSBTAG00000012148,ENSBTAG00000013136,ENSBTAG00000002948,ENSBTAG00000001417,ENSBTAG00000019516,ENSBTAG00000010210,ENSBTAG00000005898,ENSBTAG00000019325,ENSBTAG00000018868,ENSBTAG00000027875,ENSBTAG00000012048
GO:0001883	purine nucleoside binding	molecular_function	0.37367	1	81	2727	483	18224	ENSBTAG00000016504,ENSBTAG00000016523,ENSBTAG00000049416,ENSBTAG00000015368,ENSBTAG00000011307,ENSBTAG00000002125,ENSBTAG00000021090,ENSBTAG00000006896,ENSBTAG00000019820,ENSBTAG00000050052,ENSBTAG00000006589,ENSBTAG00000015666,ENSBTAG00000026070,ENSBTAG00000022185,ENSBTAG00000010485,ENSBTAG00000012961,ENSBTAG00000053598,ENSBTAG00000003474,ENSBTAG00000013832,ENSBTAG00000046041,ENSBTAG00000020304,…
GO:0005525	GTP binding	molecular_function	0.37367	1	81	2727	483	18224	ENSBTAG00000021919,ENSBTAG00000017871,ENSBTAG00000010923,ENSBTAG00000035915,ENSBTAG00000012181,ENSBTAG00000048379,ENSBTAG00000016854,ENSBTAG00000046174,ENSBTAG00000021372,ENSBTAG00000054008,ENSBTAG00000013046,ENSBTAG00000006982,ENSBTAG00000047254,ENSBTAG00000054315,ENSBTAG00000018857,ENSBTAG00000002747,ENSBTAG00000021751,ENSBTAG00000018940,ENSBTAG00000045715,ENSBTAG00000002174,ENSBTAG00000000698,…
GO:0032549	ribonucleoside binding	molecular_function	0.37367	1	81	2727	483	18224	ENSBTAG00000008401,ENSBTAG00000001133,ENSBTAG00000004131,ENSBTAG00000052413,ENSBTAG00000005244,ENSBTAG00000017616,ENSBTAG00000002633,ENSBTAG00000034712,ENSBTAG00000004291,ENSBTAG00000008953,ENSBTAG00000032603,ENSBTAG00000005997,ENSBTAG00000032021,ENSBTAG00000000948,ENSBTAG00000002174,ENSBTAG00000000698,ENSBTAG00000018940,ENSBTAG00000045715,ENSBTAG00000021751,ENSBTAG00000018857,ENSBTAG00000002747,…
GO:0032550	purine ribonucleoside binding	molecular_function	0.37367	1	81	2727	483	18224	ENSBTAG00000018857,ENSBTAG00000002747,ENSBTAG00000045715,ENSBTAG00000018940,ENSBTAG00000021751,ENSBTAG00000006982,ENSBTAG00000013046,ENSBTAG00000054315,ENSBTAG00000047254,ENSBTAG00000016854,ENSBTAG00000054008,ENSBTAG00000021372,ENSBTAG00000046174,ENSBTAG00000010923,ENSBTAG00000017871,ENSBTAG00000021919,ENSBTAG00000048379,ENSBTAG00000012181,ENSBTAG00000035915,ENSBTAG00000052413,ENSBTAG00000004131,…
GO:0006801	superoxide metabolic process	biological_process	0.37486	1	1	2727	5	18224	ENSBTAG00000013980
GO:0008134	transcription factor binding	molecular_function	0.37501	1	35	2727	191	18224	ENSBTAG00000016523,ENSBTAG00000005246,ENSBTAG00000030340,ENSBTAG00000022509,ENSBTAG00000025853,ENSBTAG00000015527,ENSBTAG00000017380,ENSBTAG00000012798,ENSBTAG00000031433,ENSBTAG00000045588,ENSBTAG00000018539,ENSBTAG00000010492,ENSBTAG00000009035,ENSBTAG00000011803,ENSBTAG00000020346,ENSBTAG00000006531,ENSBTAG00000015414,ENSBTAG00000014063,ENSBTAG00000049566,ENSBTAG00000000561,ENSBTAG00000007489,…
GO:0031072	heat shock protein binding	molecular_function	0.37592	1	2	2727	10	18224	ENSBTAG00000019750,ENSBTAG00000010013
GO:0005227	calcium activated cation channel activity	molecular_function	0.37683	1	6	2727	23	18224	ENSBTAG00000013300,ENSBTAG00000004588,ENSBTAG00000004315,ENSBTAG00000018249,ENSBTAG00000018975,ENSBTAG00000003749
GO:0015269	calcium-activated potassium channel activity	molecular_function	0.37683	1	6	2727	23	18224	ENSBTAG00000018975,ENSBTAG00000003749,ENSBTAG00000004315,ENSBTAG00000018249,ENSBTAG00000004588,ENSBTAG00000013300
GO:0006606	protein import into nucleus	biological_process	0.37734	1	18	2727	116	18224	ENSBTAG00000006143,ENSBTAG00000005353,ENSBTAG00000021656,ENSBTAG00000030555,ENSBTAG00000007634,ENSBTAG00000020346,ENSBTAG00000005984,ENSBTAG00000031950,ENSBTAG00000000619,ENSBTAG00000015745,ENSBTAG00000020233,ENSBTAG00000007705,ENSBTAG00000015986,ENSBTAG00000032548,ENSBTAG00000004291,ENSBTAG00000016760,ENSBTAG00000005354,ENSBTAG00000007878
GO:0034504	protein localization to nucleus	biological_process	0.37734	1	18	2727	116	18224	ENSBTAG00000004291,ENSBTAG00000016760,ENSBTAG00000005354,ENSBTAG00000007878,ENSBTAG00000020233,ENSBTAG00000007705,ENSBTAG00000015986,ENSBTAG00000032548,ENSBTAG00000005984,ENSBTAG00000031950,ENSBTAG00000000619,ENSBTAG00000015745,ENSBTAG00000006143,ENSBTAG00000005353,ENSBTAG00000030555,ENSBTAG00000021656,ENSBTAG00000007634,ENSBTAG00000020346
GO:0051170	import into nucleus	biological_process	0.37734	1	18	2727	116	18224	ENSBTAG00000015986,ENSBTAG00000032548,ENSBTAG00000020233,ENSBTAG00000007705,ENSBTAG00000007878,ENSBTAG00000004291,ENSBTAG00000016760,ENSBTAG00000005354,ENSBTAG00000020346,ENSBTAG00000006143,ENSBTAG00000005353,ENSBTAG00000030555,ENSBTAG00000021656,ENSBTAG00000007634,ENSBTAG00000000619,ENSBTAG00000015745,ENSBTAG00000005984,ENSBTAG00000031950
GO:0019887	protein kinase regulator activity	molecular_function	0.37784	1	4	2727	25	18224	ENSBTAG00000005018,ENSBTAG00000018845,ENSBTAG00000000803,ENSBTAG00000005275
GO:0070071	proton-transporting two-sector ATPase complex assembly	biological_process	0.37842	1	2	2727	9	18224	ENSBTAG00000008801,ENSBTAG00000050028
GO:0005516	calmodulin binding	molecular_function	0.38033	1	7	2727	35	18224	ENSBTAG00000008153,ENSBTAG00000018249,ENSBTAG00000002082,ENSBTAG00000007532,ENSBTAG00000004588,ENSBTAG00000011699,ENSBTAG00000004005
GO:0006631	fatty acid metabolic process	biological_process	0.38067	1	14	2727	64	18224	ENSBTAG00000051845,ENSBTAG00000014521,ENSBTAG00000002566,ENSBTAG00000009611,ENSBTAG00000016206,ENSBTAG00000005766,ENSBTAG00000022058,ENSBTAG00000011032,ENSBTAG00000018283,ENSBTAG00000004297,ENSBTAG00000038132,ENSBTAG00000052796,ENSBTAG00000002049,ENSBTAG00000015086
GO:0006807	nitrogen compound metabolic process	biological_process	0.38097	1	958	2727	6102	18224	ENSBTAG00000004028,ENSBTAG00000017105,ENSBTAG00000003587,ENSBTAG00000005427,ENSBTAG00000031886,ENSBTAG00000019183,ENSBTAG00000018909,ENSBTAG00000000986,ENSBTAG00000007937,ENSBTAG00000004313,ENSBTAG00000011001,ENSBTAG00000017021,ENSBTAG00000019440,ENSBTAG00000000320,ENSBTAG00000015904,ENSBTAG00000015907,ENSBTAG00000004515,ENSBTAG00000012761,ENSBTAG00000016414,ENSBTAG00000001417,ENSBTAG00000008126,…
GO:0031966	mitochondrial membrane	cellular_component	0.38179	1	33	2727	214	18224	ENSBTAG00000017157,ENSBTAG00000006152,ENSBTAG00000025853,ENSBTAG00000021372,ENSBTAG00000017746,ENSBTAG00000006998,ENSBTAG00000011783,ENSBTAG00000017804,ENSBTAG00000004908,ENSBTAG00000013468,ENSBTAG00000007120,ENSBTAG00000010485,ENSBTAG00000021656,ENSBTAG00000009495,ENSBTAG00000006846,ENSBTAG00000006695,ENSBTAG00000014840,ENSBTAG00000013689,ENSBTAG00000020552,ENSBTAG00000004291,ENSBTAG00000012788,…
GO:0032269	negative regulation of cellular protein metabolic process	biological_process	0.38212	1	6	2727	31	18224	ENSBTAG00000003955,ENSBTAG00000009048,ENSBTAG00000022058,ENSBTAG00000024157,ENSBTAG00000005275,ENSBTAG00000037381
GO:0051248	negative regulation of protein metabolic process	biological_process	0.38212	1	6	2727	31	18224	ENSBTAG00000024157,ENSBTAG00000005275,ENSBTAG00000037381,ENSBTAG00000003955,ENSBTAG00000009048,ENSBTAG00000022058
GO:0034227	tRNA thio-modification	biological_process	0.38249	1	2	2727	8	18224	ENSBTAG00000011103,ENSBTAG00000046162
GO:0005882	intermediate filament	cellular_component	0.38347	1	24	2727	203	18224	ENSBTAG00000009990,ENSBTAG00000007657,ENSBTAG00000007705,ENSBTAG00000050038,ENSBTAG00000014126,ENSBTAG00000045588,ENSBTAG00000040053,ENSBTAG00000016021,ENSBTAG00000002882,ENSBTAG00000021867,ENSBTAG00000046075,ENSBTAG00000030340,ENSBTAG00000011324,ENSBTAG00000019073,ENSBTAG00000005353,ENSBTAG00000017082,ENSBTAG00000030555,ENSBTAG00000026461,ENSBTAG00000011803,ENSBTAG00000019044,ENSBTAG00000001473,…
GO:0045111	intermediate filament cytoskeleton	cellular_component	0.38347	1	24	2727	203	18224	ENSBTAG00000030340,ENSBTAG00000011324,ENSBTAG00000021867,ENSBTAG00000046075,ENSBTAG00000040053,ENSBTAG00000016021,ENSBTAG00000002882,ENSBTAG00000007657,ENSBTAG00000009990,ENSBTAG00000050038,ENSBTAG00000014126,ENSBTAG00000007705,ENSBTAG00000045588,ENSBTAG00000000619,ENSBTAG00000003100,ENSBTAG00000001771,ENSBTAG00000019044,ENSBTAG00000001473,ENSBTAG00000026461,ENSBTAG00000011803,ENSBTAG00000019073,…
GO:0007591	molting cycle, chitin-based cuticle	biological_process	0.38365	1	2	2727	7	18224	ENSBTAG00000025443,ENSBTAG00000010244
GO:0008255	ecdysis-triggering hormone activity	molecular_function	0.38365	1	2	2727	7	18224	ENSBTAG00000025443,ENSBTAG00000010244
GO:0018990	ecdysis, chitin-based cuticle	biological_process	0.38365	1	2	2727	7	18224	ENSBTAG00000025443,ENSBTAG00000010244
GO:0022404	molting cycle process	biological_process	0.38365	1	2	2727	7	18224	ENSBTAG00000025443,ENSBTAG00000010244
GO:0042303	molting cycle	biological_process	0.38365	1	2	2727	7	18224	ENSBTAG00000025443,ENSBTAG00000010244
GO:0043242	negative regulation of protein complex disassembly	biological_process	0.38438	1	5	2727	23	18224	ENSBTAG00000004554,ENSBTAG00000004072,ENSBTAG00000051245,ENSBTAG00000021576,ENSBTAG00000008816
GO:0052547	regulation of peptidase activity	biological_process	0.38525	1	5	2727	27	18224	ENSBTAG00000024157,ENSBTAG00000037381,ENSBTAG00000009048,ENSBTAG00000024105,ENSBTAG00000022058
GO:0052548	regulation of endopeptidase activity	biological_process	0.38525	1	5	2727	27	18224	ENSBTAG00000037381,ENSBTAG00000024157,ENSBTAG00000024105,ENSBTAG00000022058,ENSBTAG00000009048
GO:0016757	transferase activity, transferring glycosyl groups	molecular_function	0.38531	1	54	2727	308	18224	ENSBTAG00000014564,ENSBTAG00000037523,ENSBTAG00000039326,ENSBTAG00000015743,ENSBTAG00000038062,ENSBTAG00000014514,ENSBTAG00000005523,ENSBTAG00000017672,ENSBTAG00000037710,ENSBTAG00000008248,ENSBTAG00000024814,ENSBTAG00000008167,ENSBTAG00000014661,ENSBTAG00000020481,ENSBTAG00000004291,ENSBTAG00000015058,ENSBTAG00000009266,ENSBTAG00000000837,ENSBTAG00000000275,ENSBTAG00000000703,ENSBTAG00000005197,…
GO:0008083	growth factor activity	molecular_function	0.38546	1	19	2727	115	18224	ENSBTAG00000025181,ENSBTAG00000005198,ENSBTAG00000014405,ENSBTAG00000054752,ENSBTAG00000005339,ENSBTAG00000005111,ENSBTAG00000001156,ENSBTAG00000024932,ENSBTAG00000038224,ENSBTAG00000053451,ENSBTAG00000008623,ENSBTAG00000019234,ENSBTAG00000050691,ENSBTAG00000020194,ENSBTAG00000012305,ENSBTAG00000014737,ENSBTAG00000005176,ENSBTAG00000003191,ENSBTAG00000015150
GO:0019988	charged-tRNA amino acid modification	biological_process	0.38564	1	2	2727	12	18224	ENSBTAG00000027375,ENSBTAG00000008319
GO:0043399	tRNA A64-2'-O-ribosylphosphate transferase activity	molecular_function	0.38564	1	2	2727	12	18224	ENSBTAG00000027375,ENSBTAG00000008319
GO:0046165	alcohol biosynthetic process	biological_process	0.38571	1	3	2727	15	18224	ENSBTAG00000004964,ENSBTAG00000031433,ENSBTAG00000001076
GO:0006231	dTMP biosynthetic process	biological_process	0.38613	1	1	2727	4	18224	ENSBTAG00000014367
GO:0009157	deoxyribonucleoside monophosphate biosynthetic process	biological_process	0.38613	1	1	2727	4	18224	ENSBTAG00000014367
GO:0009176	pyrimidine deoxyribonucleoside monophosphate metabolic process	biological_process	0.38613	1	1	2727	4	18224	ENSBTAG00000014367
GO:0009177	pyrimidine deoxyribonucleoside monophosphate biosynthetic process	biological_process	0.38613	1	1	2727	4	18224	ENSBTAG00000014367
GO:0009221	pyrimidine deoxyribonucleotide biosynthetic process	biological_process	0.38613	1	1	2727	4	18224	ENSBTAG00000014367
GO:0009263	deoxyribonucleotide biosynthetic process	biological_process	0.38613	1	1	2727	4	18224	ENSBTAG00000014367
GO:0009265	2'-deoxyribonucleotide biosynthetic process	biological_process	0.38613	1	1	2727	4	18224	ENSBTAG00000014367
GO:0042083	5,10-methylenetetrahydrofolate-dependent methyltransferase activity	molecular_function	0.38613	1	1	2727	4	18224	ENSBTAG00000014367
GO:0046073	dTMP metabolic process	biological_process	0.38613	1	1	2727	4	18224	ENSBTAG00000014367
GO:0046385	deoxyribose phosphate biosynthetic process	biological_process	0.38613	1	1	2727	4	18224	ENSBTAG00000014367
GO:0048878	chemical homeostasis	biological_process	0.38671	1	10	2727	64	18224	ENSBTAG00000030507,ENSBTAG00000037962,ENSBTAG00000025642,ENSBTAG00000016021,ENSBTAG00000050369,ENSBTAG00000001173,ENSBTAG00000009169,ENSBTAG00000037400,ENSBTAG00000055069,ENSBTAG00000019818
GO:0003950	NAD+ ADP-ribosyltransferase activity	molecular_function	0.3874	1	6	2727	25	18224	ENSBTAG00000008718,ENSBTAG00000001463,ENSBTAG00000001010,ENSBTAG00000008719,ENSBTAG00000000275,ENSBTAG00000000837
GO:0006364	rRNA processing	biological_process	0.38829	1	12	2727	71	18224	ENSBTAG00000020366,ENSBTAG00000016355,ENSBTAG00000000419,ENSBTAG00000010116,ENSBTAG00000009811,ENSBTAG00000017365,ENSBTAG00000026371,ENSBTAG00000012048,ENSBTAG00000017246,ENSBTAG00000000320,ENSBTAG00000019325,ENSBTAG00000005898
GO:0016072	rRNA metabolic process	biological_process	0.38829	1	12	2727	71	18224	ENSBTAG00000000320,ENSBTAG00000019325,ENSBTAG00000005898,ENSBTAG00000017246,ENSBTAG00000012048,ENSBTAG00000026371,ENSBTAG00000009811,ENSBTAG00000017365,ENSBTAG00000020366,ENSBTAG00000016355,ENSBTAG00000010116,ENSBTAG00000000419
GO:0019203	carbohydrate phosphatase activity	molecular_function	0.38832	1	2	2727	7	18224	ENSBTAG00000019554,ENSBTAG00000005672
GO:0050308	sugar-phosphatase activity	molecular_function	0.38832	1	2	2727	7	18224	ENSBTAG00000005672,ENSBTAG00000019554
GO:0033313	meiotic cell cycle checkpoint	biological_process	0.38909	1	1	2727	3	18224	ENSBTAG00000012944
GO:0040020	regulation of meiotic nuclear division	biological_process	0.38909	1	1	2727	3	18224	ENSBTAG00000012944
GO:0045835	negative regulation of meiotic nuclear division	biological_process	0.38909	1	1	2727	3	18224	ENSBTAG00000012944
GO:0051445	regulation of meiotic cell cycle	biological_process	0.38909	1	1	2727	3	18224	ENSBTAG00000012944
GO:0051447	negative regulation of meiotic cell cycle	biological_process	0.38909	1	1	2727	3	18224	ENSBTAG00000012944
GO:0051598	meiotic recombination checkpoint	biological_process	0.38909	1	1	2727	3	18224	ENSBTAG00000012944
GO:2000241	regulation of reproductive process	biological_process	0.38909	1	1	2727	3	18224	ENSBTAG00000012944
GO:2000242	negative regulation of reproductive process	biological_process	0.38909	1	1	2727	3	18224	ENSBTAG00000012944
GO:0005201	extracellular matrix structural constituent	molecular_function	0.39004	1	7	2727	25	18224	ENSBTAG00000047998,ENSBTAG00000025071,ENSBTAG00000013760,ENSBTAG00000000601,ENSBTAG00000025210,ENSBTAG00000013103,ENSBTAG00000019807
GO:0004826	phenylalanine-tRNA ligase activity	molecular_function	0.39073	1	2	2727	7	18224	ENSBTAG00000018072,ENSBTAG00000015980
GO:0009245	lipid A biosynthetic process	biological_process	0.39175	1	3	2727	10	18224	ENSBTAG00000004574,ENSBTAG00000008248,ENSBTAG00000011626
GO:0046493	lipid A metabolic process	biological_process	0.39175	1	3	2727	10	18224	ENSBTAG00000011626,ENSBTAG00000008248,ENSBTAG00000004574
GO:1901269	lipooligosaccharide metabolic process	biological_process	0.39175	1	3	2727	10	18224	ENSBTAG00000011626,ENSBTAG00000004574,ENSBTAG00000008248
GO:1901271	lipooligosaccharide biosynthetic process	biological_process	0.39175	1	3	2727	10	18224	ENSBTAG00000008248,ENSBTAG00000004574,ENSBTAG00000011626
GO:0005794	Golgi apparatus	cellular_component	0.39177	1	29	2727	150	18224	ENSBTAG00000017595,ENSBTAG00000009093,ENSBTAG00000036355,ENSBTAG00000014371,ENSBTAG00000009432,ENSBTAG00000007532,ENSBTAG00000009415,ENSBTAG00000002349,ENSBTAG00000004613,ENSBTAG00000013212,ENSBTAG00000014112,ENSBTAG00000050709,ENSBTAG00000051913,ENSBTAG00000018901,ENSBTAG00000020799,ENSBTAG00000003111,ENSBTAG00000008605,ENSBTAG00000031802,ENSBTAG00000015058,ENSBTAG00000024814,ENSBTAG00000018761,…
GO:0006063	uronic acid metabolic process	biological_process	0.39225	1	1	2727	3	18224	ENSBTAG00000032277
GO:0006064	glucuronate catabolic process	biological_process	0.39225	1	1	2727	3	18224	ENSBTAG00000032277
GO:0008880	glucuronate isomerase activity	molecular_function	0.39225	1	1	2727	3	18224	ENSBTAG00000032277
GO:0019585	glucuronate metabolic process	biological_process	0.39225	1	1	2727	3	18224	ENSBTAG00000032277
GO:0046365	monosaccharide catabolic process	biological_process	0.39225	1	1	2727	3	18224	ENSBTAG00000032277
GO:0005911	cell-cell junction	cellular_component	0.39284	1	3	2727	17	18224	ENSBTAG00000009121,ENSBTAG00000046672,ENSBTAG00000009297
GO:0000428	DNA-directed RNA polymerase complex	cellular_component	0.39298	1	16	2727	140	18224	ENSBTAG00000039307,ENSBTAG00000012538,ENSBTAG00000002644,ENSBTAG00000011275,ENSBTAG00000020552,ENSBTAG00000037400,ENSBTAG00000004257,ENSBTAG00000052955,ENSBTAG00000040133,ENSBTAG00000006273,ENSBTAG00000011001,ENSBTAG00000008607,ENSBTAG00000012943,ENSBTAG00000007035,ENSBTAG00000031886,ENSBTAG00000050532
GO:0030880	RNA polymerase complex	cellular_component	0.39298	1	16	2727	140	18224	ENSBTAG00000011001,ENSBTAG00000006273,ENSBTAG00000031886,ENSBTAG00000007035,ENSBTAG00000012943,ENSBTAG00000008607,ENSBTAG00000050532,ENSBTAG00000002644,ENSBTAG00000012538,ENSBTAG00000039307,ENSBTAG00000011275,ENSBTAG00000037400,ENSBTAG00000004257,ENSBTAG00000020552,ENSBTAG00000040133,ENSBTAG00000052955
GO:0055029	nuclear DNA-directed RNA polymerase complex	cellular_component	0.39298	1	16	2727	140	18224	ENSBTAG00000039307,ENSBTAG00000012538,ENSBTAG00000002644,ENSBTAG00000011275,ENSBTAG00000020552,ENSBTAG00000037400,ENSBTAG00000004257,ENSBTAG00000052955,ENSBTAG00000040133,ENSBTAG00000006273,ENSBTAG00000011001,ENSBTAG00000008607,ENSBTAG00000012943,ENSBTAG00000007035,ENSBTAG00000031886,ENSBTAG00000050532
GO:0003707	steroid hormone receptor activity	molecular_function	0.39331	1	5	2727	16	18224	ENSBTAG00000007159,ENSBTAG00000021941,ENSBTAG00000001478,ENSBTAG00000001173,ENSBTAG00000017540
GO:0016161	beta-amylase activity	molecular_function	0.39399	1	1	2727	2	18224	ENSBTAG00000000382
GO:0007530	sex determination	biological_process	0.39526	1	1	2727	2	18224	ENSBTAG00000002730
GO:0007531	mating type determination	biological_process	0.39526	1	1	2727	2	18224	ENSBTAG00000002730
GO:0007532	regulation of mating-type specific transcription, DNA-templated	biological_process	0.39526	1	1	2727	2	18224	ENSBTAG00000002730
GO:0008301	DNA binding, bending	molecular_function	0.39526	1	1	2727	2	18224	ENSBTAG00000002730
GO:0045165	cell fate commitment	biological_process	0.39526	1	1	2727	2	18224	ENSBTAG00000002730
GO:0045895	positive regulation of mating-type specific transcription, DNA-templated	biological_process	0.39526	1	1	2727	2	18224	ENSBTAG00000002730
GO:0072511	divalent inorganic cation transport	biological_process	0.39578	1	25	2727	139	18224	ENSBTAG00000004131,ENSBTAG00000003474,ENSBTAG00000053598,ENSBTAG00000009175,ENSBTAG00000020304,ENSBTAG00000050712,ENSBTAG00000020148,ENSBTAG00000009050,ENSBTAG00000039065,ENSBTAG00000052586,ENSBTAG00000054315,ENSBTAG00000022000,ENSBTAG00000046533,ENSBTAG00000013048,ENSBTAG00000018761,ENSBTAG00000021978,ENSBTAG00000006695,ENSBTAG00000034712,ENSBTAG00000009451,ENSBTAG00000025642,ENSBTAG00000001417,…
GO:0006029	proteoglycan metabolic process	biological_process	0.3958	1	2	2727	7	18224	ENSBTAG00000006209,ENSBTAG00000019644
GO:0015012	heparan sulfate proteoglycan biosynthetic process	biological_process	0.3958	1	2	2727	7	18224	ENSBTAG00000019644,ENSBTAG00000006209
GO:0030166	proteoglycan biosynthetic process	biological_process	0.3958	1	2	2727	7	18224	ENSBTAG00000019644,ENSBTAG00000006209
GO:0030201	heparan sulfate proteoglycan metabolic process	biological_process	0.3958	1	2	2727	7	18224	ENSBTAG00000019644,ENSBTAG00000006209
GO:0042254	ribosome biogenesis	biological_process	0.39595	1	15	2727	93	18224	ENSBTAG00000017486,ENSBTAG00000026371,ENSBTAG00000007728,ENSBTAG00000052574,ENSBTAG00000020366,ENSBTAG00000016355,ENSBTAG00000010116,ENSBTAG00000000419,ENSBTAG00000009811,ENSBTAG00000017365,ENSBTAG00000000320,ENSBTAG00000019325,ENSBTAG00000005898,ENSBTAG00000012048,ENSBTAG00000017246
GO:0004748	ribonucleoside-diphosphate reductase activity, thioredoxin disulfide as acceptor	molecular_function	0.39639	1	1	2727	3	18224	ENSBTAG00000004908
GO:0061731	ribonucleoside-diphosphate reductase activity	molecular_function	0.39639	1	1	2727	3	18224	ENSBTAG00000004908
GO:0055065	metal ion homeostasis	biological_process	0.39699	1	8	2727	54	18224	ENSBTAG00000025642,ENSBTAG00000037962,ENSBTAG00000050369,ENSBTAG00000030507,ENSBTAG00000055069,ENSBTAG00000019818,ENSBTAG00000001173,ENSBTAG00000037400
GO:0031225	anchored component of membrane	cellular_component	0.39707	1	3	2727	11	18224	ENSBTAG00000021777,ENSBTAG00000047474,ENSBTAG00000019183
GO:0048646	anatomical structure formation involved in morphogenesis	biological_process	0.39719	1	14	2727	69	18224	ENSBTAG00000040190,ENSBTAG00000012575,ENSBTAG00000000496,ENSBTAG00000020445,ENSBTAG00000048957,ENSBTAG00000017281,ENSBTAG00000006771,ENSBTAG00000009587,ENSBTAG00000019750,ENSBTAG00000016525,ENSBTAG00000047648,ENSBTAG00000000260,ENSBTAG00000004608,ENSBTAG00000009048
GO:0015321	sodium-dependent phosphate transmembrane transporter activity	molecular_function	0.39758	1	1	2727	5	18224	ENSBTAG00000001545
GO:0044341	sodium-dependent phosphate transport	biological_process	0.39758	1	1	2727	5	18224	ENSBTAG00000001545
GO:0008170	N-methyltransferase activity	molecular_function	0.39783	1	9	2727	43	18224	ENSBTAG00000019325,ENSBTAG00000046838,ENSBTAG00000009665,ENSBTAG00000011715,ENSBTAG00000012148,ENSBTAG00000013136,ENSBTAG00000002948,ENSBTAG00000001417,ENSBTAG00000010210
GO:0030162	regulation of proteolysis	biological_process	0.39804	1	5	2727	28	18224	ENSBTAG00000037381,ENSBTAG00000024157,ENSBTAG00000024105,ENSBTAG00000022058,ENSBTAG00000009048
GO:0051493	regulation of cytoskeleton organization	biological_process	0.39903	1	12	2727	73	18224	ENSBTAG00000011532,ENSBTAG00000021576,ENSBTAG00000008816,ENSBTAG00000051245,ENSBTAG00000010880,ENSBTAG00000009958,ENSBTAG00000004554,ENSBTAG00000020099,ENSBTAG00000004072,ENSBTAG00000003990,ENSBTAG00000044184,ENSBTAG00000005345
GO:0015095	magnesium ion transmembrane transporter activity	molecular_function	0.39924	1	2	2727	8	18224	ENSBTAG00000013048,ENSBTAG00000018761
GO:0015693	magnesium ion transport	biological_process	0.39924	1	2	2727	8	18224	ENSBTAG00000018761,ENSBTAG00000013048
GO:0030269	tetrahydromethanopterin S-methyltransferase activity	molecular_function	0.40018	1	3	2727	12	18224	ENSBTAG00000014357,ENSBTAG00000011310,ENSBTAG00000045923
GO:0042086	5-methyl-5,6,7,8-tetrahydromethanopterin-dependent methyltransferase activity	molecular_function	0.40018	1	3	2727	12	18224	ENSBTAG00000011310,ENSBTAG00000014357,ENSBTAG00000045923
GO:0009678	hydrogen-translocating pyrophosphatase activity	molecular_function	0.40071	1	1	2727	1	18224	ENSBTAG00000012846
GO:0044403	symbiont process	biological_process	0.40081	1	84	2727	508	18224	ENSBTAG00000020551,ENSBTAG00000048501,ENSBTAG00000004958,ENSBTAG00000015181,ENSBTAG00000002277,ENSBTAG00000002904,ENSBTAG00000012943,ENSBTAG00000054592,ENSBTAG00000002252,ENSBTAG00000052174,ENSBTAG00000002883,ENSBTAG00000004206,ENSBTAG00000010647,ENSBTAG00000027201,ENSBTAG00000053899,ENSBTAG00000045588,ENSBTAG00000011344,ENSBTAG00000048434,ENSBTAG00000001492,ENSBTAG00000013736,ENSBTAG00000013078,…
GO:0015631	tubulin binding	molecular_function	0.40088	1	27	2727	146	18224	ENSBTAG00000017512,ENSBTAG00000004171,ENSBTAG00000016078,ENSBTAG00000015839,ENSBTAG00000007520,ENSBTAG00000027197,ENSBTAG00000012079,ENSBTAG00000007694,ENSBTAG00000021874,ENSBTAG00000012921,ENSBTAG00000010880,ENSBTAG00000011532,ENSBTAG00000009035,ENSBTAG00000032887,ENSBTAG00000012881,ENSBTAG00000031433,ENSBTAG00000040058,ENSBTAG00000004617,ENSBTAG00000021904,ENSBTAG00000000939,ENSBTAG00000018125,…
GO:0006073	cellular glucan metabolic process	biological_process	0.40124	1	3	2727	18	18224	ENSBTAG00000004864,ENSBTAG00000004291,ENSBTAG00000011803
GO:0044042	glucan metabolic process	biological_process	0.40124	1	3	2727	18	18224	ENSBTAG00000004291,ENSBTAG00000004864,ENSBTAG00000011803
GO:0044428	nuclear part	cellular_component	0.40139	1	93	2727	608	18224	ENSBTAG00000047998,ENSBTAG00000018658,ENSBTAG00000007728,ENSBTAG00000002644,ENSBTAG00000019275,ENSBTAG00000021769,ENSBTAG00000020433,ENSBTAG00000040133,ENSBTAG00000013277,ENSBTAG00000013562,ENSBTAG00000019289,ENSBTAG00000015630,ENSBTAG00000011567,ENSBTAG00000020552,ENSBTAG00000005455,ENSBTAG00000021521,ENSBTAG00000010613,ENSBTAG00000002349,ENSBTAG00000011001,ENSBTAG00000016411,ENSBTAG00000002512,…
GO:0016433	rRNA (adenine) methyltransferase activity	molecular_function	0.40142	1	1	2727	2	18224	ENSBTAG00000011922
GO:0042626	ATPase activity, coupled to transmembrane movement of substances	molecular_function	0.4017	1	20	2727	94	18224	ENSBTAG00000008464,ENSBTAG00000001305,ENSBTAG00000010927,ENSBTAG00000021090,ENSBTAG00000009698,ENSBTAG00000054008,ENSBTAG00000005997,ENSBTAG00000032603,ENSBTAG00000017339,ENSBTAG00000008953,ENSBTAG00000009552,ENSBTAG00000020551,ENSBTAG00000014059,ENSBTAG00000026070,ENSBTAG00000006589,ENSBTAG00000015666,ENSBTAG00000047383,ENSBTAG00000047764,ENSBTAG00000046041,ENSBTAG00000007823
GO:0043492	ATPase activity, coupled to movement of substances	molecular_function	0.4017	1	20	2727	94	18224	ENSBTAG00000047383,ENSBTAG00000014059,ENSBTAG00000006589,ENSBTAG00000026070,ENSBTAG00000015666,ENSBTAG00000009552,ENSBTAG00000020551,ENSBTAG00000046041,ENSBTAG00000007823,ENSBTAG00000047764,ENSBTAG00000010927,ENSBTAG00000001305,ENSBTAG00000008464,ENSBTAG00000032603,ENSBTAG00000017339,ENSBTAG00000008953,ENSBTAG00000005997,ENSBTAG00000009698,ENSBTAG00000021090,ENSBTAG00000054008
GO:0003964	RNA-directed DNA polymerase activity	molecular_function	0.40232	1	2	2727	8	18224	ENSBTAG00000000253,ENSBTAG00000009984
GO:0046873	metal ion transmembrane transporter activity	molecular_function	0.40342	1	83	2727	474	18224	ENSBTAG00000018249,ENSBTAG00000018245,ENSBTAG00000004870,ENSBTAG00000020148,ENSBTAG00000050712,ENSBTAG00000010116,ENSBTAG00000037962,ENSBTAG00000001948,ENSBTAG00000052586,ENSBTAG00000046533,ENSBTAG00000013048,ENSBTAG00000002029,ENSBTAG00000051978,ENSBTAG00000037616,ENSBTAG00000037400,ENSBTAG00000020192,ENSBTAG00000013422,ENSBTAG00000004588,ENSBTAG00000003749,ENSBTAG00000037799,ENSBTAG00000015976,…
GO:0009888	tissue development	biological_process	0.40364	1	14	2727	79	18224	ENSBTAG00000009048,ENSBTAG00000049010,ENSBTAG00000004608,ENSBTAG00000021024,ENSBTAG00000019750,ENSBTAG00000009587,ENSBTAG00000048957,ENSBTAG00000017281,ENSBTAG00000020445,ENSBTAG00000006771,ENSBTAG00000001712,ENSBTAG00000040190,ENSBTAG00000011715,ENSBTAG00000012575
GO:0006605	protein targeting	biological_process	0.40364	1	18	2727	107	18224	ENSBTAG00000003531,ENSBTAG00000014788,ENSBTAG00000047254,ENSBTAG00000022185,ENSBTAG00000027464,ENSBTAG00000009617,ENSBTAG00000017411,ENSBTAG00000044061,ENSBTAG00000008401,ENSBTAG00000013468,ENSBTAG00000037510,ENSBTAG00000035915,ENSBTAG00000039682,ENSBTAG00000014840,ENSBTAG00000006152,ENSBTAG00000017157,ENSBTAG00000008953,ENSBTAG00000020552
GO:0061630	ubiquitin protein ligase activity	molecular_function	0.40412	1	13	2727	81	18224	ENSBTAG00000002224,ENSBTAG00000002615,ENSBTAG00000008816,ENSBTAG00000009958,ENSBTAG00000008131,ENSBTAG00000001503,ENSBTAG00000014017,ENSBTAG00000008684,ENSBTAG00000035744,ENSBTAG00000021521,ENSBTAG00000004964,ENSBTAG00000046418,ENSBTAG00000050028
GO:0061659	ubiquitin-like protein ligase activity	molecular_function	0.40412	1	13	2727	81	18224	ENSBTAG00000008131,ENSBTAG00000001503,ENSBTAG00000014017,ENSBTAG00000002615,ENSBTAG00000002224,ENSBTAG00000008816,ENSBTAG00000009958,ENSBTAG00000046418,ENSBTAG00000004964,ENSBTAG00000050028,ENSBTAG00000008684,ENSBTAG00000035744,ENSBTAG00000021521
GO:0098799	outer mitochondrial membrane protein complex	cellular_component	0.40485	1	5	2727	35	18224	ENSBTAG00000013468,ENSBTAG00000020466,ENSBTAG00000006152,ENSBTAG00000037510,ENSBTAG00000051923
GO:0033013	tetrapyrrole metabolic process	biological_process	0.4057	1	18	2727	99	18224	ENSBTAG00000038132,ENSBTAG00000010002,ENSBTAG00000002049,ENSBTAG00000008307,ENSBTAG00000049411,ENSBTAG00000002082,ENSBTAG00000020552,ENSBTAG00000051245,ENSBTAG00000013912,ENSBTAG00000002349,ENSBTAG00000030979,ENSBTAG00000014855,ENSBTAG00000001219,ENSBTAG00000005795,ENSBTAG00000017105,ENSBTAG00000005766,ENSBTAG00000048271,ENSBTAG00000008125
GO:0042147	retrograde transport, endosome to Golgi	biological_process	0.40595	1	1	2727	3	18224	ENSBTAG00000002493
GO:0046173	polyol biosynthetic process	biological_process	0.40601	1	2	2727	8	18224	ENSBTAG00000031433,ENSBTAG00000004964
GO:0043228	non-membrane-bounded organelle	cellular_component	0.40787	1	168	2727	1237	18224	ENSBTAG00000012498,ENSBTAG00000013078,ENSBTAG00000006767,ENSBTAG00000016140,ENSBTAG00000002176,ENSBTAG00000001120,ENSBTAG00000030340,ENSBTAG00000004509,ENSBTAG00000022509,ENSBTAG00000008816,ENSBTAG00000005345,ENSBTAG00000013736,ENSBTAG00000022158,ENSBTAG00000004106,ENSBTAG00000054753,ENSBTAG00000004976,ENSBTAG00000046838,ENSBTAG00000016598,ENSBTAG00000011803,ENSBTAG00000010360,ENSBTAG00000049566,…
GO:0044764	multi-organism cellular process	biological_process	0.4088	1	17	2727	115	18224	ENSBTAG00000053518,ENSBTAG00000015986,ENSBTAG00000016073,ENSBTAG00000000579,ENSBTAG00000017785,ENSBTAG00000021901,ENSBTAG00000005754,ENSBTAG00000017404,ENSBTAG00000018260,ENSBTAG00000003239,ENSBTAG00000002277,ENSBTAG00000015333,ENSBTAG00000051730,ENSBTAG00000019175,ENSBTAG00000004165,ENSBTAG00000048795,ENSBTAG00000004206
GO:0010498	proteasomal protein catabolic process	biological_process	0.40976	1	3	2727	16	18224	ENSBTAG00000012675,ENSBTAG00000035995,ENSBTAG00000010464
GO:0030282	bone mineralization	biological_process	0.40995	1	1	2727	1	18224	ENSBTAG00000021024
GO:0030500	regulation of bone mineralization	biological_process	0.40995	1	1	2727	1	18224	ENSBTAG00000021024
GO:0046848	hydroxyapatite binding	molecular_function	0.40995	1	1	2727	1	18224	ENSBTAG00000021024
GO:0004367	glycerol-3-phosphate dehydrogenase [NAD+] activity	molecular_function	0.41016	1	1	2727	4	18224	ENSBTAG00000009826
GO:0003942	N-acetyl-gamma-glutamyl-phosphate reductase activity	molecular_function	0.41065	1	1	2727	3	18224	ENSBTAG00000019107
GO:0004476	mannose-6-phosphate isomerase activity	molecular_function	0.41119	1	1	2727	2	18224	ENSBTAG00000004165
GO:0042618	poly-hydroxybutyrate metabolic process	biological_process	0.41119	1	1	2727	2	18224	ENSBTAG00000010360
GO:0042619	poly-hydroxybutyrate biosynthetic process	biological_process	0.41119	1	1	2727	2	18224	ENSBTAG00000010360
GO:1901440	poly(hydroxyalkanoate) metabolic process	biological_process	0.41119	1	1	2727	2	18224	ENSBTAG00000010360
GO:1901441	poly(hydroxyalkanoate) biosynthetic process	biological_process	0.41119	1	1	2727	2	18224	ENSBTAG00000010360
GO:0008168	methyltransferase activity	molecular_function	0.41202	1	43	2727	255	18224	ENSBTAG00000011922,ENSBTAG00000049122,ENSBTAG00000001417,ENSBTAG00000045744,ENSBTAG00000013136,ENSBTAG00000002948,ENSBTAG00000014455,ENSBTAG00000018868,ENSBTAG00000009665,ENSBTAG00000014367,ENSBTAG00000017885,ENSBTAG00000018986,ENSBTAG00000019516,ENSBTAG00000014357,ENSBTAG00000032519,ENSBTAG00000005479,ENSBTAG00000011715,ENSBTAG00000050386,ENSBTAG00000012048,ENSBTAG00000020546,ENSBTAG00000020243,…
GO:0005245	voltage-gated calcium channel activity	molecular_function	0.41207	1	2	2727	6	18224	ENSBTAG00000022000,ENSBTAG00000009451
GO:0002429	immune response-activating cell surface receptor signaling pathway	biological_process	0.41282	1	2	2727	11	18224	ENSBTAG00000023144,ENSBTAG00000017750
GO:0002757	immune response-activating signal transduction	biological_process	0.41282	1	2	2727	11	18224	ENSBTAG00000017750,ENSBTAG00000023144
GO:0002768	immune response-regulating cell surface receptor signaling pathway	biological_process	0.41282	1	2	2727	11	18224	ENSBTAG00000023144,ENSBTAG00000017750
GO:0050851	antigen receptor-mediated signaling pathway	biological_process	0.41282	1	2	2727	11	18224	ENSBTAG00000023144,ENSBTAG00000017750
GO:0004609	phosphatidylserine decarboxylase activity	molecular_function	0.41291	1	1	2727	2	18224	ENSBTAG00000015487
GO:0008811	chloramphenicol O-acetyltransferase activity	molecular_function	0.41349	1	1	2727	2	18224	ENSBTAG00000009266
GO:0019901	protein kinase binding	molecular_function	0.41438	1	6	2727	35	18224	ENSBTAG00000011772,ENSBTAG00000017847,ENSBTAG00000011699,ENSBTAG00000000561,ENSBTAG00000031950,ENSBTAG00000021523
GO:0016831	carboxy-lyase activity	molecular_function	0.41637	1	13	2727	72	18224	ENSBTAG00000004801,ENSBTAG00000020551,ENSBTAG00000012961,ENSBTAG00000010210,ENSBTAG00000015487,ENSBTAG00000009984,ENSBTAG00000013422,ENSBTAG00000020869,ENSBTAG00000001219,ENSBTAG00000003196,ENSBTAG00000007131,ENSBTAG00000013727,ENSBTAG00000002029
GO:0005186	pheromone activity	molecular_function	0.41677	1	4	2727	16	18224	ENSBTAG00000016206,ENSBTAG00000009679,ENSBTAG00000050861,ENSBTAG00000024075
GO:0031047	gene silencing by RNA	biological_process	0.41688	1	1	2727	3	18224	ENSBTAG00000019545
GO:0005730	nucleolus	cellular_component	0.417	1	3	2727	18	18224	ENSBTAG00000007728,ENSBTAG00000017365,ENSBTAG00000020366
GO:0004838	L-tyrosine:2-oxoglutarate aminotransferase activity	molecular_function	0.41772	1	1	2727	2	18224	ENSBTAG00000002214
GO:0070547	L-tyrosine aminotransferase activity	molecular_function	0.41772	1	1	2727	2	18224	ENSBTAG00000002214
GO:0005199	structural constituent of cell wall	molecular_function	0.41794	1	1	2727	3	18224	ENSBTAG00000008523
GO:0015399	primary active transmembrane transporter activity	molecular_function	0.41818	1	21	2727	99	18224	ENSBTAG00000008953,ENSBTAG00000017339,ENSBTAG00000032603,ENSBTAG00000005997,ENSBTAG00000054008,ENSBTAG00000009698,ENSBTAG00000021090,ENSBTAG00000010927,ENSBTAG00000001305,ENSBTAG00000008464,ENSBTAG00000007823,ENSBTAG00000046041,ENSBTAG00000047764,ENSBTAG00000012846,ENSBTAG00000047383,ENSBTAG00000026070,ENSBTAG00000015666,ENSBTAG00000006589,ENSBTAG00000014059,ENSBTAG00000020551,ENSBTAG00000009552
GO:0015405	P-P-bond-hydrolysis-driven transmembrane transporter activity	molecular_function	0.41818	1	21	2727	99	18224	ENSBTAG00000010927,ENSBTAG00000008464,ENSBTAG00000001305,ENSBTAG00000005997,ENSBTAG00000032603,ENSBTAG00000017339,ENSBTAG00000008953,ENSBTAG00000009698,ENSBTAG00000021090,ENSBTAG00000054008,ENSBTAG00000047383,ENSBTAG00000012846,ENSBTAG00000009552,ENSBTAG00000020551,ENSBTAG00000014059,ENSBTAG00000026070,ENSBTAG00000015666,ENSBTAG00000006589,ENSBTAG00000046041,ENSBTAG00000007823,ENSBTAG00000047764
GO:0003785	actin monomer binding	molecular_function	0.4183	1	1	2727	9	18224	ENSBTAG00000038488
GO:0006352	DNA-templated transcription, initiation	biological_process	0.41855	1	25	2727	222	18224	ENSBTAG00000017189,ENSBTAG00000053627,ENSBTAG00000015836,ENSBTAG00000050532,ENSBTAG00000000895,ENSBTAG00000033315,ENSBTAG00000012943,ENSBTAG00000007035,ENSBTAG00000031886,ENSBTAG00000008607,ENSBTAG00000010659,ENSBTAG00000019808,ENSBTAG00000047531,ENSBTAG00000017365,ENSBTAG00000004078,ENSBTAG00000039213,ENSBTAG00000011001,ENSBTAG00000040133,ENSBTAG00000052955,ENSBTAG00000004257,ENSBTAG00000032453,…
GO:0016842	amidine-lyase activity	molecular_function	0.41873	1	1	2727	3	18224	ENSBTAG00000018513
GO:0030682	evasion or tolerance of host defense response	biological_process	0.41902	1	3	2727	15	18224	ENSBTAG00000009617,ENSBTAG00000015074,ENSBTAG00000015419
GO:0051807	evasion or tolerance of defense response of other organism involved in symbiotic interaction	biological_process	0.41902	1	3	2727	15	18224	ENSBTAG00000015419,ENSBTAG00000015074,ENSBTAG00000009617
GO:0022414	reproductive process	biological_process	0.41903	1	46	2727	267	18224	ENSBTAG00000031579,ENSBTAG00000054151,ENSBTAG00000039682,ENSBTAG00000003255,ENSBTAG00000014645,ENSBTAG00000017971,ENSBTAG00000031802,ENSBTAG00000045877,ENSBTAG00000048966,ENSBTAG00000017850,ENSBTAG00000012575,ENSBTAG00000017281,ENSBTAG00000016206,ENSBTAG00000002730,ENSBTAG00000022150,ENSBTAG00000018689,ENSBTAG00000040490,ENSBTAG00000016078,ENSBTAG00000020799,ENSBTAG00000009245,ENSBTAG00000003928,…
GO:1903509	liposaccharide metabolic process	biological_process	0.41939	1	14	2727	71	18224	ENSBTAG00000011626,ENSBTAG00000005197,ENSBTAG00000012097,ENSBTAG00000008248,ENSBTAG00000008126,ENSBTAG00000018248,ENSBTAG00000025642,ENSBTAG00000004269,ENSBTAG00000004574,ENSBTAG00000022991,ENSBTAG00000033182,ENSBTAG00000011620,ENSBTAG00000004554,ENSBTAG00000007646
GO:0016679	oxidoreductase activity, acting on diphenols and related substances as donors	molecular_function	0.41964	1	8	2727	52	18224	ENSBTAG00000013391,ENSBTAG00000017594,ENSBTAG00000001879,ENSBTAG00000015037,ENSBTAG00000026788,ENSBTAG00000003749,ENSBTAG00000026403,ENSBTAG00000024539
GO:0003989	acetyl-CoA carboxylase activity	molecular_function	0.41967	1	2	2727	6	18224	ENSBTAG00000022058,ENSBTAG00000009611
GO:0016421	CoA carboxylase activity	molecular_function	0.41967	1	2	2727	6	18224	ENSBTAG00000022058,ENSBTAG00000009611
GO:0016885	ligase activity, forming carbon-carbon bonds	molecular_function	0.41967	1	2	2727	6	18224	ENSBTAG00000009611,ENSBTAG00000022058
GO:0031984	organelle subcompartment	cellular_component	0.42002	1	29	2727	181	18224	ENSBTAG00000003111,ENSBTAG00000011187,ENSBTAG00000004613,ENSBTAG00000011882,ENSBTAG00000005785,ENSBTAG00000006085,ENSBTAG00000005124,ENSBTAG00000014371,ENSBTAG00000009432,ENSBTAG00000000874,ENSBTAG00000004554,ENSBTAG00000009617,ENSBTAG00000016441,ENSBTAG00000020750,ENSBTAG00000002639,ENSBTAG00000005138,ENSBTAG00000036355,ENSBTAG00000008126,ENSBTAG00000013644,ENSBTAG00000025642,ENSBTAG00000011823,…
GO:0052636	arabinosyltransferase activity	molecular_function	0.42009	1	1	2727	2	18224	ENSBTAG00000015333
GO:0071766	Actinobacterium-type cell wall biogenesis	biological_process	0.42009	1	1	2727	2	18224	ENSBTAG00000015333
GO:0000981	DNA-binding transcription factor activity, RNA polymerase II-specific	molecular_function	0.42045	1	3	2727	13	18224	ENSBTAG00000017540,ENSBTAG00000001478,ENSBTAG00000011283
GO:0007548	sex differentiation	biological_process	0.42167	1	2	2727	8	18224	ENSBTAG00000031917,ENSBTAG00000025181
GO:0050661	NADP binding	molecular_function	0.42257	1	6	2727	36	18224	ENSBTAG00000013337,ENSBTAG00000005766,ENSBTAG00000015086,ENSBTAG00000007665,ENSBTAG00000002349,ENSBTAG00000019512
GO:0000776	kinetochore	cellular_component	0.42282	1	17	2727	107	18224	ENSBTAG00000015014,ENSBTAG00000011236,ENSBTAG00000000040,ENSBTAG00000014112,ENSBTAG00000005353,ENSBTAG00000011532,ENSBTAG00000010880,ENSBTAG00000031950,ENSBTAG00000018125,ENSBTAG00000017716,ENSBTAG00000001551,ENSBTAG00000053735,ENSBTAG00000027875,ENSBTAG00000000211,ENSBTAG00000013277,ENSBTAG00000017139,ENSBTAG00000015198
GO:0019220	regulation of phosphate metabolic process	biological_process	0.42332	1	7	2727	35	18224	ENSBTAG00000009357,ENSBTAG00000009169,ENSBTAG00000005275,ENSBTAG00000016021,ENSBTAG00000012991,ENSBTAG00000016549,ENSBTAG00000026586
GO:0051174	regulation of phosphorus metabolic process	biological_process	0.42332	1	7	2727	35	18224	ENSBTAG00000016021,ENSBTAG00000012991,ENSBTAG00000016549,ENSBTAG00000026586,ENSBTAG00000009357,ENSBTAG00000009169,ENSBTAG00000005275
GO:0000062	fatty-acyl-CoA binding	molecular_function	0.4238	1	4	2727	16	18224	ENSBTAG00000046502,ENSBTAG00000013128,ENSBTAG00000019090,ENSBTAG00000017278
GO:1901567	fatty acid derivative binding	molecular_function	0.4238	1	4	2727	16	18224	ENSBTAG00000046502,ENSBTAG00000013128,ENSBTAG00000019090,ENSBTAG00000017278
GO:0047750	cholestenol delta-isomerase activity	molecular_function	0.42415	1	1	2727	6	18224	ENSBTAG00000009287
GO:0003924	GTPase activity	molecular_function	0.42421	1	62	2727	382	18224	ENSBTAG00000004291,ENSBTAG00000047223,ENSBTAG00000034712,ENSBTAG00000032603,ENSBTAG00000005997,ENSBTAG00000033449,ENSBTAG00000017624,ENSBTAG00000000948,ENSBTAG00000032021,ENSBTAG00000008464,ENSBTAG00000037510,ENSBTAG00000002174,ENSBTAG00000000698,ENSBTAG00000030974,ENSBTAG00000047764,ENSBTAG00000013311,ENSBTAG00000004131,ENSBTAG00000003794,ENSBTAG00000052413,ENSBTAG00000040331,ENSBTAG00000046533,…
GO:0006120	mitochondrial electron transport, NADH to ubiquinone	biological_process	0.42438	1	2	2727	8	18224	ENSBTAG00000011922,ENSBTAG00000013242
GO:0005230	extracellular ligand-gated ion channel activity	molecular_function	0.42452	1	20	2727	83	18224	ENSBTAG00000005800,ENSBTAG00000011723,ENSBTAG00000000376,ENSBTAG00000011480,ENSBTAG00000013422,ENSBTAG00000021764,ENSBTAG00000033153,ENSBTAG00000003392,ENSBTAG00000011833,ENSBTAG00000007517,ENSBTAG00000019623,ENSBTAG00000002252,ENSBTAG00000017209,ENSBTAG00000018445,ENSBTAG00000004908,ENSBTAG00000032527,ENSBTAG00000019732,ENSBTAG00000017021,ENSBTAG00000004775,ENSBTAG00000046413
GO:0004176	ATP-dependent peptidase activity	molecular_function	0.42516	1	2	2727	8	18224	ENSBTAG00000002615,ENSBTAG00000047191
GO:0022603	regulation of anatomical structure morphogenesis	biological_process	0.42569	1	6	2727	29	18224	ENSBTAG00000000260,ENSBTAG00000009958,ENSBTAG00000003990,ENSBTAG00000047648,ENSBTAG00000010485,ENSBTAG00000016525
GO:0071944	cell periphery	cellular_component	0.42606	1	89	2727	523	18224	ENSBTAG00000020616,ENSBTAG00000004291,ENSBTAG00000048718,ENSBTAG00000014676,ENSBTAG00000011643,ENSBTAG00000018088,ENSBTAG00000051245,ENSBTAG00000009048,ENSBTAG00000014051,ENSBTAG00000037710,ENSBTAG00000020233,ENSBTAG00000006771,ENSBTAG00000009942,ENSBTAG00000015986,ENSBTAG00000031001,ENSBTAG00000019750,ENSBTAG00000040147,ENSBTAG00000039732,ENSBTAG00000004608,ENSBTAG00000003509,ENSBTAG00000015836,…
GO:0004540	ribonuclease activity	molecular_function	0.42696	1	17	2727	82	18224	ENSBTAG00000014453,ENSBTAG00000016760,ENSBTAG00000037980,ENSBTAG00000014494,ENSBTAG00000018097,ENSBTAG00000016355,ENSBTAG00000004940,ENSBTAG00000005427,ENSBTAG00000005915,ENSBTAG00000001862,ENSBTAG00000012852,ENSBTAG00000008937,ENSBTAG00000004990,ENSBTAG00000017165,ENSBTAG00000046413,ENSBTAG00000014412,ENSBTAG00000000322
GO:0009247	glycolipid biosynthetic process	biological_process	0.42791	1	10	2727	50	18224	ENSBTAG00000011620,ENSBTAG00000004554,ENSBTAG00000007646,ENSBTAG00000022991,ENSBTAG00000004574,ENSBTAG00000033182,ENSBTAG00000008126,ENSBTAG00000025642,ENSBTAG00000011626,ENSBTAG00000008248
GO:0046467	membrane lipid biosynthetic process	biological_process	0.42791	1	10	2727	50	18224	ENSBTAG00000008248,ENSBTAG00000011626,ENSBTAG00000025642,ENSBTAG00000008126,ENSBTAG00000004574,ENSBTAG00000022991,ENSBTAG00000033182,ENSBTAG00000004554,ENSBTAG00000007646,ENSBTAG00000011620
GO:0044255	cellular lipid metabolic process	biological_process	0.42835	1	44	2727	230	18224	ENSBTAG00000015487,ENSBTAG00000004269,ENSBTAG00000015086,ENSBTAG00000016679,ENSBTAG00000031433,ENSBTAG00000052796,ENSBTAG00000012097,ENSBTAG00000015073,ENSBTAG00000007646,ENSBTAG00000049685,ENSBTAG00000033182,ENSBTAG00000051845,ENSBTAG00000002566,ENSBTAG00000018248,ENSBTAG00000014855,ENSBTAG00000013912,ENSBTAG00000010365,ENSBTAG00000003759,ENSBTAG00000018283,ENSBTAG00000021924,ENSBTAG00000004297,…
GO:0070851	growth factor receptor binding	molecular_function	0.4295	1	4	2727	19	18224	ENSBTAG00000015150,ENSBTAG00000001156,ENSBTAG00000012305,ENSBTAG00000014405
GO:0008677	2-dehydropantoate 2-reductase activity	molecular_function	0.43061	1	3	2727	14	18224	ENSBTAG00000007723,ENSBTAG00000038132,ENSBTAG00000007946
GO:0004022	alcohol dehydrogenase (NAD) activity	molecular_function	0.43108	1	1	2727	3	18224	ENSBTAG00000000149
GO:0015945	methanol metabolic process	biological_process	0.43108	1	1	2727	3	18224	ENSBTAG00000000149
GO:0015946	methanol oxidation	biological_process	0.43108	1	1	2727	3	18224	ENSBTAG00000000149
GO:0034308	primary alcohol metabolic process	biological_process	0.43108	1	1	2727	3	18224	ENSBTAG00000000149
GO:0001067	regulatory region nucleic acid binding	molecular_function	0.43132	1	3	2727	15	18224	ENSBTAG00000000807,ENSBTAG00000011283,ENSBTAG00000005812
GO:0044212	transcription regulatory region DNA binding	molecular_function	0.43132	1	3	2727	15	18224	ENSBTAG00000000807,ENSBTAG00000011283,ENSBTAG00000005812
GO:0090305	nucleic acid phosphodiester bond hydrolysis	biological_process	0.43148	1	2	2727	5	18224	ENSBTAG00000016355,ENSBTAG00000054151
GO:0070069	cytochrome complex	cellular_component	0.43152	1	6	2727	41	18224	ENSBTAG00000010930,ENSBTAG00000000897,ENSBTAG00000001879,ENSBTAG00000024633,ENSBTAG00000046328,ENSBTAG00000012788
GO:0003994	aconitate hydratase activity	molecular_function	0.43214	1	1	2727	3	18224	ENSBTAG00000006273
GO:0006890	retrograde vesicle-mediated transport, Golgi to ER	biological_process	0.43241	1	2	2727	6	18224	ENSBTAG00000005828,ENSBTAG00000014081
GO:0050793	regulation of developmental process	biological_process	0.43273	1	11	2727	56	18224	ENSBTAG00000018869,ENSBTAG00000016525,ENSBTAG00000047648,ENSBTAG00000021972,ENSBTAG00000021024,ENSBTAG00000000260,ENSBTAG00000009958,ENSBTAG00000003990,ENSBTAG00000010485,ENSBTAG00000008817,ENSBTAG00000027181
GO:0030688	preribosome, small subunit precursor	cellular_component	0.43326	1	1	2727	3	18224	ENSBTAG00000010116
GO:0009162	deoxyribonucleoside monophosphate metabolic process	biological_process	0.43341	1	1	2727	6	18224	ENSBTAG00000014367
GO:0030915	Smc5-Smc6 complex	cellular_component	0.43356	1	1	2727	3	18224	ENSBTAG00000002176
GO:0106068	SUMO ligase complex	cellular_component	0.43356	1	1	2727	3	18224	ENSBTAG00000002176
GO:0016759	cellulose synthase activity	molecular_function	0.43356	1	1	2727	3	18224	ENSBTAG00000004864
GO:0016760	cellulose synthase (UDP-forming) activity	molecular_function	0.43356	1	1	2727	3	18224	ENSBTAG00000004864
GO:0032559	adenyl ribonucleotide binding	molecular_function	0.4341	1	297	2727	1538	18224	ENSBTAG00000012852,ENSBTAG00000002015,ENSBTAG00000021364,ENSBTAG00000017430,ENSBTAG00000012509,ENSBTAG00000010647,ENSBTAG00000007932,ENSBTAG00000012921,ENSBTAG00000012024,ENSBTAG00000010312,ENSBTAG00000035915,ENSBTAG00000011279,ENSBTAG00000022509,ENSBTAG00000007315,ENSBTAG00000013078,ENSBTAG00000019217,ENSBTAG00000021372,ENSBTAG00000020904,ENSBTAG00000020780,ENSBTAG00000002287,ENSBTAG00000017636,…
GO:0005581	collagen trimer	cellular_component	0.43415	1	6	2727	22	18224	ENSBTAG00000025210,ENSBTAG00000013103,ENSBTAG00000019807,ENSBTAG00000047998,ENSBTAG00000000601,ENSBTAG00000013760
GO:0005783	endoplasmic reticulum	cellular_component	0.43426	1	35	2727	224	18224	ENSBTAG00000051245,ENSBTAG00000006166,ENSBTAG00000020552,ENSBTAG00000008126,ENSBTAG00000011823,ENSBTAG00000025642,ENSBTAG00000007705,ENSBTAG00000015419,ENSBTAG00000000874,ENSBTAG00000020750,ENSBTAG00000016441,ENSBTAG00000020466,ENSBTAG00000005138,ENSBTAG00000003639,ENSBTAG00000000040,ENSBTAG00000011187,ENSBTAG00000006085,ENSBTAG00000051779,ENSBTAG00000012863,ENSBTAG00000005800,ENSBTAG00000019497,…
GO:0034453	microtubule anchoring	biological_process	0.43433	1	1	2727	3	18224	ENSBTAG00000004461
GO:0009584	detection of visible light	biological_process	0.43495	1	1	2727	2	18224	ENSBTAG00000020359
GO:0018298	protein-chromophore linkage	biological_process	0.43495	1	1	2727	2	18224	ENSBTAG00000020359
GO:0061025	membrane fusion	biological_process	0.43563	1	9	2727	73	18224	ENSBTAG00000005754,ENSBTAG00000053518,ENSBTAG00000017785,ENSBTAG00000002277,ENSBTAG00000015986,ENSBTAG00000003111,ENSBTAG00000051730,ENSBTAG00000004206,ENSBTAG00000048795
GO:0008318	protein prenyltransferase activity	molecular_function	0.43565	1	2	2727	12	18224	ENSBTAG00000020423,ENSBTAG00000006225
GO:0015485	cholesterol binding	molecular_function	0.43631	1	1	2727	1	18224	ENSBTAG00000003531
GO:0032934	sterol binding	molecular_function	0.43631	1	1	2727	1	18224	ENSBTAG00000003531
GO:0043178	alcohol binding	molecular_function	0.43631	1	1	2727	1	18224	ENSBTAG00000003531
GO:0009416	response to light stimulus	biological_process	0.43955	1	2	2727	6	18224	ENSBTAG00000015008,ENSBTAG00000020359
GO:0046474	glycerophospholipid biosynthetic process	biological_process	0.44207	1	8	2727	42	18224	ENSBTAG00000033182,ENSBTAG00000022991,ENSBTAG00000049685,ENSBTAG00000007646,ENSBTAG00000004554,ENSBTAG00000011620,ENSBTAG00000025642,ENSBTAG00000008126
GO:0022884	macromolecule transmembrane transporter activity	molecular_function	0.44222	1	3	2727	17	18224	ENSBTAG00000018869,ENSBTAG00000013292,ENSBTAG00000021901
GO:0005813	centrosome	cellular_component	0.44313	1	2	2727	6	18224	ENSBTAG00000017775,ENSBTAG00000017407
GO:0046782	regulation of viral transcription	biological_process	0.44337	1	1	2727	3	18224	ENSBTAG00000021158
GO:0044429	mitochondrial part	cellular_component	0.44547	1	37	2727	251	18224	ENSBTAG00000013468,ENSBTAG00000004106,ENSBTAG00000004908,ENSBTAG00000017804,ENSBTAG00000021656,ENSBTAG00000010485,ENSBTAG00000007120,ENSBTAG00000021372,ENSBTAG00000025853,ENSBTAG00000006152,ENSBTAG00000017157,ENSBTAG00000011783,ENSBTAG00000006998,ENSBTAG00000017746,ENSBTAG00000000646,ENSBTAG00000010566,ENSBTAG00000020466,ENSBTAG00000052525,ENSBTAG00000051923,ENSBTAG00000044061,ENSBTAG00000014068,…
GO:0008113	peptide-methionine (S)-S-oxide reductase activity	molecular_function	0.4457	1	1	2727	1	18224	ENSBTAG00000021632
GO:0006383	transcription by RNA polymerase III	biological_process	0.44685	1	6	2727	29	18224	ENSBTAG00000008607,ENSBTAG00000012538,ENSBTAG00000004094,ENSBTAG00000037400,ENSBTAG00000039091,ENSBTAG00000002996
GO:0004340	glucokinase activity	molecular_function	0.44768	1	1	2727	2	18224	ENSBTAG00000020053
GO:0004396	hexokinase activity	molecular_function	0.44768	1	1	2727	2	18224	ENSBTAG00000020053
GO:0016892	endoribonuclease activity, producing 3'-phosphomonoesters	molecular_function	0.44784	1	2	2727	9	18224	ENSBTAG00000037980,ENSBTAG00000014494
GO:0015979	photosynthesis	biological_process	0.44895	1	19	2727	104	18224	ENSBTAG00000015058,ENSBTAG00000011538,ENSBTAG00000021803,ENSBTAG00000010306,ENSBTAG00000032234,ENSBTAG00000012489,ENSBTAG00000016563,ENSBTAG00000019067,ENSBTAG00000048246,ENSBTAG00000026234,ENSBTAG00000015377,ENSBTAG00000019065,ENSBTAG00000012779,ENSBTAG00000019305,ENSBTAG00000001081,ENSBTAG00000011267,ENSBTAG00000001771,ENSBTAG00000004028,ENSBTAG00000019818
GO:0090066	regulation of anatomical structure size	biological_process	0.4497	1	8	2727	47	18224	ENSBTAG00000021576,ENSBTAG00000008816,ENSBTAG00000051245,ENSBTAG00000009958,ENSBTAG00000004554,ENSBTAG00000004072,ENSBTAG00000003990,ENSBTAG00000005345
GO:0003840	obsolete gamma-glutamyltransferase activity	molecular_function	0.45157	1	1	2727	5	18224	ENSBTAG00000046900
GO:0005615	extracellular space	cellular_component	0.45203	1	31	2727	216	18224	ENSBTAG00000017280,ENSBTAG00000040490,ENSBTAG00000016549,ENSBTAG00000009357,ENSBTAG00000005353,ENSBTAG00000009679,ENSBTAG00000013222,ENSBTAG00000017540,ENSBTAG00000048795,ENSBTAG00000012307,ENSBTAG00000007532,ENSBTAG00000009169,ENSBTAG00000005984,ENSBTAG00000005952,ENSBTAG00000004097,ENSBTAG00000016021,ENSBTAG00000015986,ENSBTAG00000009075,ENSBTAG00000007705,ENSBTAG00000053518,ENSBTAG00000015419,…
GO:0010038	response to metal ion	biological_process	0.45279	1	5	2727	24	18224	ENSBTAG00000001417,ENSBTAG00000006695,ENSBTAG00000021978,ENSBTAG00000020148,ENSBTAG00000015976
GO:0034599	cellular response to oxidative stress	biological_process	0.45334	1	1	2727	4	18224	ENSBTAG00000005785
GO:0033643	host cell part	cellular_component	0.45356	1	20	2727	114	18224	ENSBTAG00000015988,ENSBTAG00000019979,ENSBTAG00000010002,ENSBTAG00000027201,ENSBTAG00000053899,ENSBTAG00000011344,ENSBTAG00000035995,ENSBTAG00000015037,ENSBTAG00000034796,ENSBTAG00000051572,ENSBTAG00000054592,ENSBTAG00000005124,ENSBTAG00000045905,ENSBTAG00000014861,ENSBTAG00000002138,ENSBTAG00000003640,ENSBTAG00000006797,ENSBTAG00000047954,ENSBTAG00000000275,ENSBTAG00000020423
GO:0050801	ion homeostasis	biological_process	0.45375	1	8	2727	55	18224	ENSBTAG00000037400,ENSBTAG00000001173,ENSBTAG00000019818,ENSBTAG00000055069,ENSBTAG00000030507,ENSBTAG00000050369,ENSBTAG00000037962,ENSBTAG00000025642
GO:0055080	cation homeostasis	biological_process	0.45375	1	8	2727	55	18224	ENSBTAG00000030507,ENSBTAG00000050369,ENSBTAG00000037962,ENSBTAG00000025642,ENSBTAG00000037400,ENSBTAG00000001173,ENSBTAG00000019818,ENSBTAG00000055069
GO:0098771	inorganic ion homeostasis	biological_process	0.45375	1	8	2727	55	18224	ENSBTAG00000050369,ENSBTAG00000025642,ENSBTAG00000037962,ENSBTAG00000030507,ENSBTAG00000019818,ENSBTAG00000055069,ENSBTAG00000037400,ENSBTAG00000001173
GO:0004527	exonuclease activity	molecular_function	0.45411	1	30	2727	180	18224	ENSBTAG00000009611,ENSBTAG00000048795,ENSBTAG00000015745,ENSBTAG00000007532,ENSBTAG00000008170,ENSBTAG00000019044,ENSBTAG00000005427,ENSBTAG00000039732,ENSBTAG00000017407,ENSBTAG00000001948,ENSBTAG00000010795,ENSBTAG00000020346,ENSBTAG00000008937,ENSBTAG00000010485,ENSBTAG00000000322,ENSBTAG00000014412,ENSBTAG00000006007,ENSBTAG00000012939,ENSBTAG00000011324,ENSBTAG00000015537,ENSBTAG00000004291,…
GO:0065008	regulation of biological quality	biological_process	0.45416	1	69	2727	451	18224	ENSBTAG00000037962,ENSBTAG00000016773,ENSBTAG00000048957,ENSBTAG00000005353,ENSBTAG00000054738,ENSBTAG00000048795,ENSBTAG00000032130,ENSBTAG00000009191,ENSBTAG00000005952,ENSBTAG00000002464,ENSBTAG00000015419,ENSBTAG00000009075,ENSBTAG00000008167,ENSBTAG00000014381,ENSBTAG00000048378,ENSBTAG00000015085,ENSBTAG00000009958,ENSBTAG00000033180,ENSBTAG00000021523,ENSBTAG00000018877,ENSBTAG00000037400,…
GO:0005524	ATP binding	molecular_function	0.45433	1	293	2727	1521	18224	ENSBTAG00000014930,ENSBTAG00000006846,ENSBTAG00000005997,ENSBTAG00000011909,ENSBTAG00000020402,ENSBTAG00000004291,ENSBTAG00000010906,ENSBTAG00000034712,ENSBTAG00000011851,ENSBTAG00000019864,ENSBTAG00000000920,ENSBTAG00000048664,ENSBTAG00000000698,ENSBTAG00000045902,ENSBTAG00000020079,ENSBTAG00000015119,ENSBTAG00000026842,ENSBTAG00000018589,ENSBTAG00000001133,ENSBTAG00000020780,ENSBTAG00000020904,…
GO:0000724	double-strand break repair via homologous recombination	biological_process	0.45473	1	1	2727	3	18224	ENSBTAG00000003668
GO:0043168	anion binding	molecular_function	0.4556	1	397	2727	2135	18224	ENSBTAG00000000939,ENSBTAG00000048379,ENSBTAG00000010682,ENSBTAG00000004801,ENSBTAG00000000005,ENSBTAG00000032234,ENSBTAG00000032515,ENSBTAG00000012380,ENSBTAG00000000326,ENSBTAG00000001776,ENSBTAG00000011628,ENSBTAG00000021452,ENSBTAG00000007871,ENSBTAG00000011803,ENSBTAG00000020194,ENSBTAG00000018408,ENSBTAG00000020551,ENSBTAG00000047254,ENSBTAG00000048271,ENSBTAG00000016598,ENSBTAG00000002747,…
GO:0005577	fibrinogen complex	cellular_component	0.4562	1	16	2727	127	18224	ENSBTAG00000021523,ENSBTAG00000025853,ENSBTAG00000011324,ENSBTAG00000013277,ENSBTAG00000021164,ENSBTAG00000009075,ENSBTAG00000007705,ENSBTAG00000053518,ENSBTAG00000004617,ENSBTAG00000015419,ENSBTAG00000015986,ENSBTAG00000005952,ENSBTAG00000048795,ENSBTAG00000007532,ENSBTAG00000005353,ENSBTAG00000040490
GO:0030168	platelet activation	biological_process	0.4562	1	16	2727	127	18224	ENSBTAG00000040490,ENSBTAG00000005353,ENSBTAG00000048795,ENSBTAG00000007532,ENSBTAG00000005952,ENSBTAG00000015986,ENSBTAG00000009075,ENSBTAG00000007705,ENSBTAG00000053518,ENSBTAG00000004617,ENSBTAG00000015419,ENSBTAG00000025853,ENSBTAG00000013277,ENSBTAG00000011324,ENSBTAG00000021164,ENSBTAG00000021523
GO:0005246	calcium channel regulator activity	molecular_function	0.4565	1	5	2727	21	18224	ENSBTAG00000002206,ENSBTAG00000039065,ENSBTAG00000032515,ENSBTAG00000007136,ENSBTAG00000049422
GO:0016709	oxidoreductase activity, acting on paired donors, with incorporation or reduction of molecular oxygen, NAD(P)H as one donor, and incorporation of one atom of oxygen	molecular_function	0.45666	1	4	2727	20	18224	ENSBTAG00000015086,ENSBTAG00000017680,ENSBTAG00000005766,ENSBTAG00000006894
GO:0098813	nuclear chromosome segregation	biological_process	0.45704	1	14	2727	92	18224	ENSBTAG00000016760,ENSBTAG00000015198,ENSBTAG00000000211,ENSBTAG00000017139,ENSBTAG00000012925,ENSBTAG00000031579,ENSBTAG00000008766,ENSBTAG00000009990,ENSBTAG00000002474,ENSBTAG00000018125,ENSBTAG00000000040,ENSBTAG00000010464,ENSBTAG00000048966,ENSBTAG00000018689
GO:0021537	telencephalon development	biological_process	0.4576	1	1	2727	2	18224	ENSBTAG00000011032
GO:0021543	pallium development	biological_process	0.4576	1	1	2727	2	18224	ENSBTAG00000011032
GO:0021987	cerebral cortex development	biological_process	0.4576	1	1	2727	2	18224	ENSBTAG00000011032
GO:0030900	forebrain development	biological_process	0.4576	1	1	2727	2	18224	ENSBTAG00000011032
GO:0002764	immune response-regulating signaling pathway	biological_process	0.45811	1	2	2727	12	18224	ENSBTAG00000023144,ENSBTAG00000017750
GO:0008641	ubiquitin-like modifier activating enzyme activity	molecular_function	0.45943	1	3	2727	14	18224	ENSBTAG00000038132,ENSBTAG00000015556,ENSBTAG00000035827
GO:0000977	RNA polymerase II regulatory region sequence-specific DNA binding	molecular_function	0.45994	1	1	2727	4	18224	ENSBTAG00000011283
GO:0000978	RNA polymerase II proximal promoter sequence-specific DNA binding	molecular_function	0.45994	1	1	2727	4	18224	ENSBTAG00000011283
GO:0000982	transcription factor activity, RNA polymerase II proximal promoter sequence-specific DNA binding	molecular_function	0.45994	1	1	2727	4	18224	ENSBTAG00000011283
GO:0000987	proximal promoter sequence-specific DNA binding	molecular_function	0.45994	1	1	2727	4	18224	ENSBTAG00000011283
GO:0001012	RNA polymerase II regulatory region DNA binding	molecular_function	0.45994	1	1	2727	4	18224	ENSBTAG00000011283
GO:0009317	acetyl-CoA carboxylase complex	cellular_component	0.46132	1	1	2727	3	18224	ENSBTAG00000009611
GO:0005740	mitochondrial envelope	cellular_component	0.46141	1	35	2727	237	18224	ENSBTAG00000010566,ENSBTAG00000020466,ENSBTAG00000000646,ENSBTAG00000044061,ENSBTAG00000051923,ENSBTAG00000052525,ENSBTAG00000014068,ENSBTAG00000000418,ENSBTAG00000014132,ENSBTAG00000047531,ENSBTAG00000013689,ENSBTAG00000004291,ENSBTAG00000020552,ENSBTAG00000006846,ENSBTAG00000009495,ENSBTAG00000006695,ENSBTAG00000014840,ENSBTAG00000012788,ENSBTAG00000048664,ENSBTAG00000002174,ENSBTAG00000037510,…
GO:0042133	neurotransmitter metabolic process	biological_process	0.4626	1	2	2727	9	18224	ENSBTAG00000006894,ENSBTAG00000017680
GO:0004843	thiol-dependent ubiquitin-specific protease activity	molecular_function	0.46298	1	3	2727	12	18224	ENSBTAG00000020311,ENSBTAG00000005078,ENSBTAG00000006940
GO:0019898	extrinsic component of membrane	cellular_component	0.4638	1	15	2727	87	18224	ENSBTAG00000002908,ENSBTAG00000047538,ENSBTAG00000015745,ENSBTAG00000015935,ENSBTAG00000016598,ENSBTAG00000014189,ENSBTAG00000032234,ENSBTAG00000031433,ENSBTAG00000005978,ENSBTAG00000007705,ENSBTAG00000017716,ENSBTAG00000015986,ENSBTAG00000019065,ENSBTAG00000016344,ENSBTAG00000001898
GO:0005543	phospholipid binding	molecular_function	0.46383	1	23	2727	113	18224	ENSBTAG00000020616,ENSBTAG00000000326,ENSBTAG00000009615,ENSBTAG00000008167,ENSBTAG00000024633,ENSBTAG00000003305,ENSBTAG00000015952,ENSBTAG00000000939,ENSBTAG00000004269,ENSBTAG00000002464,ENSBTAG00000048488,ENSBTAG00000009942,ENSBTAG00000007520,ENSBTAG00000001181,ENSBTAG00000003509,ENSBTAG00000019515,ENSBTAG00000014779,ENSBTAG00000046996,ENSBTAG00000013708,ENSBTAG00000018408,ENSBTAG00000026371,…
GO:0030420	establishment of competence for transformation	biological_process	0.46413	1	1	2727	3	18224	ENSBTAG00000003239
GO:0006888	ER to Golgi vesicle-mediated transport	biological_process	0.46417	1	7	2727	39	18224	ENSBTAG00000054911,ENSBTAG00000021364,ENSBTAG00000008248,ENSBTAG00000052323,ENSBTAG00000051706,ENSBTAG00000010922,ENSBTAG00000015086
GO:0022412	cellular process involved in reproduction in multicellular organism	biological_process	0.46446	1	10	2727	54	18224	ENSBTAG00000004608,ENSBTAG00000009048,ENSBTAG00000040190,ENSBTAG00000012575,ENSBTAG00000017281,ENSBTAG00000048957,ENSBTAG00000020445,ENSBTAG00000006771,ENSBTAG00000009587,ENSBTAG00000019750
GO:0030554	adenyl nucleotide binding	molecular_function	0.46467	1	299	2727	1562	18224	ENSBTAG00000017411,ENSBTAG00000020148,ENSBTAG00000001505,ENSBTAG00000046533,ENSBTAG00000001567,ENSBTAG00000016797,ENSBTAG00000006080,ENSBTAG00000006601,ENSBTAG00000003279,ENSBTAG00000008650,ENSBTAG00000011098,ENSBTAG00000019652,ENSBTAG00000021251,ENSBTAG00000006752,ENSBTAG00000009075,ENSBTAG00000012675,ENSBTAG00000038132,ENSBTAG00000003474,ENSBTAG00000003196,ENSBTAG00000020304,ENSBTAG00000045923,…
GO:0008107	galactoside 2-alpha-L-fucosyltransferase activity	molecular_function	0.46471	1	1	2727	6	18224	ENSBTAG00000014514
GO:0031127	alpha-(1,2)-fucosyltransferase activity	molecular_function	0.46471	1	1	2727	6	18224	ENSBTAG00000014514
GO:0006892	post-Golgi vesicle-mediated transport	biological_process	0.46509	1	2	2727	11	18224	ENSBTAG00000003990,ENSBTAG00000009958
GO:0004713	protein tyrosine kinase activity	molecular_function	0.46533	1	8	2727	31	18224	ENSBTAG00000005958,ENSBTAG00000054549,ENSBTAG00000011628,ENSBTAG00000020148,ENSBTAG00000021527,ENSBTAG00000016747,ENSBTAG00000008817,ENSBTAG00000009578
GO:0070206	protein trimerization	biological_process	0.46553	1	6	2727	34	18224	ENSBTAG00000053735,ENSBTAG00000018909,ENSBTAG00000014643,ENSBTAG00000005353,ENSBTAG00000004685,ENSBTAG00000013277
GO:0050662	coenzyme binding	molecular_function	0.46586	1	57	2727	335	18224	ENSBTAG00000007665,ENSBTAG00000016679,ENSBTAG00000004801,ENSBTAG00000030882,ENSBTAG00000021857,ENSBTAG00000015086,ENSBTAG00000001776,ENSBTAG00000011667,ENSBTAG00000006894,ENSBTAG00000026748,ENSBTAG00000007111,ENSBTAG00000020551,ENSBTAG00000013912,ENSBTAG00000017082,ENSBTAG00000017278,ENSBTAG00000009842,ENSBTAG00000014399,ENSBTAG00000014855,ENSBTAG00000009826,ENSBTAG00000013128,ENSBTAG00000014521,…
GO:0003870	5-aminolevulinate synthase activity	molecular_function	0.46657	1	1	2727	4	18224	ENSBTAG00000030979
GO:0019050	suppression by virus of host apoptotic process	biological_process	0.46691	1	1	2727	6	18224	ENSBTAG00000019820
GO:0033668	negative regulation by symbiont of host apoptotic process	biological_process	0.46691	1	1	2727	6	18224	ENSBTAG00000019820
GO:0052041	negative regulation by symbiont of host programmed cell death	biological_process	0.46691	1	1	2727	6	18224	ENSBTAG00000019820
GO:0052490	negative regulation by organism of programmed cell death in other organism involved in symbiotic interaction	biological_process	0.46691	1	1	2727	6	18224	ENSBTAG00000019820
GO:0050792	regulation of viral process	biological_process	0.46707	1	2	2727	10	18224	ENSBTAG00000021158,ENSBTAG00000003640
GO:0019605	butyrate metabolic process	biological_process	0.46723	1	1	2727	3	18224	ENSBTAG00000002566
GO:0046459	short-chain fatty acid metabolic process	biological_process	0.46723	1	1	2727	3	18224	ENSBTAG00000002566
GO:0047989	hydroxybutyrate-dimer hydrolase activity	molecular_function	0.46723	1	1	2727	3	18224	ENSBTAG00000002566
GO:0004809	tRNA (guanine-N2-)-methyltransferase activity	molecular_function	0.46795	1	1	2727	4	18224	ENSBTAG00000019325
GO:0006027	glycosaminoglycan catabolic process	biological_process	0.468	1	1	2727	6	18224	ENSBTAG00000002635
GO:0008745	N-acetylmuramoyl-L-alanine amidase activity	molecular_function	0.468	1	1	2727	6	18224	ENSBTAG00000002635
GO:0009253	peptidoglycan catabolic process	biological_process	0.468	1	1	2727	6	18224	ENSBTAG00000002635
GO:0061783	peptidoglycan muralytic activity	molecular_function	0.468	1	1	2727	6	18224	ENSBTAG00000002635
GO:0017108	5'-flap endonuclease activity	molecular_function	0.46904	1	1	2727	4	18224	ENSBTAG00000004509
GO:0033557	Slx1-Slx4 complex	cellular_component	0.46904	1	1	2727	4	18224	ENSBTAG00000004509
GO:0048256	flap endonuclease activity	molecular_function	0.46904	1	1	2727	4	18224	ENSBTAG00000004509
GO:0032268	regulation of cellular protein metabolic process	biological_process	0.46918	1	12	2727	68	18224	ENSBTAG00000009048,ENSBTAG00000003955,ENSBTAG00000022058,ENSBTAG00000012991,ENSBTAG00000009169,ENSBTAG00000024157,ENSBTAG00000016549,ENSBTAG00000024105,ENSBTAG00000016021,ENSBTAG00000005275,ENSBTAG00000009357,ENSBTAG00000037381
GO:0006026	aminoglycan catabolic process	biological_process	0.46931	1	4	2727	19	18224	ENSBTAG00000016692,ENSBTAG00000006043,ENSBTAG00000002635,ENSBTAG00000006188
GO:0016591	RNA polymerase II, holoenzyme	cellular_component	0.46985	1	14	2727	132	18224	ENSBTAG00000011275,ENSBTAG00000006273,ENSBTAG00000011001,ENSBTAG00000002644,ENSBTAG00000039307,ENSBTAG00000040133,ENSBTAG00000050532,ENSBTAG00000052955,ENSBTAG00000007035,ENSBTAG00000012943,ENSBTAG00000004257,ENSBTAG00000031886,ENSBTAG00000008607,ENSBTAG00000020552
GO:0044000	movement in host	biological_process	0.46995	1	2	2727	10	18224	ENSBTAG00000009139,ENSBTAG00000049685
GO:0046739	transport of virus in multicellular host	biological_process	0.46995	1	2	2727	10	18224	ENSBTAG00000049685,ENSBTAG00000009139
GO:0046740	transport of virus in host, cell to cell	biological_process	0.46995	1	2	2727	10	18224	ENSBTAG00000049685,ENSBTAG00000009139
GO:0051814	movement in other organism involved in symbiotic interaction	biological_process	0.46995	1	2	2727	10	18224	ENSBTAG00000049685,ENSBTAG00000009139
GO:1902586	multi-organism intercellular transport	biological_process	0.46995	1	2	2727	10	18224	ENSBTAG00000049685,ENSBTAG00000009139
GO:0007017	microtubule-based process	biological_process	0.47074	1	38	2727	193	18224	ENSBTAG00000007694,ENSBTAG00000012079,ENSBTAG00000027197,ENSBTAG00000018560,ENSBTAG00000006143,ENSBTAG00000008605,ENSBTAG00000000920,ENSBTAG00000049566,ENSBTAG00000014063,ENSBTAG00000021904,ENSBTAG00000000675,ENSBTAG00000040058,ENSBTAG00000004461,ENSBTAG00000044184,ENSBTAG00000001598,ENSBTAG00000011034,ENSBTAG00000021874,ENSBTAG00000012921,ENSBTAG00000009035,ENSBTAG00000005784,ENSBTAG00000004976,…
GO:0043934	sporulation	biological_process	0.47094	1	5	2727	27	18224	ENSBTAG00000032331,ENSBTAG00000000260,ENSBTAG00000014676,ENSBTAG00000000496,ENSBTAG00000016804
GO:0042262	DNA protection	biological_process	0.47178	1	2	2727	15	18224	ENSBTAG00000030555,ENSBTAG00000010128
GO:0009401	phosphoenolpyruvate-dependent sugar phosphotransferase system	biological_process	0.47187	1	3	2727	18	18224	ENSBTAG00000019700,ENSBTAG00000015745,ENSBTAG00000039784
GO:0039694	viral RNA genome replication	biological_process	0.47239	1	1	2727	2	18224	ENSBTAG00000002883
GO:0050518	2-C-methyl-D-erythritol 4-phosphate cytidylyltransferase activity	molecular_function	0.47409	1	1	2727	2	18224	ENSBTAG00000015073
GO:0019538	protein metabolic process	biological_process	0.47439	1	421	2727	2675	18224	ENSBTAG00000012594,ENSBTAG00000035662,ENSBTAG00000020272,ENSBTAG00000035995,ENSBTAG00000012016,ENSBTAG00000034841,ENSBTAG00000020854,ENSBTAG00000012048,ENSBTAG00000016041,ENSBTAG00000018460,ENSBTAG00000046346,ENSBTAG00000003165,ENSBTAG00000021741,ENSBTAG00000013341,ENSBTAG00000010146,ENSBTAG00000004358,ENSBTAG00000004554,ENSBTAG00000007983,ENSBTAG00000014665,ENSBTAG00000049350,ENSBTAG00000010167,…
GO:0019068	virion assembly	biological_process	0.47444	1	9	2727	61	18224	ENSBTAG00000050709,ENSBTAG00000045588,ENSBTAG00000053735,ENSBTAG00000004617,ENSBTAG00000001063,ENSBTAG00000003928,ENSBTAG00000009238,ENSBTAG00000045905,ENSBTAG00000052174
GO:0032940	secretion by cell	biological_process	0.4752	1	18	2727	94	18224	ENSBTAG00000019230,ENSBTAG00000017086,ENSBTAG00000035995,ENSBTAG00000019065,ENSBTAG00000032548,ENSBTAG00000002993,ENSBTAG00000047054,ENSBTAG00000019983,ENSBTAG00000015126,ENSBTAG00000025078,ENSBTAG00000020648,ENSBTAG00000015836,ENSBTAG00000008606,ENSBTAG00000014112,ENSBTAG00000015337,ENSBTAG00000020799,ENSBTAG00000049333,ENSBTAG00000011717
GO:0046903	secretion	biological_process	0.4752	1	18	2727	94	18224	ENSBTAG00000011717,ENSBTAG00000049333,ENSBTAG00000020799,ENSBTAG00000015337,ENSBTAG00000014112,ENSBTAG00000008606,ENSBTAG00000015836,ENSBTAG00000020648,ENSBTAG00000025078,ENSBTAG00000015126,ENSBTAG00000019983,ENSBTAG00000047054,ENSBTAG00000032548,ENSBTAG00000002993,ENSBTAG00000019065,ENSBTAG00000035995,ENSBTAG00000017086,ENSBTAG00000019230
GO:0018537	coenzyme F420-dependent N5,N10-methenyltetrahydromethanopterin reductase activity	molecular_function	0.47536	1	1	2727	2	18224	ENSBTAG00000012882
GO:0046995	oxidoreductase activity, acting on hydrogen as donor, with other known acceptors	molecular_function	0.47536	1	1	2727	2	18224	ENSBTAG00000012882
GO:0047068	N5,N10-methenyltetrahydromethanopterin hydrogenase activity	molecular_function	0.47536	1	1	2727	2	18224	ENSBTAG00000012882
GO:0033014	tetrapyrrole biosynthetic process	biological_process	0.47546	1	14	2727	80	18224	ENSBTAG00000038132,ENSBTAG00000049411,ENSBTAG00000002349,ENSBTAG00000013912,ENSBTAG00000002049,ENSBTAG00000002082,ENSBTAG00000014855,ENSBTAG00000020552,ENSBTAG00000001219,ENSBTAG00000005766,ENSBTAG00000017105,ENSBTAG00000051245,ENSBTAG00000008125,ENSBTAG00000048271
GO:1901681	sulfur compound binding	molecular_function	0.47584	1	14	2727	67	18224	ENSBTAG00000051779,ENSBTAG00000017278,ENSBTAG00000046502,ENSBTAG00000007705,ENSBTAG00000020644,ENSBTAG00000008607,ENSBTAG00000019090,ENSBTAG00000005339,ENSBTAG00000013128,ENSBTAG00000003758,ENSBTAG00000015996,ENSBTAG00000053598,ENSBTAG00000020406,ENSBTAG00000004131
GO:0016020	membrane	cellular_component	0.47592	1	851	2727	5854	18224	ENSBTAG00000009520,ENSBTAG00000009581,ENSBTAG00000039755,ENSBTAG00000018445,ENSBTAG00000052845,ENSBTAG00000013665,ENSBTAG00000003255,ENSBTAG00000026748,ENSBTAG00000049253,ENSBTAG00000005339,ENSBTAG00000054008,ENSBTAG00000049685,ENSBTAG00000013650,ENSBTAG00000002082,ENSBTAG00000019017,ENSBTAG00000013644,ENSBTAG00000019065,ENSBTAG00000005788,ENSBTAG00000038249,ENSBTAG00000017507,ENSBTAG00000004591,…
GO:0006516	glycoprotein catabolic process	biological_process	0.47619	1	1	2727	3	18224	ENSBTAG00000003793
GO:0004045	aminoacyl-tRNA hydrolase activity	molecular_function	0.47622	1	1	2727	6	18224	ENSBTAG00000003569
GO:0006024	glycosaminoglycan biosynthetic process	biological_process	0.47724	1	4	2727	17	18224	ENSBTAG00000006209,ENSBTAG00000019644,ENSBTAG00000003088,ENSBTAG00000005523
GO:0044766	multi-organism transport	biological_process	0.47904	1	4	2727	23	18224	ENSBTAG00000005124,ENSBTAG00000049685,ENSBTAG00000053899,ENSBTAG00000009139
GO:1902579	multi-organism localization	biological_process	0.47904	1	4	2727	23	18224	ENSBTAG00000005124,ENSBTAG00000049685,ENSBTAG00000009139,ENSBTAG00000053899
GO:0016125	sterol metabolic process	biological_process	0.47917	1	2	2727	12	18224	ENSBTAG00000001076,ENSBTAG00000009287
GO:0006139	nucleobase-containing compound metabolic process	biological_process	0.47945	1	556	2727	3579	18224	ENSBTAG00000018270,ENSBTAG00000001133,ENSBTAG00000012022,ENSBTAG00000013499,ENSBTAG00000026356,ENSBTAG00000006194,ENSBTAG00000017616,ENSBTAG00000007946,ENSBTAG00000006846,ENSBTAG00000004462,ENSBTAG00000003928,ENSBTAG00000000920,ENSBTAG00000019275,ENSBTAG00000019277,ENSBTAG00000050532,ENSBTAG00000000419,ENSBTAG00000012852,ENSBTAG00000002277,ENSBTAG00000014605,ENSBTAG00000019310,ENSBTAG00000007315,…
GO:0033365	protein localization to organelle	biological_process	0.47972	1	36	2727	225	18224	ENSBTAG00000007705,ENSBTAG00000020233,ENSBTAG00000015986,ENSBTAG00000037510,ENSBTAG00000005354,ENSBTAG00000004291,ENSBTAG00000020552,ENSBTAG00000007878,ENSBTAG00000014840,ENSBTAG00000008953,ENSBTAG00000014966,ENSBTAG00000030555,ENSBTAG00000006143,ENSBTAG00000005353,ENSBTAG00000003531,ENSBTAG00000008401,ENSBTAG00000044061,ENSBTAG00000000619,ENSBTAG00000017411,ENSBTAG00000035915,ENSBTAG00000032548,…
GO:0016741	transferase activity, transferring one-carbon groups	molecular_function	0.48031	1	44	2727	267	18224	ENSBTAG00000011715,ENSBTAG00000005479,ENSBTAG00000032519,ENSBTAG00000014357,ENSBTAG00000019516,ENSBTAG00000018986,ENSBTAG00000017885,ENSBTAG00000014367,ENSBTAG00000009665,ENSBTAG00000018868,ENSBTAG00000014455,ENSBTAG00000045744,ENSBTAG00000002948,ENSBTAG00000013136,ENSBTAG00000001417,ENSBTAG00000049122,ENSBTAG00000011922,ENSBTAG00000012148,ENSBTAG00000014059,ENSBTAG00000000697,ENSBTAG00000012357,…
GO:0042025	host cell nucleus	cellular_component	0.48198	1	14	2727	83	18224	ENSBTAG00000034796,ENSBTAG00000020423,ENSBTAG00000047954,ENSBTAG00000053899,ENSBTAG00000035995,ENSBTAG00000015037,ENSBTAG00000003640,ENSBTAG00000019979,ENSBTAG00000015988,ENSBTAG00000002138,ENSBTAG00000010002,ENSBTAG00000005124,ENSBTAG00000045905,ENSBTAG00000051572
GO:0000735	removal of nonhomologous ends	biological_process	0.4821	1	1	2727	3	18224	ENSBTAG00000000986
GO:0000736	double-strand break repair via single-strand annealing, removal of nonhomologous ends	biological_process	0.4821	1	1	2727	3	18224	ENSBTAG00000000986
GO:0045002	double-strand break repair via single-strand annealing	biological_process	0.4821	1	1	2727	3	18224	ENSBTAG00000000986
GO:0070336	flap-structured DNA binding	molecular_function	0.4821	1	1	2727	3	18224	ENSBTAG00000000986
GO:0007021	tubulin complex assembly	biological_process	0.48234	1	1	2727	6	18224	ENSBTAG00000051963
GO:0051262	protein tetramerization	biological_process	0.4834	1	4	2727	15	18224	ENSBTAG00000008083,ENSBTAG00000008248,ENSBTAG00000005812,ENSBTAG00000016891
GO:0030193	regulation of blood coagulation	biological_process	0.48422	1	1	2727	5	18224	ENSBTAG00000018062
GO:0050818	regulation of coagulation	biological_process	0.48422	1	1	2727	5	18224	ENSBTAG00000018062
GO:0061041	regulation of wound healing	biological_process	0.48422	1	1	2727	5	18224	ENSBTAG00000018062
GO:1900046	regulation of hemostasis	biological_process	0.48422	1	1	2727	5	18224	ENSBTAG00000018062
GO:1903034	regulation of response to wounding	biological_process	0.48422	1	1	2727	5	18224	ENSBTAG00000018062
GO:0003690	double-stranded DNA binding	molecular_function	0.4851	1	8	2727	51	18224	ENSBTAG00000010128,ENSBTAG00000002138,ENSBTAG00000011283,ENSBTAG00000020551,ENSBTAG00000030555,ENSBTAG00000008606,ENSBTAG00000009175,ENSBTAG00000016758
GO:0008643	carbohydrate transport	biological_process	0.48521	1	7	2727	42	18224	ENSBTAG00000004407,ENSBTAG00000039784,ENSBTAG00000019700,ENSBTAG00000017280,ENSBTAG00000018761,ENSBTAG00000019355,ENSBTAG00000015745
GO:0008645	hexose transmembrane transport	biological_process	0.48526	1	2	2727	6	18224	ENSBTAG00000004407,ENSBTAG00000019355
GO:0051346	negative regulation of hydrolase activity	biological_process	0.48528	1	5	2727	34	18224	ENSBTAG00000037381,ENSBTAG00000024157,ENSBTAG00000016562,ENSBTAG00000022058,ENSBTAG00000009048
GO:0030155	regulation of cell adhesion	biological_process	0.48601	1	5	2727	26	18224	ENSBTAG00000003990,ENSBTAG00000009958,ENSBTAG00000027181,ENSBTAG00000021972,ENSBTAG00000008817
GO:0044038	cell wall macromolecule biosynthetic process	biological_process	0.48629	1	1	2727	3	18224	ENSBTAG00000037710
GO:0070589	cellular component macromolecule biosynthetic process	biological_process	0.48629	1	1	2727	3	18224	ENSBTAG00000037710
GO:0006354	DNA-templated transcription, elongation	biological_process	0.48648	1	7	2727	42	18224	ENSBTAG00000017365,ENSBTAG00000015836,ENSBTAG00000002512,ENSBTAG00000019808,ENSBTAG00000020552,ENSBTAG00000000920,ENSBTAG00000003587
GO:0019842	vitamin binding	molecular_function	0.4866	1	17	2727	95	18224	ENSBTAG00000007131,ENSBTAG00000026748,ENSBTAG00000009984,ENSBTAG00000009698,ENSBTAG00000020869,ENSBTAG00000004801,ENSBTAG00000004131,ENSBTAG00000047287,ENSBTAG00000051221,ENSBTAG00000008607,ENSBTAG00000003758,ENSBTAG00000030979,ENSBTAG00000036101,ENSBTAG00000012251,ENSBTAG00000006928,ENSBTAG00000002214,ENSBTAG00000020551
GO:0032784	regulation of DNA-templated transcription, elongation	biological_process	0.48776	1	4	2727	23	18224	ENSBTAG00000000920,ENSBTAG00000017365,ENSBTAG00000015836,ENSBTAG00000019808
GO:0045095	keratin filament	cellular_component	0.48808	1	5	2727	66	18224	ENSBTAG00000016021,ENSBTAG00000050038,ENSBTAG00000001473,ENSBTAG00000046075,ENSBTAG00000019044
GO:0022613	ribonucleoprotein complex biogenesis	biological_process	0.4892	1	15	2727	99	18224	ENSBTAG00000017246,ENSBTAG00000012048,ENSBTAG00000005898,ENSBTAG00000019325,ENSBTAG00000000320,ENSBTAG00000017365,ENSBTAG00000009811,ENSBTAG00000016355,ENSBTAG00000052574,ENSBTAG00000020366,ENSBTAG00000010116,ENSBTAG00000000419,ENSBTAG00000007728,ENSBTAG00000026371,ENSBTAG00000017486
GO:0044431	Golgi apparatus part	cellular_component	0.4893	1	23	2727	125	18224	ENSBTAG00000015986,ENSBTAG00000009744,ENSBTAG00000053735,ENSBTAG00000014661,ENSBTAG00000024814,ENSBTAG00000018761,ENSBTAG00000008167,ENSBTAG00000010922,ENSBTAG00000015058,ENSBTAG00000008605,ENSBTAG00000020799,ENSBTAG00000003111,ENSBTAG00000050709,ENSBTAG00000018901,ENSBTAG00000014112,ENSBTAG00000004613,ENSBTAG00000013212,ENSBTAG00000009415,ENSBTAG00000002349,ENSBTAG00000007532,ENSBTAG00000014371,…
GO:0016597	amino acid binding	molecular_function	0.48976	1	2	2727	9	18224	ENSBTAG00000018084,ENSBTAG00000020792
GO:0032324	molybdopterin cofactor biosynthetic process	biological_process	0.48997	1	1	2727	1	18224	ENSBTAG00000004171
GO:0000172	ribonuclease MRP complex	cellular_component	0.49176	1	1	2727	2	18224	ENSBTAG00000016355
GO:0030677	ribonuclease P complex	cellular_component	0.49176	1	1	2727	2	18224	ENSBTAG00000016355
GO:1902555	endoribonuclease complex	cellular_component	0.49176	1	1	2727	2	18224	ENSBTAG00000016355
GO:1905348	endonuclease complex	cellular_component	0.49176	1	1	2727	2	18224	ENSBTAG00000016355
GO:0016682	oxidoreductase activity, acting on diphenols and related substances as donors, oxygen as acceptor	molecular_function	0.49263	1	3	2727	24	18224	ENSBTAG00000015037,ENSBTAG00000024539,ENSBTAG00000026403
GO:0031360	intrinsic component of thylakoid membrane	cellular_component	0.49332	1	1	2727	3	18224	ENSBTAG00000021803
GO:0031361	integral component of thylakoid membrane	cellular_component	0.49332	1	1	2727	3	18224	ENSBTAG00000021803
GO:0042287	MHC protein binding	molecular_function	0.49417	1	1	2727	5	18224	ENSBTAG00000004824
GO:0042289	MHC class II protein binding	molecular_function	0.49417	1	1	2727	5	18224	ENSBTAG00000004824
GO:0000270	peptidoglycan metabolic process	biological_process	0.49477	1	2	2727	10	18224	ENSBTAG00000002635,ENSBTAG00000030669
GO:1990234	transferase complex	cellular_component	0.49487	1	43	2727	318	18224	ENSBTAG00000007630,ENSBTAG00000011147,ENSBTAG00000022036,ENSBTAG00000050532,ENSBTAG00000049010,ENSBTAG00000008131,ENSBTAG00000007035,ENSBTAG00000012943,ENSBTAG00000008607,ENSBTAG00000016562,ENSBTAG00000010464,ENSBTAG00000006273,ENSBTAG00000008816,ENSBTAG00000052955,ENSBTAG00000004257,ENSBTAG00000002176,ENSBTAG00000004104,ENSBTAG00000026403,ENSBTAG00000001898,ENSBTAG00000011275,ENSBTAG00000005978,…
GO:0006787	porphyrin-containing compound catabolic process	biological_process	0.49595	1	3	2727	14	18224	ENSBTAG00000005795,ENSBTAG00000008307,ENSBTAG00000010002
GO:0033015	tetrapyrrole catabolic process	biological_process	0.49595	1	3	2727	14	18224	ENSBTAG00000008307,ENSBTAG00000010002,ENSBTAG00000005795
GO:0060589	nucleoside-triphosphatase regulator activity	molecular_function	0.49599	1	24	2727	139	18224	ENSBTAG00000002329,ENSBTAG00000034823,ENSBTAG00000000713,ENSBTAG00000018225,ENSBTAG00000047944,ENSBTAG00000020000,ENSBTAG00000012263,ENSBTAG00000016504,ENSBTAG00000049422,ENSBTAG00000000897,ENSBTAG00000015952,ENSBTAG00000009075,ENSBTAG00000003185,ENSBTAG00000010659,ENSBTAG00000008497,ENSBTAG00000016562,ENSBTAG00000014178,ENSBTAG00000002051,ENSBTAG00000039065,ENSBTAG00000003639,ENSBTAG00000038190,…
GO:0030158	protein xylosyltransferase activity	molecular_function	0.49626	1	1	2727	2	18224	ENSBTAG00000005523
GO:0035252	UDP-xylosyltransferase activity	molecular_function	0.49626	1	1	2727	2	18224	ENSBTAG00000005523
GO:0042285	xylosyltransferase activity	molecular_function	0.49626	1	1	2727	2	18224	ENSBTAG00000005523
GO:0004525	ribonuclease III activity	molecular_function	0.49673	1	1	2727	3	18224	ENSBTAG00000012852
GO:0032296	double-stranded RNA-specific ribonuclease activity	molecular_function	0.49673	1	1	2727	3	18224	ENSBTAG00000012852
GO:0008982	protein-N(PI)-phosphohistidine-sugar phosphotransferase activity	molecular_function	0.49696	1	1	2727	6	18224	ENSBTAG00000039784
GO:0009452	7-methylguanosine RNA capping	biological_process	0.49701	1	4	2727	20	18224	ENSBTAG00000027875,ENSBTAG00000019516,ENSBTAG00000018689,ENSBTAG00000005898
GO:0036260	RNA capping	biological_process	0.49701	1	4	2727	20	18224	ENSBTAG00000027875,ENSBTAG00000019516,ENSBTAG00000018689,ENSBTAG00000005898
GO:0008374	O-acyltransferase activity	molecular_function	0.49763	1	4	2727	20	18224	ENSBTAG00000009266,ENSBTAG00000000986,ENSBTAG00000014906,ENSBTAG00000017280
GO:0045333	cellular respiration	biological_process	0.49765	1	13	2727	84	18224	ENSBTAG00000020252,ENSBTAG00000008190,ENSBTAG00000011922,ENSBTAG00000013242,ENSBTAG00000014286,ENSBTAG00000012882,ENSBTAG00000014357,ENSBTAG00000045744,ENSBTAG00000006273,ENSBTAG00000037996,ENSBTAG00000011715,ENSBTAG00000011310,ENSBTAG00000045923
GO:0008833	deoxyribonuclease IV (phage-T4-induced) activity	molecular_function	0.49814	1	1	2727	2	18224	ENSBTAG00000007680
GO:0051246	regulation of protein metabolic process	biological_process	0.49818	1	12	2727	70	18224	ENSBTAG00000024157,ENSBTAG00000009169,ENSBTAG00000003955,ENSBTAG00000009048,ENSBTAG00000022058,ENSBTAG00000012991,ENSBTAG00000005275,ENSBTAG00000009357,ENSBTAG00000037381,ENSBTAG00000016549,ENSBTAG00000016021,ENSBTAG00000024105
GO:0043229	intracellular organelle	cellular_component	0.49833	1	502	2727	3393	18224	ENSBTAG00000002580,ENSBTAG00000007705,ENSBTAG00000011037,ENSBTAG00000013136,ENSBTAG00000017851,ENSBTAG00000052574,ENSBTAG00000011823,ENSBTAG00000017716,ENSBTAG00000015058,ENSBTAG00000020552,ENSBTAG00000011567,ENSBTAG00000013689,ENSBTAG00000044055,ENSBTAG00000040133,ENSBTAG00000014840,ENSBTAG00000024426,ENSBTAG00000047855,ENSBTAG00000026344,ENSBTAG00000051779,ENSBTAG00000006085,ENSBTAG00000005455,…
GO:0008053	mitochondrial fusion	biological_process	0.49938	1	4	2727	24	18224	ENSBTAG00000025853,ENSBTAG00000021372,ENSBTAG00000004291,ENSBTAG00000010485
GO:0048284	organelle fusion	biological_process	0.49944	1	5	2727	28	18224	ENSBTAG00000004291,ENSBTAG00000010485,ENSBTAG00000021372,ENSBTAG00000003111,ENSBTAG00000025853
GO:0006536	glutamate metabolic process	biological_process	0.49969	1	2	2727	7	18224	ENSBTAG00000015743,ENSBTAG00000004035
GO:0006537	glutamate biosynthetic process	biological_process	0.49969	1	2	2727	7	18224	ENSBTAG00000015743,ENSBTAG00000004035
GO:0043650	dicarboxylic acid biosynthetic process	biological_process	0.49969	1	2	2727	7	18224	ENSBTAG00000015743,ENSBTAG00000004035
GO:0018995	host	cellular_component	0.50028	1	20	2727	118	18224	ENSBTAG00000045905,ENSBTAG00000005124,ENSBTAG00000054592,ENSBTAG00000051572,ENSBTAG00000000275,ENSBTAG00000020423,ENSBTAG00000006797,ENSBTAG00000047954,ENSBTAG00000003640,ENSBTAG00000014861,ENSBTAG00000002138,ENSBTAG00000034796,ENSBTAG00000027201,ENSBTAG00000053899,ENSBTAG00000015037,ENSBTAG00000011344,ENSBTAG00000035995,ENSBTAG00000019979,ENSBTAG00000015988,ENSBTAG00000010002
GO:0043657	host cell	cellular_component	0.50028	1	20	2727	118	18224	ENSBTAG00000010002,ENSBTAG00000015988,ENSBTAG00000019979,ENSBTAG00000015037,ENSBTAG00000011344,ENSBTAG00000035995,ENSBTAG00000053899,ENSBTAG00000027201,ENSBTAG00000034796,ENSBTAG00000051572,ENSBTAG00000054592,ENSBTAG00000045905,ENSBTAG00000005124,ENSBTAG00000002138,ENSBTAG00000014861,ENSBTAG00000003640,ENSBTAG00000047954,ENSBTAG00000006797,ENSBTAG00000020423,ENSBTAG00000000275
GO:0044215	other organism	cellular_component	0.50028	1	20	2727	118	18224	ENSBTAG00000010002,ENSBTAG00000015988,ENSBTAG00000019979,ENSBTAG00000035995,ENSBTAG00000011344,ENSBTAG00000015037,ENSBTAG00000027201,ENSBTAG00000053899,ENSBTAG00000034796,ENSBTAG00000002138,ENSBTAG00000014861,ENSBTAG00000003640,ENSBTAG00000047954,ENSBTAG00000006797,ENSBTAG00000020423,ENSBTAG00000000275,ENSBTAG00000051572,ENSBTAG00000054592,ENSBTAG00000005124,ENSBTAG00000045905
GO:0044216	other organism cell	cellular_component	0.50028	1	20	2727	118	18224	ENSBTAG00000053899,ENSBTAG00000027201,ENSBTAG00000011344,ENSBTAG00000015037,ENSBTAG00000035995,ENSBTAG00000015988,ENSBTAG00000019979,ENSBTAG00000010002,ENSBTAG00000034796,ENSBTAG00000051572,ENSBTAG00000005124,ENSBTAG00000045905,ENSBTAG00000054592,ENSBTAG00000003640,ENSBTAG00000014861,ENSBTAG00000002138,ENSBTAG00000000275,ENSBTAG00000020423,ENSBTAG00000006797,ENSBTAG00000047954
GO:0044217	other organism part	cellular_component	0.50028	1	20	2727	118	18224	ENSBTAG00000000275,ENSBTAG00000020423,ENSBTAG00000006797,ENSBTAG00000047954,ENSBTAG00000003640,ENSBTAG00000014861,ENSBTAG00000002138,ENSBTAG00000005124,ENSBTAG00000045905,ENSBTAG00000054592,ENSBTAG00000051572,ENSBTAG00000034796,ENSBTAG00000027201,ENSBTAG00000053899,ENSBTAG00000015037,ENSBTAG00000011344,ENSBTAG00000035995,ENSBTAG00000015988,ENSBTAG00000019979,ENSBTAG00000010002
GO:0016903	oxidoreductase activity, acting on the aldehyde or oxo group of donors	molecular_function	0.50035	1	8	2727	53	18224	ENSBTAG00000002349,ENSBTAG00000003815,ENSBTAG00000005273,ENSBTAG00000019107,ENSBTAG00000011667,ENSBTAG00000003758,ENSBTAG00000006355,ENSBTAG00000012820
GO:0000070	mitotic sister chromatid segregation	biological_process	0.50051	1	6	2727	38	18224	ENSBTAG00000008766,ENSBTAG00000009990,ENSBTAG00000002474,ENSBTAG00000016760,ENSBTAG00000012925,ENSBTAG00000010464
GO:0000819	sister chromatid segregation	biological_process	0.50051	1	6	2727	38	18224	ENSBTAG00000012925,ENSBTAG00000010464,ENSBTAG00000008766,ENSBTAG00000009990,ENSBTAG00000002474,ENSBTAG00000016760
GO:0004749	ribose phosphate diphosphokinase activity	molecular_function	0.50155	1	1	2727	5	18224	ENSBTAG00000047997
GO:0005929	cilium	cellular_component	0.50194	1	14	2727	92	18224	ENSBTAG00000021164,ENSBTAG00000017139,ENSBTAG00000025853,ENSBTAG00000031950,ENSBTAG00000004238,ENSBTAG00000003587,ENSBTAG00000015986,ENSBTAG00000015126,ENSBTAG00000005353,ENSBTAG00000030567,ENSBTAG00000014126,ENSBTAG00000030555,ENSBTAG00000009265,ENSBTAG00000000845
GO:0033043	regulation of organelle organization	biological_process	0.50198	1	19	2727	122	18224	ENSBTAG00000016760,ENSBTAG00000051245,ENSBTAG00000009958,ENSBTAG00000008816,ENSBTAG00000044184,ENSBTAG00000005345,ENSBTAG00000009990,ENSBTAG00000003990,ENSBTAG00000002474,ENSBTAG00000004072,ENSBTAG00000050313,ENSBTAG00000020099,ENSBTAG00000010880,ENSBTAG00000004554,ENSBTAG00000021576,ENSBTAG00000011532,ENSBTAG00000000496,ENSBTAG00000012944,ENSBTAG00000010464
GO:0051607	defense response to virus	biological_process	0.50276	1	6	2727	46	18224	ENSBTAG00000010880,ENSBTAG00000017716,ENSBTAG00000032548,ENSBTAG00000017380,ENSBTAG00000051082,ENSBTAG00000045588
GO:0006396	RNA processing	biological_process	0.50312	1	77	2727	460	18224	ENSBTAG00000009075,ENSBTAG00000032477,ENSBTAG00000038132,ENSBTAG00000002590,ENSBTAG00000005289,ENSBTAG00000031917,ENSBTAG00000008605,ENSBTAG00000032047,ENSBTAG00000003279,ENSBTAG00000022991,ENSBTAG00000022744,ENSBTAG00000008938,ENSBTAG00000000322,ENSBTAG00000019516,ENSBTAG00000046162,ENSBTAG00000052247,ENSBTAG00000010116,ENSBTAG00000050712,ENSBTAG00000014371,ENSBTAG00000018072,ENSBTAG00000016679,…
GO:0050789	regulation of biological process	biological_process	0.50342	1	726	2727	5248	18224	ENSBTAG00000011882,ENSBTAG00000012193,ENSBTAG00000003474,ENSBTAG00000044181,ENSBTAG00000008139,ENSBTAG00000013956,ENSBTAG00000021941,ENSBTAG00000002051,ENSBTAG00000014967,ENSBTAG00000011473,ENSBTAG00000011534,ENSBTAG00000009663,ENSBTAG00000053518,ENSBTAG00000016523,ENSBTAG00000015368,ENSBTAG00000013869,ENSBTAG00000020791,ENSBTAG00000001333,ENSBTAG00000013442,ENSBTAG00000009198,ENSBTAG00000005353,…
GO:0009057	macromolecule catabolic process	biological_process	0.50493	1	31	2727	189	18224	ENSBTAG00000054592,ENSBTAG00000003759,ENSBTAG00000004284,ENSBTAG00000003793,ENSBTAG00000006188,ENSBTAG00000038990,ENSBTAG00000005967,ENSBTAG00000010146,ENSBTAG00000006797,ENSBTAG00000016692,ENSBTAG00000010464,ENSBTAG00000008937,ENSBTAG00000000382,ENSBTAG00000014861,ENSBTAG00000019073,ENSBTAG00000002635,ENSBTAG00000014412,ENSBTAG00000011643,ENSBTAG00000032515,ENSBTAG00000037400,ENSBTAG00000005078,…
GO:0016160	amylase activity	molecular_function	0.50524	1	1	2727	3	18224	ENSBTAG00000000382
GO:1901575	organic substance catabolic process	biological_process	0.50644	1	57	2727	343	18224	ENSBTAG00000002214,ENSBTAG00000016692,ENSBTAG00000008937,ENSBTAG00000005967,ENSBTAG00000006797,ENSBTAG00000019073,ENSBTAG00000000874,ENSBTAG00000017411,ENSBTAG00000005795,ENSBTAG00000003793,ENSBTAG00000006188,ENSBTAG00000004284,ENSBTAG00000008338,ENSBTAG00000008736,ENSBTAG00000002049,ENSBTAG00000048246,ENSBTAG00000012675,ENSBTAG00000012882,ENSBTAG00000021769,ENSBTAG00000011643,ENSBTAG00000053451,…
GO:0005784	Sec61 translocon complex	cellular_component	0.50661	1	1	2727	4	18224	ENSBTAG00000009617
GO:0071256	translocon complex	cellular_component	0.50661	1	1	2727	4	18224	ENSBTAG00000009617
GO:0006551	leucine metabolic process	biological_process	0.50697	1	2	2727	6	18224	ENSBTAG00000027390,ENSBTAG00000027064
GO:0009098	leucine biosynthetic process	biological_process	0.50697	1	2	2727	6	18224	ENSBTAG00000027390,ENSBTAG00000027064
GO:0015085	calcium ion transmembrane transporter activity	molecular_function	0.50769	1	10	2727	47	18224	ENSBTAG00000009552,ENSBTAG00000001305,ENSBTAG00000014059,ENSBTAG00000022000,ENSBTAG00000020455,ENSBTAG00000025642,ENSBTAG00000037962,ENSBTAG00000009451,ENSBTAG00000037400,ENSBTAG00000019818
GO:0000904	cell morphogenesis involved in differentiation	biological_process	0.50788	1	5	2727	28	18224	ENSBTAG00000047747,ENSBTAG00000009958,ENSBTAG00000003990,ENSBTAG00000047648,ENSBTAG00000051062
GO:0016458	gene silencing	biological_process	0.5087	1	1	2727	4	18224	ENSBTAG00000019545
GO:1901617	organic hydroxy compound biosynthetic process	biological_process	0.50978	1	3	2727	18	18224	ENSBTAG00000001076,ENSBTAG00000004964,ENSBTAG00000031433
GO:0008998	ribonucleoside-triphosphate reductase activity	molecular_function	0.51008	1	1	2727	3	18224	ENSBTAG00000015860
GO:0034622	cellular protein-containing complex assembly	biological_process	0.51024	1	52	2727	374	18224	ENSBTAG00000021576,ENSBTAG00000004554,ENSBTAG00000031950,ENSBTAG00000008817,ENSBTAG00000016747,ENSBTAG00000000791,ENSBTAG00000040490,ENSBTAG00000008816,ENSBTAG00000025853,ENSBTAG00000021164,ENSBTAG00000016760,ENSBTAG00000004015,ENSBTAG00000016845,ENSBTAG00000001551,ENSBTAG00000035081,ENSBTAG00000004617,ENSBTAG00000053518,ENSBTAG00000050028,ENSBTAG00000005345,ENSBTAG00000001739,ENSBTAG00000048795,…
GO:0048513	animal organ development	biological_process	0.51033	1	4	2727	25	18224	ENSBTAG00000011032,ENSBTAG00000021024,ENSBTAG00000025181,ENSBTAG00000011715
GO:0007059	chromosome segregation	biological_process	0.51059	1	19	2727	126	18224	ENSBTAG00000002474,ENSBTAG00000008766,ENSBTAG00000009990,ENSBTAG00000048966,ENSBTAG00000021614,ENSBTAG00000018125,ENSBTAG00000016760,ENSBTAG00000015198,ENSBTAG00000037400,ENSBTAG00000031579,ENSBTAG00000000211,ENSBTAG00000017139,ENSBTAG00000012925,ENSBTAG00000010464,ENSBTAG00000003531,ENSBTAG00000018689,ENSBTAG00000000040,ENSBTAG00000011532,ENSBTAG00000010880
GO:0015276	ligand-gated ion channel activity	molecular_function	0.51062	1	28	2727	132	18224	ENSBTAG00000037400,ENSBTAG00000013422,ENSBTAG00000011480,ENSBTAG00000037616,ENSBTAG00000000376,ENSBTAG00000011723,ENSBTAG00000005800,ENSBTAG00000019623,ENSBTAG00000011833,ENSBTAG00000007517,ENSBTAG00000003392,ENSBTAG00000033153,ENSBTAG00000021764,ENSBTAG00000025642,ENSBTAG00000017958,ENSBTAG00000018445,ENSBTAG00000004908,ENSBTAG00000019818,ENSBTAG00000017209,ENSBTAG00000002252,ENSBTAG00000000082,…
GO:0022834	ligand-gated channel activity	molecular_function	0.51062	1	28	2727	132	18224	ENSBTAG00000046413,ENSBTAG00000004775,ENSBTAG00000017021,ENSBTAG00000019732,ENSBTAG00000032527,ENSBTAG00000037962,ENSBTAG00000017958,ENSBTAG00000018445,ENSBTAG00000004908,ENSBTAG00000019818,ENSBTAG00000002252,ENSBTAG00000017209,ENSBTAG00000051965,ENSBTAG00000000082,ENSBTAG00000019623,ENSBTAG00000007517,ENSBTAG00000011833,ENSBTAG00000003392,ENSBTAG00000033153,ENSBTAG00000025642,ENSBTAG00000021764,…
GO:0015698	inorganic anion transport	biological_process	0.51069	1	9	2727	52	18224	ENSBTAG00000014861,ENSBTAG00000001545,ENSBTAG00000020130,ENSBTAG00000013736,ENSBTAG00000013391,ENSBTAG00000038858,ENSBTAG00000021090,ENSBTAG00000053696,ENSBTAG00000021553
GO:0016863	intramolecular oxidoreductase activity, transposing C=C bonds	molecular_function	0.51127	1	1	2727	7	18224	ENSBTAG00000009287
GO:0015930	glutamate synthase activity	molecular_function	0.51232	1	2	2727	8	18224	ENSBTAG00000004035,ENSBTAG00000015743
GO:0009309	amine biosynthetic process	biological_process	0.51272	1	1	2727	5	18224	ENSBTAG00000008696
GO:0042401	cellular biogenic amine biosynthetic process	biological_process	0.51272	1	1	2727	5	18224	ENSBTAG00000008696
GO:0042710	biofilm formation	biological_process	0.51286	1	3	2727	19	18224	ENSBTAG00000021901,ENSBTAG00000016073,ENSBTAG00000018260
GO:0033644	host cell membrane	cellular_component	0.51368	1	5	2727	25	18224	ENSBTAG00000014861,ENSBTAG00000027201,ENSBTAG00000011344,ENSBTAG00000054592,ENSBTAG00000006797
GO:0044218	other organism cell membrane	cellular_component	0.51368	1	5	2727	25	18224	ENSBTAG00000006797,ENSBTAG00000054592,ENSBTAG00000011344,ENSBTAG00000027201,ENSBTAG00000014861
GO:0044279	other organism membrane	cellular_component	0.51368	1	5	2727	25	18224	ENSBTAG00000054592,ENSBTAG00000006797,ENSBTAG00000027201,ENSBTAG00000011344,ENSBTAG00000014861
GO:0006359	regulation of transcription by RNA polymerase III	biological_process	0.51451	1	4	2727	18	18224	ENSBTAG00000004094,ENSBTAG00000008607,ENSBTAG00000002996,ENSBTAG00000039091
GO:0004571	mannosyl-oligosaccharide 1,2-alpha-mannosidase activity	molecular_function	0.51583	1	2	2727	8	18224	ENSBTAG00000003815,ENSBTAG00000003586
GO:0015924	mannosyl-oligosaccharide mannosidase activity	molecular_function	0.51583	1	2	2727	8	18224	ENSBTAG00000003586,ENSBTAG00000003815
GO:0006023	aminoglycan biosynthetic process	biological_process	0.51621	1	4	2727	18	18224	ENSBTAG00000006209,ENSBTAG00000019644,ENSBTAG00000005523,ENSBTAG00000003088
GO:0050151	oleate hydratase activity	molecular_function	0.51637	1	1	2727	4	18224	ENSBTAG00000005766
GO:0005666	RNA polymerase III complex	cellular_component	0.51685	1	2	2727	11	18224	ENSBTAG00000037400,ENSBTAG00000012538
GO:0008028	monocarboxylic acid transmembrane transporter activity	molecular_function	0.51691	1	1	2727	5	18224	ENSBTAG00000005548
GO:1903046	meiotic cell cycle process	biological_process	0.51722	1	5	2727	30	18224	ENSBTAG00000048966,ENSBTAG00000018689,ENSBTAG00000054151,ENSBTAG00000031579,ENSBTAG00000012944
GO:0000145	exocyst	cellular_component	0.51727	1	7	2727	30	18224	ENSBTAG00000020799,ENSBTAG00000049333,ENSBTAG00000015836,ENSBTAG00000032548,ENSBTAG00000014112,ENSBTAG00000008606,ENSBTAG00000035995
GO:0008855	exodeoxyribonuclease VII activity	molecular_function	0.5175	1	21	2727	141	18224	ENSBTAG00000009611,ENSBTAG00000048795,ENSBTAG00000007532,ENSBTAG00000015745,ENSBTAG00000039732,ENSBTAG00000019044,ENSBTAG00000001948,ENSBTAG00000010795,ENSBTAG00000020346,ENSBTAG00000017407,ENSBTAG00000006007,ENSBTAG00000012939,ENSBTAG00000010485,ENSBTAG00000015537,ENSBTAG00000011324,ENSBTAG00000004291,ENSBTAG00000020099,ENSBTAG00000032548,ENSBTAG00000017716,ENSBTAG00000045588,ENSBTAG00000053518
GO:1901700	response to oxygen-containing compound	biological_process	0.51815	1	6	2727	30	18224	ENSBTAG00000003245,ENSBTAG00000006943,ENSBTAG00000021553,ENSBTAG00000000376,ENSBTAG00000000682,ENSBTAG00000006535
GO:0045132	meiotic chromosome segregation	biological_process	0.51818	1	3	2727	20	18224	ENSBTAG00000031579,ENSBTAG00000018689,ENSBTAG00000048966
GO:0045017	glycerolipid biosynthetic process	biological_process	0.51881	1	8	2727	45	18224	ENSBTAG00000049685,ENSBTAG00000033182,ENSBTAG00000022991,ENSBTAG00000011620,ENSBTAG00000007646,ENSBTAG00000004554,ENSBTAG00000008126,ENSBTAG00000025642
GO:0005272	sodium channel activity	molecular_function	0.51923	1	7	2727	31	18224	ENSBTAG00000018828,ENSBTAG00000002631,ENSBTAG00000025200,ENSBTAG00000009155,ENSBTAG00000037400,ENSBTAG00000021751,ENSBTAG00000012290
GO:0044599	AP-5 adaptor complex	cellular_component	0.51934	1	1	2727	5	18224	ENSBTAG00000011699
GO:0000152	nuclear ubiquitin ligase complex	cellular_component	0.51935	1	17	2727	113	18224	ENSBTAG00000010464,ENSBTAG00000021521,ENSBTAG00000027991,ENSBTAG00000005967,ENSBTAG00000037381,ENSBTAG00000021026,ENSBTAG00000005197,ENSBTAG00000016411,ENSBTAG00000006973,ENSBTAG00000022036,ENSBTAG00000049010,ENSBTAG00000011147,ENSBTAG00000007630,ENSBTAG00000008131,ENSBTAG00000008816,ENSBTAG00000015630,ENSBTAG00000011567
GO:0005680	anaphase-promoting complex	cellular_component	0.51935	1	17	2727	113	18224	ENSBTAG00000005967,ENSBTAG00000027991,ENSBTAG00000021521,ENSBTAG00000010464,ENSBTAG00000005197,ENSBTAG00000021026,ENSBTAG00000037381,ENSBTAG00000007630,ENSBTAG00000011147,ENSBTAG00000022036,ENSBTAG00000049010,ENSBTAG00000006973,ENSBTAG00000016411,ENSBTAG00000008131,ENSBTAG00000008816,ENSBTAG00000011567,ENSBTAG00000015630
GO:0031461	cullin-RING ubiquitin ligase complex	cellular_component	0.51935	1	17	2727	113	18224	ENSBTAG00000008131,ENSBTAG00000006973,ENSBTAG00000016411,ENSBTAG00000007630,ENSBTAG00000011147,ENSBTAG00000049010,ENSBTAG00000022036,ENSBTAG00000037381,ENSBTAG00000005197,ENSBTAG00000021026,ENSBTAG00000021521,ENSBTAG00000010464,ENSBTAG00000005967,ENSBTAG00000027991,ENSBTAG00000011567,ENSBTAG00000015630,ENSBTAG00000008816
GO:0008284	positive regulation of cell proliferation	biological_process	0.51939	1	5	2727	22	18224	ENSBTAG00000020046,ENSBTAG00000009357,ENSBTAG00000019217,ENSBTAG00000016549,ENSBTAG00000012991
GO:0008661	1-deoxy-D-xylulose-5-phosphate synthase activity	molecular_function	0.51957	1	1	2727	6	18224	ENSBTAG00000003758
GO:0016744	transferase activity, transferring aldehyde or ketonic groups	molecular_function	0.51957	1	1	2727	6	18224	ENSBTAG00000003758
GO:0016830	carbon-carbon lyase activity	molecular_function	0.51994	1	14	2727	81	18224	ENSBTAG00000012961,ENSBTAG00000020551,ENSBTAG00000000322,ENSBTAG00000004801,ENSBTAG00000015487,ENSBTAG00000010210,ENSBTAG00000020869,ENSBTAG00000001219,ENSBTAG00000003196,ENSBTAG00000013422,ENSBTAG00000009984,ENSBTAG00000002029,ENSBTAG00000007131,ENSBTAG00000013727
GO:0008373	sialyltransferase activity	molecular_function	0.52045	1	5	2727	23	18224	ENSBTAG00000000703,ENSBTAG00000016506,ENSBTAG00000000593,ENSBTAG00000001156,ENSBTAG00000048501
GO:0005753	mitochondrial proton-transporting ATP synthase complex	cellular_component	0.5207	1	5	2727	34	18224	ENSBTAG00000006695,ENSBTAG00000017746,ENSBTAG00000006846,ENSBTAG00000021656,ENSBTAG00000017804
GO:0065007	biological regulation	biological_process	0.52105	1	751	2727	5409	18224	ENSBTAG00000021896,ENSBTAG00000013222,ENSBTAG00000016525,ENSBTAG00000014945,ENSBTAG00000004259,ENSBTAG00000000703,ENSBTAG00000005455,ENSBTAG00000020566,ENSBTAG00000026344,ENSBTAG00000009357,ENSBTAG00000005244,ENSBTAG00000015539,ENSBTAG00000015510,ENSBTAG00000044055,ENSBTAG00000013114,ENSBTAG00000020552,ENSBTAG00000015058,ENSBTAG00000021196,ENSBTAG00000015037,ENSBTAG00000002580,ENSBTAG00000038635,…
GO:0010821	regulation of mitochondrion organization	biological_process	0.52214	1	2	2727	6	18224	ENSBTAG00000050313,ENSBTAG00000000496
GO:0010822	positive regulation of mitochondrion organization	biological_process	0.52214	1	2	2727	6	18224	ENSBTAG00000050313,ENSBTAG00000000496
GO:0090199	regulation of release of cytochrome c from mitochondria	biological_process	0.52214	1	2	2727	6	18224	ENSBTAG00000050313,ENSBTAG00000000496
GO:0090200	positive regulation of release of cytochrome c from mitochondria	biological_process	0.52214	1	2	2727	6	18224	ENSBTAG00000000496,ENSBTAG00000050313
GO:0097193	intrinsic apoptotic signaling pathway	biological_process	0.52214	1	2	2727	6	18224	ENSBTAG00000000496,ENSBTAG00000050313
GO:2001233	regulation of apoptotic signaling pathway	biological_process	0.52214	1	2	2727	6	18224	ENSBTAG00000050313,ENSBTAG00000000496
GO:2001235	positive regulation of apoptotic signaling pathway	biological_process	0.52214	1	2	2727	6	18224	ENSBTAG00000000496,ENSBTAG00000050313
GO:0033905	xylan endo-1,3-beta-xylosidase activity	molecular_function	0.52315	1	1	2727	4	18224	ENSBTAG00000014612
GO:0097599	xylanase activity	molecular_function	0.52315	1	1	2727	4	18224	ENSBTAG00000014612
GO:0009069	serine family amino acid metabolic process	biological_process	0.52319	1	2	2727	12	18224	ENSBTAG00000019524,ENSBTAG00000017280
GO:0065004	protein-DNA complex assembly	biological_process	0.52332	1	11	2727	89	18224	ENSBTAG00000010128,ENSBTAG00000001551,ENSBTAG00000011236,ENSBTAG00000017716,ENSBTAG00000015014,ENSBTAG00000053735,ENSBTAG00000035081,ENSBTAG00000005353,ENSBTAG00000031950,ENSBTAG00000037400,ENSBTAG00000004015
GO:0071824	protein-DNA complex subunit organization	biological_process	0.52332	1	11	2727	89	18224	ENSBTAG00000053735,ENSBTAG00000035081,ENSBTAG00000005353,ENSBTAG00000010128,ENSBTAG00000001551,ENSBTAG00000017716,ENSBTAG00000015014,ENSBTAG00000011236,ENSBTAG00000031950,ENSBTAG00000037400,ENSBTAG00000004015
GO:0043900	regulation of multi-organism process	biological_process	0.52339	1	3	2727	15	18224	ENSBTAG00000021158,ENSBTAG00000019175,ENSBTAG00000003640
GO:0016052	carbohydrate catabolic process	biological_process	0.52348	1	7	2727	40	18224	ENSBTAG00000050691,ENSBTAG00000020053,ENSBTAG00000003759,ENSBTAG00000032277,ENSBTAG00000053451,ENSBTAG00000000382,ENSBTAG00000026247
GO:0044419	interspecies interaction between organisms	biological_process	0.52398	1	134	2727	837	18224	ENSBTAG00000014172,ENSBTAG00000017689,ENSBTAG00000015537,ENSBTAG00000015074,ENSBTAG00000010482,ENSBTAG00000050313,ENSBTAG00000015419,ENSBTAG00000001063,ENSBTAG00000051877,ENSBTAG00000009139,ENSBTAG00000009822,ENSBTAG00000003531,ENSBTAG00000000322,ENSBTAG00000009950,ENSBTAG00000019073,ENSBTAG00000017404,ENSBTAG00000011770,ENSBTAG00000004710,ENSBTAG00000016845,ENSBTAG00000012052,ENSBTAG00000002083,…
GO:0005811	lipid droplet	cellular_component	0.52405	1	1	2727	5	18224	ENSBTAG00000001607
GO:0012511	monolayer-surrounded lipid storage body	cellular_component	0.52405	1	1	2727	5	18224	ENSBTAG00000001607
GO:0022890	inorganic cation transmembrane transporter activity	molecular_function	0.52438	1	114	2727	720	18224	ENSBTAG00000004629,ENSBTAG00000013048,ENSBTAG00000046533,ENSBTAG00000037962,ENSBTAG00000010116,ENSBTAG00000014132,ENSBTAG00000006797,ENSBTAG00000001948,ENSBTAG00000052586,ENSBTAG00000004870,ENSBTAG00000050712,ENSBTAG00000020148,ENSBTAG00000018249,ENSBTAG00000048795,ENSBTAG00000018245,ENSBTAG00000037799,ENSBTAG00000008766,ENSBTAG00000015976,ENSBTAG00000012788,ENSBTAG00000003749,ENSBTAG00000011699,…
GO:0030261	chromosome condensation	biological_process	0.52511	1	3	2727	14	18224	ENSBTAG00000003531,ENSBTAG00000012925,ENSBTAG00000008766
GO:0055036	virion membrane	cellular_component	0.52556	1	3	2727	15	18224	ENSBTAG00000045588,ENSBTAG00000004805,ENSBTAG00000019508
GO:0015749	monosaccharide transmembrane transport	biological_process	0.52586	1	2	2727	7	18224	ENSBTAG00000019355,ENSBTAG00000004407
GO:0000123	histone acetyltransferase complex	cellular_component	0.5259	1	3	2727	18	18224	ENSBTAG00000016562,ENSBTAG00000004104,ENSBTAG00000026403
GO:0031248	protein acetyltransferase complex	cellular_component	0.5259	1	3	2727	18	18224	ENSBTAG00000016562,ENSBTAG00000004104,ENSBTAG00000026403
GO:1902493	acetyltransferase complex	cellular_component	0.5259	1	3	2727	18	18224	ENSBTAG00000004104,ENSBTAG00000016562,ENSBTAG00000026403
GO:0004529	exodeoxyribonuclease activity	molecular_function	0.52841	1	21	2727	142	18224	ENSBTAG00000045588,ENSBTAG00000053518,ENSBTAG00000020099,ENSBTAG00000032548,ENSBTAG00000017716,ENSBTAG00000004291,ENSBTAG00000015537,ENSBTAG00000011324,ENSBTAG00000006007,ENSBTAG00000012939,ENSBTAG00000010485,ENSBTAG00000001948,ENSBTAG00000020346,ENSBTAG00000010795,ENSBTAG00000017407,ENSBTAG00000039732,ENSBTAG00000019044,ENSBTAG00000048795,ENSBTAG00000009611,ENSBTAG00000007532,ENSBTAG00000015745
GO:0016895	exodeoxyribonuclease activity, producing 5'-phosphomonoesters	molecular_function	0.52841	1	21	2727	142	18224	ENSBTAG00000045588,ENSBTAG00000053518,ENSBTAG00000020099,ENSBTAG00000032548,ENSBTAG00000017716,ENSBTAG00000004291,ENSBTAG00000015537,ENSBTAG00000011324,ENSBTAG00000006007,ENSBTAG00000012939,ENSBTAG00000010485,ENSBTAG00000001948,ENSBTAG00000020346,ENSBTAG00000010795,ENSBTAG00000017407,ENSBTAG00000039732,ENSBTAG00000019044,ENSBTAG00000009611,ENSBTAG00000048795,ENSBTAG00000007532,ENSBTAG00000015745
GO:0042546	cell wall biogenesis	biological_process	0.52846	1	2	2727	9	18224	ENSBTAG00000015333,ENSBTAG00000037710
GO:0008406	gonad development	biological_process	0.52882	1	1	2727	3	18224	ENSBTAG00000025181
GO:0045137	development of primary sexual characteristics	biological_process	0.52882	1	1	2727	3	18224	ENSBTAG00000025181
GO:0048608	reproductive structure development	biological_process	0.52882	1	1	2727	3	18224	ENSBTAG00000025181
GO:0061458	reproductive system development	biological_process	0.52882	1	1	2727	3	18224	ENSBTAG00000025181
GO:0006480	N-terminal protein amino acid methylation	biological_process	0.52901	1	1	2727	5	18224	ENSBTAG00000018868
GO:0031365	N-terminal protein amino acid modification	biological_process	0.52901	1	1	2727	5	18224	ENSBTAG00000018868
GO:0016817	hydrolase activity, acting on acid anhydrides	molecular_function	0.52915	1	167	2727	948	18224	ENSBTAG00000040331,ENSBTAG00000018560,ENSBTAG00000051466,ENSBTAG00000003531,ENSBTAG00000021272,ENSBTAG00000013557,ENSBTAG00000010116,ENSBTAG00000046757,ENSBTAG00000047764,ENSBTAG00000012079,ENSBTAG00000000236,ENSBTAG00000003794,ENSBTAG00000008464,ENSBTAG00000025181,ENSBTAG00000037510,ENSBTAG00000011930,ENSBTAG00000009698,ENSBTAG00000006166,ENSBTAG00000047223,ENSBTAG00000012961,ENSBTAG00000010485,…
GO:0009074	aromatic amino acid family catabolic process	biological_process	0.52999	1	2	2727	9	18224	ENSBTAG00000007315,ENSBTAG00000002214
GO:0008483	transaminase activity	molecular_function	0.53	1	2	2727	9	18224	ENSBTAG00000006928,ENSBTAG00000002214
GO:0016769	transferase activity, transferring nitrogenous groups	molecular_function	0.53	1	2	2727	9	18224	ENSBTAG00000002214,ENSBTAG00000006928
GO:0006664	glycolipid metabolic process	biological_process	0.53099	1	12	2727	64	18224	ENSBTAG00000018248,ENSBTAG00000008126,ENSBTAG00000025642,ENSBTAG00000011626,ENSBTAG00000012097,ENSBTAG00000008248,ENSBTAG00000011620,ENSBTAG00000004554,ENSBTAG00000007646,ENSBTAG00000004574,ENSBTAG00000022991,ENSBTAG00000033182
GO:0009081	branched-chain amino acid metabolic process	biological_process	0.53119	1	3	2727	12	18224	ENSBTAG00000003239,ENSBTAG00000027064,ENSBTAG00000027390
GO:0009082	branched-chain amino acid biosynthetic process	biological_process	0.53119	1	3	2727	12	18224	ENSBTAG00000027390,ENSBTAG00000027064,ENSBTAG00000003239
GO:0051129	negative regulation of cellular component organization	biological_process	0.53156	1	11	2727	66	18224	ENSBTAG00000016760,ENSBTAG00000009958,ENSBTAG00000004554,ENSBTAG00000051245,ENSBTAG00000008816,ENSBTAG00000021576,ENSBTAG00000009990,ENSBTAG00000002474,ENSBTAG00000003990,ENSBTAG00000004072,ENSBTAG00000012944
GO:0031981	nuclear lumen	cellular_component	0.53334	1	61	2727	423	18224	ENSBTAG00000018249,ENSBTAG00000025329,ENSBTAG00000002512,ENSBTAG00000012636,ENSBTAG00000018404,ENSBTAG00000003587,ENSBTAG00000031886,ENSBTAG00000010116,ENSBTAG00000037962,ENSBTAG00000000040,ENSBTAG00000005455,ENSBTAG00000014112,ENSBTAG00000008232,ENSBTAG00000002349,ENSBTAG00000011001,ENSBTAG00000013277,ENSBTAG00000019504,ENSBTAG00000040133,ENSBTAG00000007599,ENSBTAG00000011699,ENSBTAG00000020552,…
GO:0005044	scavenger receptor activity	molecular_function	0.53344	1	10	2727	53	18224	ENSBTAG00000021518,ENSBTAG00000009132,ENSBTAG00000053545,ENSBTAG00000039755,ENSBTAG00000013165,ENSBTAG00000018367,ENSBTAG00000026913,ENSBTAG00000020196,ENSBTAG00000008342,ENSBTAG00000050618
GO:0038024	cargo receptor activity	molecular_function	0.53344	1	10	2727	53	18224	ENSBTAG00000008342,ENSBTAG00000050618,ENSBTAG00000018367,ENSBTAG00000026913,ENSBTAG00000020196,ENSBTAG00000013165,ENSBTAG00000039755,ENSBTAG00000053545,ENSBTAG00000021518,ENSBTAG00000009132
GO:0016301	kinase activity	molecular_function	0.53383	1	192	2727	1029	18224	ENSBTAG00000018033,ENSBTAG00000020616,ENSBTAG00000000579,ENSBTAG00000001193,ENSBTAG00000013114,ENSBTAG00000038107,ENSBTAG00000015510,ENSBTAG00000005514,ENSBTAG00000032603,ENSBTAG00000012761,ENSBTAG00000003147,ENSBTAG00000019574,ENSBTAG00000001181,ENSBTAG00000016456,ENSBTAG00000009872,ENSBTAG00000021905,ENSBTAG00000005892,ENSBTAG00000009845,ENSBTAG00000005145,ENSBTAG00000009086,ENSBTAG00000018105,…
GO:0048870	cell motility	biological_process	0.53393	1	21	2727	145	18224	ENSBTAG00000025181,ENSBTAG00000015126,ENSBTAG00000015986,ENSBTAG00000004641,ENSBTAG00000027181,ENSBTAG00000014126,ENSBTAG00000003990,ENSBTAG00000017139,ENSBTAG00000021164,ENSBTAG00000009958,ENSBTAG00000025853,ENSBTAG00000008817,ENSBTAG00000030567,ENSBTAG00000005353,ENSBTAG00000000845,ENSBTAG00000030555,ENSBTAG00000021972,ENSBTAG00000000236,ENSBTAG00000003587,ENSBTAG00000004238,ENSBTAG00000031950
GO:0051674	localization of cell	biological_process	0.53393	1	21	2727	145	18224	ENSBTAG00000000236,ENSBTAG00000004238,ENSBTAG00000003587,ENSBTAG00000031950,ENSBTAG00000021972,ENSBTAG00000030567,ENSBTAG00000005353,ENSBTAG00000000845,ENSBTAG00000030555,ENSBTAG00000008817,ENSBTAG00000017139,ENSBTAG00000021164,ENSBTAG00000009958,ENSBTAG00000025853,ENSBTAG00000003990,ENSBTAG00000014126,ENSBTAG00000015126,ENSBTAG00000004641,ENSBTAG00000025181,ENSBTAG00000015986,ENSBTAG00000027181
GO:0005126	cytokine receptor binding	molecular_function	0.53402	1	15	2727	130	18224	ENSBTAG00000009357,ENSBTAG00000011563,ENSBTAG00000014405,ENSBTAG00000016549,ENSBTAG00000037778,ENSBTAG00000020569,ENSBTAG00000012305,ENSBTAG00000017549,ENSBTAG00000001156,ENSBTAG00000015150,ENSBTAG00000048428,ENSBTAG00000012991,ENSBTAG00000020674,ENSBTAG00000007007,ENSBTAG00000053649
GO:0030284	estrogen receptor activity	molecular_function	0.53452	1	1	2727	2	18224	ENSBTAG00000007159
GO:0000775	chromosome, centromeric region	cellular_component	0.5351	1	24	2727	158	18224	ENSBTAG00000053735,ENSBTAG00000018125,ENSBTAG00000017716,ENSBTAG00000001551,ENSBTAG00000015860,ENSBTAG00000048966,ENSBTAG00000015198,ENSBTAG00000051245,ENSBTAG00000017139,ENSBTAG00000000211,ENSBTAG00000013277,ENSBTAG00000031579,ENSBTAG00000027875,ENSBTAG00000014112,ENSBTAG00000011882,ENSBTAG00000005353,ENSBTAG00000015014,ENSBTAG00000011236,ENSBTAG00000000040,ENSBTAG00000039065,ENSBTAG00000000791,…
GO:0005242	inward rectifier potassium channel activity	molecular_function	0.53511	1	4	2727	22	18224	ENSBTAG00000051965,ENSBTAG00000000082,ENSBTAG00000037616,ENSBTAG00000017958
GO:0051494	negative regulation of cytoskeleton organization	biological_process	0.53532	1	5	2727	25	18224	ENSBTAG00000008816,ENSBTAG00000021576,ENSBTAG00000051245,ENSBTAG00000004072,ENSBTAG00000004554
GO:0009987	cellular process	biological_process	0.53556	1	1415	2727	9698	18224	ENSBTAG00000005455,ENSBTAG00000004259,ENSBTAG00000009811,ENSBTAG00000030979,ENSBTAG00000026344,ENSBTAG00000051779,ENSBTAG00000000309,ENSBTAG00000013222,ENSBTAG00000002512,ENSBTAG00000003938,ENSBTAG00000001181,ENSBTAG00000014945,ENSBTAG00000005198,ENSBTAG00000021196,ENSBTAG00000005946,ENSBTAG00000040133,ENSBTAG00000015510,ENSBTAG00000013114,ENSBTAG00000015058,ENSBTAG00000044055,ENSBTAG00000018689,…
GO:0140103	catalytic activity, acting on a glycoprotein	molecular_function	0.5359	1	2	2727	9	18224	ENSBTAG00000008167,ENSBTAG00000015058
GO:0043086	negative regulation of catalytic activity	biological_process	0.53603	1	6	2727	40	18224	ENSBTAG00000037381,ENSBTAG00000016562,ENSBTAG00000005275,ENSBTAG00000024157,ENSBTAG00000022058,ENSBTAG00000009048
GO:0044092	negative regulation of molecular function	biological_process	0.53603	1	6	2727	40	18224	ENSBTAG00000037381,ENSBTAG00000024157,ENSBTAG00000016562,ENSBTAG00000005275,ENSBTAG00000022058,ENSBTAG00000009048
GO:0070838	divalent metal ion transport	biological_process	0.53604	1	20	2727	122	18224	ENSBTAG00000025642,ENSBTAG00000009451,ENSBTAG00000020455,ENSBTAG00000049422,ENSBTAG00000032021,ENSBTAG00000018761,ENSBTAG00000034712,ENSBTAG00000039065,ENSBTAG00000009050,ENSBTAG00000052586,ENSBTAG00000022000,ENSBTAG00000054315,ENSBTAG00000046533,ENSBTAG00000013048,ENSBTAG00000003474,ENSBTAG00000053598,ENSBTAG00000004131,ENSBTAG00000009175,ENSBTAG00000020304,ENSBTAG00000050712
GO:0006511	ubiquitin-dependent protein catabolic process	biological_process	0.53615	1	14	2727	92	18224	ENSBTAG00000011643,ENSBTAG00000032515,ENSBTAG00000004284,ENSBTAG00000008736,ENSBTAG00000010146,ENSBTAG00000005078,ENSBTAG00000038990,ENSBTAG00000010464,ENSBTAG00000019073,ENSBTAG00000021769,ENSBTAG00000001305,ENSBTAG00000012882,ENSBTAG00000012675,ENSBTAG00000035995
GO:0051775	response to redox state	biological_process	0.53801	1	1	2727	4	18224	ENSBTAG00000021924
GO:0043938	positive regulation of sporulation	biological_process	0.53959	1	1	2727	4	18224	ENSBTAG00000000260
GO:0045597	positive regulation of cell differentiation	biological_process	0.53959	1	1	2727	4	18224	ENSBTAG00000000260
[truncated: 1,608 more rows]

## Sheet: DPMGs
GO_accession	Description	Term_type	Over_represented_pValue	Corrected_pValue	DMR_item	DMR_list	Bg_item	Bg_list	DMR genes
[truncated: 1,632 more rows]
