# Supplementary material for: Extensive differential DNA methylation between tuberculosis skin test positive and skin test negative cattle
Source: BMC Genomics. 2024 Aug 6;25:762. doi: 10.1186/s12864-024-10574-x (PMC11301934; doi:10.1186/s12864-024-10574-x)
Supplement: Supplementary file 8 — Supplementary Material 8 - Supplementary Table S6: KEGG analysis showing enriched canonical pathways for both DMR and DPMG genes from M. bovis-infected and non-infected control animals [file 12864_2024_10574_MOESM8_ESM.xlsx]

## Sheet: DMR-genes
##Databases: KEGG PATHWAY
##Statistical test method: hypergeometric test / Fisher's exact test
##FDR correction method: Benjamini and Hochberg
#Term	Database	ID	Input number	Background number	P-Value	Corrected P-Value	Input	Hyperlink
MAPK signaling pathway	KEGG PATHWAY	bta04010	74	292	2.32069e-09	4.59447e-07	ENSBTAG00000012771|ENSBTAG00000010906|ENSBTAG00000013066|ENSBTAG00000030259|ENSBTAG00000002211|ENSBTAG00000006998|ENSBTAG00000005273|ENSBTAG00000017871|ENSBTAG00000012450|ENSBTAG00000014737|ENSBTAG00000020350|ENSBTAG00000022000|ENSBTAG00000055309|ENSBTAG00000014051|ENSBTAG00000005339|ENSBTAG00000007084|ENSBTAG00000006017|ENSBTAG00000007446|ENSBTAG00000000317|ENSBTAG00000019574|ENSBTAG00000004114|…	http://www.genome.jp/kegg-bin/show_pathway?bta04010/bta:509109%09red/bta:533908%09red/bta:281572%09red/bta:517953%09red/bta:615850%09red/bta:784075%09red/bta:281240%09red/bta:618481%09red/bta:538496%09red/bta:512254%09red/bta:526227%09red/bta:512355%09red/bta:614306%09red/bta:533815%09red/bta:515640%09red/bta:515159%09red/bta:617915%09red/bta:526364%09red/bta:537598%09red/bta:529382%09red/bta:282…
Axon guidance	KEGG PATHWAY	bta04360	54	180	2.88055e-09	4.59447e-07	ENSBTAG00000017746|ENSBTAG00000015205|ENSBTAG00000011473|ENSBTAG00000014119|ENSBTAG00000018603|ENSBTAG00000006811|ENSBTAG00000006138|ENSBTAG00000015926|ENSBTAG00000015910|ENSBTAG00000008552|ENSBTAG00000010312|ENSBTAG00000018133|ENSBTAG00000001061|ENSBTAG00000018765|ENSBTAG00000013958|ENSBTAG00000008938|ENSBTAG00000014966|ENSBTAG00000004899|ENSBTAG00000018984|ENSBTAG00000010065|ENSBTAG00000004499|…	http://www.genome.jp/kegg-bin/show_pathway?bta04360/bta:507304%09red/bta:539742%09red/bta:506270%09red/bta:512892%09red/bta:527349%09red/bta:536815%09red/bta:527573%09red/bta:504294%09red/bta:522767%09red/bta:504968%09red/bta:508175%09red/bta:535225%09red/bta:527263%09red/bta:784494%09red/bta:407770%09red/bta:510761%09red/bta:535742%09red/bta:512660%09red/bta:286821%09red/bta:615883%09red/bta:530…
Calcium signaling pathway	KEGG PATHWAY	bta04020	56	203	1.76442e-08	1.87617e-06	ENSBTAG00000053007|ENSBTAG00000052413|ENSBTAG00000021717|ENSBTAG00000017680|ENSBTAG00000047491|ENSBTAG00000000376|ENSBTAG00000015183|ENSBTAG00000012079|ENSBTAG00000019997|ENSBTAG00000004457|ENSBTAG00000007882|ENSBTAG00000001219|ENSBTAG00000001061|ENSBTAG00000048049|ENSBTAG00000013674|ENSBTAG00000005958|ENSBTAG00000009552|ENSBTAG00000001305|ENSBTAG00000011628|ENSBTAG00000011102|ENSBTAG00000004988|…	http://www.genome.jp/kegg-bin/show_pathway?bta04020/bta:100337083%09red/bta:521257%09red/bta:282330%09red/bta:516679%09red/bta:539543%09red/bta:510830%09red/bta:613800%09red/bta:515732%09red/bta:528555%09red/bta:541008%09red/bta:287024%09red/bta:287026%09red/bta:282648%09red/bta:281788%09red/bta:540877%09red/bta:282413%09red/bta:282641%09red/bta:524810%09red/bta:282480%09red/bta:530468%09red/bta:…
Endocytosis	KEGG PATHWAY	bta04144	63	246	2.50751e-08	1.99974e-06	ENSBTAG00000000005|ENSBTAG00000004072|ENSBTAG00000007871|ENSBTAG00000016504|ENSBTAG00000046248|ENSBTAG00000010275|ENSBTAG00000017246|ENSBTAG00000010492|ENSBTAG00000014119|ENSBTAG00000012599|ENSBTAG00000012263|ENSBTAG00000004792|ENSBTAG00000012208|ENSBTAG00000016345|ENSBTAG00000020316|ENSBTAG00000014945|ENSBTAG00000001505|ENSBTAG00000003185|ENSBTAG00000046533|ENSBTAG00000019058|ENSBTAG00000030749|…	http://www.genome.jp/kegg-bin/show_pathway?bta04144/bta:513902%09red/bta:532778%09red/bta:326600%09red/bta:511484%09red/bta:515712%09red/bta:282183%09red/bta:508199%09red/bta:521541%09red/bta:538771%09red/bta:518839%09red/bta:522241%09red/bta:107131173%09red/bta:282682%09red/bta:516032%09red/bta:510489%09red/bta:539295%09red/bta:788634%09red/bta:618488%09red/bta:523797%09red/bta:535742%09red/bta:…
Pathways in cancer	KEGG PATHWAY	bta05200	107	539	8.73729e-08	5.06551e-06	ENSBTAG00000013066|ENSBTAG00000021574|ENSBTAG00000004194|ENSBTAG00000005464|ENSBTAG00000020566|ENSBTAG00000014400|ENSBTAG00000021068|ENSBTAG00000016345|ENSBTAG00000046699|ENSBTAG00000009175|ENSBTAG00000032021|ENSBTAG00000008541|ENSBTAG00000004597|ENSBTAG00000038990|ENSBTAG00000007159|ENSBTAG00000006894|ENSBTAG00000000738|ENSBTAG00000009578|ENSBTAG00000017851|ENSBTAG00000005198|ENSBTAG00000004028|…	http://www.genome.jp/kegg-bin/show_pathway?bta05200/bta:281572%09red/bta:535578%09red/bta:512355%09red/bta:527124%09red/bta:286821%09red/bta:504408%09red/bta:537682%09red/bta:529631%09red/bta:537201%09red/bta:281788%09red/bta:404154%09red/bta:526848%09red/bta:281160%09red/bta:281607%09red/bta:281020%09red/bta:281601%09red/bta:618481%09red/bta:282356%09red/bta:523526%09red/bta:785371%09red/bta:281…
Focal adhesion	KEGG PATHWAY	bta04510	53	198	9.52761e-08	5.06551e-06	ENSBTAG00000016525|ENSBTAG00000015581|ENSBTAG00000011473|ENSBTAG00000005339|ENSBTAG00000012079|ENSBTAG00000011802|ENSBTAG00000014737|ENSBTAG00000013760|ENSBTAG00000013103|ENSBTAG00000015910|ENSBTAG00000003061|ENSBTAG00000010312|ENSBTAG00000034436|ENSBTAG00000011772|ENSBTAG00000001061|ENSBTAG00000014930|ENSBTAG00000013958|ENSBTAG00000019269|ENSBTAG00000008938|ENSBTAG00000025210|ENSBTAG00000017970|…	http://www.genome.jp/kegg-bin/show_pathway?bta04510/bta:515718%09red/bta:539742%09red/bta:281572%09red/bta:506270%09red/bta:282195%09red/bta:282194%09red/bta:511422%09red/bta:527263%09red/bta:529670%09red/bta:532127%09red/bta:537203%09red/bta:535742%09red/bta:514902%09red/bta:789493%09red/bta:520454%09red/bta:517456%09red/bta:537682%09red/bta:524770%09red/bta:518025%09red/bta:505964%09red/bta:281…
cGMP-PKG signaling pathway	KEGG PATHWAY	bta04022	47	169	1.95309e-07	8.90052e-06	ENSBTAG00000003749|ENSBTAG00000018909|ENSBTAG00000046545|ENSBTAG00000005464|ENSBTAG00000017680|ENSBTAG00000013300|ENSBTAG00000001305|ENSBTAG00000020701|ENSBTAG00000012079|ENSBTAG00000016344|ENSBTAG00000021717|ENSBTAG00000009520|ENSBTAG00000014059|ENSBTAG00000005978|ENSBTAG00000014930|ENSBTAG00000013674|ENSBTAG00000009552|ENSBTAG00000018404|ENSBTAG00000021308|ENSBTAG00000047491|ENSBTAG00000046753|…	http://www.genome.jp/kegg-bin/show_pathway?bta04022/bta:100336730%09red/bta:407139%09red/bta:539543%09red/bta:281971%09red/bta:613800%09red/bta:512254%09red/bta:518025%09red/bta:538598%09red/bta:514902%09red/bta:281749%09red/bta:514607%09red/bta:515159%09red/bta:287024%09red/bta:287026%09red/bta:100296004%09red/bta:100300012%09red/bta:282641%09red/bta:530401%09red/bta:513105%09red/bta:538606%09re…
PI3K-Akt signaling pathway	KEGG PATHWAY	bta04151	79	373	4.78479e-07	1.90794e-05	ENSBTAG00000012771|ENSBTAG00000051877|ENSBTAG00000003061|ENSBTAG00000020148|ENSBTAG00000013066|ENSBTAG00000018909|ENSBTAG00000015581|ENSBTAG00000002883|ENSBTAG00000017680|ENSBTAG00000014051|ENSBTAG00000016344|ENSBTAG00000011802|ENSBTAG00000011628|ENSBTAG00000013760|ENSBTAG00000014737|ENSBTAG00000016345|ENSBTAG00000013103|ENSBTAG00000007446|ENSBTAG00000015910|ENSBTAG00000011699|ENSBTAG00000010312|…	http://www.genome.jp/kegg-bin/show_pathway?bta04151/bta:100298789%09red/bta:281422%09red/bta:281572%09red/bta:506270%09red/bta:282654%09red/bta:100125276%09red/bta:509418%09red/bta:282194%09red/bta:100336873%09red/bta:530102%09red/bta:520883%09red/bta:515854%09red/bta:618481%09red/bta:507056%09red/bta:538598%09red/bta:511422%09red/bta:785805%09red/bta:513105%09red/bta:529670%09red/bta:407217%09re…
Metabolic pathways	KEGG PATHWAY	bta01100	229	1468	7.74509e-07	2.39914e-05	ENSBTAG00000005744|ENSBTAG00000014521|ENSBTAG00000005464|ENSBTAG00000017680|ENSBTAG00000038062|ENSBTAG00000014015|ENSBTAG00000002214|ENSBTAG00000016519|ENSBTAG00000008866|ENSBTAG00000016107|ENSBTAG00000018986|ENSBTAG00000012788|ENSBTAG00000031358|ENSBTAG00000001325|ENSBTAG00000008718|ENSBTAG00000016073|ENSBTAG00000009984|ENSBTAG00000024633|ENSBTAG00000053007|ENSBTAG00000008541|ENSBTAG00000007668|…	http://www.genome.jp/kegg-bin/show_pathway?bta01100/bta:100036592%09red/bta:617688%09red/bta:506059%09red/bta:541284%09red/bta:508455%09red/bta:281179%09red/bta:541596%09red/bta:509102%09red/bta:399559%09red/bta:534118%09red/bta:280798%09red/bta:282589%09red/bta:522863%09red/bta:511887%09red/bta:535381%09red/bta:514494%09red/bta:524529%09red/bta:507188%09red/bta:104968457%09red/bta:528582%09red/b…
AMPK signaling pathway	KEGG PATHWAY	bta04152	37	123	7.918e-07	2.39914e-05	ENSBTAG00000051877|ENSBTAG00000002883|ENSBTAG00000006589|ENSBTAG00000018909|ENSBTAG00000022449|ENSBTAG00000006752|ENSBTAG00000009050|ENSBTAG00000000948|ENSBTAG00000009175|ENSBTAG00000019554|ENSBTAG00000009727|ENSBTAG00000009190|ENSBTAG00000011234|ENSBTAG00000021308|ENSBTAG00000052803|ENSBTAG00000046753|ENSBTAG00000000613|ENSBTAG00000001862|ENSBTAG00000034436|ENSBTAG00000010815|ENSBTAG00000000172|…	http://www.genome.jp/kegg-bin/show_pathway?bta04152/bta:100298789%09red/bta:509084%09red/bta:281152%09red/bta:281067%09red/bta:282304%09red/bta:538598%09red/bta:507056%09red/bta:514607%09red/bta:514066%09red/bta:535530%09red/bta:534129%09red/bta:524361%09red/bta:504219%09red/bta:100300012%09red/bta:505757%09red/bta:534928%09red/bta:513105%09red/bta:407235%09red/bta:407234%09red/bta:281848%09red/b…
Human T-cell leukemia virus 1 infection	KEGG PATHWAY	bta05166	56	234	9.23168e-07	2.39914e-05	ENSBTAG00000018909|ENSBTAG00000013326|ENSBTAG00000005464|ENSBTAG00000005273|ENSBTAG00000014400|ENSBTAG00000012599|ENSBTAG00000012451|ENSBTAG00000012208|ENSBTAG00000007084|ENSBTAG00000016345|ENSBTAG00000006017|ENSBTAG00000006070|ENSBTAG00000007599|ENSBTAG00000010312|ENSBTAG00000023795|ENSBTAG00000006656|ENSBTAG00000009496|ENSBTAG00000018073|ENSBTAG00000007075|ENSBTAG00000006343|ENSBTAG00000026403|…	http://www.genome.jp/kegg-bin/show_pathway?bta05166/bta:515125%09red/bta:517837%09red/bta:515712%09red/bta:508641%09red/bta:515640%09red/bta:540313%09red/bta:540230%09red/bta:527124%09red/bta:505453%09red/bta:513105%09red/bta:788634%09red/bta:282535%09red/bta:507917%09red/bta:533202%09red/bta:508367%09red/bta:538276%09red/bta:530401%09red/bta:618516%09red/bta:281854%09red/bta:282480%09red/bta:537…
Rap1 signaling pathway	KEGG PATHWAY	bta04015	53	216	9.43056e-07	2.39914e-05	ENSBTAG00000012771|ENSBTAG00000015991|ENSBTAG00000004194|ENSBTAG00000005464|ENSBTAG00000010860|ENSBTAG00000014119|ENSBTAG00000012450|ENSBTAG00000014737|ENSBTAG00000002411|ENSBTAG00000014051|ENSBTAG00000005339|ENSBTAG00000007446|ENSBTAG00000015910|ENSBTAG00000019574|ENSBTAG00000010312|ENSBTAG00000017839|ENSBTAG00000018984|ENSBTAG00000011034|ENSBTAG00000001061|ENSBTAG00000032021|ENSBTAG00000008938|…	http://www.genome.jp/kegg-bin/show_pathway?bta04015/bta:515718%09red/bta:535347%09red/bta:281572%09red/bta:527550%09red/bta:513625%09red/bta:509418%09red/bta:618481%09red/bta:505238%09red/bta:514902%09red/bta:513244%09red/bta:287026%09red/bta:535742%09red/bta:782793%09red/bta:512943%09red/bta:789597%09red/bta:520454%09red/bta:281848%09red/bta:100139484%09red/bta:536517%09red/bta:281876%09red/bta:…
Oxytocin signaling pathway	KEGG PATHWAY	bta04921	42	152	9.77707e-07	2.39914e-05	ENSBTAG00000020569|ENSBTAG00000005464|ENSBTAG00000017680|ENSBTAG00000020701|ENSBTAG00000012079|ENSBTAG00000011628|ENSBTAG00000016344|ENSBTAG00000000082|ENSBTAG00000010312|ENSBTAG00000011772|ENSBTAG00000005978|ENSBTAG00000001061|ENSBTAG00000014930|ENSBTAG00000008938|ENSBTAG00000007547|ENSBTAG00000008650|ENSBTAG00000022000|ENSBTAG00000000656|ENSBTAG00000021901|ENSBTAG00000021924|ENSBTAG00000020455|…	http://www.genome.jp/kegg-bin/show_pathway?bta04921/bta:100337083%09red/bta:784075%09red/bta:520743%09red/bta:512254%09red/bta:526364%09red/bta:509084%09red/bta:287024%09red/bta:287026%09red/bta:529382%09red/bta:535742%09red/bta:504219%09red/bta:530401%09red/bta:538606%09red/bta:327667%09red/bta:505964%09red/bta:282608%09red/bta:407217%09red/bta:519331%09red/bta:512431%09red/bta:515621%09red/bta:…
Cell adhesion molecules (CAMs)	KEGG PATHWAY	bta04514	43	159	1.17805e-06	2.47747e-05	ENSBTAG00000015991|ENSBTAG00000000253|ENSBTAG00000012451|ENSBTAG00000012208|ENSBTAG00000025324|ENSBTAG00000011530|ENSBTAG00000015910|ENSBTAG00000018052|ENSBTAG00000023144|ENSBTAG00000024015|ENSBTAG00000018367|ENSBTAG00000048364|ENSBTAG00000021190|ENSBTAG00000014357|ENSBTAG00000000719|ENSBTAG00000007075|ENSBTAG00000008114|ENSBTAG00000003255|ENSBTAG00000002069|ENSBTAG00000000244|ENSBTAG00000016566|…	http://www.genome.jp/kegg-bin/show_pathway?bta04514/bta:512405%09red/bta:515712%09red/bta:281062%09red/bta:281063%09red/bta:282881%09red/bta:507917%09red/bta:407152%09red/bta:509230%09red/bta:788634%09red/bta:282535%09red/bta:532127%09red/bta:615496%09red/bta:513412%09red/bta:529873%09red/bta:536092%09red/bta:787986%09red/bta:100300059%09red/bta:614412%09red/bta:781106%09red/bta:282662%09red/bta:…
Adherens junction	KEGG PATHWAY	bta04520	26	69	1.19504e-06	2.47747e-05	ENSBTAG00000002880|ENSBTAG00000015991|ENSBTAG00000000253|ENSBTAG00000012599|ENSBTAG00000013784|ENSBTAG00000002411|ENSBTAG00000024015|ENSBTAG00000021574|ENSBTAG00000018052|ENSBTAG00000008938|ENSBTAG00000006616|ENSBTAG00000026403|ENSBTAG00000031669|ENSBTAG00000011628|ENSBTAG00000024715|ENSBTAG00000011215|ENSBTAG00000010312|ENSBTAG00000011851|ENSBTAG00000021527|ENSBTAG00000005557|ENSBTAG00000001473|…	http://www.genome.jp/kegg-bin/show_pathway?bta04520/bta:508150%09red/bta:507837%09red/bta:282420%09red/bta:505453%09red/bta:524770%09red/bta:535742%09red/bta:536092%09red/bta:504625%09red/bta:527263%09red/bta:508658%09red/bta:540481%09red/bta:407217%09red/bta:515187%09red/bta:107131173%09red/bta:526848%09red/bta:515125%09red/bta:512072%09red/bta:514637%09red/bta:504856%09red/bta:522269%09red/bta:…
Fc gamma R-mediated phagocytosis	KEGG PATHWAY	bta04666	31	94	1.24262e-06	2.47747e-05	ENSBTAG00000007932|ENSBTAG00000019915|ENSBTAG00000005345|ENSBTAG00000014015|ENSBTAG00000012263|ENSBTAG00000014612|ENSBTAG00000002922|ENSBTAG00000003185|ENSBTAG00000010312|ENSBTAG00000009175|ENSBTAG00000001061|ENSBTAG00000008719|ENSBTAG00000023144|ENSBTAG00000046248|ENSBTAG00000018984|ENSBTAG00000003305|ENSBTAG00000049945|ENSBTAG00000021924|ENSBTAG00000009872|ENSBTAG00000002082|ENSBTAG00000004242|…	http://www.genome.jp/kegg-bin/show_pathway?bta04666/bta:515718%09red/bta:281345%09red/bta:326600%09red/bta:535225%09red/bta:510083%09red/bta:526364%09red/bta:407152%09red/bta:535381%09red/bta:523797%09red/bta:514902%09red/bta:505708%09red/bta:529346%09red/bta:524810%09red/bta:508402%09red/bta:100337091%09red/bta:107131173%09red/bta:506596%09red/bta:535077%09red/bta:506083%09red/bta:534996%09red/b…
Regulation of actin cytoskeleton	KEGG PATHWAY	bta04810	51	212	2.43273e-06	4.56494e-05	ENSBTAG00000016525|ENSBTAG00000019915|ENSBTAG00000021717|ENSBTAG00000018108|ENSBTAG00000012079|ENSBTAG00000019524|ENSBTAG00000050709|ENSBTAG00000031890|ENSBTAG00000015910|ENSBTAG00000005345|ENSBTAG00000010312|ENSBTAG00000017839|ENSBTAG00000011772|ENSBTAG00000038488|ENSBTAG00000014930|ENSBTAG00000013958|ENSBTAG00000008938|ENSBTAG00000000897|ENSBTAG00000046248|ENSBTAG00000012002|ENSBTAG00000011628|…	http://www.genome.jp/kegg-bin/show_pathway?bta04810/bta:515718%09red/bta:100124501%09red/bta:785769%09red/bta:326600%09red/bta:506270%09red/bta:785745%09red/bta:525628%09red/bta:618481%09red/bta:536517%09red/bta:539742%09red/bta:535225%09red/bta:507837%09red/bta:514056%09red/bta:524770%09red/bta:515159%09red/bta:532127%09red/bta:535742%09red/bta:527550%09red/bta:517456%09red/bta:537682%09red/bta:…
Sphingolipid signaling pathway	KEGG PATHWAY	bta04071	35	120	2.77358e-06	4.9154e-05	ENSBTAG00000051877|ENSBTAG00000021717|ENSBTAG00000017680|ENSBTAG00000014119|ENSBTAG00000003434|ENSBTAG00000002922|ENSBTAG00000008958|ENSBTAG00000010312|ENSBTAG00000034436|ENSBTAG00000052803|ENSBTAG00000001061|ENSBTAG00000009984|ENSBTAG00000019302|ENSBTAG00000018984|ENSBTAG00000017871|ENSBTAG00000021090|ENSBTAG00000044179|ENSBTAG00000001862|ENSBTAG00000009872|ENSBTAG00000037729|ENSBTAG00000000381|…	http://www.genome.jp/kegg-bin/show_pathway?bta04071/bta:100298789%09red/bta:615296%09red/bta:100336736%09red/bta:281020%09red/bta:282883%09red/bta:512355%09red/bta:282226%09red/bta:505233%09red/bta:527263%09red/bta:515159%09red/bta:287024%09red/bta:287026%09red/bta:524361%09red/bta:529346%09red/bta:505757%09red/bta:538896%09red/bta:505611%09red/bta:509290%09red/bta:540305%09red/bta:512943%09red/b…
Phospholipase D signaling pathway	KEGG PATHWAY	bta04072	40	152	4.76643e-06	8.00259e-05	ENSBTAG00000013047|ENSBTAG00000004194|ENSBTAG00000005464|ENSBTAG00000013632|ENSBTAG00000016344|ENSBTAG00000002922|ENSBTAG00000017549|ENSBTAG00000009520|ENSBTAG00000010312|ENSBTAG00000005978|ENSBTAG00000001061|ENSBTAG00000048049|ENSBTAG00000032021|ENSBTAG00000005958|ENSBTAG00000048061|ENSBTAG00000007668|ENSBTAG00000011628|ENSBTAG00000018984|ENSBTAG00000017871|ENSBTAG00000021905|ENSBTAG00000021924|…	http://www.genome.jp/kegg-bin/show_pathway?bta04072/bta:541008%09red/bta:618488%09red/bta:535362%09red/bta:505238%09red/bta:526364%09red/bta:282226%09red/bta:527263%09red/bta:515159%09red/bta:287026%09red/bta:511887%09red/bta:508794%09red/bta:529346%09red/bta:524810%09red/bta:537682%09red/bta:505611%09red/bta:407217%09red/bta:540485%09red/bta:100337091%09red/bta:513723%09red/bta:507456%09red/bta:…
FoxO signaling pathway	KEGG PATHWAY	bta04068	36	132	7.17396e-06	0.000114425	ENSBTAG00000012599|ENSBTAG00000025853|ENSBTAG00000004269|ENSBTAG00000024115|ENSBTAG00000007599|ENSBTAG00000010312|ENSBTAG00000034436|ENSBTAG00000000381|ENSBTAG00000024105|ENSBTAG00000009190|ENSBTAG00000026403|ENSBTAG00000011234|ENSBTAG00000021308|ENSBTAG00000018984|ENSBTAG00000046753|ENSBTAG00000006535|ENSBTAG00000014453|ENSBTAG00000003111|ENSBTAG00000003257|ENSBTAG00000021527|ENSBTAG00000021523|…	http://www.genome.jp/kegg-bin/show_pathway?bta04068/bta:519018%09red/bta:507390%09red/bta:527124%09red/bta:538598%09red/bta:510434%09red/bta:514607%09red/bta:535530%09red/bta:514886%09red/bta:504219%09red/bta:100300012%09red/bta:505453%09red/bta:537682%09red/bta:281854%09red/bta:281848%09red/bta:508541%09red/bta:407217%09red/bta:540485%09red/bta:526824%09red/bta:515854%09red/bta:535311%09red/bta:…
Adrenergic signaling in cardiomyocytes	KEGG PATHWAY	bta04261	39	150	7.89588e-06	0.000119942	ENSBTAG00000051877|ENSBTAG00000010906|ENSBTAG00000020569|ENSBTAG00000018909|ENSBTAG00000005464|ENSBTAG00000009155|ENSBTAG00000016344|ENSBTAG00000010986|ENSBTAG00000009520|ENSBTAG00000014059|ENSBTAG00000005978|ENSBTAG00000001061|ENSBTAG00000009552|ENSBTAG00000001305|ENSBTAG00000019302|ENSBTAG00000052803|ENSBTAG00000054931|ENSBTAG00000010312|ENSBTAG00000001862|ENSBTAG00000019574|ENSBTAG00000020984|…	http://www.genome.jp/kegg-bin/show_pathway?bta04261/bta:100298789%09red/bta:784075%09red/bta:281020%09red/bta:538496%09red/bta:613800%09red/bta:513105%09red/bta:287026%09red/bta:100296004%09red/bta:529382%09red/bta:784876%09red/bta:524361%09red/bta:504408%09red/bta:282641%09red/bta:505757%09red/bta:327667%09red/bta:280991%09red/bta:282608%09red/bta:519331%09red/bta:509290%09red/bta:515621%09red/b…
Dopaminergic synapse	KEGG PATHWAY	bta04728	35	132	1.58445e-05	0.000229745	ENSBTAG00000051877|ENSBTAG00000018909|ENSBTAG00000013029|ENSBTAG00000010860|ENSBTAG00000000791|ENSBTAG00000006176|ENSBTAG00000004775|ENSBTAG00000001061|ENSBTAG00000007882|ENSBTAG00000011833|ENSBTAG00000052413|ENSBTAG00000026768|ENSBTAG00000052803|ENSBTAG00000001862|ENSBTAG00000020455|ENSBTAG00000019516|ENSBTAG00000014828|ENSBTAG00000016206|ENSBTAG00000006143|ENSBTAG00000019574|ENSBTAG00000020192|…	http://www.genome.jp/kegg-bin/show_pathway?bta04728/bta:100298789%09red/bta:530705%09red/bta:100125276%09red/bta:520743%09red/bta:538771%09red/bta:513105%09red/bta:287026%09red/bta:282648%09red/bta:524361%09red/bta:618278%09red/bta:505757%09red/bta:529618%09red/bta:282410%09red/bta:614283%09red/bta:509290%09red/bta:280707%09red/bta:529904%09red/bta:512943%09red/bta:280762%09red/bta:282471%09red/b…
Long-term depression	KEGG PATHWAY	bta04730	21	60	3.02192e-05	0.000419127	ENSBTAG00000051877|ENSBTAG00000007932|ENSBTAG00000001061|ENSBTAG00000046413|ENSBTAG00000008338|ENSBTAG00000020455|ENSBTAG00000021527|ENSBTAG00000046174|ENSBTAG00000017871|ENSBTAG00000018404|ENSBTAG00000012181|ENSBTAG00000009245|ENSBTAG00000024450|ENSBTAG00000014828|ENSBTAG00000044181|ENSBTAG00000005800|ENSBTAG00000003794|ENSBTAG00000004775|ENSBTAG00000011833|ENSBTAG00000021924|ENSBTAG00000010312	http://www.genome.jp/kegg-bin/show_pathway?bta04730/bta:282004%09red/bta:317697%09red/bta:526364%09red/bta:282001%09red/bta:505611%09red/bta:282648%09red/bta:524361%09red/bta:281788%09red/bta:534626%09red/bta:510434%09red/bta:287026%09red/bta:534996%09red/bta:536367%09red/bta:281792%09red/bta:281848%09red/bta:515159%09red/bta:327672%09red/bta:540485%09red/bta:529618%09red/bta:614283%09red
Viral carcinogenesis	KEGG PATHWAY	bta05203	51	241	4.82067e-05	0.000616439	ENSBTAG00000017745|ENSBTAG00000050532|ENSBTAG00000018909|ENSBTAG00000013244|ENSBTAG00000002474|ENSBTAG00000038107|ENSBTAG00000007932|ENSBTAG00000012208|ENSBTAG00000011283|ENSBTAG00000000236|ENSBTAG00000006017|ENSBTAG00000054176|ENSBTAG00000010312|ENSBTAG00000023795|ENSBTAG00000053627|ENSBTAG00000006656|ENSBTAG00000009496|ENSBTAG00000008938|ENSBTAG00000007075|ENSBTAG00000026403|ENSBTAG00000031886|…	http://www.genome.jp/kegg-bin/show_pathway?bta05203/bta:517837%09red/bta:100337407%09red/bta:515712%09red/bta:519018%09red/bta:533251%09red/bta:513397%09red/bta:512355%09red/bta:527124%09red/bta:540944%09red/bta:107131556%09red/bta:513105%09red/bta:788634%09red/bta:540059%09red/bta:517559%09red/bta:287022%09red/bta:535742%09red/bta:534996%09red/bta:533202%09red/bta:505453%09red/bta:517456%09red/b…
Amoebiasis	KEGG PATHWAY	bta05146	28	100	4.83103e-05	0.000616439	ENSBTAG00000005273|ENSBTAG00000013760|ENSBTAG00000013103|ENSBTAG00000003061|ENSBTAG00000001219|ENSBTAG00000001061|ENSBTAG00000048049|ENSBTAG00000025210|ENSBTAG00000006343|ENSBTAG00000052413|ENSBTAG00000018984|ENSBTAG00000050212|ENSBTAG00000011215|ENSBTAG00000006894|ENSBTAG00000009578|ENSBTAG00000015150|ENSBTAG00000006982|ENSBTAG00000048835|ENSBTAG00000012181|ENSBTAG00000027181|ENSBTAG00000008817|…	http://www.genome.jp/kegg-bin/show_pathway?bta05146/bta:506270%09red/bta:100336873%09red/bta:789571%09red/bta:524770%09red/bta:529670%09red/bta:287026%09red/bta:786348%09red/bta:524810%09red/bta:281856%09red/bta:281788%09red/bta:282876%09red/bta:508632%09red/bta:515700%09red/bta:282187%09red/bta:281601%09red/bta:613749%09red/bta:515640%09red/bta:506751%09red/bta:282001%09red/bta:522269%09red/bta:…
Bacterial invasion of epithelial cells	KEGG PATHWAY	bta05100	23	74	5.99272e-05	0.000716199	ENSBTAG00000015991|ENSBTAG00000012002|ENSBTAG00000002531|ENSBTAG00000004291|ENSBTAG00000015910|ENSBTAG00000005345|ENSBTAG00000008938|ENSBTAG00000046248|ENSBTAG00000031669|ENSBTAG00000018984|ENSBTAG00000009578|ENSBTAG00000002633|ENSBTAG00000004242|ENSBTAG00000000322|ENSBTAG00000002813|ENSBTAG00000003639|ENSBTAG00000021372|ENSBTAG00000003490|ENSBTAG00000018108|ENSBTAG00000031890|ENSBTAG00000011307|…	http://www.genome.jp/kegg-bin/show_pathway?bta05100/bta:326600%09red/bta:506270%09red/bta:535746%09red/bta:535742%09red/bta:508794%09red/bta:527550%09red/bta:517456%09red/bta:508361%09red/bta:537203%09red/bta:508402%09red/bta:281876%09red/bta:100140583%09red/bta:107131173%09red/bta:540085%09red/bta:526848%09red/bta:506596%09red/bta:540783%09red/bta:533188%09red/bta:510704%09red/bta:504531%09red/b…
Glutamatergic synapse	KEGG PATHWAY	bta04724	30	113	6.06187e-05	0.000716199	ENSBTAG00000000005|ENSBTAG00000013047|ENSBTAG00000005464|ENSBTAG00000006176|ENSBTAG00000025853|ENSBTAG00000011723|ENSBTAG00000013107|ENSBTAG00000033153|ENSBTAG00000001061|ENSBTAG00000048061|ENSBTAG00000005832|ENSBTAG00000013632|ENSBTAG00000018445|ENSBTAG00000018245|ENSBTAG00000005372|ENSBTAG00000021924|ENSBTAG00000030180|ENSBTAG00000020455|ENSBTAG00000004775|ENSBTAG00000014828|ENSBTAG00000044181|…	http://www.genome.jp/kegg-bin/show_pathway?bta04724/bta:535362%09red/bta:100125276%09red/bta:512428%09red/bta:282682%09red/bta:526364%09red/bta:287026%09red/bta:282648%09red/bta:282136%09red/bta:618649%09red/bta:529618%09red/bta:540485%09red/bta:529904%09red/bta:535311%09red/bta:100336861%09red/bta:534626%09red/bta:281601%09red/bta:526435%09red/bta:518970%09red/bta:408015%09red/bta:317697%09red/b…
Cholinergic synapse	KEGG PATHWAY	bta04725	30	114	6.93915e-05	0.000790567	ENSBTAG00000007791|ENSBTAG00000018909|ENSBTAG00000005464|ENSBTAG00000004352|ENSBTAG00000002644|ENSBTAG00000016344|ENSBTAG00000010986|ENSBTAG00000000082|ENSBTAG00000010312|ENSBTAG00000005978|ENSBTAG00000001061|ENSBTAG00000007882|ENSBTAG00000019302|ENSBTAG00000018984|ENSBTAG00000020455|ENSBTAG00000011851|ENSBTAG00000012181|ENSBTAG00000051965|ENSBTAG00000014828|ENSBTAG00000047491|ENSBTAG00000006143|…	http://www.genome.jp/kegg-bin/show_pathway?bta04725/bta:100337083%09red/bta:100125276%09red/bta:281020%09red/bta:520743%09red/bta:513105%09red/bta:512311%09red/bta:287026%09red/bta:784876%09red/bta:281788%09red/bta:528741%09red/bta:527263%09red/bta:517519%09red/bta:515621%09red/bta:282410%09red/bta:282648%09red/bta:281601%09red/bta:613605%09red/bta:534129%09red/bta:408015%09red/bta:317697%09red/b…
Ras signaling pathway	KEGG PATHWAY	bta04014	50	242	9.50446e-05	0.00104437	ENSBTAG00000012771|ENSBTAG00000020148|ENSBTAG00000013066|ENSBTAG00000004194|ENSBTAG00000006998|ENSBTAG00000005892|ENSBTAG00000014015|ENSBTAG00000005339|ENSBTAG00000053845|ENSBTAG00000014051|ENSBTAG00000014737|ENSBTAG00000007446|ENSBTAG00000017549|ENSBTAG00000007599|ENSBTAG00000005448|ENSBTAG00000017839|ENSBTAG00000002922|ENSBTAG00000001061|ENSBTAG00000032021|ENSBTAG00000021811|ENSBTAG00000009214|…	http://www.genome.jp/kegg-bin/show_pathway?bta04014/bta:100337091%09red/bta:539742%09red/bta:281572%09red/bta:100138565%09red/bta:100125276%09red/bta:540313%09red/bta:509418%09red/bta:522344%09red/bta:505238%09red/bta:613749%09red/bta:526364%09red/bta:513431%09red/bta:617915%09red/bta:535381%09red/bta:514886%09red/bta:529346%09red/bta:521224%09red/bta:537682%09red/bta:281854%09red/bta:281848%09re…
Type II diabetes mellitus	KEGG PATHWAY	bta04930	17	46	9.82171e-05	0.00104437	ENSBTAG00000012019|ENSBTAG00000008719|ENSBTAG00000020887|ENSBTAG00000009190|ENSBTAG00000006535|ENSBTAG00000007882|ENSBTAG00000012380|ENSBTAG00000008441|ENSBTAG00000021308|ENSBTAG00000018984|ENSBTAG00000046753|ENSBTAG00000014828|ENSBTAG00000014119|ENSBTAG00000026344|ENSBTAG00000010312|ENSBTAG00000007599|ENSBTAG00000010660	http://www.genome.jp/kegg-bin/show_pathway?bta04930/bta:282410%09red/bta:504531%09red/bta:286877%09red/bta:282359%09red/bta:107131843%09red/bta:281854%09red/bta:282081%09red/bta:100300012%09red/bta:618421%09red/bta:505708%09red/bta:282648%09red/bta:280817%09red/bta:353113%09red/bta:327672%09red/bta:538598%09red/bta:514607%09red/bta:408015%09red
Yersinia infection	KEGG PATHWAY	bta05135	32	131	0.000133074	0.00136937	ENSBTAG00000014447|ENSBTAG00000005892|ENSBTAG00000015910|ENSBTAG00000007599|ENSBTAG00000010312|ENSBTAG00000005650|ENSBTAG00000008938|ENSBTAG00000005958|ENSBTAG00000012002|ENSBTAG00000018984|ENSBTAG00000002015|ENSBTAG00000001492|ENSBTAG00000009578|ENSBTAG00000019828|ENSBTAG00000044083|ENSBTAG00000024450|ENSBTAG00000009381|ENSBTAG00000019574|ENSBTAG00000021741|ENSBTAG00000004511|ENSBTAG00000000656|…	http://www.genome.jp/kegg-bin/show_pathway?bta05135/bta:515718%09red/bta:541008%09red/bta:506270%09red/bta:535347%09red/bta:535225%09red/bta:512355%09red/bta:507837%09red/bta:533908%09red/bta:513244%09red/bta:511190%09red/bta:535742%09red/bta:519958%09red/bta:527550%09red/bta:517456%09red/bta:530401%09red/bta:281854%09red/bta:537203%09red/bta:504509%09red/bta:517953%09red/bta:107131173%09red/bta:…
Aldosterone synthesis and secretion	KEGG PATHWAY	bta04925	26	96	0.000139055	0.0013862	ENSBTAG00000018909|ENSBTAG00000005464|ENSBTAG00000014059|ENSBTAG00000004457|ENSBTAG00000001061|ENSBTAG00000009236|ENSBTAG00000009552|ENSBTAG00000001305|ENSBTAG00000008650|ENSBTAG00000008419|ENSBTAG00000047039|ENSBTAG00000051102|ENSBTAG00000020455|ENSBTAG00000015599|ENSBTAG00000012181|ENSBTAG00000047491|ENSBTAG00000006143|ENSBTAG00000026461|ENSBTAG00000007897|ENSBTAG00000010660|ENSBTAG00000008338|…	http://www.genome.jp/kegg-bin/show_pathway?bta04925/bta:100337083%09red/bta:281971%09red/bta:613800%09red/bta:513105%09red/bta:287026%09red/bta:519188%09red/bta:782793%09red/bta:282641%09red/bta:281788%09red/bta:281607%09red/bta:281741%09red/bta:281601%09red/bta:517688%09red/bta:534129%09red/bta:282146%09red/bta:408015%09red/bta:282412%09red/bta:282413%09red/bta:317697%09red/bta:282001%09red/bta:…
Osteoclast differentiation	KEGG PATHWAY	bta04380	32	133	0.000168438	0.00159739	ENSBTAG00000012771|ENSBTAG00000008441|ENSBTAG00000051457|ENSBTAG00000005273|ENSBTAG00000007084|ENSBTAG00000006017|ENSBTAG00000002922|ENSBTAG00000007599|ENSBTAG00000010312|ENSBTAG00000018984|ENSBTAG00000019828|ENSBTAG00000003147|ENSBTAG00000003305|ENSBTAG00000038428|ENSBTAG00000000656|ENSBTAG00000012899|ENSBTAG00000004043|ENSBTAG00000011851|ENSBTAG00000021709|ENSBTAG00000001086|ENSBTAG00000007569|…	http://www.genome.jp/kegg-bin/show_pathway?bta04380/bta:100337091%09red/bta:100337083%09red/bta:281345%09red/bta:509418%09red/bta:407171%09red/bta:512355%09red/bta:527263%09red/bta:513244%09red/bta:514889%09red/bta:519958%09red/bta:529346%09red/bta:508367%09red/bta:530401%09red/bta:281854%09red/bta:281993%09red/bta:510008%09red/bta:531389%09red/bta:286883%09red/bta:282081%09red/bta:512943%09red/b…
Platelet activation	KEGG PATHWAY	bta04611	30	121	0.000170255	0.00159739	ENSBTAG00000007932|ENSBTAG00000005464|ENSBTAG00000017680|ENSBTAG00000014119|ENSBTAG00000012079|ENSBTAG00000016344|ENSBTAG00000013103|ENSBTAG00000015910|ENSBTAG00000010312|ENSBTAG00000004457|ENSBTAG00000005978|ENSBTAG00000014930|ENSBTAG00000008938|ENSBTAG00000018404|ENSBTAG00000018984|ENSBTAG00000020455|ENSBTAG00000019289|ENSBTAG00000021924|ENSBTAG00000011851|ENSBTAG00000014666|ENSBTAG00000009520|…	http://www.genome.jp/kegg-bin/show_pathway?bta04611/bta:526364%09red/bta:514902%09red/bta:527263%09red/bta:513244%09red/bta:287026%09red/bta:282226%09red/bta:535742%09red/bta:538606%09red/bta:518025%09red/bta:281872%09red/bta:505611%09red/bta:281876%09red/bta:100337091%09red/bta:287024%09red/bta:515621%09red/bta:512943%09red/bta:282187%09red/bta:281601%09red/bta:517688%09red/bta:327672%09red/bta:…
Th1 and Th2 cell differentiation	KEGG PATHWAY	bta04658	26	98	0.000183464	0.00167214	ENSBTAG00000022799|ENSBTAG00000005892|ENSBTAG00000012451|ENSBTAG00000011283|ENSBTAG00000016345|ENSBTAG00000046699|ENSBTAG00000007599|ENSBTAG00000010312|ENSBTAG00000009496|ENSBTAG00000011373|ENSBTAG00000048364|ENSBTAG00000003147|ENSBTAG00000000656|ENSBTAG00000015150|ENSBTAG00000012899|ENSBTAG00000003255|ENSBTAG00000001602|ENSBTAG00000012700|ENSBTAG00000007319|ENSBTAG00000019574|ENSBTAG00000009656|…	http://www.genome.jp/kegg-bin/show_pathway?bta04658/bta:783681%09red/bta:407098%09red/bta:540059%09red/bta:514889%09red/bta:530401%09red/bta:281856%09red/bta:281854%09red/bta:504509%09red/bta:537201%09red/bta:404154%09red/bta:538276%09red/bta:281056%09red/bta:512943%09red/bta:511224%09red/bta:282375%09red/bta:540588%09red/bta:767866%09red/bta:104968644%09red/bta:282535%09red/bta:515988%09red/bta:…
Insulin resistance	KEGG PATHWAY	bta04931	28	110	0.000190816	0.00169084	ENSBTAG00000018909|ENSBTAG00000014447|ENSBTAG00000010681|ENSBTAG00000014119|ENSBTAG00000017680|ENSBTAG00000007599|ENSBTAG00000018052|ENSBTAG00000012943|ENSBTAG00000009175|ENSBTAG00000008719|ENSBTAG00000006616|ENSBTAG00000021308|ENSBTAG00000018984|ENSBTAG00000002015|ENSBTAG00000000253|ENSBTAG00000034436|ENSBTAG00000021523|ENSBTAG00000021741|ENSBTAG00000006143|ENSBTAG00000002917|ENSBTAG00000012019|…	http://www.genome.jp/kegg-bin/show_pathway?bta04931/bta:533908%09red/bta:514750%09red/bta:507176%09red/bta:538598%09red/bta:515338%09red/bta:513105%09red/bta:517953%09red/bta:287024%09red/bta:534129%09red/bta:511190%09red/bta:504219%09red/bta:100300012%09red/bta:281854%09red/bta:537062%09red/bta:508541%09red/bta:508658%09red/bta:282081%09red/bta:526227%09red/bta:512072%09red/bta:506083%09red/bta:…
mTOR signaling pathway	KEGG PATHWAY	bta04150	35	154	0.000220626	0.00190215	ENSBTAG00000002883|ENSBTAG00000014447|ENSBTAG00000039397|ENSBTAG00000050028|ENSBTAG00000015341|ENSBTAG00000013781|ENSBTAG00000004269|ENSBTAG00000007599|ENSBTAG00000010312|ENSBTAG00000034436|ENSBTAG00000018984|ENSBTAG00000009175|ENSBTAG00000001061|ENSBTAG00000025443|ENSBTAG00000021308|ENSBTAG00000048365|ENSBTAG00000002015|ENSBTAG00000021527|ENSBTAG00000013990|ENSBTAG00000018084|ENSBTAG00000039784|…	http://www.genome.jp/kegg-bin/show_pathway?bta04150/bta:533908%09red/bta:519018%09red/bta:507056%09red/bta:538598%09red/bta:517953%09red/bta:281848%09red/bta:534624%09red/bta:534450%09red/bta:523042%09red/bta:522467%09red/bta:530005%09red/bta:537682%09red/bta:281854%09red/bta:407210%09red/bta:100300634%09red/bta:515854%09red/bta:524593%09red/bta:506974%09red/bta:526227%09red/bta:510434%09red/bta:…
Adipocytokine signaling pathway	KEGG PATHWAY	bta04920	21	72	0.000255473	0.00214463	ENSBTAG00000009050|ENSBTAG00000007897|ENSBTAG00000022058|ENSBTAG00000009727|ENSBTAG00000012019|ENSBTAG00000009190|ENSBTAG00000010815|ENSBTAG00000011639|ENSBTAG00000021523|ENSBTAG00000021308|ENSBTAG00000010497|ENSBTAG00000046753|ENSBTAG00000018986|ENSBTAG00000008441|ENSBTAG00000017851|ENSBTAG00000009617|ENSBTAG00000002917|ENSBTAG00000019708|ENSBTAG00000017636|ENSBTAG00000007599|ENSBTAG00000006535	http://www.genome.jp/kegg-bin/show_pathway?bta04920/bta:506059%09red/bta:515338%09red/bta:100337329%09red/bta:282356%09red/bta:282359%09red/bta:507554%09red/bta:504219%09red/bta:281854%09red/bta:282081%09red/bta:100300012%09red/bta:509084%09red/bta:107131843%09red/bta:536628%09red/bta:280991%09red/bta:407235%09red/bta:407234%09red/bta:512355%09red/bta:508541%09red/bta:538598%09red/bta:281416%09re…
Transcriptional misregulation in cancer	KEGG PATHWAY	bta05202	40	188	0.000269837	0.00219776	ENSBTAG00000012771|ENSBTAG00000008283|ENSBTAG00000020701|ENSBTAG00000012498|ENSBTAG00000053215|ENSBTAG00000016345|ENSBTAG00000008966|ENSBTAG00000011001|ENSBTAG00000013736|ENSBTAG00000004742|ENSBTAG00000005952|ENSBTAG00000048049|ENSBTAG00000018019|ENSBTAG00000008523|ENSBTAG00000006343|ENSBTAG00000002277|ENSBTAG00000001864|ENSBTAG00000009578|ENSBTAG00000017851|ENSBTAG00000003111|ENSBTAG00000003012|…	http://www.genome.jp/kegg-bin/show_pathway?bta05202/bta:281993%09red/bta:506270%09red/bta:509418%09red/bta:536911%09red/bta:511037%09red/bta:618054%09red/bta:783269%09red/bta:540688%09red/bta:618133%09red/bta:512237%09red/bta:528877%09red/bta:534626%09red/bta:520800%09red/bta:524810%09red/bta:529631%09red/bta:281848%09red/bta:538371%09red/bta:526824%09red/bta:507554%09red/bta:515700%09red/bta:535…
Non-small cell lung cancer	KEGG PATHWAY	bta05223	20	67	0.000275581	0.00219776	ENSBTAG00000034436|ENSBTAG00000044023|ENSBTAG00000003033|ENSBTAG00000001061|ENSBTAG00000004028|ENSBTAG00000009496|ENSBTAG00000003257|ENSBTAG00000014400|ENSBTAG00000011628|ENSBTAG00000021523|ENSBTAG00000018984|ENSBTAG00000024450|ENSBTAG00000020904|ENSBTAG00000011518|ENSBTAG00000011234|ENSBTAG00000002103|ENSBTAG00000011643|ENSBTAG00000017636|ENSBTAG00000017851|ENSBTAG00000010312	http://www.genome.jp/kegg-bin/show_pathway?bta05223/bta:100337091%09red/bta:535530%09red/bta:282001%09red/bta:514886%09red/bta:538276%09red/bta:617024%09red/bta:616895%09red/bta:100138102%09red/bta:537682%09red/bta:541218%09red/bta:280991%09red/bta:407217%09red/bta:507554%09red/bta:511754%09red/bta:327672%09red/bta:510434%09red/bta:504531%09red/bta:508541%09red/bta:282375%09red/bta:504939%09red
Inositol phosphate metabolism	KEGG PATHWAY	bta00562	21	73	0.000298592	0.00232319	ENSBTAG00000018984|ENSBTAG00000053007|ENSBTAG00000021801|ENSBTAG00000009657|ENSBTAG00000014111|ENSBTAG00000002464|ENSBTAG00000024633|ENSBTAG00000009181|ENSBTAG00000035705|ENSBTAG00000006492|ENSBTAG00000008307|ENSBTAG00000018033|ENSBTAG00000000817|ENSBTAG00000026290|ENSBTAG00000037726|ENSBTAG00000002103|ENSBTAG00000005827|ENSBTAG00000004814|ENSBTAG00000008338|ENSBTAG00000009845|ENSBTAG00000003501	http://www.genome.jp/kegg-bin/show_pathway?bta00562/bta:100337091%09red/bta:537396%09red/bta:534118%09red/bta:513986%09red/bta:540877%09red/bta:514590%09red/bta:521790%09red/bta:513565%09red/bta:541155%09red/bta:281986%09red/bta:533289%09red/bta:539889%09red/bta:530577%09red/bta:518435%09red/bta:615232%09red/bta:287026%09red/bta:534815%09red/bta:534793%09red/bta:504531%09red/bta:535487%09red/bta:…
Autophagy - animal	KEGG PATHWAY	bta04140	31	133	0.000338272	0.00256925	ENSBTAG00000051877|ENSBTAG00000002883|ENSBTAG00000035827|ENSBTAG00000020787|ENSBTAG00000015341|ENSBTAG00000021308|ENSBTAG00000019302|ENSBTAG00000010312|ENSBTAG00000034436|ENSBTAG00000009175|ENSBTAG00000008719|ENSBTAG00000016355|ENSBTAG00000003928|ENSBTAG00000013717|ENSBTAG00000018984|ENSBTAG00000046753|ENSBTAG00000026290|ENSBTAG00000000738|ENSBTAG00000010795|ENSBTAG00000020455|ENSBTAG00000021527|…	http://www.genome.jp/kegg-bin/show_pathway?bta04140/bta:512786%09red/bta:281020%09red/bta:282883%09red/bta:507056%09red/bta:538598%09red/bta:509084%09red/bta:514607%09red/bta:517263%09red/bta:524361%09red/bta:100300012%09red/bta:509587%09red/bta:614285%09red/bta:787967%09red/bta:100138102%09red/bta:507414%09red/bta:505708%09red/bta:281848%09red/bta:510434%09red/bta:506083%09red/bta:538831%09red/b…
Tight junction	KEGG PATHWAY	bta04530	38	178	0.000357295	0.00265063	ENSBTAG00000051877|ENSBTAG00000006589|ENSBTAG00000011639|ENSBTAG00000014119|ENSBTAG00000012450|ENSBTAG00000011803|ENSBTAG00000015910|ENSBTAG00000004131|ENSBTAG00000011770|ENSBTAG00000004742|ENSBTAG00000030974|ENSBTAG00000008938|ENSBTAG00000030979|ENSBTAG00000011215|ENSBTAG00000001862|ENSBTAG00000017839|ENSBTAG00000015988|ENSBTAG00000005412|ENSBTAG00000002580|ENSBTAG00000000682|ENSBTAG00000005557|…	http://www.genome.jp/kegg-bin/show_pathway?bta04530/bta:533297%09red/bta:512405%09red/bta:777775%09red/bta:511594%09red/bta:514902%09red/bta:524770%09red/bta:513412%09red/bta:524361%09red/bta:504219%09red/bta:530050%09red/bta:510003%09red/bta:789597%09red/bta:529631%09red/bta:505964%09red/bta:514212%09red/bta:107131173%09red/bta:536517%09red/bta:281876%09red/bta:515181%09red/bta:509290%09red/bta:…
Parathyroid hormone synthesis, secretion and action	KEGG PATHWAY	bta04928	26	104	0.000401209	0.00290877	ENSBTAG00000018909|ENSBTAG00000046545|ENSBTAG00000005464|ENSBTAG00000002765|ENSBTAG00000006877|ENSBTAG00000001545|ENSBTAG00000020701|ENSBTAG00000010312|ENSBTAG00000001061|ENSBTAG00000037383|ENSBTAG00000011628|ENSBTAG00000019302|ENSBTAG00000017871|ENSBTAG00000017851|ENSBTAG00000020455|ENSBTAG00000012181|ENSBTAG00000006143|ENSBTAG00000016424|ENSBTAG00000004104|ENSBTAG00000014824|ENSBTAG00000016414|…	http://www.genome.jp/kegg-bin/show_pathway?bta04928/bta:533656%09red/bta:100336730%09red/bta:281020%09red/bta:282886%09red/bta:536911%09red/bta:513105%09red/bta:515159%09red/bta:287026%09red/bta:534450%09red/bta:281915%09red/bta:282484%09red/bta:407217%09red/bta:281788%09red/bta:507554%09red/bta:784635%09red/bta:540080%09red/bta:281601%09red/bta:534129%09red/bta:504288%09red/bta:317697%09red/bta:…
Glycosaminoglycan biosynthesis - chondroitin sulfate / dermatan sulfate	KEGG PATHWAY	bta00532	10	20	0.00042399	0.00300562	ENSBTAG00000036355|ENSBTAG00000014371|ENSBTAG00000004613|ENSBTAG00000005523|ENSBTAG00000014661|ENSBTAG00000007654|ENSBTAG00000003312|ENSBTAG00000008778|ENSBTAG00000051913|ENSBTAG00000037523	http://www.genome.jp/kegg-bin/show_pathway?bta00532/bta:100616099%09red/bta:528057%09red/bta:541295%09red/bta:523460%09red/bta:540357%09red/bta:534506%09red/bta:535975%09red/bta:528149%09red/bta:522406%09red
Fc epsilon RI signaling pathway	KEGG PATHWAY	bta04664	20	70	0.000442638	0.00300813	ENSBTAG00000034436|ENSBTAG00000002922|ENSBTAG00000024503|ENSBTAG00000048049|ENSBTAG00000011851|ENSBTAG00000011643|ENSBTAG00000050723|ENSBTAG00000018984|ENSBTAG00000024450|ENSBTAG00000007932|ENSBTAG00000004511|ENSBTAG00000009381|ENSBTAG00000002103|ENSBTAG00000001061|ENSBTAG00000019574|ENSBTAG00000001219|ENSBTAG00000001609|ENSBTAG00000017636|ENSBTAG00000021924|ENSBTAG00000010312	http://www.genome.jp/kegg-bin/show_pathway?bta04664/bta:513244%09red/bta:100337091%09red/bta:512943%09red/bta:526364%09red/bta:282001%09red/bta:286883%09red/bta:100138102%09red/bta:529346%09red/bta:534996%09red/bta:515718%09red/bta:524810%09red/bta:280991%09red/bta:504531%09red/bta:537682%09red/bta:327672%09red/bta:282226%09red/bta:510434%09red/bta:527263%09red
TGF-beta signaling pathway	KEGG PATHWAY	bta04350	24	93	0.000447476	0.00300813	ENSBTAG00000051877|ENSBTAG00000019839|ENSBTAG00000012599|ENSBTAG00000011909|ENSBTAG00000010312|ENSBTAG00000009175|ENSBTAG00000005111|ENSBTAG00000006222|ENSBTAG00000026403|ENSBTAG00000008736|ENSBTAG00000050691|ENSBTAG00000007118|ENSBTAG00000053451|ENSBTAG00000054752|ENSBTAG00000038224|ENSBTAG00000018603|ENSBTAG00000007589|ENSBTAG00000018105|ENSBTAG00000034220|ENSBTAG00000019234|ENSBTAG00000055110|…	http://www.genome.jp/kegg-bin/show_pathway?bta04350/bta:513902%09red/bta:539427%09red/bta:100336971%09red/bta:615037%09red/bta:527124%09red/bta:505453%09red/bta:100296238%09red/bta:524361%09red/bta:534579%09red/bta:511279%09red/bta:100297058%09red/bta:518756%09red/bta:338068%09red/bta:515125%09red/bta:506083%09red/bta:286859%09red/bta:540806%09red/bta:510559%09red/bta:407228%09red/bta:327672%09re…
Dilated cardiomyopathy (DCM)	KEGG PATHWAY	bta05414	25	99	0.000452633	0.00300813	ENSBTAG00000020569|ENSBTAG00000005464|ENSBTAG00000015910|ENSBTAG00000009520|ENSBTAG00000007547|ENSBTAG00000016525|ENSBTAG00000008248|ENSBTAG00000019289|ENSBTAG00000054931|ENSBTAG00000018993|ENSBTAG00000044046|ENSBTAG00000045789|ENSBTAG00000022000|ENSBTAG00000016566|ENSBTAG00000050723|ENSBTAG00000047491|ENSBTAG00000013755|ENSBTAG00000012311|ENSBTAG00000001219|ENSBTAG00000048049|ENSBTAG00000001404|…	http://www.genome.jp/kegg-bin/show_pathway?bta05414/bta:514031%09red/bta:784075%09red/bta:538496%09red/bta:532127%09red/bta:100296004%09red/bta:529382%09red/bta:517059%09red/bta:524810%09red/bta:327667%09red/bta:281872%09red/bta:282564%09red/bta:519331%09red/bta:781184%09red/bta:280765%09red/bta:408015%09red/bta:282608%09red/bta:537655%09red/bta:509936%09red/bta:286816%09red/bta:535951%09red/bta:…
Arrhythmogenic right ventricular cardiomyopathy (ARVC)	KEGG PATHWAY	bta05412	21	76	0.000468414	0.00304947	ENSBTAG00000001404|ENSBTAG00000005353|ENSBTAG00000010660|ENSBTAG00000044046|ENSBTAG00000022000|ENSBTAG00000008248|ENSBTAG00000021574|ENSBTAG00000031669|ENSBTAG00000020569|ENSBTAG00000021994|ENSBTAG00000054931|ENSBTAG00000016566|ENSBTAG00000021190|ENSBTAG00000019289|ENSBTAG00000047491|ENSBTAG00000018993|ENSBTAG00000013755|ENSBTAG00000012311|ENSBTAG00000007547|ENSBTAG00000015910|ENSBTAG00000016525	http://www.genome.jp/kegg-bin/show_pathway?bta05412/bta:538496%09red/bta:532127%09red/bta:537655%09red/bta:282608%09red/bta:529382%09red/bta:517059%09red/bta:280765%09red/bta:784075%09red/bta:526848%09red/bta:281062%09red/bta:781184%09red/bta:519331%09red/bta:535951%09red/bta:514031%09red/bta:327667%09red/bta:281872%09red/bta:540481%09red/bta:408015%09red/bta:100337204%09red/bta:282564%09red/bta:…
Cortisol synthesis and secretion	KEGG PATHWAY	bta04927	19	65	0.000481378	0.00307119	ENSBTAG00000004457|ENSBTAG00000007897|ENSBTAG00000010660|ENSBTAG00000045610|ENSBTAG00000051102|ENSBTAG00000020455|ENSBTAG00000005464|ENSBTAG00000045633|ENSBTAG00000012181|ENSBTAG00000020205|ENSBTAG00000004407|ENSBTAG00000006143|ENSBTAG00000047039|ENSBTAG00000047491|ENSBTAG00000053215|ENSBTAG00000026461|ENSBTAG00000008338|ENSBTAG00000009520|ENSBTAG00000018909	http://www.genome.jp/kegg-bin/show_pathway?bta04927/bta:282412%09red/bta:540688%09red/bta:317697%09red/bta:519188%09red/bta:282413%09red/bta:281788%09red/bta:509936%09red/bta:287026%09red/bta:107131388%09red/bta:281607%09red/bta:281741%09red/bta:282590%09red/bta:517688%09red/bta:281601%09red/bta:534129%09red/bta:100337204%09red/bta:281416%09red/bta:513105%09red/bta:408015%09red
Small cell lung cancer	KEGG PATHWAY	bta05222	24	94	0.000509663	0.00318789	ENSBTAG00000014400|ENSBTAG00000011518|ENSBTAG00000013760|ENSBTAG00000015910|ENSBTAG00000003061|ENSBTAG00000025210|ENSBTAG00000019302|ENSBTAG00000018984|ENSBTAG00000019289|ENSBTAG00000006894|ENSBTAG00000009578|ENSBTAG00000017851|ENSBTAG00000038990|ENSBTAG00000004028|ENSBTAG00000003012|ENSBTAG00000003033|ENSBTAG00000007599|ENSBTAG00000013562|ENSBTAG00000027181|ENSBTAG00000008817|ENSBTAG00000034220|…	http://www.genome.jp/kegg-bin/show_pathway?bta05222/bta:506270%09red/bta:519018%09red/bta:281020%09red/bta:100336873%09red/bta:512355%09red/bta:527124%09red/bta:529670%09red/bta:616895%09red/bta:281854%09red/bta:280991%09red/bta:281872%09red/bta:281876%09red/bta:282876%09red/bta:507554%09red/bta:508632%09red/bta:541218%09red/bta:511754%09red/bta:506751%09red/bta:504939%09red/bta:617024%09red/bta:…
Proteoglycans in cancer	KEGG PATHWAY	bta05205	41	202	0.000523497	0.00321145	ENSBTAG00000015996|ENSBTAG00000020406|ENSBTAG00000014609|ENSBTAG00000039397|ENSBTAG00000011772|ENSBTAG00000005339|ENSBTAG00000013066|ENSBTAG00000015910|ENSBTAG00000002813|ENSBTAG00000010312|ENSBTAG00000017839|ENSBTAG00000018984|ENSBTAG00000009175|ENSBTAG00000001061|ENSBTAG00000008938|ENSBTAG00000011628|ENSBTAG00000048365|ENSBTAG00000019289|ENSBTAG00000007159|ENSBTAG00000011190|ENSBTAG00000014357|…	http://www.genome.jp/kegg-bin/show_pathway?bta05205/bta:515718%09red/bta:281572%09red/bta:506270%09red/bta:282094%09red/bta:281240%09red/bta:281872%09red/bta:518085%09red/bta:535742%09red/bta:286821%09red/bta:512943%09red/bta:522467%09red/bta:530005%09red/bta:517456%09red/bta:537682%09red/bta:518114%09red/bta:281848%09red/bta:508541%09red/bta:407238%09red/bta:282564%09red/bta:281876%09red/bta:100…
Acute myeloid leukemia	KEGG PATHWAY	bta05221	19	66	0.000563063	0.003389	ENSBTAG00000012771|ENSBTAG00000004742|ENSBTAG00000009175|ENSBTAG00000005952|ENSBTAG00000021574|ENSBTAG00000009496|ENSBTAG00000024450|ENSBTAG00000011616|ENSBTAG00000011643|ENSBTAG00000001879|ENSBTAG00000021523|ENSBTAG00000018984|ENSBTAG00000004597|ENSBTAG00000021709|ENSBTAG00000017542|ENSBTAG00000017339|ENSBTAG00000017636|ENSBTAG00000007599|ENSBTAG00000010312	http://www.genome.jp/kegg-bin/show_pathway?bta05221/bta:511206%09red/bta:504531%09red/bta:512237%09red/bta:537682%09red/bta:534346%09red/bta:510434%09red/bta:529631%09red/bta:509418%09red/bta:538628%09red/bta:508424%09red/bta:540481%09red/bta:507100%09red/bta:281854%09red/bta:280991%09red/bta:327672%09red/bta:506083%09red/bta:508541%09red/bta:282375%09red/bta:353106%09red
Longevity regulating pathway	KEGG PATHWAY	bta04211	23	90	0.00065244	0.00385423	ENSBTAG00000002883|ENSBTAG00000018909|ENSBTAG00000005464|ENSBTAG00000009050|ENSBTAG00000009175|ENSBTAG00000009727|ENSBTAG00000011234|ENSBTAG00000021308|ENSBTAG00000018984|ENSBTAG00000046753|ENSBTAG00000021527|ENSBTAG00000010815|ENSBTAG00000012148|ENSBTAG00000006143|ENSBTAG00000002917|ENSBTAG00000006535|ENSBTAG00000012019|ENSBTAG00000001333|ENSBTAG00000035662|ENSBTAG00000011639|ENSBTAG00000013984|…	http://www.genome.jp/kegg-bin/show_pathway?bta04211/bta:100337083%09red/bta:507056%09red/bta:538598%09red/bta:509084%09red/bta:514607%09red/bta:535530%09red/bta:534129%09red/bta:528606%09red/bta:504219%09red/bta:100300012%09red/bta:513105%09red/bta:407235%09red/bta:407234%09red/bta:281993%09red/bta:281601%09red/bta:281848%09red/bta:506083%09red/bta:784635%09red/bta:509936%09red/bta:107131843%09re…
Human papillomavirus infection	KEGG PATHWAY	bta05165	61	345	0.000710437	0.00412054	ENSBTAG00000051877|ENSBTAG00000022799|ENSBTAG00000018909|ENSBTAG00000015581|ENSBTAG00000039397|ENSBTAG00000014119|ENSBTAG00000011802|ENSBTAG00000012208|ENSBTAG00000011283|ENSBTAG00000005339|ENSBTAG00000013760|ENSBTAG00000013103|ENSBTAG00000015910|ENSBTAG00000007599|ENSBTAG00000010312|ENSBTAG00000052803|ENSBTAG00000009175|ENSBTAG00000016525|ENSBTAG00000019269|ENSBTAG00000008817|ENSBTAG00000026403|…	http://www.genome.jp/kegg-bin/show_pathway?bta05165/bta:100298789%09red/bta:281572%09red/bta:506270%09red/bta:515712%09red/bta:783681%09red/bta:282194%09red/bta:100336873%09red/bta:530102%09red/bta:281872%09red/bta:507917%09red/bta:511422%09red/bta:505453%09red/bta:513105%09red/bta:788634%09red/bta:529670%09red/bta:511839%09red/bta:506083%09red/bta:524361%09red/bta:789493%09red/bta:522467%09red/b…
HIF-1 signaling pathway	KEGG PATHWAY	bta04066	26	110	0.00082004	0.0046713	ENSBTAG00000017680|ENSBTAG00000014051|ENSBTAG00000005339|ENSBTAG00000010312|ENSBTAG00000009175|ENSBTAG00000011034|ENSBTAG00000001061|ENSBTAG00000026403|ENSBTAG00000011628|ENSBTAG00000019302|ENSBTAG00000018984|ENSBTAG00000019953|ENSBTAG00000006894|ENSBTAG00000012899|ENSBTAG00000021811|ENSBTAG00000021527|ENSBTAG00000021523|ENSBTAG00000024450|ENSBTAG00000009617|ENSBTAG00000020148|ENSBTAG00000012380|…	http://www.genome.jp/kegg-bin/show_pathway?bta04066/bta:281572%09red/bta:281020%09red/bta:535578%09red/bta:281112%09red/bta:505453%09red/bta:617915%09red/bta:514889%09red/bta:280991%09red/bta:508541%09red/bta:407217%09red/bta:100337091%09red/bta:287024%09red/bta:282876%09red/bta:280817%09red/bta:282140%09red/bta:282141%09red/bta:510434%09red/bta:506083%09red/bta:327672%09red/bta:280939%09red/bta:…
Hedgehog signaling pathway	KEGG PATHWAY	bta04340	15	47	0.000877134	0.00490887	ENSBTAG00000000005|ENSBTAG00000013455|ENSBTAG00000007476|ENSBTAG00000010671|ENSBTAG00000005832|ENSBTAG00000008736|ENSBTAG00000009315|ENSBTAG00000019302|ENSBTAG00000004277|ENSBTAG00000021068|ENSBTAG00000024552|ENSBTAG00000021769|ENSBTAG00000007118|ENSBTAG00000016797|ENSBTAG00000015376	http://www.genome.jp/kegg-bin/show_pathway?bta04340/bta:785371%09red/bta:513902%09red/bta:540642%09red/bta:286821%09red/bta:535067%09red/bta:281020%09red/bta:282136%09red/bta:536011%09red/bta:506060%09red/bta:510817%09red/bta:407228%09red/bta:534072%09red/bta:282682%09red/bta:280834%09red/bta:534325%09red
VEGF signaling pathway	KEGG PATHWAY	bta04370	17	58	0.000910706	0.00500888	ENSBTAG00000024470|ENSBTAG00000001061|ENSBTAG00000038107|ENSBTAG00000008938|ENSBTAG00000002103|ENSBTAG00000018270|ENSBTAG00000018108|ENSBTAG00000018984|ENSBTAG00000024450|ENSBTAG00000017680|ENSBTAG00000005339|ENSBTAG00000009872|ENSBTAG00000019574|ENSBTAG00000009578|ENSBTAG00000017636|ENSBTAG00000021924|ENSBTAG00000010312	http://www.genome.jp/kegg-bin/show_pathway?bta04370/bta:100337091%09red/bta:530059%09red/bta:788091%09red/bta:504531%09red/bta:282001%09red/bta:281572%09red/bta:506270%09red/bta:287024%09red/bta:535742%09red/bta:512943%09red/bta:517456%09red/bta:280991%09red/bta:533103%09red/bta:530401%09red/bta:327672%09red/bta:526364%09red/bta:510434%09red
Phosphatidylinositol signaling system	KEGG PATHWAY	bta04070	24	99	0.000947243	0.0050614	ENSBTAG00000021801|ENSBTAG00000014111|ENSBTAG00000009845|ENSBTAG00000001061|ENSBTAG00000013636|ENSBTAG00000024633|ENSBTAG00000053007|ENSBTAG00000018984|ENSBTAG00000018033|ENSBTAG00000026290|ENSBTAG00000037726|ENSBTAG00000004814|ENSBTAG00000006492|ENSBTAG00000003501|ENSBTAG00000020455|ENSBTAG00000014005|ENSBTAG00000035705|ENSBTAG00000020616|ENSBTAG00000021905|ENSBTAG00000009657|ENSBTAG00000008338|…	http://www.genome.jp/kegg-bin/show_pathway?bta04070/bta:518488%09red/bta:287026%09red/bta:511887%09red/bta:539889%09red/bta:540877%09red/bta:534815%09red/bta:615232%09red/bta:100337091%09red/bta:541155%09red/bta:510684%09red/bta:317697%09red/bta:533289%09red/bta:537171%09red/bta:513389%09red/bta:521790%09red/bta:537396%09red/bta:282001%09red/bta:513986%09red/bta:530577%09red/bta:518435%09red/bta:…
Chemokine signaling pathway	KEGG PATHWAY	bta04062	38	189	0.000951988	0.0050614	ENSBTAG00000000005|ENSBTAG00000007932|ENSBTAG00000005464|ENSBTAG00000031998|ENSBTAG00000014119|ENSBTAG00000012002|ENSBTAG00000016344|ENSBTAG00000014612|ENSBTAG00000001505|ENSBTAG00000007599|ENSBTAG00000010312|ENSBTAG00000014496|ENSBTAG00000005978|ENSBTAG00000008719|ENSBTAG00000008938|ENSBTAG00000005958|ENSBTAG00000005832|ENSBTAG00000011234|ENSBTAG00000018984|ENSBTAG00000003305|ENSBTAG00000009578|…	http://www.genome.jp/kegg-bin/show_pathway?bta04062/bta:515718%09red/bta:281345%09red/bta:541008%09red/bta:506270%09red/bta:100125276%09red/bta:527410%09red/bta:510083%09red/bta:282682%09red/bta:519716%09red/bta:535530%09red/bta:535742%09red/bta:516133%09red/bta:527550%09red/bta:512489%09red/bta:282136%09red/bta:517456%09red/bta:537682%09red/bta:327712%09red/bta:281854%09red/bta:508541%09red/bta:…
Human cytomegalovirus infection	KEGG PATHWAY	bta05163	46	245	0.00105941	0.00554021	ENSBTAG00000018909|ENSBTAG00000005464|ENSBTAG00000014400|ENSBTAG00000012208|ENSBTAG00000019404|ENSBTAG00000005273|ENSBTAG00000005339|ENSBTAG00000007599|ENSBTAG00000010312|ENSBTAG00000009175|ENSBTAG00000001061|ENSBTAG00000008938|ENSBTAG00000005958|ENSBTAG00000037383|ENSBTAG00000012002|ENSBTAG00000011628|ENSBTAG00000018984|ENSBTAG00000003147|ENSBTAG00000017871|ENSBTAG00000009578|ENSBTAG00000019230|…	http://www.genome.jp/kegg-bin/show_pathway?bta05163/bta:515159%09red/bta:541008%09red/bta:281572%09red/bta:506270%09red/bta:100125276%09red/bta:282330%09red/bta:512355%09red/bta:507917%09red/bta:504727%09red/bta:515640%09red/bta:513105%09red/bta:788634%09red/bta:287026%09red/bta:506083%09red/bta:535742%09red/bta:504288%09red/bta:527550%09red/bta:517456%09red/bta:537682%09red/bta:327712%09red/bta:…
Leukocyte transendothelial migration	KEGG PATHWAY	bta04670	26	113	0.00114546	0.00563392	ENSBTAG00000018108|ENSBTAG00000012002|ENSBTAG00000002411|ENSBTAG00000015910|ENSBTAG00000001061|ENSBTAG00000005958|ENSBTAG00000031669|ENSBTAG00000018984|ENSBTAG00000011215|ENSBTAG00000003305|ENSBTAG00000009578|ENSBTAG00000008114|ENSBTAG00000005557|ENSBTAG00000020984|ENSBTAG00000001473|ENSBTAG00000030585|ENSBTAG00000019574|ENSBTAG00000019953|ENSBTAG00000000561|ENSBTAG00000004511|ENSBTAG00000019604|…	http://www.genome.jp/kegg-bin/show_pathway?bta04670/bta:515718%09red/bta:281345%09red/bta:541008%09red/bta:506270%09red/bta:512405%09red/bta:281112%09red/bta:514902%09red/bta:524770%09red/bta:513412%09red/bta:527550%09red/bta:517456%09red/bta:505964%09red/bta:281876%09red/bta:100337091%09red/bta:515187%09red/bta:526848%09red/bta:512943%09red/bta:509230%09red/bta:504856%09red/bta:282001%09red/bta:…
Toxoplasmosis	KEGG PATHWAY	bta05145	26	113	0.00114546	0.00563392	ENSBTAG00000012451|ENSBTAG00000019404|ENSBTAG00000016344|ENSBTAG00000015910|ENSBTAG00000003061|ENSBTAG00000010312|ENSBTAG00000034436|ENSBTAG00000005978|ENSBTAG00000025441|ENSBTAG00000019302|ENSBTAG00000048364|ENSBTAG00000003147|ENSBTAG00000007599|ENSBTAG00000006894|ENSBTAG00000015150|ENSBTAG00000012899|ENSBTAG00000019828|ENSBTAG00000021523|ENSBTAG00000019574|ENSBTAG00000027181|ENSBTAG00000008817|…	http://www.genome.jp/kegg-bin/show_pathway?bta05145/bta:281020%09red/bta:100336873%09red/bta:529670%09red/bta:514889%09red/bta:519958%09red/bta:282498%09red/bta:281856%09red/bta:281854%09red/bta:508541%09red/bta:537201%09red/bta:281876%09red/bta:282876%09red/bta:515621%09red/bta:286883%09red/bta:512943%09red/bta:506751%09red/bta:282254%09red/bta:100138102%09red/bta:767864%09red/bta:282535%09red/b…
Th17 cell differentiation	KEGG PATHWAY	bta04659	26	113	0.00114546	0.00563392	ENSBTAG00000017745|ENSBTAG00000005892|ENSBTAG00000012599|ENSBTAG00000012451|ENSBTAG00000005273|ENSBTAG00000016345|ENSBTAG00000007599|ENSBTAG00000010312|ENSBTAG00000004742|ENSBTAG00000009496|ENSBTAG00000015904|ENSBTAG00000048364|ENSBTAG00000003147|ENSBTAG00000025402|ENSBTAG00000000656|ENSBTAG00000017851|ENSBTAG00000012899|ENSBTAG00000003255|ENSBTAG00000021523|ENSBTAG00000012700|ENSBTAG00000019574|…	http://www.genome.jp/kegg-bin/show_pathway?bta04659/bta:407098%09red/bta:514889%09red/bta:530401%09red/bta:529631%09red/bta:614982%09red/bta:281854%09red/bta:504509%09red/bta:537201%09red/bta:404154%09red/bta:538276%09red/bta:507554%09red/bta:281056%09red/bta:512943%09red/bta:515125%09red/bta:515640%09red/bta:511224%09red/bta:508541%09red/bta:282375%09red/bta:522155%09red/bta:535597%09red/bta:104…
Relaxin signaling pathway	KEGG PATHWAY	bta04926	29	132	0.00114798	0.00563392	ENSBTAG00000018909|ENSBTAG00000005464|ENSBTAG00000017680|ENSBTAG00000014119|ENSBTAG00000012599|ENSBTAG00000006143|ENSBTAG00000005339|ENSBTAG00000013760|ENSBTAG00000013103|ENSBTAG00000025775|ENSBTAG00000010312|ENSBTAG00000001061|ENSBTAG00000008938|ENSBTAG00000011628|ENSBTAG00000018984|ENSBTAG00000006894|ENSBTAG00000024450|ENSBTAG00000039929|ENSBTAG00000010306|ENSBTAG00000019574|ENSBTAG00000025210|…	http://www.genome.jp/kegg-bin/show_pathway?bta04926/bta:281572%09red/bta:100125276%09red/bta:513105%09red/bta:532277%09red/bta:287024%09red/bta:287026%09red/bta:539509%09red/bta:535742%09red/bta:537682%09red/bta:281870%09red/bta:507053%09red/bta:407217%09red/bta:282876%09red/bta:508632%09red/bta:512943%09red/bta:282187%09red/bta:515125%09red/bta:281601%09red/bta:510434%09red/bta:534129%09red/bta:…
ABC transporters	KEGG PATHWAY	bta02010	17	60	0.00124379	0.00586292	ENSBTAG00000003531|ENSBTAG00000006589|ENSBTAG00000002747|ENSBTAG00000033449|ENSBTAG00000053373|ENSBTAG00000015666|ENSBTAG00000032603|ENSBTAG00000049286|ENSBTAG00000005997|ENSBTAG00000008464|ENSBTAG00000020551|ENSBTAG00000008953|ENSBTAG00000047254|ENSBTAG00000009698|ENSBTAG00000021090|ENSBTAG00000021272|ENSBTAG00000006896	http://www.genome.jp/kegg-bin/show_pathway?bta02010/bta:515178%09red/bta:100299651%09red/bta:504909%09red/bta:515333%09red/bta:504278%09red/bta:510497%09red/bta:281585%09red/bta:101902435%09red/bta:524959%09red/bta:107131247%09red/bta:281067%09red/bta:526059%09red/bta:510745%09red/bta:529923%09red/bta:281588%09red/bta:107131279%09red
Sphingolipid metabolism	KEGG PATHWAY	bta00600	15	49	0.00124391	0.00586292	ENSBTAG00000014232|ENSBTAG00000046654|ENSBTAG00000009872|ENSBTAG00000016073|ENSBTAG00000009984|ENSBTAG00000003529|ENSBTAG00000004574|ENSBTAG00000019256|ENSBTAG00000002130|ENSBTAG00000003434|ENSBTAG00000037729|ENSBTAG00000014833|ENSBTAG00000015254|ENSBTAG00000044179|ENSBTAG00000007723	http://www.genome.jp/kegg-bin/show_pathway?bta00600/bta:532742%09red/bta:533103%09red/bta:528030%09red/bta:616901%09red/bta:513295%09red/bta:100336737%09red/bta:100336736%09red/bta:281566%09red/bta:514357%09red/bta:507188%09red/bta:615296%09red/bta:522515%09red/bta:507207%09red/bta:505558%09red/bta:505233%09red
Kaposi sarcoma-associated herpesvirus infection	KEGG PATHWAY	bta05167	40	206	0.00126214	0.00586292	ENSBTAG00000017745|ENSBTAG00000007932|ENSBTAG00000017246|ENSBTAG00000014400|ENSBTAG00000016344|ENSBTAG00000012208|ENSBTAG00000005339|ENSBTAG00000007599|ENSBTAG00000010312|ENSBTAG00000005978|ENSBTAG00000053433|ENSBTAG00000008938|ENSBTAG00000007075|ENSBTAG00000026403|ENSBTAG00000018984|ENSBTAG00000003147|ENSBTAG00000026290|ENSBTAG00000054342|ENSBTAG00000000656|ENSBTAG00000017280|ENSBTAG00000001235|…	http://www.genome.jp/kegg-bin/show_pathway?bta05167/bta:281572%09red/bta:100125276%09red/bta:527410%09red/bta:512355%09red/bta:507917%09red/bta:505453%09red/bta:788634%09red/bta:538831%09red/bta:535742%09red/bta:511224%09red/bta:533051%09red/bta:530401%09red/bta:281854%09red/bta:508541%09red/bta:537201%09red/bta:515712%09red/bta:100337091%09red/bta:533049%09red/bta:515621%09red/bta:286883%09red/b…
Vascular smooth muscle contraction	KEGG PATHWAY	bta04270	29	133	0.00126816	0.00586292	ENSBTAG00000003749|ENSBTAG00000005464|ENSBTAG00000013300|ENSBTAG00000014015|ENSBTAG00000012079|ENSBTAG00000011534|ENSBTAG00000010312|ENSBTAG00000011772|ENSBTAG00000001061|ENSBTAG00000008719|ENSBTAG00000013674|ENSBTAG00000018404|ENSBTAG00000017871|ENSBTAG00000019504|ENSBTAG00000021924|ENSBTAG00000020455|ENSBTAG00000012181|ENSBTAG00000024450|ENSBTAG00000014609|ENSBTAG00000047491|ENSBTAG00000014930|…	http://www.genome.jp/kegg-bin/show_pathway?bta04270/bta:539543%09red/bta:526364%09red/bta:281749%09red/bta:515159%09red/bta:287026%09red/bta:535381%09red/bta:617017%09red/bta:505964%09red/bta:505611%09red/bta:281788%09red/bta:512431%09red/bta:538606%09red/bta:107131237%09red/bta:281607%09red/bta:533378%09red/bta:281601%09red/bta:510434%09red/bta:327672%09red/bta:408015%09red/bta:282004%09red/bta:…
Gastric cancer	KEGG PATHWAY	bta05226	32	153	0.00133047	0.00594717	ENSBTAG00000005997|ENSBTAG00000015991|ENSBTAG00000039397|ENSBTAG00000014400|ENSBTAG00000012599|ENSBTAG00000001819|ENSBTAG00000011518|ENSBTAG00000050212|ENSBTAG00000010312|ENSBTAG00000048365|ENSBTAG00000009175|ENSBTAG00000031669|ENSBTAG00000011628|ENSBTAG00000019302|ENSBTAG00000018984|ENSBTAG00000013990|ENSBTAG00000017851|ENSBTAG00000005198|ENSBTAG00000004028|ENSBTAG00000015666|ENSBTAG00000003033|…	http://www.genome.jp/kegg-bin/show_pathway?bta05226/bta:533652%09red/bta:281020%09red/bta:618481%09red/bta:527124%09red/bta:789571%09red/bta:534450%09red/bta:286821%09red/bta:522467%09red/bta:537682%09red/bta:530005%09red/bta:540481%09red/bta:407217%09red/bta:618679%09red/bta:616895%09red/bta:507554%09red/bta:540085%09red/bta:526848%09red/bta:281160%09red/bta:541218%09red/bta:515125%09red/bta:510…
Apelin signaling pathway	KEGG PATHWAY	bta04371	30	140	0.00133712	0.00594717	ENSBTAG00000045633|ENSBTAG00000015991|ENSBTAG00000020787|ENSBTAG00000005464|ENSBTAG00000017680|ENSBTAG00000012599|ENSBTAG00000020701|ENSBTAG00000012079|ENSBTAG00000016344|ENSBTAG00000010312|ENSBTAG00000009175|ENSBTAG00000005978|ENSBTAG00000014930|ENSBTAG00000046174|ENSBTAG00000026290|ENSBTAG00000006894|ENSBTAG00000009872|ENSBTAG00000020455|ENSBTAG00000046545|ENSBTAG00000024450|ENSBTAG00000017764|…	http://www.genome.jp/kegg-bin/show_pathway?bta04371/bta:100337083%09red/bta:100125276%09red/bta:100336730%09red/bta:783681%09red/bta:512254%09red/bta:287024%09red/bta:517559%09red/bta:287026%09red/bta:504219%09red/bta:518025%09red/bta:505611%09red/bta:282876%09red/bta:515621%09red/bta:507414%09red/bta:281607%09red/bta:317654%09red/bta:515125%09red/bta:281601%09red/bta:510434%09red/bta:506083%09re…
NF-kappa B signaling pathway	KEGG PATHWAY	bta04064	24	102	0.00134231	0.00594717	ENSBTAG00000007932|ENSBTAG00000014698|ENSBTAG00000005892|ENSBTAG00000044197|ENSBTAG00000013784|ENSBTAG00000005273|ENSBTAG00000007084|ENSBTAG00000006017|ENSBTAG00000007599|ENSBTAG00000048049|ENSBTAG00000011563|ENSBTAG00000019302|ENSBTAG00000003012|ENSBTAG00000038428|ENSBTAG00000020674|ENSBTAG00000003111|ENSBTAG00000019828|ENSBTAG00000007569|ENSBTAG00000026489|ENSBTAG00000001219|ENSBTAG00000050723|…	http://www.genome.jp/kegg-bin/show_pathway?bta04064/bta:518089%09red/bta:281020%09red/bta:512355%09red/bta:282420%09red/bta:504727%09red/bta:519958%09red/bta:508367%09red/bta:524810%09red/bta:504507%09red/bta:281854%09red/bta:504509%09red/bta:100337091%09red/bta:529757%09red/bta:526824%09red/bta:515377%09red/bta:526392%09red/bta:530884%09red/bta:515640%09red/bta:534996%09red/bta:618516%09red/bta:…
cAMP signaling pathway	KEGG PATHWAY	bta04024	43	228	0.00140004	0.00611797	ENSBTAG00000006589|ENSBTAG00000009552|ENSBTAG00000018909|ENSBTAG00000032603|ENSBTAG00000005464|ENSBTAG00000010860|ENSBTAG00000053373|ENSBTAG00000006176|ENSBTAG00000007996|ENSBTAG00000004775|ENSBTAG00000004457|ENSBTAG00000018445|ENSBTAG00000010671|ENSBTAG00000026403|ENSBTAG00000001305|ENSBTAG00000018984|ENSBTAG00000014059|ENSBTAG00000017839|ENSBTAG00000019230|ENSBTAG00000005557|ENSBTAG00000020984|…	http://www.genome.jp/kegg-bin/show_pathway?bta04024/bta:515718%09red/bta:100337083%09red/bta:282330%09red/bta:613800%09red/bta:107131247%09red/bta:281067%09red/bta:505453%09red/bta:513105%09red/bta:534626%09red/bta:282641%09red/bta:785371%09red/bta:529618%09red/bta:504856%09red/bta:536517%09red/bta:614283%09red/bta:100336535%09red/bta:538606%09red/bta:529904%09red/bta:515333%09red/bta:506061%09re…
AGE-RAGE signaling pathway in diabetic complications	KEGG PATHWAY	bta04933	24	103	0.00150218	0.0064756	ENSBTAG00000017680|ENSBTAG00000014119|ENSBTAG00000012599|ENSBTAG00000014737|ENSBTAG00000005339|ENSBTAG00000013760|ENSBTAG00000013103|ENSBTAG00000019302|ENSBTAG00000010312|ENSBTAG00000001061|ENSBTAG00000008719|ENSBTAG00000009496|ENSBTAG00000048591|ENSBTAG00000018984|ENSBTAG00000019953|ENSBTAG00000037726|ENSBTAG00000000656|ENSBTAG00000021523|ENSBTAG00000019574|ENSBTAG00000025210|ENSBTAG00000008338|…	http://www.genome.jp/kegg-bin/show_pathway?bta04933/bta:281572%09red/bta:281020%09red/bta:281112%09red/bta:287024%09red/bta:287026%09red/bta:508541%09red/bta:281529%09red/bta:100337091%09red/bta:508632%09red/bta:512943%09red/bta:281607%09red/bta:282187%09red/bta:515125%09red/bta:511224%09red/bta:282375%09red/bta:282001%09red/bta:286877%09red/bta:282122%09red/bta:523526%09red/bta:505708%09red/bta:…
Cushing syndrome	KEGG PATHWAY	bta04934	32	156	0.00174155	0.00740739	ENSBTAG00000018909|ENSBTAG00000005464|ENSBTAG00000039397|ENSBTAG00000014400|ENSBTAG00000004407|ENSBTAG00000053215|ENSBTAG00000010312|ENSBTAG00000004457|ENSBTAG00000011628|ENSBTAG00000048365|ENSBTAG00000047039|ENSBTAG00000013990|ENSBTAG00000051102|ENSBTAG00000020455|ENSBTAG00000014381|ENSBTAG00000012181|ENSBTAG00000016396|ENSBTAG00000020221|ENSBTAG00000008338|ENSBTAG00000047491|ENSBTAG00000006143|…	http://www.genome.jp/kegg-bin/show_pathway?bta04934/bta:281601%09red/bta:527124%09red/bta:513105%09red/bta:521831%09red/bta:540688%09red/bta:287026%09red/bta:519188%09red/bta:522467%09red/bta:540481%09red/bta:407217%09red/bta:281788%09red/bta:524446%09red/bta:107131388%09red/bta:281607%09red/bta:281741%09red/bta:511754%09red/bta:282590%09red/bta:517688%09red/bta:510434%09red/bta:534129%09red/bta:…
EGFR tyrosine kinase inhibitor resistance	KEGG PATHWAY	bta01521	20	80	0.00177638	0.00745611	ENSBTAG00000009175|ENSBTAG00000001061|ENSBTAG00000024105|ENSBTAG00000008938|ENSBTAG00000002103|ENSBTAG00000019302|ENSBTAG00000021523|ENSBTAG00000011628|ENSBTAG00000011234|ENSBTAG00000018984|ENSBTAG00000024450|ENSBTAG00000019964|ENSBTAG00000003147|ENSBTAG00000054057|ENSBTAG00000021527|ENSBTAG00000005339|ENSBTAG00000002813|ENSBTAG00000011643|ENSBTAG00000017636|ENSBTAG00000010312	http://www.genome.jp/kegg-bin/show_pathway?bta01521/bta:100337091%09red/bta:537201%09red/bta:535530%09red/bta:504531%09red/bta:282001%09red/bta:281848%09red/bta:281572%09red/bta:535742%09red/bta:540085%09red/bta:281361%09red/bta:281020%09red/bta:537682%09red/bta:507390%09red/bta:280991%09red/bta:327672%09red/bta:510434%09red/bta:506083%09red/bta:508541%09red/bta:407217%09red/bta:504526%09red
Insulin signaling pathway	KEGG PATHWAY	bta04910	29	137	0.00186438	0.00772388	ENSBTAG00000002883|ENSBTAG00000002880|ENSBTAG00000000253|ENSBTAG00000014119|ENSBTAG00000021100|ENSBTAG00000007599|ENSBTAG00000010312|ENSBTAG00000018052|ENSBTAG00000009175|ENSBTAG00000019554|ENSBTAG00000006616|ENSBTAG00000021308|ENSBTAG00000018984|ENSBTAG00000046753|ENSBTAG00000046142|ENSBTAG00000006535|ENSBTAG00000034436|ENSBTAG00000020791|ENSBTAG00000015980|ENSBTAG00000024450|ENSBTAG00000015355|…	http://www.genome.jp/kegg-bin/show_pathway?bta04910/bta:504625%09red/bta:515732%09red/bta:507056%09red/bta:538598%09red/bta:510434%09red/bta:514607%09red/bta:514066%09red/bta:505370%09red/bta:504219%09red/bta:100300012%09red/bta:520454%09red/bta:537682%09red/bta:281854%09red/bta:513859%09red/bta:508658%09red/bta:282081%09red/bta:280817%09red/bta:512072%09red/bta:506083%09red/bta:100138102%09red/b…
ECM-receptor interaction	KEGG PATHWAY	bta04512	21	87	0.00199628	0.00816428	ENSBTAG00000008817|ENSBTAG00000012837|ENSBTAG00000035054|ENSBTAG00000016525|ENSBTAG00000015581|ENSBTAG00000019269|ENSBTAG00000025210|ENSBTAG00000016566|ENSBTAG00000017507|ENSBTAG00000014666|ENSBTAG00000049122|ENSBTAG00000011802|ENSBTAG00000019289|ENSBTAG00000013755|ENSBTAG00000018993|ENSBTAG00000013760|ENSBTAG00000013103|ENSBTAG00000027181|ENSBTAG00000015910|ENSBTAG00000003061|ENSBTAG00000001444	http://www.genome.jp/kegg-bin/show_pathway?bta04512/bta:529670%09red/bta:538430%09red/bta:789493%09red/bta:282187%09red/bta:100336873%09red/bta:508632%09red/bta:282654%09red/bta:282195%09red/bta:617668%09red/bta:523526%09red/bta:530102%09red/bta:532127%09red/bta:535951%09red/bta:514031%09red/bta:281872%09red/bta:785805%09red/bta:282194%09red/bta:511422%09red/bta:506751%09red/bta:282564%09red/bta:…
Oocyte meiosis	KEGG PATHWAY	bta04114	26	119	0.00214147	0.00864718	ENSBTAG00000051877|ENSBTAG00000014447|ENSBTAG00000013326|ENSBTAG00000005464|ENSBTAG00000002474|ENSBTAG00000000236|ENSBTAG00000010312|ENSBTAG00000009245|ENSBTAG00000007476|ENSBTAG00000008736|ENSBTAG00000002015|ENSBTAG00000017761|ENSBTAG00000014453|ENSBTAG00000020455|ENSBTAG00000021527|ENSBTAG00000021741|ENSBTAG00000027991|ENSBTAG00000000646|ENSBTAG00000020192|ENSBTAG00000019574|ENSBTAG00000015376|…	http://www.genome.jp/kegg-bin/show_pathway?bta04114/bta:533908%09red/bta:517837%09red/bta:514174%09red/bta:534072%09red/bta:517953%09red/bta:287022%09red/bta:540642%09red/bta:524361%09red/bta:511190%09red/bta:505757%09red/bta:407228%09red/bta:783986%09red/bta:512943%09red/bta:281601%09red/bta:535565%09red/bta:526227%09red/bta:538238%09red/bta:282370%09red/bta:514572%09red/bta:317697%09red/bta:540…
T cell receptor signaling pathway	KEGG PATHWAY	bta04660	24	107	0.00231529	0.00923223	ENSBTAG00000015205|ENSBTAG00000014698|ENSBTAG00000005892|ENSBTAG00000051457|ENSBTAG00000007084|ENSBTAG00000007599|ENSBTAG00000010312|ENSBTAG00000034436|ENSBTAG00000023144|ENSBTAG00000018984|ENSBTAG00000000656|ENSBTAG00000003255|ENSBTAG00000011851|ENSBTAG00000012700|ENSBTAG00000024450|ENSBTAG00000049945|ENSBTAG00000004511|ENSBTAG00000019574|ENSBTAG00000011643|ENSBTAG00000013958|ENSBTAG00000021596|…	http://www.genome.jp/kegg-bin/show_pathway?bta04660/bta:515718%09red/bta:539742%09red/bta:407152%09red/bta:527263%09red/bta:407098%09red/bta:513244%09red/bta:508367%09red/bta:530401%09red/bta:281854%09red/bta:537682%09red/bta:504509%09red/bta:515377%09red/bta:281056%09red/bta:512943%09red/bta:507026%09red/bta:510434%09red/bta:511224%09red/bta:526430%09red/bta:100138102%09red/bta:504733%09red/bta:…
Neurotrophin signaling pathway	KEGG PATHWAY	bta04722	26	122	0.00287	0.0113028	ENSBTAG00000010906|ENSBTAG00000047543|ENSBTAG00000014447|ENSBTAG00000038107|ENSBTAG00000007446|ENSBTAG00000002813|ENSBTAG00000007599|ENSBTAG00000010312|ENSBTAG00000034436|ENSBTAG00000008719|ENSBTAG00000011234|ENSBTAG00000021308|ENSBTAG00000019302|ENSBTAG00000018984|ENSBTAG00000005812|ENSBTAG00000002015|ENSBTAG00000020791|ENSBTAG00000021741|ENSBTAG00000024450|ENSBTAG00000019574|ENSBTAG00000011643|…	http://www.genome.jp/kegg-bin/show_pathway?bta04722/bta:100337091%09red/bta:100337083%09red/bta:533908%09red/bta:281020%09red/bta:538598%09red/bta:517953%09red/bta:535530%09red/bta:511190%09red/bta:504408%09red/bta:520454%09red/bta:537682%09red/bta:281854%09red/bta:281350%09red/bta:540085%09red/bta:100138102%09red/bta:512943%09red/bta:539126%09red/bta:526227%09red/bta:510434%09red/bta:515105%09re…
Chagas disease (American trypanosomiasis)	KEGG PATHWAY	bta05142	25	116	0.00300947	0.0117076	ENSBTAG00000051877|ENSBTAG00000021717|ENSBTAG00000012599|ENSBTAG00000007599|ENSBTAG00000010312|ENSBTAG00000052413|ENSBTAG00000018984|ENSBTAG00000006894|ENSBTAG00000007153|ENSBTAG00000017280|ENSBTAG00000001862|ENSBTAG00000015150|ENSBTAG00000012899|ENSBTAG00000012181|ENSBTAG00000012700|ENSBTAG00000019574|ENSBTAG00000047223|ENSBTAG00000008338|ENSBTAG00000053649|ENSBTAG00000009245|ENSBTAG00000018317|…	http://www.genome.jp/kegg-bin/show_pathway?bta05142/bta:287026%09red/bta:514889%09red/bta:524361%09red/bta:281856%09red/bta:281854%09red/bta:538896%09red/bta:281788%09red/bta:282876%09red/bta:509290%09red/bta:534961%09red/bta:281056%09red/bta:512943%09red/bta:327712%09red/bta:508045%09red/bta:515125%09red/bta:281601%09red/bta:280677%09red/bta:281792%09red/bta:280991%09red/bta:327672%09red/bta:504…
Lysosome	KEGG PATHWAY	bta04142	26	123	0.00315537	0.0119829	ENSBTAG00000020420|ENSBTAG00000021499|ENSBTAG00000018784|ENSBTAG00000016021|ENSBTAG00000021002|ENSBTAG00000039855|ENSBTAG00000005016|ENSBTAG00000051386|ENSBTAG00000021092|ENSBTAG00000006241|ENSBTAG00000047254|ENSBTAG00000034138|ENSBTAG00000015195|ENSBTAG00000021955|ENSBTAG00000002402|ENSBTAG00000033182|ENSBTAG00000007622|ENSBTAG00000010637|ENSBTAG00000012117|ENSBTAG00000008464|ENSBTAG00000019256|…	http://www.genome.jp/kegg-bin/show_pathway?bta04142/bta:100299651%09red/bta:281433%09red/bta:786974%09red/bta:511050%09red/bta:513067%09red/bta:282883%09red/bta:280798%09red/bta:529923%09red/bta:511607%09red/bta:404187%09red/bta:327687%09red/bta:536435%09red/bta:100138633%09red/bta:532742%09red/bta:616331%09red/bta:507188%09red/bta:282470%09red/bta:280815%09red/bta:536359%09red/bta:767602%09red/b…
Cell cycle	KEGG PATHWAY	bta04110	26	123	0.00315537	0.0119829	ENSBTAG00000013326|ENSBTAG00000014400|ENSBTAG00000012599|ENSBTAG00000009121|ENSBTAG00000002474|ENSBTAG00000000236|ENSBTAG00000003092|ENSBTAG00000006222|ENSBTAG00000026403|ENSBTAG00000008736|ENSBTAG00000008436|ENSBTAG00000017761|ENSBTAG00000014453|ENSBTAG00000017021|ENSBTAG00000003111|ENSBTAG00000003033|ENSBTAG00000027991|ENSBTAG00000013562|ENSBTAG00000004286|ENSBTAG00000031134|ENSBTAG00000034220|…	http://www.genome.jp/kegg-bin/show_pathway?bta04110/bta:519409%09red/bta:514572%09red/bta:517837%09red/bta:519018%09red/bta:539427%09red/bta:527124%09red/bta:505453%09red/bta:287022%09red/bta:783986%09red/bta:505847%09red/bta:526824%09red/bta:507122%09red/bta:511754%09red/bta:515125%09red/bta:535565%09red/bta:538238%09red/bta:282370%09red/bta:504939%09red/bta:616487%09red/bta:504367%09red/bta:540…
Phagosome	KEGG PATHWAY	bta04145	33	170	0.00319526	0.0119916	ENSBTAG00000012451|ENSBTAG00000019508|ENSBTAG00000012208|ENSBTAG00000017139|ENSBTAG00000038048|ENSBTAG00000015910|ENSBTAG00000048049|ENSBTAG00000030974|ENSBTAG00000007075|ENSBTAG00000030979|ENSBTAG00000048364|ENSBTAG00000008631|ENSBTAG00000021092|ENSBTAG00000026290|ENSBTAG00000019953|ENSBTAG00000017280|ENSBTAG00000019289|ENSBTAG00000006982|ENSBTAG00000002069|ENSBTAG00000003305|ENSBTAG00000008953|…	http://www.genome.jp/kegg-bin/show_pathway?bta04145/bta:281345%09red/bta:515712%09red/bta:282196%09red/bta:537748%09red/bta:777775%09red/bta:507031%09red/bta:281112%09red/bta:507917%09red/bta:504741%09red/bta:788634%09red/bta:511839%09red/bta:524810%09red/bta:327687%09red/bta:524959%09red/bta:281872%09red/bta:614128%09red/bta:282564%09red/bta:100295712%09red/bta:613991%09red/bta:280677%09red/bta:…
Hypertrophic cardiomyopathy (HCM)	KEGG PATHWAY	bta05410	21	92	0.00352355	0.0130699	ENSBTAG00000020569|ENSBTAG00000001404|ENSBTAG00000005353|ENSBTAG00000010660|ENSBTAG00000044046|ENSBTAG00000054931|ENSBTAG00000008248|ENSBTAG00000045789|ENSBTAG00000007547|ENSBTAG00000021994|ENSBTAG00000040053|ENSBTAG00000016566|ENSBTAG00000022000|ENSBTAG00000019289|ENSBTAG00000047491|ENSBTAG00000018993|ENSBTAG00000013755|ENSBTAG00000012311|ENSBTAG00000002917|ENSBTAG00000015910|ENSBTAG00000016525	http://www.genome.jp/kegg-bin/show_pathway?bta05410/bta:519331%09red/bta:532127%09red/bta:100296004%09red/bta:282608%09red/bta:529382%09red/bta:517059%09red/bta:504219%09red/bta:280765%09red/bta:784075%09red/bta:781184%09red/bta:538496%09red/bta:281872%09red/bta:286816%09red/bta:535951%09red/bta:514031%09red/bta:327667%09red/bta:537655%09red/bta:408015%09red/bta:100337204%09red/bta:282564%09red/b…
Hippo signaling pathway	KEGG PATHWAY	bta04390	30	151	0.00357281	0.0131003	ENSBTAG00000051877|ENSBTAG00000015991|ENSBTAG00000039397|ENSBTAG00000014119|ENSBTAG00000012599|ENSBTAG00000016349|ENSBTAG00000000236|ENSBTAG00000050313|ENSBTAG00000021574|ENSBTAG00000053451|ENSBTAG00000026234|ENSBTAG00000005111|ENSBTAG00000007476|ENSBTAG00000031669|ENSBTAG00000048365|ENSBTAG00000005812|ENSBTAG00000050691|ENSBTAG00000013990|ENSBTAG00000001862|ENSBTAG00000014406|ENSBTAG00000005198|…	http://www.genome.jp/kegg-bin/show_pathway?bta04390/bta:100125315%09red/bta:534072%09red/bta:615037%09red/bta:540642%09red/bta:100296238%09red/bta:524361%09red/bta:522467%09red/bta:540481%09red/bta:508208%09red/bta:509290%09red/bta:526848%09red/bta:281160%09red/bta:508045%09red/bta:533815%09red/bta:515125%09red/bta:515105%09red/bta:509882%09red/bta:287022%09red/bta:286877%09red/bta:505075%09red/b…
B cell receptor signaling pathway	KEGG PATHWAY	bta04662	20	86	0.00362495	0.0131404	ENSBTAG00000000656|ENSBTAG00000048470|ENSBTAG00000004043|ENSBTAG00000014698|ENSBTAG00000048049|ENSBTAG00000011643|ENSBTAG00000050723|ENSBTAG00000018270|ENSBTAG00000018984|ENSBTAG00000024450|ENSBTAG00000019017|ENSBTAG00000007932|ENSBTAG00000007599|ENSBTAG00000004511|ENSBTAG00000002103|ENSBTAG00000047495|ENSBTAG00000001219|ENSBTAG00000017636|ENSBTAG00000039086|ENSBTAG00000010312	http://www.genome.jp/kegg-bin/show_pathway?bta04662/bta:100337091%09red/bta:515718%09red/bta:515377%09red/bta:534996%09red/bta:537682%09red/bta:407171%09red/bta:524810%09red/bta:280991%09red/bta:281854%09red/bta:511435%09red/bta:790255%09red/bta:327672%09red/bta:504531%09red/bta:511224%09red/bta:510434%09red/bta:353510%09red/bta:530401%09red
GnRH signaling pathway	KEGG PATHWAY	bta04912	21	93	0.00392391	0.0140644	ENSBTAG00000001061|ENSBTAG00000008719|ENSBTAG00000008338|ENSBTAG00000014824|ENSBTAG00000020455|ENSBTAG00000005958|ENSBTAG00000020079|ENSBTAG00000047491|ENSBTAG00000011628|ENSBTAG00000012181|ENSBTAG00000024450|ENSBTAG00000008938|ENSBTAG00000011643|ENSBTAG00000005464|ENSBTAG00000009520|ENSBTAG00000019574|ENSBTAG00000010312|ENSBTAG00000001609|ENSBTAG00000052236|ENSBTAG00000021924|ENSBTAG00000010660	http://www.genome.jp/kegg-bin/show_pathway?bta04912/bta:317697%09red/bta:282001%09red/bta:541008%09red/bta:535742%09red/bta:281788%09red/bta:286883%09red/bta:509936%09red/bta:287026%09red/bta:512943%09red/bta:505708%09red/bta:537682%09red/bta:281915%09red/bta:511779%09red/bta:281601%09red/bta:327672%09red/bta:526364%09red/bta:100337204%09red/bta:510434%09red/bta:407217%09red/bta:408015%09red
Cellular senescence	KEGG PATHWAY	bta04218	32	166	0.00399647	0.0141649	ENSBTAG00000014400|ENSBTAG00000012599|ENSBTAG00000038107|ENSBTAG00000012208|ENSBTAG00000010312|ENSBTAG00000007476|ENSBTAG00000007075|ENSBTAG00000011234|ENSBTAG00000018984|ENSBTAG00000040067|ENSBTAG00000000656|ENSBTAG00000000031|ENSBTAG00000003111|ENSBTAG00000020455|ENSBTAG00000002069|ENSBTAG00000003033|ENSBTAG00000024450|ENSBTAG00000052720|ENSBTAG00000002341|ENSBTAG00000014068|ENSBTAG00000019574|…	http://www.genome.jp/kegg-bin/show_pathway?bta04218/bta:515712%09red/bta:540313%09red/bta:540259%09red/bta:539427%09red/bta:534072%09red/bta:527124%09red/bta:507917%09red/bta:788634%09red/bta:512233%09red/bta:535530%09red/bta:540642%09red/bta:530401%09red/bta:282480%09red/bta:526824%09red/bta:286883%09red/bta:788091%09red/bta:512943%09red/bta:520157%09red/bta:511754%09red/bta:515125%09red/bta:282…
Signaling pathways regulating pluripotency of stem cells	KEGG PATHWAY	bta04550	28	139	0.00404076	0.0141649	ENSBTAG00000017745|ENSBTAG00000039397|ENSBTAG00000014017|ENSBTAG00000014636|ENSBTAG00000004015|ENSBTAG00000011909|ENSBTAG00000004561|ENSBTAG00000001241|ENSBTAG00000004964|ENSBTAG00000010312|ENSBTAG00000048365|ENSBTAG00000018984|ENSBTAG00000003147|ENSBTAG00000013990|ENSBTAG00000018105|ENSBTAG00000021527|ENSBTAG00000021523|ENSBTAG00000054752|ENSBTAG00000024450|ENSBTAG00000020221|ENSBTAG00000007589|…	http://www.genome.jp/kegg-bin/show_pathway?bta04550/bta:528253%09red/bta:100336971%09red/bta:614306%09red/bta:528946%09red/bta:282131%09red/bta:522467%09red/bta:530005%09red/bta:281848%09red/bta:508541%09red/bta:537201%09red/bta:615967%09red/bta:510844%09red/bta:538276%09red/bta:512943%09red/bta:613877%09red/bta:338068%09red/bta:515125%09red/bta:510434%09red/bta:614040%09red/bta:522155%09red/bta:…
Circadian entrainment	KEGG PATHWAY	bta04713	22	100	0.00419167	0.0145342	ENSBTAG00000046938|ENSBTAG00000005464|ENSBTAG00000010906|ENSBTAG00000006176|ENSBTAG00000010312|ENSBTAG00000005800|ENSBTAG00000001061|ENSBTAG00000018404|ENSBTAG00000004775|ENSBTAG00000020455|ENSBTAG00000010158|ENSBTAG00000008338|ENSBTAG00000025642|ENSBTAG00000026461|ENSBTAG00000011833|ENSBTAG00000010660|ENSBTAG00000045610|ENSBTAG00000002908|ENSBTAG00000037616|ENSBTAG00000001879|ENSBTAG00000009520|…	http://www.genome.jp/kegg-bin/show_pathway?bta04713/bta:100125276%09red/bta:520743%09red/bta:539686%09red/bta:287026%09red/bta:512237%09red/bta:539948%09red/bta:504408%09red/bta:529618%09red/bta:614283%09red/bta:282413%09red/bta:529904%09red/bta:534626%09red/bta:281601%09red/bta:408015%09red/bta:282412%09red/bta:282004%09red/bta:317697%09red/bta:282001%09red/bta:539899%09red/bta:509936%09red/bta:…
Long-term potentiation	KEGG PATHWAY	bta04720	17	69	0.00428628	0.0147024	ENSBTAG00000048061|ENSBTAG00000001061|ENSBTAG00000010660|ENSBTAG00000014447|ENSBTAG00000020455|ENSBTAG00000035662|ENSBTAG00000026403|ENSBTAG00000021741|ENSBTAG00000024450|ENSBTAG00000017639|ENSBTAG00000002015|ENSBTAG00000008338|ENSBTAG00000005800|ENSBTAG00000009520|ENSBTAG00000044181|ENSBTAG00000004775|ENSBTAG00000010312	http://www.genome.jp/kegg-bin/show_pathway?bta04720/bta:100337083%09red/bta:317697%09red/bta:282001%09red/bta:533908%09red/bta:511190%09red/bta:517953%09red/bta:510434%09red/bta:287026%09red/bta:505453%09red/bta:540485%09red/bta:100336861%09red/bta:281601%09red/bta:526227%09red/bta:529618%09red/bta:614283%09red/bta:327672%09red/bta:408015%09red
Endocrine resistance	KEGG PATHWAY	bta01522	21	94	0.00436142	0.014801	ENSBTAG00000007489|ENSBTAG00000022799|ENSBTAG00000009175|ENSBTAG00000021527|ENSBTAG00000008938|ENSBTAG00000005464|ENSBTAG00000011643|ENSBTAG00000012048|ENSBTAG00000014400|ENSBTAG00000011628|ENSBTAG00000019302|ENSBTAG00000018984|ENSBTAG00000024450|ENSBTAG00000007319|ENSBTAG00000007159|ENSBTAG00000012817|ENSBTAG00000009520|ENSBTAG00000019574|ENSBTAG00000009578|ENSBTAG00000017636|ENSBTAG00000010312	http://www.genome.jp/kegg-bin/show_pathway?bta01522/bta:535742%09red/bta:512943%09red/bta:767866%09red/bta:504531%09red/bta:506270%09red/bta:617024%09red/bta:509936%09red/bta:510434%09red/bta:783681%09red/bta:407238%09red/bta:281848%09red/bta:280991%09red/bta:281020%09red/bta:523707%09red/bta:281601%09red/bta:537682%09red/bta:327672%09red/bta:506083%09red/bta:784795%09red/bta:407217%09red/bta:517…
Progesterone-mediated oocyte maturation	KEGG PATHWAY	bta04914	20	88	0.00451827	0.0151719	ENSBTAG00000014453|ENSBTAG00000018984|ENSBTAG00000027991|ENSBTAG00000014447|ENSBTAG00000013326|ENSBTAG00000005464|ENSBTAG00000021527|ENSBTAG00000002474|ENSBTAG00000021741|ENSBTAG00000003092|ENSBTAG00000000646|ENSBTAG00000017639|ENSBTAG00000008436|ENSBTAG00000002015|ENSBTAG00000000623|ENSBTAG00000009520|ENSBTAG00000019574|ENSBTAG00000017457|ENSBTAG00000017636|ENSBTAG00000010312	http://www.genome.jp/kegg-bin/show_pathway?bta04914/bta:514572%09red/bta:281848%09red/bta:281601%09red/bta:540537%09red/bta:505847%09red/bta:517837%09red/bta:509936%09red/bta:512943%09red/bta:511190%09red/bta:280991%09red/bta:526376%09red/bta:514174%09red/bta:535565%09red/bta:526227%09red/bta:327672%09red/bta:504531%09red/bta:517953%09red/bta:538238%09red/bta:783986%09red/bta:533908%09red
Leishmaniasis	KEGG PATHWAY	bta05140	18	76	0.00476833	0.0158448	ENSBTAG00000015150|ENSBTAG00000012899|ENSBTAG00000050723|ENSBTAG00000009656|ENSBTAG00000048049|ENSBTAG00000045923|ENSBTAG00000019828|ENSBTAG00000003305|ENSBTAG00000048364|ENSBTAG00000012451|ENSBTAG00000003147|ENSBTAG00000019953|ENSBTAG00000006894|ENSBTAG00000019574|ENSBTAG00000001219|ENSBTAG00000015910|ENSBTAG00000017280|ENSBTAG00000010312	http://www.genome.jp/kegg-bin/show_pathway?bta05140/bta:282876%09red/bta:537201%09red/bta:514889%09red/bta:281856%09red/bta:519958%09red/bta:281345%09red/bta:280677%09red/bta:282535%09red/bta:282498%09red/bta:524810%09red/bta:282530%09red/bta:281112%09red/bta:282491%09red/bta:327672%09red/bta:512943%09red/bta:281876%09red
Epstein-Barr virus infection	KEGG PATHWAY	bta05169	40	228	0.005956	0.0195872	ENSBTAG00000007932|ENSBTAG00000011283|ENSBTAG00000014400|ENSBTAG00000012451|ENSBTAG00000012208|ENSBTAG00000013562|ENSBTAG00000007084|ENSBTAG00000006017|ENSBTAG00000007599|ENSBTAG00000048049|ENSBTAG00000024105|ENSBTAG00000007075|ENSBTAG00000019302|ENSBTAG00000018984|ENSBTAG00000048364|ENSBTAG00000003147|ENSBTAG00000038428|ENSBTAG00000004028|ENSBTAG00000019828|ENSBTAG00000002069|ENSBTAG00000021523|…	http://www.genome.jp/kegg-bin/show_pathway?bta05169/bta:515712%09red/bta:519018%09red/bta:281020%09red/bta:507390%09red/bta:512355%09red/bta:507917%09red/bta:504727%09red/bta:788634%09red/bta:540059%09red/bta:524959%09red/bta:519958%09red/bta:508367%09red/bta:524810%09red/bta:281854%09red/bta:538549%09red/bta:508541%09red/bta:537201%09red/bta:100337091%09red/bta:533049%09red/bta:538276%09red/bta:…
Estrogen signaling pathway	KEGG PATHWAY	bta04915	27	138	0.00653705	0.0212788	ENSBTAG00000018909|ENSBTAG00000005464|ENSBTAG00000017680|ENSBTAG00000010312|ENSBTAG00000019719|ENSBTAG00000008719|ENSBTAG00000025441|ENSBTAG00000011628|ENSBTAG00000019302|ENSBTAG00000018984|ENSBTAG00000007159|ENSBTAG00000020455|ENSBTAG00000024450|ENSBTAG00000044181|ENSBTAG00000006143|ENSBTAG00000007622|ENSBTAG00000011643|ENSBTAG00000007489|ENSBTAG00000007897|ENSBTAG00000008338|ENSBTAG00000030555|…	http://www.genome.jp/kegg-bin/show_pathway?bta04915/bta:282883%09red/bta:281020%09red/bta:520743%09red/bta:281958%09red/bta:513105%09red/bta:287024%09red/bta:287026%09red/bta:535742%09red/bta:505708%09red/bta:537682%09red/bta:407238%09red/bta:407217%09red/bta:540485%09red/bta:317697%09red/bta:281601%09red/bta:510434%09red/bta:534129%09red/bta:282254%09red/bta:517040%09red/bta:509936%09red/bta:523…
Retrograde endocannabinoid signaling	KEGG PATHWAY	bta04723	29	152	0.00668812	0.0215506	ENSBTAG00000005464|ENSBTAG00000006176|ENSBTAG00000051287|ENSBTAG00000012072|ENSBTAG00000020238|ENSBTAG00000004775|ENSBTAG00000001061|ENSBTAG00000007882|ENSBTAG00000009236|ENSBTAG00000048061|ENSBTAG00000018248|ENSBTAG00000003392|ENSBTAG00000020455|ENSBTAG00000003279|ENSBTAG00000013422|ENSBTAG00000014828|ENSBTAG00000044181|ENSBTAG00000047491|ENSBTAG00000019574|ENSBTAG00000011833|ENSBTAG00000010660|…	http://www.genome.jp/kegg-bin/show_pathway?bta04723/bta:100125276%09red/bta:534114%09red/bta:520743%09red/bta:287026%09red/bta:287027%09red/bta:282648%09red/bta:505290%09red/bta:523515%09red/bta:529593%09red/bta:529618%09red/bta:282410%09red/bta:540485%09red/bta:529904%09red/bta:512943%09red/bta:100336861%09red/bta:534626%09red/bta:281601%09red/bta:404161%09red/bta:338060%09red/bta:408015%09red/b…
Morphine addiction	KEGG PATHWAY	bta05032	20	92	0.006853	0.0218611	ENSBTAG00000000005|ENSBTAG00000019719|ENSBTAG00000001061|ENSBTAG00000007882|ENSBTAG00000016396|ENSBTAG00000005464|ENSBTAG00000002908|ENSBTAG00000005832|ENSBTAG00000007758|ENSBTAG00000013422|ENSBTAG00000020205|ENSBTAG00000014828|ENSBTAG00000037616|ENSBTAG00000008419|ENSBTAG00000009520|ENSBTAG00000003794|ENSBTAG00000003392|ENSBTAG00000001505|ENSBTAG00000007981|ENSBTAG00000013810	http://www.genome.jp/kegg-bin/show_pathway?bta05032/bta:517040%09red/bta:282410%09red/bta:282001%09red/bta:282648%09red/bta:281801%09red/bta:100125276%09red/bta:509936%09red/bta:512489%09red/bta:524446%09red/bta:107131388%09red/bta:282136%09red/bta:520743%09red/bta:281792%09red/bta:529593%09red/bta:506061%09red/bta:281958%09red/bta:281601%09red/bta:282682%09red/bta:523515%09red/bta:281971%09red
Glycerolipid metabolism	KEGG PATHWAY	bta00561	16	67	0.00704616	0.0222547	ENSBTAG00000011558|ENSBTAG00000007689|ENSBTAG00000005479|ENSBTAG00000013636|ENSBTAG00000008124|ENSBTAG00000003367|ENSBTAG00000007668|ENSBTAG00000045746|ENSBTAG00000020616|ENSBTAG00000026356|ENSBTAG00000016519|ENSBTAG00000021905|ENSBTAG00000012060|ENSBTAG00000018248|ENSBTAG00000005144|ENSBTAG00000019256	http://www.genome.jp/kegg-bin/show_pathway?bta00561/bta:535192%09red/bta:511887%09red/bta:507456%09red/bta:505290%09red/bta:100297709%09red/bta:537224%09red/bta:532742%09red/bta:514448%09red/bta:541284%09red/bta:537171%09red/bta:786474%09red/bta:508493%09red/bta:526739%09red/bta:513389%09red/bta:282609%09red/bta:505987%09red
C-type lectin receptor signaling pathway	KEGG PATHWAY	bta04625	22	106	0.00749208	0.0234311	ENSBTAG00000019293|ENSBTAG00000038107|ENSBTAG00000007084|ENSBTAG00000006017|ENSBTAG00000010447|ENSBTAG00000007599|ENSBTAG00000010312|ENSBTAG00000006572|ENSBTAG00000008719|ENSBTAG00000008938|ENSBTAG00000018984|ENSBTAG00000025402|ENSBTAG00000038428|ENSBTAG00000000656|ENSBTAG00000015150|ENSBTAG00000020455|ENSBTAG00000019574|ENSBTAG00000024503|ENSBTAG00000006601|ENSBTAG00000018270|ENSBTAG00000002103|…	http://www.genome.jp/kegg-bin/show_pathway?bta04625/bta:100138565%09red/bta:768054%09red/bta:282226%09red/bta:526233%09red/bta:535742%09red/bta:508832%09red/bta:508367%09red/bta:530401%09red/bta:281856%09red/bta:614982%09red/bta:281854%09red/bta:100337091%09red/bta:788091%09red/bta:512943%09red/bta:526392%09red/bta:511224%09red/bta:317697%09red/bta:505708%09red/bta:280991%09red/bta:522670%09red/b…
Ubiquitin mediated proteolysis	KEGG PATHWAY	bta04120	27	140	0.00767435	0.023494	ENSBTAG00000013326|ENSBTAG00000012882|ENSBTAG00000012989|ENSBTAG00000013562|ENSBTAG00000007476|ENSBTAG00000010120|ENSBTAG00000008736|ENSBTAG00000020115|ENSBTAG00000004161|ENSBTAG00000000967|ENSBTAG00000007118|ENSBTAG00000008025|ENSBTAG00000013038|ENSBTAG00000005412|ENSBTAG00000000501|ENSBTAG00000015556|ENSBTAG00000027991|ENSBTAG00000047930|ENSBTAG00000021769|ENSBTAG00000015376|ENSBTAG00000048090|…	http://www.genome.jp/kegg-bin/show_pathway?bta04120/bta:513902%09red/bta:514572%09red/bta:541005%09red/bta:519018%09red/bta:509471%09red/bta:541003%09red/bta:534072%09red/bta:534604%09red/bta:512647%09red/bta:540642%09red/bta:767894%09red/bta:530858%09red/bta:510003%09red/bta:614471%09red/bta:407228%09red/bta:783986%09red/bta:282081%09red/bta:784326%09red/bta:510924%09red/bta:616130%09red/bta:535…
Pancreatic cancer	KEGG PATHWAY	bta05212	17	74	0.00770646	0.023494	ENSBTAG00000018984|ENSBTAG00000009175|ENSBTAG00000032021|ENSBTAG00000004194|ENSBTAG00000021523|ENSBTAG00000011628|ENSBTAG00000014400|ENSBTAG00000012599|ENSBTAG00000044023|ENSBTAG00000003147|ENSBTAG00000005339|ENSBTAG00000017850|ENSBTAG00000003033|ENSBTAG00000004028|ENSBTAG00000017636|ENSBTAG00000007599|ENSBTAG00000010312	http://www.genome.jp/kegg-bin/show_pathway?bta05212/bta:537201%09red/bta:504531%09red/bta:513723%09red/bta:515125%09red/bta:281572%09red/bta:617024%09red/bta:541218%09red/bta:533823%09red/bta:280991%09red/bta:505238%09red/bta:281854%09red/bta:511754%09red/bta:508541%09red/bta:506083%09red/bta:327672%09red/bta:407217%09red/bta:504939%09red
Protein digestion and absorption	KEGG PATHWAY	bta04974	23	113	0.00773595	0.023494	ENSBTAG00000013369|ENSBTAG00000015581|ENSBTAG00000045695|ENSBTAG00000011802|ENSBTAG00000013760|ENSBTAG00000013103|ENSBTAG00000010986|ENSBTAG00000004629|ENSBTAG00000019269|ENSBTAG00000048246|ENSBTAG00000049122|ENSBTAG00000015008|ENSBTAG00000023907|ENSBTAG00000013338|ENSBTAG00000047998|ENSBTAG00000019517|ENSBTAG00000025210|ENSBTAG00000010082|ENSBTAG00000012837|ENSBTAG00000000601|ENSBTAG00000019807|…	http://www.genome.jp/kegg-bin/show_pathway?bta04974/bta:528454%09red/bta:100139730%09red/bta:508076%09red/bta:282195%09red/bta:282194%09red/bta:508174%09red/bta:781493%09red/bta:515435%09red/bta:511422%09red/bta:407112%09red/bta:784876%09red/bta:789493%09red/bta:508632%09red/bta:513668%09red/bta:100337416%09red/bta:281122%09red/bta:282187%09red/bta:280781%09red/bta:785805%09red/bta:100848491%09re…
Wnt signaling pathway	KEGG PATHWAY	bta04310	30	161	0.00780677	0.023494	ENSBTAG00000020644|ENSBTAG00000049263|ENSBTAG00000021574|ENSBTAG00000039397|ENSBTAG00000013784|ENSBTAG00000017542|ENSBTAG00000017222|ENSBTAG00000001061|ENSBTAG00000007476|ENSBTAG00000018112|ENSBTAG00000026403|ENSBTAG00000008736|ENSBTAG00000048365|ENSBTAG00000005933|ENSBTAG00000004789|ENSBTAG00000013990|ENSBTAG00000000656|ENSBTAG00000005984|ENSBTAG00000054391|ENSBTAG00000021835|ENSBTAG00000003397|…	http://www.genome.jp/kegg-bin/show_pathway?bta04310/bta:534072%09red/bta:100336662%09red/bta:515972%09red/bta:281730%09red/bta:282420%09red/bta:505453%09red/bta:287026%09red/bta:540179%09red/bta:540642%09red/bta:785924%09red/bta:614630%09red/bta:522467%09red/bta:530005%09red/bta:530401%09red/bta:523661%09red/bta:540481%09red/bta:531389%09red/bta:513742%09red/bta:513056%09red/bta:511224%09red/bta:…
Longevity regulating pathway - multiple species	KEGG PATHWAY	bta04213	15	62	0.00807497	0.024074	ENSBTAG00000012019|ENSBTAG00000009175|ENSBTAG00000002883|ENSBTAG00000025441|ENSBTAG00000005464|ENSBTAG00000012407|ENSBTAG00000011234|ENSBTAG00000021308|ENSBTAG00000018984|ENSBTAG00000046753|ENSBTAG00000021527|ENSBTAG00000009520|ENSBTAG00000002917|ENSBTAG00000017636|ENSBTAG00000006535	http://www.genome.jp/kegg-bin/show_pathway?bta04213/bta:282254%09red/bta:535530%09red/bta:506083%09red/bta:101906272%09red/bta:504219%09red/bta:509936%09red/bta:504531%09red/bta:100300012%09red/bta:107131843%09red/bta:280991%09red/bta:281601%09red/bta:281848%09red/bta:507056%09red/bta:538598%09red/bta:514607%09red
Primary immunodeficiency	KEGG PATHWAY	bta05340	11	39	0.00880084	0.0259951	ENSBTAG00000004457|ENSBTAG00000050723|ENSBTAG00000048049|ENSBTAG00000003255|ENSBTAG00000023144|ENSBTAG00000021596|ENSBTAG00000005892|ENSBTAG00000008953|ENSBTAG00000026489|ENSBTAG00000001219|ENSBTAG00000049945	http://www.genome.jp/kegg-bin/show_pathway?bta05340/bta:524810%09red/bta:507026%09red/bta:517688%09red/bta:524959%09red/bta:504509%09red/bta:407152%09red/bta:618516%09red/bta:407098%09red
Neuroactive ligand-receptor interaction	KEGG PATHWAY	bta04080	57	363	0.00953276	0.0278986	ENSBTAG00000046938|ENSBTAG00000013047|ENSBTAG00000021717|ENSBTAG00000010860|ENSBTAG00000000376|ENSBTAG00000017684|ENSBTAG00000013632|ENSBTAG00000025035|ENSBTAG00000000898|ENSBTAG00000006176|ENSBTAG00000012710|ENSBTAG00000011723|ENSBTAG00000019623|ENSBTAG00000025775|ENSBTAG00000019997|ENSBTAG00000019719|ENSBTAG00000046413|ENSBTAG00000018073|ENSBTAG00000017209|ENSBTAG00000004908|ENSBTAG00000048061|…	http://www.genome.jp/kegg-bin/show_pathway?bta04080/bta:281191%09red/bta:521257%09red/bta:539509%09red/bta:535362%09red/bta:281198%09red/bta:541160%09red/bta:407139%09red/bta:539543%09red/bta:532277%09red/bta:531838%09red/bta:529904%09red/bta:281958%09red/bta:618629%09red/bta:507053%09red/bta:539614%09red/bta:537660%09red/bta:539948%09red/bta:523515%09red/bta:788329%09red/bta:512581%09red/bta:540…
Bile secretion	KEGG PATHWAY	bta04976	18	83	0.010166	0.0294813	ENSBTAG00000004629|ENSBTAG00000006589|ENSBTAG00000023419|ENSBTAG00000033449|ENSBTAG00000015666|ENSBTAG00000005464|ENSBTAG00000032603|ENSBTAG00000011226|ENSBTAG00000005997|ENSBTAG00000013596|ENSBTAG00000053373|ENSBTAG00000008766|ENSBTAG00000005925|ENSBTAG00000009617|ENSBTAG00000009520|ENSBTAG00000017851|ENSBTAG00000002348|ENSBTAG00000013644	http://www.genome.jp/kegg-bin/show_pathway?bta04976/bta:407112%09red/bta:404084%09red/bta:282360%09red/bta:540528%09red/bta:533560%09red/bta:507554%09red/bta:509936%09red/bta:281585%09red/bta:101902435%09red/bta:525823%09red/bta:107131247%09red/bta:317654%09red/bta:281601%09red/bta:404128%09red/bta:282356%09red/bta:515333%09red/bta:281067%09red
Glycosaminoglycan biosynthesis - heparan sulfate / heparin	KEGG PATHWAY	bta00534	8	24	0.0111438	0.032026	ENSBTAG00000006209|ENSBTAG00000005523|ENSBTAG00000049807|ENSBTAG00000017595|ENSBTAG00000000188|ENSBTAG00000019644|ENSBTAG00000039065|ENSBTAG00000037523	http://www.genome.jp/kegg-bin/show_pathway?bta00534/bta:523780%09red/bta:541295%09red/bta:540355%09red/bta:538602%09red/bta:281151%09red/bta:538566%09red/bta:522406%09red/bta:517768%09red
Endometrial cancer	KEGG PATHWAY	bta05213	14	59	0.0117794	0.0331131	ENSBTAG00000034436|ENSBTAG00000003033|ENSBTAG00000015991|ENSBTAG00000004028|ENSBTAG00000011234|ENSBTAG00000011628|ENSBTAG00000031669|ENSBTAG00000018984|ENSBTAG00000024450|ENSBTAG00000016758|ENSBTAG00000010312|ENSBTAG00000021574|ENSBTAG00000017636|ENSBTAG00000011643	http://www.genome.jp/kegg-bin/show_pathway?bta05213/bta:535530%09red/bta:540481%09red/bta:533652%09red/bta:100138102%09red/bta:526848%09red/bta:282637%09red/bta:541218%09red/bta:537682%09red/bta:280991%09red/bta:327672%09red/bta:504531%09red/bta:510434%09red/bta:407217%09red/bta:504939%09red
Hepatocellular carcinoma	KEGG PATHWAY	bta05225	31	174	0.011814	0.0331131	ENSBTAG00000013066|ENSBTAG00000021574|ENSBTAG00000039397|ENSBTAG00000014400|ENSBTAG00000012599|ENSBTAG00000032642|ENSBTAG00000010312|ENSBTAG00000013912|ENSBTAG00000048365|ENSBTAG00000009175|ENSBTAG00000001061|ENSBTAG00000008541|ENSBTAG00000011628|ENSBTAG00000003929|ENSBTAG00000018984|ENSBTAG00000013990|ENSBTAG00000004028|ENSBTAG00000014372|ENSBTAG00000021527|ENSBTAG00000002460|ENSBTAG00000003033|…	http://www.genome.jp/kegg-bin/show_pathway?bta05225/bta:493719%09red/bta:281240%09red/bta:768055%09red/bta:100125416%09red/bta:783879%09red/bta:534450%09red/bta:522467%09red/bta:787359%09red/bta:530005%09red/bta:537682%09red/bta:280991%09red/bta:540481%09red/bta:282388%09red/bta:100337091%09red/bta:540085%09red/bta:541218%09red/bta:511754%09red/bta:515125%09red/bta:510434%09red/bta:506083%09red/b…
Thyroid hormone signaling pathway	KEGG PATHWAY	bta04919	23	118	0.0118335	0.0331131	ENSBTAG00000022799|ENSBTAG00000000382|ENSBTAG00000021351|ENSBTAG00000010312|ENSBTAG00000034436|ENSBTAG00000001061|ENSBTAG00000008938|ENSBTAG00000026403|ENSBTAG00000018984|ENSBTAG00000007159|ENSBTAG00000037726|ENSBTAG00000017851|ENSBTAG00000000746|ENSBTAG00000040053|ENSBTAG00000024450|ENSBTAG00000007489|ENSBTAG00000008338|ENSBTAG00000009617|ENSBTAG00000017802|ENSBTAG00000008766|ENSBTAG00000002126|…	http://www.genome.jp/kegg-bin/show_pathway?bta04919/bta:505453%09red/bta:287026%09red/bta:100296004%09red/bta:535742%09red/bta:788329%09red/bta:407238%09red/bta:407215%09red/bta:100337091%09red/bta:507554%09red/bta:520974%09red/bta:317654%09red/bta:525389%09red/bta:510434%09red/bta:100138102%09red/bta:282001%09red/bta:767866%09red/bta:287019%09red/bta:282356%09red/bta:280991%09red/bta:327672%09re…
Insulin secretion	KEGG PATHWAY	bta04911	18	85	0.0123799	0.0343406	ENSBTAG00000004988|ENSBTAG00000013300|ENSBTAG00000001061|ENSBTAG00000018909|ENSBTAG00000008338|ENSBTAG00000009617|ENSBTAG00000017075|ENSBTAG00000005464|ENSBTAG00000020984|ENSBTAG00000012181|ENSBTAG00000009520|ENSBTAG00000047491|ENSBTAG00000003749|ENSBTAG00000006139|ENSBTAG00000006143|ENSBTAG00000018249|ENSBTAG00000004588|ENSBTAG00000010660	http://www.genome.jp/kegg-bin/show_pathway?bta04911/bta:287026%09red/bta:282001%09red/bta:282356%09red/bta:281788%09red/bta:509936%09red/bta:534180%09red/bta:534591%09red/bta:506207%09red/bta:537312%09red/bta:100295930%09red/bta:520448%09red/bta:788566%09red/bta:281601%09red/bta:534129%09red/bta:100337204%09red/bta:282573%09red/bta:513105%09red/bta:408015%09red
Salivary secretion	KEGG PATHWAY	bta04970	19	93	0.0140859	0.0387363	ENSBTAG00000013300|ENSBTAG00000001061|ENSBTAG00000008338|ENSBTAG00000020455|ENSBTAG00000039755|ENSBTAG00000009552|ENSBTAG00000011226|ENSBTAG00000018404|ENSBTAG00000001305|ENSBTAG00000053545|ENSBTAG00000050618|ENSBTAG00000013569|ENSBTAG00000008766|ENSBTAG00000005464|ENSBTAG00000009520|ENSBTAG00000025642|ENSBTAG00000019504|ENSBTAG00000004588|ENSBTAG00000014059	http://www.genome.jp/kegg-bin/show_pathway?bta04970/bta:282004%09red/bta:317697%09red/bta:282001%09red/bta:404084%09red/bta:539899%09red/bta:509936%09red/bta:287026%09red/bta:282641%09red/bta:404104%09red/bta:613800%09red/bta:317654%09red/bta:539543%09red/bta:281601%09red/bta:534591%09red/bta:282573%09red/bta:617705%09red/bta:282146%09red/bta:327677%09red
Amphetamine addiction	KEGG PATHWAY	bta05031	15	67	0.014287	0.0389535	ENSBTAG00000001061|ENSBTAG00000018909|ENSBTAG00000017075|ENSBTAG00000035662|ENSBTAG00000016206|ENSBTAG00000020869|ENSBTAG00000004739|ENSBTAG00000018445|ENSBTAG00000006176|ENSBTAG00000005800|ENSBTAG00000006143|ENSBTAG00000004775|ENSBTAG00000011833|ENSBTAG00000026768|ENSBTAG00000010660	http://www.genome.jp/kegg-bin/show_pathway?bta05031/bta:100337083%09red/bta:529904%09red/bta:282001%09red/bta:534626%09red/bta:281293%09red/bta:408015%09red/bta:280707%09red/bta:280762%09red/bta:282471%09red/bta:788566%09red/bta:529618%09red/bta:534129%09red/bta:100295209%09red/bta:513105%09red/bta:614283%09red
Mucin type O-glycan biosynthesis	KEGG PATHWAY	bta00512	9	31	0.0147355	0.0398357	ENSBTAG00000005644|ENSBTAG00000008240|ENSBTAG00000001156|ENSBTAG00000008718|ENSBTAG00000012626|ENSBTAG00000004870|ENSBTAG00000050091|ENSBTAG00000016845|ENSBTAG00000021410	http://www.genome.jp/kegg-bin/show_pathway?bta00512/bta:282351%09red/bta:616218%09red/bta:282407%09red/bta:524529%09red/bta:531644%09red/bta:782825%09red/bta:505622%09red/bta:618078%09red
Aldosterone-regulated sodium reabsorption	KEGG PATHWAY	bta04960	10	37	0.015407	0.0413012	ENSBTAG00000002631|ENSBTAG00000034436|ENSBTAG00000001061|ENSBTAG00000005412|ENSBTAG00000021308|ENSBTAG00000018984|ENSBTAG00000012290|ENSBTAG00000027182|ENSBTAG00000004269|ENSBTAG00000010312	http://www.genome.jp/kegg-bin/show_pathway?bta04960/bta:100138102%09red/bta:504531%09red/bta:282001%09red/bta:282348%09red/bta:510003%09red/bta:533355%09red/bta:515854%09red/bta:537614%09red/bta:327672%09red/bta:538598%09red
Intestinal immune network for IgA production	KEGG PATHWAY	bta04672	13	56	0.0171572	0.0456097	ENSBTAG00000007084|ENSBTAG00000009656|ENSBTAG00000048049|ENSBTAG00000011563|ENSBTAG00000045923|ENSBTAG00000021596|ENSBTAG00000048364|ENSBTAG00000050723|ENSBTAG00000031348|ENSBTAG00000018993|ENSBTAG00000026489|ENSBTAG00000001219|ENSBTAG00000012451	http://www.genome.jp/kegg-bin/show_pathway?bta04672/bta:508367%09red/bta:282535%09red/bta:282498%09red/bta:524810%09red/bta:504507%09red/bta:282530%09red/bta:507026%09red/bta:514031%09red/bta:530951%09red/bta:282491%09red/bta:618516%09red
Colorectal cancer	KEGG PATHWAY	bta05210	18	89	0.017937	0.0472885	ENSBTAG00000018984|ENSBTAG00000009175|ENSBTAG00000024105|ENSBTAG00000032021|ENSBTAG00000004194|ENSBTAG00000021574|ENSBTAG00000011628|ENSBTAG00000019302|ENSBTAG00000012599|ENSBTAG00000024450|ENSBTAG00000003033|ENSBTAG00000016758|ENSBTAG00000050313|ENSBTAG00000011643|ENSBTAG00000004028|ENSBTAG00000017636|ENSBTAG00000048378|ENSBTAG00000010312	http://www.genome.jp/kegg-bin/show_pathway?bta05210/bta:504531%09red/bta:513723%09red/bta:515125%09red/bta:533652%09red/bta:537176%09red/bta:281020%09red/bta:541218%09red/bta:507390%09red/bta:280991%09red/bta:540481%09red/bta:505238%09red/bta:782359%09red/bta:537682%09red/bta:327672%09red/bta:506083%09red/bta:510434%09red/bta:407217%09red/bta:504939%09red
Viral myocarditis	KEGG PATHWAY	bta05416	16	76	0.018451	0.0482449	ENSBTAG00000051047|ENSBTAG00000050723|ENSBTAG00000009656|ENSBTAG00000048049|ENSBTAG00000044046|ENSBTAG00000045923|ENSBTAG00000011851|ENSBTAG00000002069|ENSBTAG00000008248|ENSBTAG00000012881|ENSBTAG00000048364|ENSBTAG00000012208|ENSBTAG00000007075|ENSBTAG00000040053|ENSBTAG00000001219|ENSBTAG00000012451	http://www.genome.jp/kegg-bin/show_pathway?bta05416/bta:533049%09red/bta:100296004%09red/bta:517059%09red/bta:515712%09red/bta:282535%09red/bta:282498%09red/bta:524810%09red/bta:282530%09red/bta:444858%09red/bta:537655%09red/bta:507917%09red/bta:282491%09red/bta:527263%09red/bta:788634%09red
Natural killer cell mediated cytotoxicity	KEGG PATHWAY	bta04650	24	131	0.0188216	0.0488137	ENSBTAG00000011643|ENSBTAG00000005892|ENSBTAG00000010312|ENSBTAG00000001061|ENSBTAG00000048049|ENSBTAG00000048950|ENSBTAG00000005958|ENSBTAG00000055259|ENSBTAG00000018984|ENSBTAG00000000656|ENSBTAG00000013996|ENSBTAG00000012899|ENSBTAG00000011851|ENSBTAG00000012700|ENSBTAG00000024450|ENSBTAG00000050723|ENSBTAG00000001219|ENSBTAG00000004511|ENSBTAG00000023970|ENSBTAG00000024503|ENSBTAG00000048114|…	http://www.genome.jp/kegg-bin/show_pathway?bta04650/bta:515718%09red/bta:541008%09red/bta:282226%09red/bta:527263%09red/bta:530401%09red/bta:513244%09red/bta:514889%09red/bta:617344%09red/bta:534680%09red/bta:537682%09red/bta:524810%09red/bta:504509%09red/bta:100337091%09red/bta:783508%09red/bta:281056%09red/bta:786095%09red/bta:510434%09red/bta:511224%09red/bta:282001%09red/bta:327672%09red/bta:…
Human immunodeficiency virus 1 infection	KEGG PATHWAY	bta05170	38	234	0.0197289	0.0507541	ENSBTAG00000020420|ENSBTAG00000012882|ENSBTAG00000012208|ENSBTAG00000007599|ENSBTAG00000010312|ENSBTAG00000009175|ENSBTAG00000001061|ENSBTAG00000007476|ENSBTAG00000005958|ENSBTAG00000008736|ENSBTAG00000019302|ENSBTAG00000018984|ENSBTAG00000020455|ENSBTAG00000009578|ENSBTAG00000003255|ENSBTAG00000003111|ENSBTAG00000019828|ENSBTAG00000002069|ENSBTAG00000044083|ENSBTAG00000012700|ENSBTAG00000024450|…	http://www.genome.jp/kegg-bin/show_pathway?bta05170/bta:539742%09red/bta:541008%09red/bta:506270%09red/bta:100125276%09red/bta:616331%09red/bta:281020%09red/bta:534072%09red/bta:535225%09red/bta:512355%09red/bta:507917%09red/bta:504727%09red/bta:788634%09red/bta:540642%09red/bta:519958%09red/bta:517456%09red/bta:530401%09red/bta:281854%09red/bta:280991%09red/bta:407098%09red/bta:515712%09red/bta:…
Other glycan degradation	KEGG PATHWAY	bta00511	7	22	0.0207572	0.0529724	ENSBTAG00000034138|ENSBTAG00000027825|ENSBTAG00000014833|ENSBTAG00000006241|ENSBTAG00000007368|ENSBTAG00000019761|ENSBTAG00000015254	http://www.genome.jp/kegg-bin/show_pathway?bta00511/bta:282272%09red/bta:541086%09red/bta:528030%09red/bta:786974%09red/bta:107132586%09red/bta:281909%09red/bta:507188%09red
Tuberculosis	KEGG PATHWAY	bta05152	33	198	0.0211281	0.053491	ENSBTAG00000012451|ENSBTAG00000019404|ENSBTAG00000016414|ENSBTAG00000038048|ENSBTAG00000019574|ENSBTAG00000010312|ENSBTAG00000001219|ENSBTAG00000006572|ENSBTAG00000048049|ENSBTAG00000008938|ENSBTAG00000026403|ENSBTAG00000019302|ENSBTAG00000048364|ENSBTAG00000008631|ENSBTAG00000003147|ENSBTAG00000021092|ENSBTAG00000026290|ENSBTAG00000006894|ENSBTAG00000017280|ENSBTAG00000015150|ENSBTAG00000012899|…	http://www.genome.jp/kegg-bin/show_pathway?bta05152/bta:533656%09red/bta:100138565%09red/bta:282196%09red/bta:281020%09red/bta:768054%09red/bta:282883%09red/bta:282226%09red/bta:505453%09red/bta:511839%09red/bta:514889%09red/bta:535742%09red/bta:508832%09red/bta:524810%09red/bta:281856%09red/bta:327687%09red/bta:537201%09red/bta:282876%09red/bta:280677%09red/bta:317777%09red/bta:613749%09red/bta:…
Regulation of lipolysis in adipocytes	KEGG PATHWAY	bta04923	13	58	0.0214479	0.0535959	ENSBTAG00000012019|ENSBTAG00000019230|ENSBTAG00000005464|ENSBTAG00000018404|ENSBTAG00000021308|ENSBTAG00000018984|ENSBTAG00000046753|ENSBTAG00000009520|ENSBTAG00000008416|ENSBTAG00000018248|ENSBTAG00000017636|ENSBTAG00000005144|ENSBTAG00000006535	http://www.genome.jp/kegg-bin/show_pathway?bta04923/bta:282004%09red/bta:504531%09red/bta:282330%09red/bta:505290%09red/bta:509936%09red/bta:100300012%09red/bta:107131843%09red/bta:280991%09red/bta:508493%09red/bta:281601%09red/bta:538598%09red/bta:514607%09red/bta:535588%09red
Renal cell carcinoma	KEGG PATHWAY	bta05211	15	71	0.0215056	0.0535959	ENSBTAG00000020791|ENSBTAG00000013958|ENSBTAG00000008523|ENSBTAG00000009617|ENSBTAG00000026403|ENSBTAG00000018984|ENSBTAG00000024450|ENSBTAG00000002341|ENSBTAG00000005339|ENSBTAG00000003711|ENSBTAG00000002813|ENSBTAG00000011643|ENSBTAG00000017636|ENSBTAG00000008172|ENSBTAG00000010312	http://www.genome.jp/kegg-bin/show_pathway?bta05211/bta:539742%09red/bta:281572%09red/bta:282356%09red/bta:520800%09red/bta:540085%09red/bta:540313%09red/bta:505453%09red/bta:520454%09red/bta:280991%09red/bta:535578%09red/bta:282711%09red/bta:537682%09red/bta:327672%09red/bta:504531%09red/bta:510434%09red
ErbB signaling pathway	KEGG PATHWAY	bta04012	17	85	0.0228444	0.0562972	ENSBTAG00000009175|ENSBTAG00000001061|ENSBTAG00000015205|ENSBTAG00000009496|ENSBTAG00000013958|ENSBTAG00000008938|ENSBTAG00000011643|ENSBTAG00000011628|ENSBTAG00000018984|ENSBTAG00000024450|ENSBTAG00000054057|ENSBTAG00000002103|ENSBTAG00000009587|ENSBTAG00000002813|ENSBTAG00000009578|ENSBTAG00000017636|ENSBTAG00000010312	http://www.genome.jp/kegg-bin/show_pathway?bta04012/bta:100337091%09red/bta:504531%09red/bta:282001%09red/bta:506270%09red/bta:535742%09red/bta:281361%09red/bta:539977%09red/bta:540085%09red/bta:539742%09red/bta:280991%09red/bta:407217%09red/bta:537682%09red/bta:327672%09red/bta:506083%09red/bta:510434%09red/bta:282375%09red/bta:526430%09red
Endocrine and other factor-regulated calcium reabsorption	KEGG PATHWAY	bta04961	11	46	0.0229424	0.0562972	ENSBTAG00000001061|ENSBTAG00000021717|ENSBTAG00000008338|ENSBTAG00000005464|ENSBTAG00000011307|ENSBTAG00000018539|ENSBTAG00000007159|ENSBTAG00000020316|ENSBTAG00000016414|ENSBTAG00000009915|ENSBTAG00000013984	http://www.genome.jp/kegg-bin/show_pathway?bta04961/bta:287026%09red/bta:533656%09red/bta:282001%09red/bta:508794%09red/bta:509936%09red/bta:784635%09red/bta:515216%09red/bta:493738%09red/bta:282183%09red/bta:407238%09red/bta:538896%09red
Nicotine addiction	KEGG PATHWAY	bta05033	10	40	0.023309	0.05676	ENSBTAG00000018445|ENSBTAG00000007882|ENSBTAG00000007517|ENSBTAG00000003392|ENSBTAG00000013422|ENSBTAG00000014828|ENSBTAG00000006176|ENSBTAG00000005800|ENSBTAG00000011833|ENSBTAG00000004775	http://www.genome.jp/kegg-bin/show_pathway?bta05033/bta:529904%09red/bta:534626%09red/bta:523515%09red/bta:282648%09red/bta:282410%09red/bta:529593%09red/bta:517519%09red/bta:529618%09red/bta:100295209%09red/bta:614283%09red
Apoptosis	KEGG PATHWAY	bta04210	25	142	0.0245734	0.0593856	ENSBTAG00000002882|ENSBTAG00000015368|ENSBTAG00000007084|ENSBTAG00000050313|ENSBTAG00000007446|ENSBTAG00000007599|ENSBTAG00000010312|ENSBTAG00000034436|ENSBTAG00000024105|ENSBTAG00000030974|ENSBTAG00000030979|ENSBTAG00000018784|ENSBTAG00000019302|ENSBTAG00000018984|ENSBTAG00000003012|ENSBTAG00000003111|ENSBTAG00000020455|ENSBTAG00000003033|ENSBTAG00000024450|ENSBTAG00000007622|ENSBTAG00000006378|…	http://www.genome.jp/kegg-bin/show_pathway?bta04210/bta:281020%09red/bta:507390%09red/bta:777775%09red/bta:282883%09red/bta:512355%09red/bta:504727%09red/bta:541268%09red/bta:540643%09red/bta:286764%09red/bta:404187%09red/bta:508367%09red/bta:281854%09red/bta:100295712%09red/bta:281350%09red/bta:526824%09red/bta:100138102%09red/bta:510434%09red/bta:504939%09red/bta:538801%09red/bta:317697%09red/b…
PD-L1 expression and PD-1 checkpoint pathway in cancer	KEGG PATHWAY	bta05235	18	93	0.0252503	0.0605628	ENSBTAG00000012899|ENSBTAG00000009175|ENSBTAG00000018984|ENSBTAG00000018270|ENSBTAG00000003255|ENSBTAG00000005892|ENSBTAG00000021523|ENSBTAG00000011628|ENSBTAG00000012700|ENSBTAG00000024450|ENSBTAG00000013784|ENSBTAG00000003147|ENSBTAG00000019574|ENSBTAG00000000656|ENSBTAG00000001609|ENSBTAG00000017636|ENSBTAG00000007599|ENSBTAG00000010312	http://www.genome.jp/kegg-bin/show_pathway?bta05235/bta:504531%09red/bta:537201%09red/bta:282420%09red/bta:514889%09red/bta:286883%09red/bta:510434%09red/bta:281056%09red/bta:512943%09red/bta:504509%09red/bta:280991%09red/bta:281854%09red/bta:530401%09red/bta:327672%09red/bta:506083%09red/bta:511224%09red/bta:508541%09red/bta:407217%09red/bta:407098%09red
Breast cancer	KEGG PATHWAY	bta05224	26	150	0.0258253	0.0608059	ENSBTAG00000022799|ENSBTAG00000021574|ENSBTAG00000039397|ENSBTAG00000014400|ENSBTAG00000006017|ENSBTAG00000010312|ENSBTAG00000048365|ENSBTAG00000009175|ENSBTAG00000011628|ENSBTAG00000018984|ENSBTAG00000007159|ENSBTAG00000013990|ENSBTAG00000005198|ENSBTAG00000004028|ENSBTAG00000021527|ENSBTAG00000003033|ENSBTAG00000024450|ENSBTAG00000020221|ENSBTAG00000007319|ENSBTAG00000011643|ENSBTAG00000007489|…	http://www.genome.jp/kegg-bin/show_pathway?bta05224/bta:783681%09red/bta:618481%09red/bta:534450%09red/bta:522467%09red/bta:530005%09red/bta:537682%09red/bta:280991%09red/bta:407238%09red/bta:407217%09red/bta:281160%09red/bta:541218%09red/bta:511754%09red/bta:510434%09red/bta:506083%09red/bta:504939%09red/bta:526392%09red/bta:540481%09red/bta:767866%09red/bta:617024%09red/bta:100337066%09red/bta:…
Tryptophan metabolism	KEGG PATHWAY	bta00380	11	47	0.0258539	0.0608059	ENSBTAG00000020792|ENSBTAG00000005766|ENSBTAG00000009725|ENSBTAG00000036101|ENSBTAG00000016206|ENSBTAG00000006463|ENSBTAG00000020869|ENSBTAG00000005419|ENSBTAG00000002049|ENSBTAG00000049541|ENSBTAG00000032277	http://www.genome.jp/kegg-bin/show_pathway?bta00380/bta:509751%09red/bta:281013%09red/bta:532785%09red/bta:281293%09red/bta:280762%09red/bta:520327%09red/bta:506888%09red/bta:100336620%09red/bta:338074%09red/bta:104968452%09red/bta:528582%09red
Hepatitis B	KEGG PATHWAY	bta05161	29	172	0.0259235	0.0608059	ENSBTAG00000018909|ENSBTAG00000014400|ENSBTAG00000012599|ENSBTAG00000000236|ENSBTAG00000046699|ENSBTAG00000007599|ENSBTAG00000010312|ENSBTAG00000001061|ENSBTAG00000009496|ENSBTAG00000008938|ENSBTAG00000005958|ENSBTAG00000026403|ENSBTAG00000019302|ENSBTAG00000018984|ENSBTAG00000003147|ENSBTAG00000000656|ENSBTAG00000019293|ENSBTAG00000019828|ENSBTAG00000021523|ENSBTAG00000024450|ENSBTAG00000014068|…	http://www.genome.jp/kegg-bin/show_pathway?bta05161/bta:541008%09red/bta:281020%09red/bta:505453%09red/bta:513105%09red/bta:287022%09red/bta:535742%09red/bta:519958%09red/bta:537682%09red/bta:526233%09red/bta:327687%09red/bta:281854%09red/bta:530401%09red/bta:508541%09red/bta:537201%09red/bta:538276%09red/bta:286883%09red/bta:512943%09red/bta:515125%09red/bta:510434%09red/bta:534129%09red/bta:511…
Selenocompound metabolism	KEGG PATHWAY	bta00450	6	18	0.0266971	0.0621632	ENSBTAG00000013912|ENSBTAG00000012961|ENSBTAG00000036101|ENSBTAG00000018405|ENSBTAG00000012251|ENSBTAG00000003196	http://www.genome.jp/kegg-bin/show_pathway?bta00450/bta:280869%09red/bta:512531%09red/bta:504439%09red/bta:536409%09red/bta:282388%09red/bta:528582%09red
Gastric acid secretion	KEGG PATHWAY	bta04971	15	74	0.0285098	0.0659031	ENSBTAG00000006589|ENSBTAG00000001061|ENSBTAG00000014930|ENSBTAG00000008338|ENSBTAG00000019355|ENSBTAG00000020455|ENSBTAG00000005464|ENSBTAG00000024075|ENSBTAG00000011226|ENSBTAG00000004407|ENSBTAG00000012079|ENSBTAG00000009520|ENSBTAG00000010986|ENSBTAG00000044071|ENSBTAG00000008766	http://www.genome.jp/kegg-bin/show_pathway?bta04971/bta:404084%09red/bta:317697%09red/bta:282001%09red/bta:521257%09red/bta:784876%09red/bta:509936%09red/bta:287026%09red/bta:536970%09red/bta:518025%09red/bta:317654%09red/bta:282590%09red/bta:281601%09red/bta:533378%09red/bta:525109%09red/bta:281067%09red
Notch signaling pathway	KEGG PATHWAY	bta04330	11	48	0.0290234	0.0666076	ENSBTAG00000011283|ENSBTAG00000022799|ENSBTAG00000004046|ENSBTAG00000000746|ENSBTAG00000026403|ENSBTAG00000003397|ENSBTAG00000024603|ENSBTAG00000007319|ENSBTAG00000012817|ENSBTAG00000011373|ENSBTAG00000037962	http://www.genome.jp/kegg-bin/show_pathway?bta04330/bta:540059%09red/bta:767866%09red/bta:783681%09red/bta:528508%09red/bta:281730%09red/bta:521194%09red/bta:538549%09red/bta:540588%09red/bta:407215%09red/bta:505453%09red/bta:517405%09red
Prostate cancer	KEGG PATHWAY	bta05215	18	95	0.029659	0.0669964	ENSBTAG00000034436|ENSBTAG00000018909|ENSBTAG00000021527|ENSBTAG00000011643|ENSBTAG00000026403|ENSBTAG00000014400|ENSBTAG00000011628|ENSBTAG00000019302|ENSBTAG00000018984|ENSBTAG00000024450|ENSBTAG00000006343|ENSBTAG00000006143|ENSBTAG00000009132|ENSBTAG00000011001|ENSBTAG00000021574|ENSBTAG00000017636|ENSBTAG00000007599|ENSBTAG00000010312	http://www.genome.jp/kegg-bin/show_pathway?bta05215/bta:100138102%09red/bta:504531%09red/bta:617024%09red/bta:510434%09red/bta:281020%09red/bta:515700%09red/bta:535231%09red/bta:281848%09red/bta:280991%09red/bta:540481%09red/bta:511037%09red/bta:281854%09red/bta:537682%09red/bta:327672%09red/bta:534129%09red/bta:505453%09red/bta:513105%09red/bta:407217%09red
mRNA surveillance pathway	KEGG PATHWAY	bta03015	18	95	0.029659	0.0669964	ENSBTAG00000051877|ENSBTAG00000052803|ENSBTAG00000050902|ENSBTAG00000013311|ENSBTAG00000045715|ENSBTAG00000011571|ENSBTAG00000000267|ENSBTAG00000018317|ENSBTAG00000003547|ENSBTAG00000009245|ENSBTAG00000052491|ENSBTAG00000020192|ENSBTAG00000005987|ENSBTAG00000052734|ENSBTAG00000004406|ENSBTAG00000020739|ENSBTAG00000035615|ENSBTAG00000001862	http://www.genome.jp/kegg-bin/show_pathway?bta03015/bta:100298789%09red/bta:516411%09red/bta:509290%09red/bta:282588%09red/bta:784438%09red/bta:524361%09red/bta:541270%09red/bta:538724%09red/bta:505757%09red/bta:513043%09red/bta:521086%09red/bta:615454%09red/bta:508045%09red/bta:616181%09red/bta:534600%09red/bta:100140898%09red/bta:505542%09red
Fluid shear stress and atherosclerosis	KEGG PATHWAY	bta05418	25	145	0.0298228	0.0669964	ENSBTAG00000015996|ENSBTAG00000017680|ENSBTAG00000014119|ENSBTAG00000005339|ENSBTAG00000017321|ENSBTAG00000032642|ENSBTAG00000011909|ENSBTAG00000005273|ENSBTAG00000020701|ENSBTAG00000019302|ENSBTAG00000007599|ENSBTAG00000008938|ENSBTAG00000006343|ENSBTAG00000008541|ENSBTAG00000048591|ENSBTAG00000018984|ENSBTAG00000003305|ENSBTAG00000014357|ENSBTAG00000009578|ENSBTAG00000000031|ENSBTAG00000019574|…	http://www.genome.jp/kegg-bin/show_pathway?bta05418/bta:281345%09red/bta:281572%09red/bta:506270%09red/bta:493719%09red/bta:540259%09red/bta:768055%09red/bta:512254%09red/bta:287024%09red/bta:783879%09red/bta:535742%09red/bta:282131%09red/bta:281020%09red/bta:518114%09red/bta:281854%09red/bta:281529%09red/bta:515700%09red/bta:286883%09red/bta:512943%09red/bta:338068%09red/bta:515640%09red/bta:615…
Biosynthesis of unsaturated fatty acids	KEGG PATHWAY	bta01040	8	30	0.0304787	0.067991	ENSBTAG00000022449|ENSBTAG00000018283|ENSBTAG00000021202|ENSBTAG00000030882|ENSBTAG00000002497|ENSBTAG00000015505|ENSBTAG00000012632|ENSBTAG00000022294	http://www.genome.jp/kegg-bin/show_pathway?bta01040/bta:508455%09red/bta:617419%09red/bta:614105%09red/bta:615756%09red/bta:514788%09red/bta:533107%09red/bta:521822%09red/bta:508324%09red
Glycerophospholipid metabolism	KEGG PATHWAY	bta00564	19	103	0.0320195	0.070443	ENSBTAG00000011558|ENSBTAG00000000033|ENSBTAG00000000675|ENSBTAG00000013636|ENSBTAG00000007689|ENSBTAG00000007668|ENSBTAG00000012126|ENSBTAG00000014015|ENSBTAG00000020616|ENSBTAG00000016519|ENSBTAG00000032137|ENSBTAG00000018509|ENSBTAG00000021905|ENSBTAG00000012060|ENSBTAG00000010304|ENSBTAG00000049685|ENSBTAG00000016107|ENSBTAG00000021924|ENSBTAG00000009826	http://www.genome.jp/kegg-bin/show_pathway?bta00564/bta:514448%09red/bta:511887%09red/bta:535381%09red/bta:514456%09red/bta:507456%09red/bta:533229%09red/bta:100336649%09red/bta:537224%09red/bta:536255%09red/bta:541284%09red/bta:537171%09red/bta:524639%09red/bta:535126%09red/bta:526739%09red/bta:513389%09red/bta:514865%09red/bta:526364%09red/bta:526175%09red/bta:767822%09red
Inflammatory mediator regulation of TRP channels	KEGG PATHWAY	bta04750	19	103	0.0320195	0.070443	ENSBTAG00000000031|ENSBTAG00000025200|ENSBTAG00000001061|ENSBTAG00000008719|ENSBTAG00000008338|ENSBTAG00000020455|ENSBTAG00000005464|ENSBTAG00000003014|ENSBTAG00000014015|ENSBTAG00000018984|ENSBTAG00000008938|ENSBTAG00000021717|ENSBTAG00000005273|ENSBTAG00000002103|ENSBTAG00000019574|ENSBTAG00000007446|ENSBTAG00000001609|ENSBTAG00000009520|ENSBTAG00000021924	http://www.genome.jp/kegg-bin/show_pathway?bta04750/bta:281350%09red/bta:100337091%09red/bta:317697%09red/bta:509936%09red/bta:282001%09red/bta:535742%09red/bta:286883%09red/bta:507664%09red/bta:504531%09red/bta:287026%09red/bta:540259%09red/bta:512943%09red/bta:505708%09red/bta:281601%09red/bta:535381%09red/bta:515640%09red/bta:526364%09red/bta:538896%09red/bta:617930%09red
Pantothenate and CoA biosynthesis	KEGG PATHWAY	bta00770	6	19	0.0322633	0.0704931	ENSBTAG00000001325|ENSBTAG00000007131|ENSBTAG00000021887|ENSBTAG00000031358|ENSBTAG00000013825|ENSBTAG00000020196	http://www.genome.jp/kegg-bin/show_pathway?bta00770/bta:505926%09red/bta:529405%09red/bta:509241%09red/bta:504557%09red/bta:281124%09red/bta:614548%09red
TNF signaling pathway	KEGG PATHWAY	bta04668	21	118	0.0338438	0.073132	ENSBTAG00000003012|ENSBTAG00000010906|ENSBTAG00000006378|ENSBTAG00000018909|ENSBTAG00000014824|ENSBTAG00000019828|ENSBTAG00000010497|ENSBTAG00000053649|ENSBTAG00000018984|ENSBTAG00000006143|ENSBTAG00000008441|ENSBTAG00000008232|ENSBTAG00000012817|ENSBTAG00000014737|ENSBTAG00000037778|ENSBTAG00000019574|ENSBTAG00000007084|ENSBTAG00000001609|ENSBTAG00000017636|ENSBTAG00000007599|ENSBTAG00000010312	http://www.genome.jp/kegg-bin/show_pathway?bta04668/bta:540944%09red/bta:541268%09red/bta:504531%09red/bta:281915%09red/bta:282122%09red/bta:613667%09red/bta:286883%09red/bta:282081%09red/bta:783681%09red/bta:512943%09red/bta:508367%09red/bta:504408%09red/bta:280991%09red/bta:327712%09red/bta:281854%09red/bta:512355%09red/bta:327672%09red/bta:534129%09red/bta:504727%09red/bta:519958%09red/bta:513…
Chronic myeloid leukemia	KEGG PATHWAY	bta05220	15	76	0.0340326	0.073132	ENSBTAG00000004742|ENSBTAG00000002922|ENSBTAG00000004028|ENSBTAG00000009496|ENSBTAG00000044023|ENSBTAG00000020566|ENSBTAG00000014400|ENSBTAG00000003397|ENSBTAG00000003033|ENSBTAG00000018984|ENSBTAG00000024450|ENSBTAG00000011643|ENSBTAG00000017636|ENSBTAG00000007599|ENSBTAG00000010312	http://www.genome.jp/kegg-bin/show_pathway?bta05220/bta:617024%09red/bta:529631%09red/bta:789892%09red/bta:541218%09red/bta:280991%09red/bta:529346%09red/bta:281730%09red/bta:281854%09red/bta:511754%09red/bta:537682%09red/bta:327672%09red/bta:504531%09red/bta:510434%09red/bta:282375%09red/bta:504939%09red
Allograft rejection	KEGG PATHWAY	bta05330	12	56	0.0342957	0.073132	ENSBTAG00000015150|ENSBTAG00000051047|ENSBTAG00000050723|ENSBTAG00000009656|ENSBTAG00000048049|ENSBTAG00000045923|ENSBTAG00000002069|ENSBTAG00000048364|ENSBTAG00000012208|ENSBTAG00000007075|ENSBTAG00000001219|ENSBTAG00000012451	http://www.genome.jp/kegg-bin/show_pathway?bta05330/bta:533049%09red/bta:281856%09red/bta:515712%09red/bta:282535%09red/bta:282498%09red/bta:524810%09red/bta:282530%09red/bta:507917%09red/bta:282491%09red/bta:788634%09red
Gap junction	KEGG PATHWAY	bta04540	17	90	0.0346162	0.073132	ENSBTAG00000010860|ENSBTAG00000001061|ENSBTAG00000008338|ENSBTAG00000030974|ENSBTAG00000020455|ENSBTAG00000005464|ENSBTAG00000030979|ENSBTAG00000048061|ENSBTAG00000018404|ENSBTAG00000011628|ENSBTAG00000012181|ENSBTAG00000024450|ENSBTAG00000008938|ENSBTAG00000044181|ENSBTAG00000009520|ENSBTAG00000011643|ENSBTAG00000010312	http://www.genome.jp/kegg-bin/show_pathway?bta04540/bta:282004%09red/bta:317697%09red/bta:282001%09red/bta:535742%09red/bta:281788%09red/bta:509936%09red/bta:287026%09red/bta:100336861%09red/bta:537682%09red/bta:777775%09red/bta:281126%09red/bta:281601%09red/bta:327672%09red/bta:100295712%09red/bta:510434%09red/bta:407217%09red/bta:540485%09red
Pancreatic secretion	KEGG PATHWAY	bta04972	18	97	0.0346173	0.073132	ENSBTAG00000006589|ENSBTAG00000013300|ENSBTAG00000001061|ENSBTAG00000008338|ENSBTAG00000004988|ENSBTAG00000020455|ENSBTAG00000005464|ENSBTAG00000009552|ENSBTAG00000011226|ENSBTAG00000001305|ENSBTAG00000015183|ENSBTAG00000015008|ENSBTAG00000013569|ENSBTAG00000008766|ENSBTAG00000009520|ENSBTAG00000010986|ENSBTAG00000002348|ENSBTAG00000014059	http://www.genome.jp/kegg-bin/show_pathway?bta04972/bta:404084%09red/bta:317697%09red/bta:528454%09red/bta:282360%09red/bta:784876%09red/bta:509936%09red/bta:287026%09red/bta:282641%09red/bta:327677%09red/bta:506207%09red/bta:613800%09red/bta:317654%09red/bta:281601%09red/bta:282001%09red/bta:282573%09red/bta:516679%09red/bta:282146%09red/bta:281067%09red
Glioma	KEGG PATHWAY	bta05214	15	77	0.0370679	0.0777938	ENSBTAG00000001061|ENSBTAG00000004028|ENSBTAG00000044023|ENSBTAG00000021527|ENSBTAG00000035662|ENSBTAG00000014400|ENSBTAG00000011628|ENSBTAG00000003033|ENSBTAG00000018984|ENSBTAG00000024450|ENSBTAG00000008650|ENSBTAG00000002103|ENSBTAG00000011643|ENSBTAG00000017636|ENSBTAG00000010312	http://www.genome.jp/kegg-bin/show_pathway?bta05214/bta:100337091%09red/bta:100337083%09red/bta:281848%09red/bta:282001%09red/bta:617024%09red/bta:541218%09red/bta:280991%09red/bta:511754%09red/bta:537682%09red/bta:327672%09red/bta:504531%09red/bta:526873%09red/bta:510434%09red/bta:407217%09red/bta:504939%09red
Synaptic vesicle cycle	KEGG PATHWAY	bta04721	15	78	0.0402934	0.0840105	ENSBTAG00000011397|ENSBTAG00000007882|ENSBTAG00000025522|ENSBTAG00000009915|ENSBTAG00000012820|ENSBTAG00000004739|ENSBTAG00000017075|ENSBTAG00000011307|ENSBTAG00000014828|ENSBTAG00000021092|ENSBTAG00000018245|ENSBTAG00000020238|ENSBTAG00000020316|ENSBTAG00000038739|ENSBTAG00000002349	http://www.genome.jp/kegg-bin/show_pathway?bta04721/bta:616684%09red/bta:513275%09red/bta:282354%09red/bta:282648%09red/bta:508794%09red/bta:282183%09red/bta:282410%09red/bta:534114%09red/bta:511839%09red/bta:282471%09red/bta:515216%09red/bta:788566%09red/bta:530692%09red/bta:282377%09red/bta:100337128%09red
Choline metabolism in cancer	KEGG PATHWAY	bta05231	18	100	0.0431597	0.0894023	ENSBTAG00000034436|ENSBTAG00000009175|ENSBTAG00000001061|ENSBTAG00000004194|ENSBTAG00000020616|ENSBTAG00000013636|ENSBTAG00000011628|ENSBTAG00000017636|ENSBTAG00000018984|ENSBTAG00000024450|ENSBTAG00000004352|ENSBTAG00000021905|ENSBTAG00000046555|ENSBTAG00000010304|ENSBTAG00000011643|ENSBTAG00000016107|ENSBTAG00000021924|ENSBTAG00000010312	http://www.genome.jp/kegg-bin/show_pathway?bta05231/bta:512311%09red/bta:100138102%09red/bta:511887%09red/bta:513723%09red/bta:107131173%09red/bta:514865%09red/bta:537682%09red/bta:537171%09red/bta:280991%09red/bta:506083%09red/bta:504531%09red/bta:513389%09red/bta:282001%09red/bta:327672%09red/bta:526175%09red/bta:526364%09red/bta:510434%09red/bta:407217%09red
Tyrosine metabolism	KEGG PATHWAY	bta00350	9	39	0.0443066	0.0911859	ENSBTAG00000002214|ENSBTAG00000005766|ENSBTAG00000009725|ENSBTAG00000020869|ENSBTAG00000026768|ENSBTAG00000019516|ENSBTAG00000016206|ENSBTAG00000021113|ENSBTAG00000055050	http://www.genome.jp/kegg-bin/show_pathway?bta00350/bta:533481%09red/bta:280707%09red/bta:618278%09red/bta:281293%09red/bta:280762%09red/bta:281617%09red/bta:338074%09red/bta:104968452%09red/bta:525013%09red
Hematopoietic cell lineage	KEGG PATHWAY	bta04640	19	110	0.0521644	0.10667	ENSBTAG00000012771|ENSBTAG00000050723|ENSBTAG00000009656|ENSBTAG00000048049|ENSBTAG00000003255|ENSBTAG00000045923|ENSBTAG00000017549|ENSBTAG00000006343|ENSBTAG00000001602|ENSBTAG00000004608|ENSBTAG00000014666|ENSBTAG00000049494|ENSBTAG00000048364|ENSBTAG00000013569|ENSBTAG00000019289|ENSBTAG00000005273|ENSBTAG00000001219|ENSBTAG00000012451|ENSBTAG00000016525	http://www.genome.jp/kegg-bin/show_pathway?bta04640/bta:508441%09red/bta:407098%09red/bta:404154%09red/bta:100138951%09red/bta:281885%09red/bta:509418%09red/bta:617668%09red/bta:282535%09red/bta:282498%09red/bta:524810%09red/bta:282530%09red/bta:282491%09red/bta:327677%09red/bta:281872%09red/bta:515640%09red/bta:515700%09red/bta:535951%09red
Prolactin signaling pathway	KEGG PATHWAY	bta04917	15	83	0.0594483	0.12079	ENSBTAG00000009496|ENSBTAG00000025035|ENSBTAG00000008938|ENSBTAG00000021523|ENSBTAG00000011234|ENSBTAG00000018984|ENSBTAG00000024450|ENSBTAG00000008441|ENSBTAG00000007569|ENSBTAG00000007159|ENSBTAG00000019574|ENSBTAG00000011643|ENSBTAG00000017636|ENSBTAG00000026768|ENSBTAG00000010312	http://www.genome.jp/kegg-bin/show_pathway?bta04917/bta:281422%09red/bta:535530%09red/bta:504531%09red/bta:535742%09red/bta:280707%09red/bta:282081%09red/bta:512943%09red/bta:537682%09red/bta:280991%09red/bta:530884%09red/bta:327672%09red/bta:508541%09red/bta:407238%09red/bta:510434%09red/bta:282375%09red
Glycosphingolipid biosynthesis - globo and isoglobo series	KEGG PATHWAY	bta00603	5	17	0.0604131	0.121973	ENSBTAG00000000593|ENSBTAG00000034138|ENSBTAG00000001156|ENSBTAG00000019256|ENSBTAG00000014514	http://www.genome.jp/kegg-bin/show_pathway?bta00603/bta:282351%09red/bta:532742%09red/bta:282352%09red/bta:786974%09red/bta:281483%09red
Mannose type O-glycan biosynthesis	KEGG PATHWAY	bta00515	6	23	0.061729	0.123846	ENSBTAG00000015073|ENSBTAG00000020817|ENSBTAG00000038062|ENSBTAG00000021953|ENSBTAG00000013750|ENSBTAG00000027477	http://www.genome.jp/kegg-bin/show_pathway?bta00515/bta:282854%09red/bta:100125310%09red/bta:541596%09red/bta:541595%09red/bta:104968457%09red/bta:506466%09red
Pyrimidine metabolism	KEGG PATHWAY	bta00240	11	56	0.0648125	0.12922	ENSBTAG00000013727|ENSBTAG00000001325|ENSBTAG00000048655|ENSBTAG00000021887|ENSBTAG00000031793|ENSBTAG00000020282|ENSBTAG00000031358|ENSBTAG00000010116|ENSBTAG00000020196|ENSBTAG00000004549|ENSBTAG00000019979	http://www.genome.jp/kegg-bin/show_pathway?bta00240/bta:529405%09red/bta:784304%09red/bta:281363%09red/bta:504557%09red/bta:540851%09red/bta:768044%09red/bta:281568%09red/bta:509241%09red/bta:281124%09red/bta:784292%09red/bta:504511%09red
DNA replication	KEGG PATHWAY	bta03030	8	36	0.0653952	0.129572	ENSBTAG00000017021|ENSBTAG00000007937|ENSBTAG00000009711|ENSBTAG00000017189|ENSBTAG00000006225|ENSBTAG00000018589|ENSBTAG00000011083|ENSBTAG00000008170	http://www.genome.jp/kegg-bin/show_pathway?bta03030/bta:613730%09red/bta:514682%09red/bta:504367%09red/bta:534848%09red/bta:281990%09red/bta:508652%09red/bta:504844%09red/bta:507912%09red
Bladder cancer	KEGG PATHWAY	bta05219	9	43	0.0683175	0.134526	ENSBTAG00000010906|ENSBTAG00000015991|ENSBTAG00000008938|ENSBTAG00000014400|ENSBTAG00000011628|ENSBTAG00000024450|ENSBTAG00000005339|ENSBTAG00000000738|ENSBTAG00000010312	http://www.genome.jp/kegg-bin/show_pathway?bta05219/bta:281572%09red/bta:535742%09red/bta:540873%09red/bta:617024%09red/bta:282637%09red/bta:504408%09red/bta:327672%09red/bta:510434%09red/bta:407217%09red
Autoimmune thyroid disease	KEGG PATHWAY	bta05320	13	71	0.0703775	0.137676	ENSBTAG00000051047|ENSBTAG00000050723|ENSBTAG00000009656|ENSBTAG00000048049|ENSBTAG00000045923|ENSBTAG00000002069|ENSBTAG00000048364|ENSBTAG00000007823|ENSBTAG00000012208|ENSBTAG00000007075|ENSBTAG00000055050|ENSBTAG00000001219|ENSBTAG00000012451	http://www.genome.jp/kegg-bin/show_pathway?bta05320/bta:533049%09red/bta:282491%09red/bta:280706%09red/bta:515712%09red/bta:282535%09red/bta:282498%09red/bta:524810%09red/bta:282530%09red/bta:507917%09red/bta:525013%09red/bta:788634%09red
Lysine degradation	KEGG PATHWAY	bta00310	12	64	0.0707804	0.137676	ENSBTAG00000010210|ENSBTAG00000014087|ENSBTAG00000002948|ENSBTAG00000006463|ENSBTAG00000020552|ENSBTAG00000024199|ENSBTAG00000012148|ENSBTAG00000007946|ENSBTAG00000002049|ENSBTAG00000000139|ENSBTAG00000032519|ENSBTAG00000002052	http://www.genome.jp/kegg-bin/show_pathway?bta00310/bta:532622%09red/bta:519777%09red/bta:528606%09red/bta:532785%09red/bta:509102%09red/bta:281409%09red/bta:786620%09red/bta:539860%09red/bta:789336%09red/bta:536936%09red/bta:506888%09red/bta:789222%09red
Aminoacyl-tRNA biosynthesis	KEGG PATHWAY	bta00970	9	44	0.0753811	0.145017	ENSBTAG00000045593|ENSBTAG00000018072|ENSBTAG00000010777|ENSBTAG00000004679|ENSBTAG00000018405|ENSBTAG00000009949|ENSBTAG00000007315|ENSBTAG00000014626|ENSBTAG00000004358	http://www.genome.jp/kegg-bin/show_pathway?bta00970/bta:504609%09red/bta:281576%09red/bta:100300732%09red/bta:510162%09red/bta:515715%09red/bta:506305%09red/bta:512531%09red/bta:538772%09red/bta:505390%09red
Serotonergic synapse	KEGG PATHWAY	bta04726	19	116	0.0754632	0.145017	ENSBTAG00000020792|ENSBTAG00000001061|ENSBTAG00000007996|ENSBTAG00000008338|ENSBTAG00000007882|ENSBTAG00000020455|ENSBTAG00000016206|ENSBTAG00000002908|ENSBTAG00000020869|ENSBTAG00000004739|ENSBTAG00000013422|ENSBTAG00000014828|ENSBTAG00000032077|ENSBTAG00000037616|ENSBTAG00000047491|ENSBTAG00000003794|ENSBTAG00000010312|ENSBTAG00000021924|ENSBTAG00000010660	http://www.genome.jp/kegg-bin/show_pathway?bta04726/bta:520743%09red/bta:317697%09red/bta:282410%09red/bta:282001%09red/bta:512167%09red/bta:540416%09red/bta:100125276%09red/bta:282648%09red/bta:281792%09red/bta:280762%09red/bta:282471%09red/bta:529593%09red/bta:287026%09red/bta:100336620%09red/bta:327672%09red/bta:526364%09red/bta:100337204%09red/bta:281293%09red/bta:408015%09red
Fatty acid metabolism	KEGG PATHWAY	bta01212	11	58	0.076922	0.146772	ENSBTAG00000022449|ENSBTAG00000018283|ENSBTAG00000019708|ENSBTAG00000015980|ENSBTAG00000018986|ENSBTAG00000022294|ENSBTAG00000002049|ENSBTAG00000002497|ENSBTAG00000015505|ENSBTAG00000012632|ENSBTAG00000030882	http://www.genome.jp/kegg-bin/show_pathway?bta01212/bta:506059%09red/bta:508455%09red/bta:617419%09red/bta:532785%09red/bta:614105%09red/bta:615756%09red/bta:533107%09red/bta:536628%09red/bta:281152%09red/bta:521822%09red/bta:508324%09red
Circadian rhythm	KEGG PATHWAY	bta04710	7	31	0.0772971	0.146772	ENSBTAG00000007476|ENSBTAG00000013029|ENSBTAG00000015904|ENSBTAG00000008736|ENSBTAG00000001879|ENSBTAG00000002917|ENSBTAG00000015376	http://www.genome.jp/kegg-bin/show_pathway?bta04710/bta:512237%09red/bta:540642%09red/bta:504219%09red/bta:530705%09red/bta:407228%09red/bta:534072%09red/bta:535597%09red
Asthma	KEGG PATHWAY	bta05310	8	38	0.0809668	0.152831	ENSBTAG00000050723|ENSBTAG00000009656|ENSBTAG00000048049|ENSBTAG00000045923|ENSBTAG00000048364|ENSBTAG00000024503|ENSBTAG00000001219|ENSBTAG00000012451	http://www.genome.jp/kegg-bin/show_pathway?bta05310/bta:282491%09red/bta:282535%09red/bta:282498%09red/bta:524810%09red/bta:282530%09red/bta:282226%09red
Melanoma	KEGG PATHWAY	bta05218	13	73	0.0816661	0.153244	ENSBTAG00000005198|ENSBTAG00000004028|ENSBTAG00000044023|ENSBTAG00000021527|ENSBTAG00000014400|ENSBTAG00000011628|ENSBTAG00000008623|ENSBTAG00000018984|ENSBTAG00000024450|ENSBTAG00000015991|ENSBTAG00000003033|ENSBTAG00000017636|ENSBTAG00000010312	http://www.genome.jp/kegg-bin/show_pathway?bta05218/bta:504531%09red/bta:617024%09red/bta:282637%09red/bta:618481%09red/bta:541218%09red/bta:280991%09red/bta:511754%09red/bta:281848%09red/bta:327672%09red/bta:281160%09red/bta:510434%09red/bta:407217%09red/bta:504939%09red
Mitophagy - animal	KEGG PATHWAY	bta04137	12	66	0.0827778	0.153706	ENSBTAG00000013956|ENSBTAG00000012384|ENSBTAG00000008938|ENSBTAG00000010485|ENSBTAG00000017246|ENSBTAG00000011234|ENSBTAG00000017804|ENSBTAG00000006084|ENSBTAG00000013784|ENSBTAG00000008523|ENSBTAG00000004282|ENSBTAG00000018996	http://www.genome.jp/kegg-bin/show_pathway?bta04137/bta:515180%09red/bta:535530%09red/bta:517263%09red/bta:535742%09red/bta:520800%09red/bta:530858%09red/bta:510032%09red/bta:510683%09red/bta:617809%09red/bta:615342%09red/bta:282420%09red/bta:281370%09red
Nucleotide excision repair	KEGG PATHWAY	bta03420	9	45	0.0828759	0.153706	ENSBTAG00000032527|ENSBTAG00000009711|ENSBTAG00000017189|ENSBTAG00000006225|ENSBTAG00000018589|ENSBTAG00000007270|ENSBTAG00000011083|ENSBTAG00000007362|ENSBTAG00000046757	http://www.genome.jp/kegg-bin/show_pathway?bta03420/bta:613730%09red/bta:524274%09red/bta:522908%09red/bta:508652%09red/bta:100137723%09red/bta:281990%09red/bta:511896%09red/bta:504844%09red/bta:507912%09red
Type I diabetes mellitus	KEGG PATHWAY	bta04940	11	59	0.0834756	0.153923	ENSBTAG00000015150|ENSBTAG00000051047|ENSBTAG00000009656|ENSBTAG00000000799|ENSBTAG00000004958|ENSBTAG00000045923|ENSBTAG00000002069|ENSBTAG00000048364|ENSBTAG00000012208|ENSBTAG00000007075|ENSBTAG00000012451	http://www.genome.jp/kegg-bin/show_pathway?bta04940/bta:533049%09red/bta:281856%09red/bta:515712%09red/bta:282535%09red/bta:282498%09red/bta:616515%09red/bta:282530%09red/bta:535346%09red/bta:507917%09red/bta:282491%09red/bta:788634%09red
Hepatitis C	KEGG PATHWAY	bta05160	25	164	0.0844208	0.154771	ENSBTAG00000051877|ENSBTAG00000010681|ENSBTAG00000014400|ENSBTAG00000008441|ENSBTAG00000000236|ENSBTAG00000007599|ENSBTAG00000010312|ENSBTAG00000011628|ENSBTAG00000018984|ENSBTAG00000003147|ENSBTAG00000017851|ENSBTAG00000001862|ENSBTAG00000021523|ENSBTAG00000024450|ENSBTAG00000047495|ENSBTAG00000030585|ENSBTAG00000000561|ENSBTAG00000011643|ENSBTAG00000031134|ENSBTAG00000006378|ENSBTAG00000010497|…	http://www.genome.jp/kegg-bin/show_pathway?bta05160/bta:512405%09red/bta:507176%09red/bta:512355%09red/bta:504727%09red/bta:287022%09red/bta:524361%09red/bta:537682%09red/bta:281854%09red/bta:508541%09red/bta:537201%09red/bta:407217%09red/bta:509290%09red/bta:507554%09red/bta:282081%09red/bta:508045%09red/bta:511754%09red/bta:511435%09red/bta:510434%09red/bta:617024%09red/bta:282126%09red/bta:783…
Nicotinate and nicotinamide metabolism	KEGG PATHWAY	bta00760	7	32	0.0865233	0.15772	ENSBTAG00000048655|ENSBTAG00000009725|ENSBTAG00000013569|ENSBTAG00000014642|ENSBTAG00000016470|ENSBTAG00000051936|ENSBTAG00000020196	http://www.genome.jp/kegg-bin/show_pathway?bta00760/bta:529405%09red/bta:513400%09red/bta:399559%09red/bta:281363%09red/bta:338074%09red/bta:327677%09red/bta:522863%09red
NOD-like receptor signaling pathway	KEGG PATHWAY	bta04621	27	181	0.0899239	0.162987	ENSBTAG00000007599|ENSBTAG00000010312|ENSBTAG00000021304|ENSBTAG00000006572|ENSBTAG00000008719|ENSBTAG00000010485|ENSBTAG00000003928|ENSBTAG00000019302|ENSBTAG00000020455|ENSBTAG00000003147|ENSBTAG00000019953|ENSBTAG00000021901|ENSBTAG00000040569|ENSBTAG00000017670|ENSBTAG00000019828|ENSBTAG00000003014|ENSBTAG00000014068|ENSBTAG00000037778|ENSBTAG00000019574|ENSBTAG00000001076|ENSBTAG00000006378|…	http://www.genome.jp/kegg-bin/show_pathway?bta04621/bta:281020%09red/bta:505101%09red/bta:768054%09red/bta:539974%09red/bta:512355%09red/bta:281112%09red/bta:510080%09red/bta:504727%09red/bta:528166%09red/bta:287026%09red/bta:519958%09red/bta:511531%09red/bta:509587%09red/bta:327712%09red/bta:281854%09red/bta:537201%09red/bta:515180%09red/bta:507664%09red/bta:509111%09red/bta:512943%09red/bta:508…
Maturity onset diabetes of the young	KEGG PATHWAY	bta04950	6	26	0.0916457	0.16468	ENSBTAG00000004710|ENSBTAG00000012407|ENSBTAG00000002518|ENSBTAG00000009265|ENSBTAG00000004561|ENSBTAG00000026344	http://www.genome.jp/kegg-bin/show_pathway?bta04950/bta:541305%09red/bta:101906272%09red/bta:616211%09red/bta:286857%09red/bta:503581%09red/bta:618421%09red
PPAR signaling pathway	KEGG PATHWAY	bta03320	14	82	0.0918906	0.16468	ENSBTAG00000034436|ENSBTAG00000022449|ENSBTAG00000002880|ENSBTAG00000018283|ENSBTAG00000001333|ENSBTAG00000019708|ENSBTAG00000010681|ENSBTAG00000008124|ENSBTAG00000033803|ENSBTAG00000018986|ENSBTAG00000017542|ENSBTAG00000015505|ENSBTAG00000004860|ENSBTAG00000017851	http://www.genome.jp/kegg-bin/show_pathway?bta03320/bta:100138102%09red/bta:617419%09red/bta:353106%09red/bta:507554%09red/bta:504625%09red/bta:506059%09red/bta:521822%09red/bta:536628%09red/bta:507176%09red/bta:537062%09red/bta:281993%09red/bta:505987%09red/bta:777787%09red/bta:508324%09red
Huntington disease	KEGG PATHWAY	bta05016	29	198	0.0947895	0.168927	ENSBTAG00000048061|ENSBTAG00000018909|ENSBTAG00000008538|ENSBTAG00000004257|ENSBTAG00000020316|ENSBTAG00000051287|ENSBTAG00000012072|ENSBTAG00000050313|ENSBTAG00000012788|ENSBTAG00000016523|ENSBTAG00000026403|ENSBTAG00000000920|ENSBTAG00000021972|ENSBTAG00000020455|ENSBTAG00000013078|ENSBTAG00000022509|ENSBTAG00000052720|ENSBTAG00000014068|ENSBTAG00000006143|ENSBTAG00000014063|ENSBTAG00000008338|…	http://www.genome.jp/kegg-bin/show_pathway?bta05016/bta:281993%09red/bta:282199%09red/bta:515216%09red/bta:524709%09red/bta:404161%09red/bta:525414%09red/bta:505453%09red/bta:513105%09red/bta:287026%09red/bta:287027%09red/bta:790891%09red/bta:518030%09red/bta:282480%09red/bta:511045%09red/bta:104968411%09red/bta:100847550%09red/bta:282183%09red/bta:282479%09red/bta:534129%09red/bta:338060%09red/b…
GABAergic synapse	KEGG PATHWAY	bta04727	15	90	0.0954212	0.169108	ENSBTAG00000003392|ENSBTAG00000001061|ENSBTAG00000010660|ENSBTAG00000007882|ENSBTAG00000008938|ENSBTAG00000005464|ENSBTAG00000002908|ENSBTAG00000013422|ENSBTAG00000047491|ENSBTAG00000014828|ENSBTAG00000037616|ENSBTAG00000004171|ENSBTAG00000009520|ENSBTAG00000003794|ENSBTAG00000013810	http://www.genome.jp/kegg-bin/show_pathway?bta04727/bta:535742%09red/bta:517040%09red/bta:282410%09red/bta:282001%09red/bta:282648%09red/bta:100125276%09red/bta:509936%09red/bta:281792%09red/bta:520743%09red/bta:529593%09red/bta:281601%09red/bta:535194%09red/bta:100337204%09red/bta:523515%09red/bta:408015%09red
Autophagy - other	KEGG PATHWAY	bta04136	7	33	0.096346	0.169803	ENSBTAG00000051877|ENSBTAG00000002883|ENSBTAG00000035827|ENSBTAG00000020787|ENSBTAG00000003928|ENSBTAG00000009245|ENSBTAG00000026290	http://www.genome.jp/kegg-bin/show_pathway?bta04136/bta:787967%09red/bta:524361%09red/bta:507414%09red/bta:509587%09red/bta:534815%09red/bta:507056%09red
Thyroid cancer	KEGG PATHWAY	bta05216	8	40	0.0985472	0.172728	ENSBTAG00000015991|ENSBTAG00000004028|ENSBTAG00000001333|ENSBTAG00000003033|ENSBTAG00000024450|ENSBTAG00000010312|ENSBTAG00000017851|ENSBTAG00000021574	http://www.genome.jp/kegg-bin/show_pathway?bta05216/bta:507554%09red/bta:282637%09red/bta:541218%09red/bta:281993%09red/bta:327672%09red/bta:540481%09red/bta:510434%09red/bta:504939%09red
Inflammatory bowel disease (IBD)	KEGG PATHWAY	bta05321	12	69	0.103023	0.179587	ENSBTAG00000015150|ENSBTAG00000012899|ENSBTAG00000009656|ENSBTAG00000015904|ENSBTAG00000045923|ENSBTAG00000021523|ENSBTAG00000012599|ENSBTAG00000048364|ENSBTAG00000001602|ENSBTAG00000046699|ENSBTAG00000000656|ENSBTAG00000012451	http://www.genome.jp/kegg-bin/show_pathway?bta05321/bta:282491%09red/bta:514889%09red/bta:282535%09red/bta:515988%09red/bta:282498%09red/bta:404154%09red/bta:282530%09red/bta:515125%09red/bta:508541%09red/bta:535597%09red/bta:511224%09red/bta:281856%09red
Fructose and mannose metabolism	KEGG PATHWAY	bta00051	7	34	0.106756	0.184082	ENSBTAG00000019554|ENSBTAG00000000172|ENSBTAG00000012380|ENSBTAG00000012058|ENSBTAG00000002126|ENSBTAG00000008401|ENSBTAG00000006752	http://www.genome.jp/kegg-bin/show_pathway?bta00051/bta:617688%09red/bta:287019%09red/bta:534928%09red/bta:280817%09red/bta:282304%09red/bta:407183%09red/bta:514066%09red
SNARE interactions in vesicular transport	KEGG PATHWAY	bta04130	7	34	0.106756	0.184082	ENSBTAG00000001948|ENSBTAG00000017075|ENSBTAG00000012820|ENSBTAG00000011236|ENSBTAG00000017815|ENSBTAG00000017139|ENSBTAG00000002349	http://www.genome.jp/kegg-bin/show_pathway?bta04130/bta:513275%09red/bta:780809%09red/bta:539960%09red/bta:507031%09red/bta:788566%09red/bta:613567%09red/bta:282377%09red
Cocaine addiction	KEGG PATHWAY	bta05030	9	48	0.10794	0.185122	ENSBTAG00000018909|ENSBTAG00000010860|ENSBTAG00000020869|ENSBTAG00000004739|ENSBTAG00000018445|ENSBTAG00000016206|ENSBTAG00000006143|ENSBTAG00000026768|ENSBTAG00000004775	http://www.genome.jp/kegg-bin/show_pathway?bta05030/bta:280707%09red/bta:100295209%09red/bta:280762%09red/bta:282471%09red/bta:281126%09red/bta:534129%09red/bta:281293%09red/bta:513105%09red/bta:614283%09red
Basal cell carcinoma	KEGG PATHWAY	bta05217	11	63	0.11303	0.192816	ENSBTAG00000020221|ENSBTAG00000005111|ENSBTAG00000021574|ENSBTAG00000004028|ENSBTAG00000010671|ENSBTAG00000039397|ENSBTAG00000003033|ENSBTAG00000048365|ENSBTAG00000021068|ENSBTAG00000024552|ENSBTAG00000013990	http://www.genome.jp/kegg-bin/show_pathway?bta05217/bta:505075%09red/bta:286821%09red/bta:535067%09red/bta:522467%09red/bta:541218%09red/bta:785371%09red/bta:615037%09red/bta:530005%09red/bta:540481%09red/bta:100337066%09red/bta:504939%09red
Pentose phosphate pathway	KEGG PATHWAY	bta00030	6	28	0.11523	0.195523	ENSBTAG00000047997|ENSBTAG00000003758|ENSBTAG00000019554|ENSBTAG00000047103|ENSBTAG00000046155|ENSBTAG00000019512	http://www.genome.jp/kegg-bin/show_pathway?bta00030/bta:281179%09red/bta:445425%09red/bta:100297815%09red/bta:280910%09red/bta:537688%09red/bta:514066%09red
Homologous recombination	KEGG PATHWAY	bta03440	8	42	0.118102	0.199336	ENSBTAG00000011083|ENSBTAG00000003111|ENSBTAG00000009711|ENSBTAG00000009966|ENSBTAG00000006225|ENSBTAG00000000526|ENSBTAG00000030897|ENSBTAG00000006405	http://www.genome.jp/kegg-bin/show_pathway?bta03440/bta:526824%09red/bta:789410%09red/bta:507620%09red/bta:768244%09red/bta:540574%09red/bta:281990%09red/bta:504844%09red/bta:507912%09red
Rheumatoid arthritis	KEGG PATHWAY	bta05323	16	102	0.123329	0.205134	ENSBTAG00000012117|ENSBTAG00000050723|ENSBTAG00000009656|ENSBTAG00000048049|ENSBTAG00000011563|ENSBTAG00000045923|ENSBTAG00000020148|ENSBTAG00000053649|ENSBTAG00000048364|ENSBTAG00000007569|ENSBTAG00000021092|ENSBTAG00000014051|ENSBTAG00000005339|ENSBTAG00000001219|ENSBTAG00000012451|ENSBTAG00000020674	http://www.genome.jp/kegg-bin/show_pathway?bta05323/bta:282535%09red/bta:529757%09red/bta:281572%09red/bta:530884%09red/bta:511839%09red/bta:282498%09red/bta:524810%09red/bta:504507%09red/bta:282530%09red/bta:327687%09red/bta:282140%09red/bta:282491%09red/bta:280939%09red/bta:327712%09red
Melanogenesis	KEGG PATHWAY	bta04916	16	102	0.123329	0.205134	ENSBTAG00000007897|ENSBTAG00000039397|ENSBTAG00000001061|ENSBTAG00000021574|ENSBTAG00000008338|ENSBTAG00000005464|ENSBTAG00000026403|ENSBTAG00000048365|ENSBTAG00000024450|ENSBTAG00000020221|ENSBTAG00000006143|ENSBTAG00000003794|ENSBTAG00000013990|ENSBTAG00000017549|ENSBTAG00000009520|ENSBTAG00000010312	http://www.genome.jp/kegg-bin/show_pathway?bta04916/bta:287026%09red/bta:540481%09red/bta:282001%09red/bta:505075%09red/bta:100337066%09red/bta:509936%09red/bta:510434%09red/bta:505453%09red/bta:281792%09red/bta:530005%09red/bta:281885%09red/bta:281601%09red/bta:327672%09red/bta:522467%09red/bta:281416%09red/bta:513105%09red
Glycosaminoglycan degradation	KEGG PATHWAY	bta00531	5	22	0.123466	0.205134	ENSBTAG00000015254|ENSBTAG00000034138|ENSBTAG00000033182|ENSBTAG00000005548|ENSBTAG00000007002	http://www.genome.jp/kegg-bin/show_pathway?bta00531/bta:518161%09red/bta:507188%09red/bta:511607%09red/bta:786974%09red/bta:511050%09red
MicroRNAs in cancer	KEGG PATHWAY	bta05206	37	270	0.12498	0.206573	ENSBTAG00000022799|ENSBTAG00000005997|ENSBTAG00000002883|ENSBTAG00000039397|ENSBTAG00000014400|ENSBTAG00000002765|ENSBTAG00000006877|ENSBTAG00000011628|ENSBTAG00000005339|ENSBTAG00000007599|ENSBTAG00000001444|ENSBTAG00000001061|ENSBTAG00000024105|ENSBTAG00000019712|ENSBTAG00000026403|ENSBTAG00000021308|ENSBTAG00000019302|ENSBTAG00000002082|ENSBTAG00000008436|ENSBTAG00000021090|ENSBTAG00000010906|…	http://www.genome.jp/kegg-bin/show_pathway?bta05206/bta:541141%09red/bta:337871%09red/bta:539742%09red/bta:535183%09red/bta:281572%09red/bta:282094%09red/bta:281020%09red/bta:522467%09red/bta:507390%09red/bta:507056%09red/bta:538598%09red/bta:505453%09red/bta:784747%09red/bta:100300012%09red/bta:767617%09red/bta:504408%09red/bta:537682%09red/bta:281854%09red/bta:508541%09red/bta:407217%09red/bta:…
Hippo signaling pathway - multiple species	KEGG PATHWAY	bta04392	6	29	0.128057	0.209489	ENSBTAG00000026234|ENSBTAG00000014406|ENSBTAG00000015405|ENSBTAG00000016349|ENSBTAG00000039307|ENSBTAG00000024545	http://www.genome.jp/kegg-bin/show_pathway?bta04392/bta:508208%09red/bta:100336629%09red/bta:100125315%09red/bta:515576%09red/bta:533815%09red/bta:539323%09red
Glycosphingolipid biosynthesis - lacto and neolacto series	KEGG PATHWAY	bta00601	6	29	0.128057	0.209489	ENSBTAG00000038062|ENSBTAG00000046516|ENSBTAG00000014514|ENSBTAG00000000593|ENSBTAG00000039326|ENSBTAG00000016506	http://www.genome.jp/kegg-bin/show_pathway?bta00601/bta:100036592%09red/bta:282352%09red/bta:282854%09red/bta:100848875%09red/bta:404163%09red/bta:281483%09red
Glycosphingolipid biosynthesis - ganglio series	KEGG PATHWAY	bta00604	4	16	0.130174	0.211865	ENSBTAG00000000593|ENSBTAG00000034138|ENSBTAG00000001156|ENSBTAG00000015254	http://www.genome.jp/kegg-bin/show_pathway?bta00604/bta:282351%09red/bta:282352%09red/bta:507188%09red/bta:786974%09red
Sulfur metabolism	KEGG PATHWAY	bta00920	3	10	0.131579	0.213064	ENSBTAG00000010365|ENSBTAG00000012961|ENSBTAG00000003196	http://www.genome.jp/kegg-bin/show_pathway?bta00920/bta:504439%09red/bta:507858%09red/bta:536409%09red
Mismatch repair	KEGG PATHWAY	bta03430	5	23	0.13873	0.221275	ENSBTAG00000018589|ENSBTAG00000009711|ENSBTAG00000016758|ENSBTAG00000011083|ENSBTAG00000006225	http://www.genome.jp/kegg-bin/show_pathway?bta03430/bta:281990%09red/bta:533652%09red/bta:508652%09red/bta:504844%09red/bta:507912%09red
Vitamin digestion and absorption	KEGG PATHWAY	bta04977	5	23	0.13873	0.221275	ENSBTAG00000017167|ENSBTAG00000007397|ENSBTAG00000019129|ENSBTAG00000021090|ENSBTAG00000024162	http://www.genome.jp/kegg-bin/show_pathway?bta04977/bta:281285%09red/bta:617307%09red/bta:281588%09red/bta:505865%09red/bta:537669%09red
Phenylalanine metabolism	KEGG PATHWAY	bta00360	5	23	0.13873	0.221275	ENSBTAG00000021113|ENSBTAG00000002214|ENSBTAG00000005766|ENSBTAG00000020869|ENSBTAG00000016206	http://www.genome.jp/kegg-bin/show_pathway?bta00360/bta:280762%09red/bta:533481%09red/bta:281617%09red/bta:281293%09red/bta:104968452%09red
African trypanosomiasis	KEGG PATHWAY	bta05143	8	44	0.139559	0.221489	ENSBTAG00000015150|ENSBTAG00000050723|ENSBTAG00000001061|ENSBTAG00000048049|ENSBTAG00000008338|ENSBTAG00000020446|ENSBTAG00000001219|ENSBTAG00000008817	http://www.genome.jp/kegg-bin/show_pathway?bta05143/bta:529670%09red/bta:287026%09red/bta:282001%09red/bta:510889%09red/bta:524810%09red/bta:281856%09red
Fanconi anemia pathway	KEGG PATHWAY	bta03460	9	52	0.147201	0.232461	ENSBTAG00000017195|ENSBTAG00000004028|ENSBTAG00000009711|ENSBTAG00000006225|ENSBTAG00000004509|ENSBTAG00000016758|ENSBTAG00000017296|ENSBTAG00000016433|ENSBTAG00000006405	http://www.genome.jp/kegg-bin/show_pathway?bta03460/bta:541218%09red/bta:523362%09red/bta:533652%09red/bta:512193%09red/bta:616549%09red/bta:507620%09red/bta:281762%09red/bta:504844%09red/bta:507912%09red
Cardiac muscle contraction	KEGG PATHWAY	bta04260	14	90	0.14832	0.233074	ENSBTAG00000012788|ENSBTAG00000011500|ENSBTAG00000001404|ENSBTAG00000020569|ENSBTAG00000010660|ENSBTAG00000022000|ENSBTAG00000045789|ENSBTAG00000021994|ENSBTAG00000054931|ENSBTAG00000008766|ENSBTAG00000047491|ENSBTAG00000040053|ENSBTAG00000012311|ENSBTAG00000007547	http://www.genome.jp/kegg-bin/show_pathway?bta04260/bta:282199%09red/bta:282608%09red/bta:100296004%09red/bta:529382%09red/bta:784075%09red/bta:781184%09red/bta:538496%09red/bta:286816%09red/bta:317654%09red/bta:327667%09red/bta:528555%09red/bta:519331%09red/bta:100337204%09red/bta:408015%09red
Ferroptosis	KEGG PATHWAY	bta04216	8	45	0.150968	0.236073	ENSBTAG00000019708|ENSBTAG00000015571|ENSBTAG00000035827|ENSBTAG00000019953|ENSBTAG00000007111|ENSBTAG00000030507|ENSBTAG00000018986|ENSBTAG00000014068	http://www.genome.jp/kegg-bin/show_pathway?bta04216/bta:787967%09red/bta:506059%09red/bta:512468%09red/bta:504235%09red/bta:536628%09red/bta:281112%09red/bta:783993%09red/bta:282716%09red
Galactose metabolism	KEGG PATHWAY	bta00052	6	31	0.155641	0.242193	ENSBTAG00000019256|ENSBTAG00000012380|ENSBTAG00000016021|ENSBTAG00000046152|ENSBTAG00000008866|ENSBTAG00000015254	http://www.genome.jp/kegg-bin/show_pathway?bta00052/bta:532742%09red/bta:530330%09red/bta:280817%09red/bta:100336421%09red/bta:507188%09red/bta:280798%09red
Fatty acid biosynthesis	KEGG PATHWAY	bta00061	4	18	0.16854	0.260991	ENSBTAG00000019708|ENSBTAG00000018986|ENSBTAG00000015980|ENSBTAG00000022058	http://www.genome.jp/kegg-bin/show_pathway?bta00061/bta:515338%09red/bta:536628%09red/bta:281152%09red/bta:506059%09red
Prion diseases	KEGG PATHWAY	bta05020	6	32	0.170331	0.261229	ENSBTAG00000022799|ENSBTAG00000011851|ENSBTAG00000053649|ENSBTAG00000024450|ENSBTAG00000007153|ENSBTAG00000010312	http://www.genome.jp/kegg-bin/show_pathway?bta05020/bta:767866%09red/bta:327712%09red/bta:534961%09red/bta:327672%09red/bta:510434%09red/bta:527263%09red
Starch and sucrose metabolism	KEGG PATHWAY	bta00500	6	32	0.170331	0.261229	ENSBTAG00000013341|ENSBTAG00000012380|ENSBTAG00000016021|ENSBTAG00000046152|ENSBTAG00000020196|ENSBTAG00000008866	http://www.genome.jp/kegg-bin/show_pathway?bta00500/bta:100336421%09red/bta:530330%09red/bta:529405%09red/bta:280817%09red/bta:505258%09red/bta:280798%09red
Parkinson disease	KEGG PATHWAY	bta05012	21	150	0.180758	0.275894	ENSBTAG00000012788|ENSBTAG00000047223|ENSBTAG00000010860|ENSBTAG00000013038|ENSBTAG00000048090|ENSBTAG00000046037|ENSBTAG00000052413|ENSBTAG00000017246|ENSBTAG00000006084|ENSBTAG00000004739|ENSBTAG00000005078|ENSBTAG00000051287|ENSBTAG00000026768|ENSBTAG00000014068|ENSBTAG00000012072|ENSBTAG00000002125|ENSBTAG00000016944|ENSBTAG00000012989|ENSBTAG00000052720|ENSBTAG00000018996|ENSBTAG00000003279	http://www.genome.jp/kegg-bin/show_pathway?bta05012/bta:282199%09red/bta:287027%09red/bta:614471%09red/bta:280707%09red/bta:767894%09red/bta:510683%09red/bta:617828%09red/bta:530858%09red/bta:404161%09red/bta:509471%09red/bta:282471%09red/bta:282480%09red/bta:281370%09red/bta:281126%09red/bta:514394%09red/bta:282479%09red/bta:282716%09red/bta:338060%09red/bta:100124520%09red
Phenylalanine, tyrosine and tryptophan biosynthesis	KEGG PATHWAY	bta00400	2	6	0.184621	0.280449	ENSBTAG00000002214|ENSBTAG00000005766	http://www.genome.jp/kegg-bin/show_pathway?bta00400/bta:533481%09red/bta:104968452%09red
Graft-versus-host disease	KEGG PATHWAY	bta05332	8	48	0.187719	0.283615	ENSBTAG00000051047|ENSBTAG00000009656|ENSBTAG00000045923|ENSBTAG00000002069|ENSBTAG00000048364|ENSBTAG00000012451|ENSBTAG00000012208|ENSBTAG00000007075	http://www.genome.jp/kegg-bin/show_pathway?bta05332/bta:533049%09red/bta:515712%09red/bta:282535%09red/bta:282498%09red/bta:282530%09red/bta:507917%09red/bta:282491%09red/bta:788634%09red
Renin-angiotensin system	KEGG PATHWAY	bta04614	5	26	0.188959	0.283615	ENSBTAG00000020446|ENSBTAG00000015008|ENSBTAG00000045633|ENSBTAG00000018539|ENSBTAG00000017801	http://www.genome.jp/kegg-bin/show_pathway?bta04614/bta:281607%09red/bta:510889%09red/bta:528454%09red/bta:493738%09red/bta:513520%09red
Taste transduction	KEGG PATHWAY	bta04742	12	79	0.189373	0.283615	ENSBTAG00000002631|ENSBTAG00000025200|ENSBTAG00000010660|ENSBTAG00000005464|ENSBTAG00000003392|ENSBTAG00000000376|ENSBTAG00000013632|ENSBTAG00000014828|ENSBTAG00000044181|ENSBTAG00000012290|ENSBTAG00000053123|ENSBTAG00000013810	http://www.genome.jp/kegg-bin/show_pathway?bta04742/bta:517040%09red/bta:530468%09red/bta:282648%09red/bta:790333%09red/bta:282348%09red/bta:509936%09red/bta:664647%09red/bta:540485%09red/bta:533355%09red/bta:408015%09red/bta:523515%09red/bta:617930%09red
Cysteine and methionine metabolism	KEGG PATHWAY	bta00270	8	49	0.200744	0.29924	ENSBTAG00000002214|ENSBTAG00000005766|ENSBTAG00000036101|ENSBTAG00000015571|ENSBTAG00000012251|ENSBTAG00000013825|ENSBTAG00000018382|ENSBTAG00000021143	http://www.genome.jp/kegg-bin/show_pathway?bta00270/bta:533481%09red/bta:512468%09red/bta:505926%09red/bta:280869%09red/bta:615950%09red/bta:359716%09red/bta:104968452%09red/bta:528582%09red
Cholesterol metabolism	KEGG PATHWAY	bta04979	8	50	0.21412	0.316223	ENSBTAG00000001077|ENSBTAG00000005479|ENSBTAG00000001050|ENSBTAG00000015195|ENSBTAG00000021955|ENSBTAG00000018073|ENSBTAG00000001915|ENSBTAG00000014068	http://www.genome.jp/kegg-bin/show_pathway?bta04979/bta:286772%09red/bta:535192%09red/bta:532690%09red/bta:281006%09red/bta:281033%09red/bta:511199%09red/bta:280815%09red/bta:282716%09red
Amino sugar and nucleotide sugar metabolism	KEGG PATHWAY	bta00520	8	50	0.21412	0.316223	ENSBTAG00000034138|ENSBTAG00000016142|ENSBTAG00000003892|ENSBTAG00000012380|ENSBTAG00000047827|ENSBTAG00000014521|ENSBTAG00000012058|ENSBTAG00000016516	http://www.genome.jp/kegg-bin/show_pathway?bta00520/bta:617688%09red/bta:786974%09red/bta:537017%09red/bta:516214%09red/bta:280817%09red/bta:515773%09red/bta:536960%09red/bta:281564%09red
Thyroid hormone synthesis	KEGG PATHWAY	bta04918	11	74	0.22008	0.323284	ENSBTAG00000001061|ENSBTAG00000018909|ENSBTAG00000008338|ENSBTAG00000020455|ENSBTAG00000005464|ENSBTAG00000015392|ENSBTAG00000009520|ENSBTAG00000007823|ENSBTAG00000006143|ENSBTAG00000055050|ENSBTAG00000015935	http://www.genome.jp/kegg-bin/show_pathway?bta04918/bta:317697%09red/bta:509936%09red/bta:282001%09red/bta:280706%09red/bta:534110%09red/bta:287026%09red/bta:531369%09red/bta:281601%09red/bta:534129%09red/bta:513105%09red/bta:525013%09red
Thermogenesis	KEGG PATHWAY	bta04714	31	239	0.220927	0.323284	ENSBTAG00000002883|ENSBTAG00000018909|ENSBTAG00000014447|ENSBTAG00000005464|ENSBTAG00000051287|ENSBTAG00000012072|ENSBTAG00000004650|ENSBTAG00000005144|ENSBTAG00000014372|ENSBTAG00000012788|ENSBTAG00000053451|ENSBTAG00000002917|ENSBTAG00000018404|ENSBTAG00000018986|ENSBTAG00000002015|ENSBTAG00000050691|ENSBTAG00000018248|ENSBTAG00000002460|ENSBTAG00000009175|ENSBTAG00000021741|ENSBTAG00000006143|…	http://www.genome.jp/kegg-bin/show_pathway?bta04714/bta:282199%09red/bta:533908%09red/bta:506059%09red/bta:404161%09red/bta:519449%09red/bta:508493%09red/bta:507056%09red/bta:513105%09red/bta:517953%09red/bta:287027%09red/bta:511440%09red/bta:511190%09red/bta:100296238%09red/bta:505290%09red/bta:504219%09red/bta:787359%09red/bta:537682%09red/bta:100125416%09red/bta:281993%09red/bta:512943%09red/b…
Protein processing in endoplasmic reticulum	KEGG PATHWAY	bta04141	22	165	0.23042	0.335635	ENSBTAG00000016562|ENSBTAG00000019508|ENSBTAG00000033747|ENSBTAG00000008083|ENSBTAG00000009191|ENSBTAG00000008736|ENSBTAG00000004161|ENSBTAG00000019302|ENSBTAG00000006085|ENSBTAG00000046671|ENSBTAG00000050652|ENSBTAG00000003815|ENSBTAG00000003586|ENSBTAG00000033315|ENSBTAG00000004284|ENSBTAG00000015692|ENSBTAG00000048090|ENSBTAG00000010497|ENSBTAG00000017825|ENSBTAG00000025441|ENSBTAG00000018996|…	http://www.genome.jp/kegg-bin/show_pathway?bta04141/bta:533736%09red/bta:614959%09red/bta:281020%09red/bta:541040%09red/bta:512355%09red/bta:506096%09red/bta:614471%09red/bta:530858%09red/bta:100300295%09red/bta:781036%09red/bta:614128%09red/bta:507124%09red/bta:510682%09red/bta:512530%09red/bta:100298456%09red/bta:532645%09red/bta:541003%09red/bta:513253%09red/bta:520650%09red/bta:615007%09red/b…
beta-Alanine metabolism	KEGG PATHWAY	bta00410	6	36	0.234154	0.339523	ENSBTAG00000001325|ENSBTAG00000007131|ENSBTAG00000021887|ENSBTAG00000031358|ENSBTAG00000021113|ENSBTAG00000018382	http://www.genome.jp/kegg-bin/show_pathway?bta00410/bta:509241%09red/bta:504557%09red/bta:281617%09red/bta:281124%09red/bta:614548%09red/bta:615950%09red
Fatty acid elongation	KEGG PATHWAY	bta00062	5	29	0.244551	0.352994	ENSBTAG00000002497|ENSBTAG00000030882|ENSBTAG00000021202|ENSBTAG00000012632|ENSBTAG00000002049	http://www.genome.jp/kegg-bin/show_pathway?bta00062/bta:514788%09red/bta:532785%09red/bta:614105%09red/bta:615756%09red/bta:508455%09red
Alanine, aspartate and glutamate metabolism	KEGG PATHWAY	bta00250	6	37	0.251159	0.3609	ENSBTAG00000005766|ENSBTAG00000053874|ENSBTAG00000007397|ENSBTAG00000017616|ENSBTAG00000030335|ENSBTAG00000021902	http://www.genome.jp/kegg-bin/show_pathway?bta00250/bta:100126042%09red/bta:784089%09red/bta:532724%09red/bta:614317%09red/bta:104968452%09red/bta:505865%09red
Salmonella infection	KEGG PATHWAY	bta05132	12	85	0.253265	0.362294	ENSBTAG00000012899|ENSBTAG00000037778|ENSBTAG00000005345|ENSBTAG00000046248|ENSBTAG00000004242|ENSBTAG00000017299|ENSBTAG00000046555|ENSBTAG00000011190|ENSBTAG00000006894|ENSBTAG00000019574|ENSBTAG00000016598|ENSBTAG00000010312	http://www.genome.jp/kegg-bin/show_pathway?bta05132/bta:282876%09red/bta:508999%09red/bta:514889%09red/bta:613667%09red/bta:281165%09red/bta:326600%09red/bta:512943%09red/bta:506596%09red/bta:537748%09red/bta:327672%09red/bta:508402%09red/bta:107131173%09red
Jak-STAT signaling pathway	KEGG PATHWAY	bta04630	26	202	0.255889	0.364414	ENSBTAG00000017745|ENSBTAG00000025035|ENSBTAG00000019404|ENSBTAG00000016345|ENSBTAG00000010563|ENSBTAG00000046699|ENSBTAG00000020242|ENSBTAG00000009496|ENSBTAG00000009725|ENSBTAG00000033107|ENSBTAG00000026403|ENSBTAG00000011628|ENSBTAG00000019302|ENSBTAG00000018984|ENSBTAG00000003147|ENSBTAG00000025402|ENSBTAG00000015150|ENSBTAG00000012899|ENSBTAG00000021523|ENSBTAG00000017697|ENSBTAG00000011643|…	http://www.genome.jp/kegg-bin/show_pathway?bta04630/bta:281020%09red/bta:514803%09red/bta:338074%09red/bta:505453%09red/bta:529792%09red/bta:514889%09red/bta:537682%09red/bta:281856%09red/bta:509056%09red/bta:508541%09red/bta:537201%09red/bta:407217%09red/bta:281422%09red/bta:404154%09red/bta:538276%09red/bta:282081%09red/bta:614982%09red/bta:514720%09red/bta:540888%09red/bta:282375%09red/bta:522…
Purine metabolism	KEGG PATHWAY	bta00230	18	135	0.257982	0.365761	ENSBTAG00000047997|ENSBTAG00000015743|ENSBTAG00000016854|ENSBTAG00000012961|ENSBTAG00000017411|ENSBTAG00000016396|ENSBTAG00000005464|ENSBTAG00000031793|ENSBTAG00000007758|ENSBTAG00000020205|ENSBTAG00000003196|ENSBTAG00000010116|ENSBTAG00000020196|ENSBTAG00000017616|ENSBTAG00000009520|ENSBTAG00000048655|ENSBTAG00000008419|ENSBTAG00000051340	http://www.genome.jp/kegg-bin/show_pathway?bta00230/bta:524446%09red/bta:511269%09red/bta:529405%09red/bta:519803%09red/bta:784089%09red/bta:509936%09red/bta:107131388%09red/bta:281971%09red/bta:768044%09red/bta:506061%09red/bta:281363%09red/bta:281601%09red/bta:536409%09red/bta:504439%09red/bta:613448%09red/bta:533000%09red/bta:504511%09red/bta:537688%09red
Riboflavin metabolism	KEGG PATHWAY	bta00740	2	8	0.26095	0.368333	ENSBTAG00000020196|ENSBTAG00000021002	http://www.genome.jp/kegg-bin/show_pathway?bta00740/bta:535407%09red/bta:529405%09red
Citrate cycle (TCA cycle)	KEGG PATHWAY	bta00020	5	30	0.263966	0.370948	ENSBTAG00000016740|ENSBTAG00000019700|ENSBTAG00000006463|ENSBTAG00000010709|ENSBTAG00000004371	http://www.genome.jp/kegg-bin/show_pathway?bta00020/bta:506888%09red/bta:512723%09red/bta:280682%09red/bta:338471%09red/bta:511135%09red
Influenza A	KEGG PATHWAY	bta05164	23	178	0.26634	0.371568	ENSBTAG00000012451|ENSBTAG00000007599|ENSBTAG00000010312|ENSBTAG00000001061|ENSBTAG00000026403|ENSBTAG00000018984|ENSBTAG00000048364|ENSBTAG00000003147|ENSBTAG00000021518|ENSBTAG00000015150|ENSBTAG00000012899|ENSBTAG00000040569|ENSBTAG00000024450|ENSBTAG00000052720|ENSBTAG00000020739|ENSBTAG00000009132|ENSBTAG00000009656|ENSBTAG00000045923|ENSBTAG00000046037|ENSBTAG00000008441|ENSBTAG00000053649|…	http://www.genome.jp/kegg-bin/show_pathway?bta05164/bta:511037%09red/bta:513043%09red/bta:514889%09red/bta:539974%09red/bta:505453%09red/bta:281856%09red/bta:281854%09red/bta:282480%09red/bta:537201%09red/bta:327712%09red/bta:282081%09red/bta:511754%09red/bta:282479%09red/bta:510434%09red/bta:504531%09red/bta:282001%09red/bta:513343%09red/bta:282535%09red/bta:282498%09red/bta:280991%09red/bta:282…
Platinum drug resistance	KEGG PATHWAY	bta01524	11	78	0.266737	0.371568	ENSBTAG00000034436|ENSBTAG00000003111|ENSBTAG00000008541|ENSBTAG00000019302|ENSBTAG00000018984|ENSBTAG00000032642|ENSBTAG00000037673|ENSBTAG00000016758|ENSBTAG00000050313|ENSBTAG00000017636|ENSBTAG00000010312	http://www.genome.jp/kegg-bin/show_pathway?bta01524/bta:783879%09red/bta:100138102%09red/bta:533652%09red/bta:493719%09red/bta:281020%09red/bta:768055%09red/bta:526824%09red/bta:280991%09red/bta:782359%09red/bta:327672%09red/bta:504531%09red
Complement and coagulation cascades	KEGG PATHWAY	bta04610	12	87	0.276117	0.382963	ENSBTAG00000016267|ENSBTAG00000003950|ENSBTAG00000008291|ENSBTAG00000021717|ENSBTAG00000052901|ENSBTAG00000023198|ENSBTAG00000048591|ENSBTAG00000000898|ENSBTAG00000007268|ENSBTAG00000010726|ENSBTAG00000007153|ENSBTAG00000017280	http://www.genome.jp/kegg-bin/show_pathway?bta04610/bta:282005%09red/bta:617881%09red/bta:281035%09red/bta:281428%09red/bta:534961%09red/bta:512581%09red/bta:280677%09red/bta:505184%09red/bta:100271720%09red/bta:518224%09red/bta:538896%09red/bta:281529%09red
Histidine metabolism	KEGG PATHWAY	bta00340	4	23	0.277339	0.382992	ENSBTAG00000021113|ENSBTAG00000005419|ENSBTAG00000016276|ENSBTAG00000016206	http://www.genome.jp/kegg-bin/show_pathway?bta00340/bta:509751%09red/bta:281617%09red/bta:615205%09red/bta:281293%09red
Pentose and glucuronate interconversions	KEGG PATHWAY	bta00040	5	31	0.283713	0.390105	ENSBTAG00000013984|ENSBTAG00000014521|ENSBTAG00000015073|ENSBTAG00000013337|ENSBTAG00000011278	http://www.genome.jp/kegg-bin/show_pathway?bta00040/bta:104968457%09red/bta:784635%09red/bta:515146%09red/bta:617564%09red/bta:281564%09red
Alcoholism	KEGG PATHWAY	bta05034	28	224	0.292189	0.400036	ENSBTAG00000018909|ENSBTAG00000013244|ENSBTAG00000010860|ENSBTAG00000053627|ENSBTAG00000016105|ENSBTAG00000032456|ENSBTAG00000054176|ENSBTAG00000032453|ENSBTAG00000050532|ENSBTAG00000026768|ENSBTAG00000031886|ENSBTAG00000018445|ENSBTAG00000039213|ENSBTAG00000017764|ENSBTAG00000010312|ENSBTAG00000016206|ENSBTAG00000010815|ENSBTAG00000040098|ENSBTAG00000006143|ENSBTAG00000011643|ENSBTAG00000010647|…	http://www.genome.jp/kegg-bin/show_pathway?bta05034/bta:100337083%09red/bta:614974%09red/bta:618489%09red/bta:100337407%09red/bta:100125276%09red/bta:107131556%09red/bta:513105%09red/bta:517559%09red/bta:509084%09red/bta:532990%09red/bta:505824%09red/bta:537682%09red/bta:280707%09red/bta:513666%09red/bta:506306%09red/bta:280762%09red/bta:282471%09red/bta:281126%09red/bta:513602%09red/bta:534129%0…
Arginine and proline metabolism	KEGG PATHWAY	bta00330	7	48	0.302614	0.412537	ENSBTAG00000030335|ENSBTAG00000017680|ENSBTAG00000005419|ENSBTAG00000016206|ENSBTAG00000006894|ENSBTAG00000018382|ENSBTAG00000006928	http://www.genome.jp/kegg-bin/show_pathway?bta00330/bta:509751%09red/bta:287024%09red/bta:282876%09red/bta:100126042%09red/bta:281293%09red/bta:505323%09red/bta:615950%09red
Central carbon metabolism in cancer	KEGG PATHWAY	bta05230	9	65	0.311667	0.423071	ENSBTAG00000047543|ENSBTAG00000009617|ENSBTAG00000012380|ENSBTAG00000011628|ENSBTAG00000018984|ENSBTAG00000024450|ENSBTAG00000019512|ENSBTAG00000017636|ENSBTAG00000010312	http://www.genome.jp/kegg-bin/show_pathway?bta05230/bta:281179%09red/bta:282356%09red/bta:539126%09red/bta:280991%09red/bta:280817%09red/bta:327672%09red/bta:504531%09red/bta:510434%09red/bta:407217%09red
Nitrogen metabolism	KEGG PATHWAY	bta00910	3	17	0.318729	0.429408	ENSBTAG00000020418|ENSBTAG00000017969|ENSBTAG00000015214	http://www.genome.jp/kegg-bin/show_pathway?bta00910/bta:514494%09red/bta:280741%09red/bta:513212%09red
Vasopressin-regulated water reabsorption	KEGG PATHWAY	bta04962	7	49	0.319027	0.429408	ENSBTAG00000018909|ENSBTAG00000008374|ENSBTAG00000004887|ENSBTAG00000005464|ENSBTAG00000006143|ENSBTAG00000016598|ENSBTAG00000006982	http://www.genome.jp/kegg-bin/show_pathway?bta04962/bta:511045%09red/bta:509936%09red/bta:539870%09red/bta:537748%09red/bta:613749%09red/bta:534129%09red/bta:513105%09red
IL-17 signaling pathway	KEGG PATHWAY	bta04657	12	91	0.323574	0.433698	ENSBTAG00000019864|ENSBTAG00000037778|ENSBTAG00000010497|ENSBTAG00000008274|ENSBTAG00000003092|ENSBTAG00000000613|ENSBTAG00000038990|ENSBTAG00000025402|ENSBTAG00000019574|ENSBTAG00000006194|ENSBTAG00000007599|ENSBTAG00000010312	http://www.genome.jp/kegg-bin/show_pathway?bta04657/bta:531389%09red/bta:540537%09red/bta:100847395%09red/bta:614982%09red/bta:512943%09red/bta:781568%09red/bta:617316%09red/bta:281854%09red/bta:512355%09red/bta:327672%09red/bta:512125%09red/bta:613667%09red
Necroptosis	KEGG PATHWAY	bta04217	22	177	0.329148	0.439324	ENSBTAG00000014068|ENSBTAG00000004792|ENSBTAG00000046699|ENSBTAG00000016105|ENSBTAG00000032456|ENSBTAG00000009496|ENSBTAG00000030507|ENSBTAG00000019302|ENSBTAG00000003147|ENSBTAG00000019953|ENSBTAG00000021924|ENSBTAG00000012899|ENSBTAG00000021523|ENSBTAG00000052720|ENSBTAG00000040098|ENSBTAG00000006378|ENSBTAG00000010492|ENSBTAG00000046037|ENSBTAG00000010497|ENSBTAG00000000837|ENSBTAG00000020904|…	http://www.genome.jp/kegg-bin/show_pathway?bta04217/bta:614974%09red/bta:618489%09red/bta:281020%09red/bta:281112%09red/bta:512355%09red/bta:526364%09red/bta:504727%09red/bta:514889%09red/bta:532990%09red/bta:286764%09red/bta:538276%09red/bta:282480%09red/bta:508541%09red/bta:537201%09red/bta:507572%09red/bta:513666%09red/bta:539357%09red/bta:282479%09red/bta:282375%09red/bta:515988%09red/bta:783…
Ubiquinone and other terpenoid-quinone biosynthesis	KEGG PATHWAY	bta00130	2	10	0.337504	0.446737	ENSBTAG00000005744|ENSBTAG00000002214	http://www.genome.jp/kegg-bin/show_pathway?bta00130/bta:533481%09red/bta:504633%09red
Sulfur relay system	KEGG PATHWAY	bta04122	2	10	0.337504	0.446737	ENSBTAG00000039212|ENSBTAG00000023365	http://www.genome.jp/kegg-bin/show_pathway?bta04122/bta:100297056%09red/bta:522824%09red
2-Oxocarboxylic acid metabolism	KEGG PATHWAY	bta01210	3	18	0.347037	0.457458	ENSBTAG00000013825|ENSBTAG00000016249|ENSBTAG00000004371	http://www.genome.jp/kegg-bin/show_pathway?bta01210/bta:280682%09red/bta:505926%09red/bta:538004%09red
Antigen processing and presentation	KEGG PATHWAY	bta04612	11	85	0.354643	0.46556	ENSBTAG00000051047|ENSBTAG00000009656|ENSBTAG00000003255|ENSBTAG00000045923|ENSBTAG00000025441|ENSBTAG00000002069|ENSBTAG00000048364|ENSBTAG00000008953|ENSBTAG00000012208|ENSBTAG00000007075|ENSBTAG00000012451	http://www.genome.jp/kegg-bin/show_pathway?bta04612/bta:282254%09red/bta:533049%09red/bta:282491%09red/bta:515712%09red/bta:282535%09red/bta:282498%09red/bta:524959%09red/bta:282530%09red/bta:507917%09red/bta:788634%09red/bta:407098%09red
Antifolate resistance	KEGG PATHWAY	bta01523	6	43	0.358484	0.468674	ENSBTAG00000007534|ENSBTAG00000024162|ENSBTAG00000032603|ENSBTAG00000053373|ENSBTAG00000021090|ENSBTAG00000007599	http://www.genome.jp/kegg-bin/show_pathway?bta01523/bta:525303%09red/bta:515333%09red/bta:107131247%09red/bta:281854%09red/bta:617307%09red/bta:281588%09red
Glutathione metabolism	KEGG PATHWAY	bta00480	8	60	0.361639	0.470868	ENSBTAG00000019512|ENSBTAG00000015571|ENSBTAG00000008541|ENSBTAG00000046900|ENSBTAG00000032642|ENSBTAG00000037673|ENSBTAG00000018382|ENSBTAG00000017281	http://www.genome.jp/kegg-bin/show_pathway?bta00480/bta:783879%09red/bta:512468%09red/bta:281179%09red/bta:493719%09red/bta:768055%09red/bta:615582%09red/bta:408006%09red/bta:615950%09red
Systemic lupus erythematosus	KEGG PATHWAY	bta05322	22	182	0.37335	0.483062	ENSBTAG00000012451|ENSBTAG00000053627|ENSBTAG00000016105|ENSBTAG00000032456|ENSBTAG00000001219|ENSBTAG00000048049|ENSBTAG00000054176|ENSBTAG00000050532|ENSBTAG00000031886|ENSBTAG00000048364|ENSBTAG00000039213|ENSBTAG00000011215|ENSBTAG00000007153|ENSBTAG00000017280|ENSBTAG00000040098|ENSBTAG00000021262|ENSBTAG00000032453|ENSBTAG00000050723|ENSBTAG00000009656|ENSBTAG00000045923|ENSBTAG00000018255|…	http://www.genome.jp/kegg-bin/show_pathway?bta05322/bta:282491%09red/bta:614974%09red/bta:617823%09red/bta:618489%09red/bta:513666%09red/bta:100337407%09red/bta:506306%09red/bta:280677%09red/bta:282535%09red/bta:532990%09red/bta:282498%09red/bta:524810%09red/bta:282530%09red/bta:534961%09red/bta:522269%09red/bta:107131556%09red/bta:524770%09red
Arginine biosynthesis	KEGG PATHWAY	bta00220	3	19	0.375221	0.483062	ENSBTAG00000006894|ENSBTAG00000017680|ENSBTAG00000016249	http://www.genome.jp/kegg-bin/show_pathway?bta00220/bta:287024%09red/bta:282876%09red/bta:538004%09red
Basal transcription factors	KEGG PATHWAY	bta03022	6	44	0.376831	0.483062	ENSBTAG00000004257|ENSBTAG00000015333|ENSBTAG00000006212|ENSBTAG00000007270|ENSBTAG00000046757|ENSBTAG00000000895	http://www.genome.jp/kegg-bin/show_pathway?bta03022/bta:507792%09red/bta:518030%09red/bta:538983%09red/bta:100137723%09red/bta:781912%09red/bta:511896%09red
Glucagon signaling pathway	KEGG PATHWAY	bta04922	13	104	0.377061	0.483062	ENSBTAG00000022058|ENSBTAG00000019554|ENSBTAG00000018909|ENSBTAG00000000172|ENSBTAG00000020455|ENSBTAG00000009617|ENSBTAG00000026403|ENSBTAG00000015355|ENSBTAG00000008338|ENSBTAG00000006143|ENSBTAG00000002917|ENSBTAG00000017636|ENSBTAG00000020272	http://www.genome.jp/kegg-bin/show_pathway?bta04922/bta:317697%09red/bta:282356%09red/bta:504219%09red/bta:515338%09red/bta:287026%09red/bta:505453%09red/bta:280991%09red/bta:515732%09red/bta:539570%09red/bta:534129%09red/bta:282304%09red/bta:513105%09red/bta:514066%09red
Renin secretion	KEGG PATHWAY	bta04924	9	72	0.412965	0.526943	ENSBTAG00000004457|ENSBTAG00000013300|ENSBTAG00000010660|ENSBTAG00000008338|ENSBTAG00000013674|ENSBTAG00000020455|ENSBTAG00000005464|ENSBTAG00000045633|ENSBTAG00000047491	http://www.genome.jp/kegg-bin/show_pathway?bta04924/bta:317697%09red/bta:509936%09red/bta:287026%09red/bta:281607%09red/bta:517688%09red/bta:282573%09red/bta:100337204%09red/bta:281749%09red/bta:408015%09red
alpha-Linolenic acid metabolism	KEGG PATHWAY	bta00592	4	29	0.417211	0.530241	ENSBTAG00000015505|ENSBTAG00000018283|ENSBTAG00000021924|ENSBTAG00000014015	http://www.genome.jp/kegg-bin/show_pathway?bta00592/bta:521822%09red/bta:526364%09red/bta:535381%09red/bta:508324%09red
Measles	KEGG PATHWAY	bta05162	18	152	0.422717	0.535107	ENSBTAG00000019820|ENSBTAG00000010923|ENSBTAG00000009496|ENSBTAG00000025441|ENSBTAG00000052901|ENSBTAG00000021523|ENSBTAG00000019302|ENSBTAG00000018984|ENSBTAG00000044023|ENSBTAG00000005812|ENSBTAG00000013784|ENSBTAG00000003147|ENSBTAG00000015150|ENSBTAG00000016345|ENSBTAG00000050313|ENSBTAG00000020904|ENSBTAG00000017636|ENSBTAG00000007599	http://www.genome.jp/kegg-bin/show_pathway?bta05162/bta:282254%09red/bta:537201%09red/bta:504531%09red/bta:538276%09red/bta:518224%09red/bta:104968644%09red/bta:511866%09red/bta:782359%09red/bta:280991%09red/bta:281020%09red/bta:281854%09red/bta:511776%09red/bta:511754%09red/bta:508541%09red/bta:282420%09red/bta:515105%09red/bta:282375%09red/bta:281856%09red
Legionellosis	KEGG PATHWAY	bta05134	7	56	0.436167	0.549949	ENSBTAG00000015150|ENSBTAG00000013956|ENSBTAG00000037778|ENSBTAG00000017804|ENSBTAG00000025441|ENSBTAG00000006017|ENSBTAG00000017280	http://www.genome.jp/kegg-bin/show_pathway?bta05134/bta:282254%09red/bta:280677%09red/bta:526392%09red/bta:281856%09red/bta:617809%09red/bta:615342%09red/bta:613667%09red
Taurine and hypotaurine metabolism	KEGG PATHWAY	bta00430	2	13	0.446924	0.561295	ENSBTAG00000007131|ENSBTAG00000046900	http://www.genome.jp/kegg-bin/show_pathway?bta00430/bta:615582%09red/bta:614548%09red
RNA transport	KEGG PATHWAY	bta03013	19	164	0.453548	0.566326	ENSBTAG00000005898|ENSBTAG00000050902|ENSBTAG00000008388|ENSBTAG00000021896|ENSBTAG00000011571|ENSBTAG00000003665|ENSBTAG00000004965|ENSBTAG00000012881|ENSBTAG00000017825|ENSBTAG00000052491|ENSBTAG00000020739|ENSBTAG00000051706|ENSBTAG00000017321|ENSBTAG00000006611|ENSBTAG00000010289|ENSBTAG00000017633|ENSBTAG00000017939|ENSBTAG00000035615|ENSBTAG00000010613	http://www.genome.jp/kegg-bin/show_pathway?bta03013/bta:784219%09red/bta:511392%09red/bta:524528%09red/bta:507738%09red/bta:518768%09red/bta:512530%09red/bta:616181%09red/bta:100125264%09red/bta:511189%09red/bta:504307%09red/bta:617236%09red/bta:513043%09red/bta:521086%09red/bta:444858%09red/bta:510004%09red/bta:532850%09red/bta:534600%09red/bta:784438%09red/bta:515968%09red
Staphylococcus aureus infection	KEGG PATHWAY	bta05150	9	75	0.456688	0.566326	ENSBTAG00000050723|ENSBTAG00000009656|ENSBTAG00000048049|ENSBTAG00000045923|ENSBTAG00000048364|ENSBTAG00000012451|ENSBTAG00000001219|ENSBTAG00000007153|ENSBTAG00000017280	http://www.genome.jp/kegg-bin/show_pathway?bta05150/bta:280677%09red/bta:282535%09red/bta:282498%09red/bta:524810%09red/bta:282530%09red/bta:534961%09red/bta:282491%09red
Proximal tubule bicarbonate reclamation	KEGG PATHWAY	bta04964	3	22	0.457772	0.566326	ENSBTAG00000004629|ENSBTAG00000017969|ENSBTAG00000002348	http://www.genome.jp/kegg-bin/show_pathway?bta04964/bta:407112%09red/bta:282360%09red/bta:280741%09red
Peroxisome	KEGG PATHWAY	bta04146	10	84	0.458032	0.566326	ENSBTAG00000019708|ENSBTAG00000018283|ENSBTAG00000013219|ENSBTAG00000009698|ENSBTAG00000020551|ENSBTAG00000018986|ENSBTAG00000015241|ENSBTAG00000007946|ENSBTAG00000006894|ENSBTAG00000018321	http://www.genome.jp/kegg-bin/show_pathway?bta04146/bta:515178%09red/bta:282876%09red/bta:509102%09red/bta:531027%09red/bta:511716%09red/bta:282639%09red/bta:526059%09red/bta:506059%09red/bta:536628%09red/bta:508324%09red
Glycosaminoglycan biosynthesis - keratan sulfate	KEGG PATHWAY	bta00533	2	14	0.481131	0.589163	ENSBTAG00000001156|ENSBTAG00000011584	http://www.genome.jp/kegg-bin/show_pathway?bta00533/bta:282351%09red/bta:615978%09red
Non-alcoholic fatty liver disease (NAFLD)	KEGG PATHWAY	bta04932	18	158	0.483179	0.589163	ENSBTAG00000012788|ENSBTAG00000009050|ENSBTAG00000002917|ENSBTAG00000009727|ENSBTAG00000024105|ENSBTAG00000012019|ENSBTAG00000010681|ENSBTAG00000003279|ENSBTAG00000010497|ENSBTAG00000021308|ENSBTAG00000008441|ENSBTAG00000018984|ENSBTAG00000007599|ENSBTAG00000051287|ENSBTAG00000012072|ENSBTAG00000017851|ENSBTAG00000017636|ENSBTAG00000004114	http://www.genome.jp/kegg-bin/show_pathway?bta04932/bta:282199%09red/bta:287027%09red/bta:282081%09red/bta:507554%09red/bta:504219%09red/bta:281854%09red/bta:504531%09red/bta:100300012%09red/bta:404161%09red/bta:507390%09red/bta:280991%09red/bta:507176%09red/bta:407235%09red/bta:407234%09red/bta:512355%09red/bta:538598%09red/bta:338060%09red/bta:514210%09red
Protein export	KEGG PATHWAY	bta03060	3	23	0.48428	0.589163	ENSBTAG00000019508|ENSBTAG00000004398|ENSBTAG00000016562	http://www.genome.jp/kegg-bin/show_pathway?bta03060/bta:101902373%09red/bta:541040%09red/bta:614128%09red
p53 signaling pathway	KEGG PATHWAY	bta04115	9	77	0.485548	0.589163	ENSBTAG00000003111|ENSBTAG00000005812|ENSBTAG00000019302|ENSBTAG00000044023|ENSBTAG00000007111|ENSBTAG00000031252|ENSBTAG00000006385|ENSBTAG00000050313|ENSBTAG00000003033	http://www.genome.jp/kegg-bin/show_pathway?bta04115/bta:526824%09red/bta:506713%09red/bta:504235%09red/bta:524070%09red/bta:281020%09red/bta:511754%09red/bta:782359%09red/bta:515105%09red/bta:504939%09red
Steroid hormone biosynthesis	KEGG PATHWAY	bta00140	8	68	0.485737	0.589163	ENSBTAG00000045498|ENSBTAG00000001299|ENSBTAG00000020789|ENSBTAG00000015086|ENSBTAG00000019516|ENSBTAG00000047039|ENSBTAG00000003234|ENSBTAG00000030882	http://www.genome.jp/kegg-bin/show_pathway?bta00140/bta:508455%09red/bta:529552%09red/bta:515710%09red/bta:618278%09red/bta:281741%09red/bta:509206%09red/bta:531192%09red/bta:282589%09red
N-Glycan biosynthesis	KEGG PATHWAY	bta00510	6	51	0.503602	0.606223	ENSBTAG00000009191|ENSBTAG00000006085|ENSBTAG00000004586|ENSBTAG00000020279|ENSBTAG00000000703|ENSBTAG00000003586	http://www.genome.jp/kegg-bin/show_pathway?bta00510/bta:510682%09red/bta:532645%09red/bta:493992%09red/bta:615007%09red/bta:504346%09red/bta:107132045%09red
Valine, leucine and isoleucine degradation	KEGG PATHWAY	bta00280	6	51	0.503602	0.606223	ENSBTAG00000005766|ENSBTAG00000009725|ENSBTAG00000012937|ENSBTAG00000013825|ENSBTAG00000002049|ENSBTAG00000018283	http://www.genome.jp/kegg-bin/show_pathway?bta00280/bta:505926%09red/bta:532785%09red/bta:512070%09red/bta:338074%09red/bta:104968452%09red/bta:508324%09red
Base excision repair	KEGG PATHWAY	bta03410	4	33	0.507404	0.608504	ENSBTAG00000018689|ENSBTAG00000017189|ENSBTAG00000011083|ENSBTAG00000000837	http://www.genome.jp/kegg-bin/show_pathway?bta03410/bta:286764%09red/bta:613730%09red/bta:281990%09red/bta:514719%09red
Phosphonate and phosphinate metabolism	KEGG PATHWAY	bta00440	1	6	0.518902	0.619962	ENSBTAG00000016107	http://www.genome.jp/kegg-bin/show_pathway?bta00440/bta:526175%09red
Apoptosis - multiple species	KEGG PATHWAY	bta04215	4	34	0.528989	0.629655	ENSBTAG00000050313|ENSBTAG00000019302|ENSBTAG00000024105|ENSBTAG00000015368	http://www.genome.jp/kegg-bin/show_pathway?bta04215/bta:538801%09red/bta:507390%09red/bta:281020%09red/bta:782359%09red
Ascorbate and aldarate metabolism	KEGG PATHWAY	bta00053	3	25	0.535312	0.634813	ENSBTAG00000014521|ENSBTAG00000046155|ENSBTAG00000026748	http://www.genome.jp/kegg-bin/show_pathway?bta00053/bta:286812%09red/bta:280910%09red/bta:281564%09red
Ovarian steroidogenesis	KEGG PATHWAY	bta04913	6	54	0.555219	0.655982	ENSBTAG00000019234|ENSBTAG00000005464|ENSBTAG00000003234|ENSBTAG00000021527|ENSBTAG00000009520|ENSBTAG00000021924	http://www.genome.jp/kegg-bin/show_pathway?bta04913/bta:515710%09red/bta:509936%09red/bta:281848%09red/bta:281601%09red/bta:526364%09red/bta:617566%09red
Toll-like receptor signaling pathway	KEGG PATHWAY	bta04620	12	110	0.557454	0.656191	ENSBTAG00000015150|ENSBTAG00000006378|ENSBTAG00000019828|ENSBTAG00000053649|ENSBTAG00000018984|ENSBTAG00000024450|ENSBTAG00000031020|ENSBTAG00000019574|ENSBTAG00000001609|ENSBTAG00000017636|ENSBTAG00000007599|ENSBTAG00000010312	http://www.genome.jp/kegg-bin/show_pathway?bta04620/bta:504531%09red/bta:286883%09red/bta:512943%09red/bta:532262%09red/bta:280991%09red/bta:327712%09red/bta:281854%09red/bta:510434%09red/bta:519958%09red/bta:504727%09red/bta:327672%09red/bta:281856%09red
Biosynthesis of amino acids	KEGG PATHWAY	bta01230	8	73	0.560155	0.656946	ENSBTAG00000047997|ENSBTAG00000003758|ENSBTAG00000002214|ENSBTAG00000013825|ENSBTAG00000019700|ENSBTAG00000004371|ENSBTAG00000012251|ENSBTAG00000016249	http://www.genome.jp/kegg-bin/show_pathway?bta01230/bta:533481%09red/bta:280682%09red/bta:505926%09red/bta:280869%09red/bta:338471%09red/bta:445425%09red/bta:538004%09red/bta:537688%09red
Folate biosynthesis	KEGG PATHWAY	bta00790	4	37	0.590756	0.690298	ENSBTAG00000020792|ENSBTAG00000004171|ENSBTAG00000026768|ENSBTAG00000007534	http://www.genome.jp/kegg-bin/show_pathway?bta00790/bta:100336620%09red/bta:525303%09red/bta:535194%09red/bta:280707%09red
Mineral absorption	KEGG PATHWAY	bta04978	5	47	0.597696	0.692871	ENSBTAG00000047416|ENSBTAG00000004629|ENSBTAG00000045695|ENSBTAG00000016414|ENSBTAG00000030507	http://www.genome.jp/kegg-bin/show_pathway?bta04978/bta:407112%09red/bta:100337416%09red/bta:783993%09red/bta:533656%09red/bta:510736%09red
Drug metabolism - other enzymes	KEGG PATHWAY	bta00983	8	76	0.60249	0.692871	ENSBTAG00000013727|ENSBTAG00000001325|ENSBTAG00000011616|ENSBTAG00000021887|ENSBTAG00000008541|ENSBTAG00000031358|ENSBTAG00000032642|ENSBTAG00000037673	http://www.genome.jp/kegg-bin/show_pathway?bta00983/bta:511206%09red/bta:783879%09red/bta:493719%09red/bta:509241%09red/bta:504557%09red/bta:768055%09red/bta:281568%09red/bta:281124%09red
Thiamine metabolism	KEGG PATHWAY	bta00730	2	18	0.60398	0.692871	ENSBTAG00000016854|ENSBTAG00000017411	http://www.genome.jp/kegg-bin/show_pathway?bta00730/bta:613448%09red/bta:511269%09red
Butanoate metabolism	KEGG PATHWAY	bta00650	3	28	0.606135	0.692871	ENSBTAG00000001417|ENSBTAG00000021902|ENSBTAG00000002049	http://www.genome.jp/kegg-bin/show_pathway?bta00650/bta:532785%09red/bta:532724%09red/bta:282576%09red
Collecting duct acid secretion	KEGG PATHWAY	bta04966	3	28	0.606135	0.692871	ENSBTAG00000049547|ENSBTAG00000021092|ENSBTAG00000006775	http://www.genome.jp/kegg-bin/show_pathway?bta04966/bta:511839%09red/bta:100337431%09red
Vitamin B6 metabolism	KEGG PATHWAY	bta00750	1	8	0.609672	0.692871	ENSBTAG00000009725	http://www.genome.jp/kegg-bin/show_pathway?bta00750/bta:338074%09red
Pyruvate metabolism	KEGG PATHWAY	bta00620	4	38	0.610251	0.692871	ENSBTAG00000019700|ENSBTAG00000022058|ENSBTAG00000010709|ENSBTAG00000006779	http://www.genome.jp/kegg-bin/show_pathway?bta00620/bta:515338%09red/bta:338471%09red/bta:512723%09red/bta:510284%09red
Metabolism of xenobiotics by cytochrome P450	KEGG PATHWAY	bta00980	7	67	0.610335	0.692871	ENSBTAG00000023419|ENSBTAG00000015086|ENSBTAG00000008541|ENSBTAG00000032642|ENSBTAG00000037673|ENSBTAG00000021113|ENSBTAG00000013337	http://www.genome.jp/kegg-bin/show_pathway?bta00980/bta:783879%09red/bta:533560%09red/bta:493719%09red/bta:768055%09red/bta:281617%09red/bta:282589%09red/bta:617564%09red
Pertussis	KEGG PATHWAY	bta05133	8	77	0.616134	0.696975	ENSBTAG00000016267|ENSBTAG00000015150|ENSBTAG00000015910|ENSBTAG00000006894|ENSBTAG00000019574|ENSBTAG00000007153|ENSBTAG00000017280|ENSBTAG00000010312	http://www.genome.jp/kegg-bin/show_pathway?bta05133/bta:282876%09red/bta:281035%09red/bta:280677%09red/bta:281856%09red/bta:534961%09red/bta:327672%09red/bta:512943%09red/bta:281876%09red
Cytokine-cytokine receptor interaction	KEGG PATHWAY	bta04060	34	323	0.626462	0.706153	ENSBTAG00000012771|ENSBTAG00000017745|ENSBTAG00000019404|ENSBTAG00000031998|ENSBTAG00000025035|ENSBTAG00000005704|ENSBTAG00000011909|ENSBTAG00000005273|ENSBTAG00000016345|ENSBTAG00000007446|ENSBTAG00000020674|ENSBTAG00000014496|ENSBTAG00000053451|ENSBTAG00000005111|ENSBTAG00000011563|ENSBTAG00000033107|ENSBTAG00000006343|ENSBTAG00000025402|ENSBTAG00000050691|ENSBTAG00000015150|ENSBTAG00000012899|…	http://www.genome.jp/kegg-bin/show_pathway?bta04060/bta:281422%09red/bta:509418%09red/bta:514803%09red/bta:615037%09red/bta:515640%09red/bta:407098%09red/bta:529792%09red/bta:514889%09red/bta:100296238%09red/bta:282131%09red/bta:504507%09red/bta:327712%09red/bta:281856%09red/bta:281350%09red/bta:404154%09red/bta:529757%09red/bta:614982%09red/bta:514720%09red/bta:515700%09red/bta:522114%09red/bta:…
Steroid biosynthesis	KEGG PATHWAY	bta00100	2	19	0.631026	0.708794	ENSBTAG00000002765|ENSBTAG00000009287	http://www.genome.jp/kegg-bin/show_pathway?bta00100/bta:515569%09red/bta:540080%09red
Porphyrin and chlorophyll metabolism	KEGG PATHWAY	bta00860	4	40	0.647474	0.722182	ENSBTAG00000047416|ENSBTAG00000015294|ENSBTAG00000045593|ENSBTAG00000048335	http://www.genome.jp/kegg-bin/show_pathway?bta00860/bta:100300732%09red/bta:511440%09red/bta:510736%09red
Carbohydrate digestion and absorption	KEGG PATHWAY	bta04973	4	40	0.647474	0.722182	ENSBTAG00000018984|ENSBTAG00000046152|ENSBTAG00000012380|ENSBTAG00000017636	http://www.genome.jp/kegg-bin/show_pathway?bta04973/bta:100336421%09red/bta:504531%09red/bta:280991%09red/bta:280817%09red
Amyotrophic lateral sclerosis (ALS)	KEGG PATHWAY	bta05014	5	51	0.664098	0.738143	ENSBTAG00000019574|ENSBTAG00000005800|ENSBTAG00000001609|ENSBTAG00000019302|ENSBTAG00000004775	http://www.genome.jp/kegg-bin/show_pathway?bta05014/bta:286883%09red/bta:512943%09red/bta:529618%09red/bta:281020%09red/bta:614283%09red
Ether lipid metabolism	KEGG PATHWAY	bta00565	5	52	0.67953	0.750484	ENSBTAG00000004574|ENSBTAG00000014232|ENSBTAG00000013165|ENSBTAG00000021924|ENSBTAG00000014015	http://www.genome.jp/kegg-bin/show_pathway?bta00565/bta:532663%09red/bta:513295%09red/bta:526364%09red/bta:535381%09red/bta:281566%09red
Other types of O-glycan biosynthesis	KEGG PATHWAY	bta00514	2	21	0.680746	0.750484	ENSBTAG00000000703|ENSBTAG00000020481	http://www.genome.jp/kegg-bin/show_pathway?bta00514/bta:493992%09red/bta:507299%09red
Fatty acid degradation	KEGG PATHWAY	bta00071	4	42	0.682258	0.750484	ENSBTAG00000019708|ENSBTAG00000018986|ENSBTAG00000018283|ENSBTAG00000002049	http://www.genome.jp/kegg-bin/show_pathway?bta00071/bta:532785%09red/bta:506059%09red/bta:536628%09red/bta:508324%09red
Drug metabolism - cytochrome P450	KEGG PATHWAY	bta00982	6	63	0.692571	0.75921	ENSBTAG00000009725|ENSBTAG00000008541|ENSBTAG00000032642|ENSBTAG00000037673|ENSBTAG00000016206|ENSBTAG00000021113	http://www.genome.jp/kegg-bin/show_pathway?bta00982/bta:783879%09red/bta:493719%09red/bta:281293%09red/bta:768055%09red/bta:281617%09red/bta:338074%09red
Carbon metabolism	KEGG PATHWAY	bta01200	11	113	0.696477	0.760877	ENSBTAG00000047997|ENSBTAG00000003758|ENSBTAG00000019554|ENSBTAG00000019700|ENSBTAG00000006463|ENSBTAG00000012380|ENSBTAG00000004371|ENSBTAG00000047103|ENSBTAG00000010709|ENSBTAG00000046155|ENSBTAG00000019512	http://www.genome.jp/kegg-bin/show_pathway?bta01200/bta:281179%09red/bta:280682%09red/bta:338471%09red/bta:445425%09red/bta:100297815%09red/bta:280817%09red/bta:506888%09red/bta:512723%09red/bta:280910%09red/bta:537688%09red/bta:514066%09red
Viral protein interaction with cytokine and cytokine receptor	KEGG PATHWAY	bta04061	9	95	0.715342	0.778819	ENSBTAG00000012771|ENSBTAG00000014496|ENSBTAG00000017745|ENSBTAG00000037778|ENSBTAG00000053649|ENSBTAG00000019404|ENSBTAG00000031348|ENSBTAG00000016345|ENSBTAG00000009357	http://www.genome.jp/kegg-bin/show_pathway?bta04061/bta:522155%09red/bta:767864%09red/bta:104968644%09red/bta:327712%09red/bta:509418%09red/bta:530951%09red/bta:613667%09red/bta:519716%09red/bta:508292%09red
Chemical carcinogenesis	KEGG PATHWAY	bta05204	7	77	0.739925	0.802844	ENSBTAG00000023419|ENSBTAG00000015086|ENSBTAG00000008541|ENSBTAG00000032642|ENSBTAG00000037673|ENSBTAG00000036101|ENSBTAG00000021113	http://www.genome.jp/kegg-bin/show_pathway?bta05204/bta:783879%09red/bta:533560%09red/bta:493719%09red/bta:768055%09red/bta:281617%09red/bta:282589%09red/bta:528582%09red
RNA degradation	KEGG PATHWAY	bta03018	7	79	0.761801	0.823778	ENSBTAG00000002590|ENSBTAG00000018097|ENSBTAG00000050902|ENSBTAG00000004521|ENSBTAG00000014900|ENSBTAG00000052491|ENSBTAG00000001612	http://www.genome.jp/kegg-bin/show_pathway?bta03018/bta:527305%09red/bta:509920%09red/bta:535340%09red/bta:524155%09red/bta:535447%09red/bta:521086%09red/bta:784438%09red
Malaria	KEGG PATHWAY	bta05144	5	59	0.77396	0.834099	ENSBTAG00000015150|ENSBTAG00000014863|ENSBTAG00000014357|ENSBTAG00000047495|ENSBTAG00000012029	http://www.genome.jp/kegg-bin/show_pathway?bta05144/bta:407181%09red/bta:511435%09red/bta:444863%09red/bta:281856%09red/bta:615785%09red
Glycosylphosphatidylinositol (GPI)-anchor biosynthesis	KEGG PATHWAY	bta00563	2	26	0.781235	0.839105	ENSBTAG00000007646|ENSBTAG00000011620	http://www.genome.jp/kegg-bin/show_pathway?bta00563/bta:100139601%09red/bta:535138%09red
Primary bile acid biosynthesis	KEGG PATHWAY	bta00120	1	17	0.847687	0.907423	ENSBTAG00000001299	http://www.genome.jp/kegg-bin/show_pathway?bta00120/bta:529552%09red
One carbon pool by folate	KEGG PATHWAY	bta00670	1	18	0.862811	0.920524	ENSBTAG00000012251	http://www.genome.jp/kegg-bin/show_pathway?bta00670/bta:280869%09red
Ribosome biogenesis in eukaryotes	KEGG PATHWAY	bta03008	6	81	0.873766	0.929105	ENSBTAG00000013045|ENSBTAG00000013784|ENSBTAG00000020739|ENSBTAG00000013821|ENSBTAG00000020366|ENSBTAG00000016747	http://www.genome.jp/kegg-bin/show_pathway?bta03008/bta:515001%09red/bta:516289%09red/bta:525619%09red/bta:618429%09red/bta:282420%09red/bta:513043%09red
Herpes simplex virus 1 infection	KEGG PATHWAY	bta05168	37	405	0.882834	0.935628	ENSBTAG00000054744|ENSBTAG00000020445|ENSBTAG00000008441|ENSBTAG00000012451|ENSBTAG00000012208|ENSBTAG00000052654|ENSBTAG00000016257|ENSBTAG00000011904|ENSBTAG00000007599|ENSBTAG00000006572|ENSBTAG00000008938|ENSBTAG00000007075|ENSBTAG00000053752|ENSBTAG00000053414|ENSBTAG00000052906|ENSBTAG00000000803|ENSBTAG00000018984|ENSBTAG00000048364|ENSBTAG00000003147|ENSBTAG00000005584|ENSBTAG00000002069|…	http://www.genome.jp/kegg-bin/show_pathway?bta05168/bta:515712%09red/bta:281020%09red/bta:768054%09red/bta:512355%09red/bta:507917%09red/bta:520104%09red/bta:788634%09red/bta:100124497%09red/bta:537103%09red/bta:505067%09red/bta:509905%09red/bta:514889%09red/bta:535742%09red/bta:525559%09red/bta:519958%09red/bta:512908%09red/bta:100138479%09red/bta:524959%09red/bta:327712%09red/bta:281854%09red/b…
Terpenoid backbone biosynthesis	KEGG PATHWAY	bta00900	1	21	0.899756	0.950056	ENSBTAG00000005897	http://www.genome.jp/kegg-bin/show_pathway?bta00900/bta:327686%09red
Linoleic acid metabolism	KEGG PATHWAY	bta00591	2	36	0.902404	0.950056	ENSBTAG00000021924|ENSBTAG00000014015	http://www.genome.jp/kegg-bin/show_pathway?bta00591/bta:526364%09red/bta:535381%09red
Retinol metabolism	KEGG PATHWAY	bta00830	4	64	0.915707	0.95774	ENSBTAG00000026356|ENSBTAG00000009725|ENSBTAG00000017167|ENSBTAG00000015849	http://www.genome.jp/kegg-bin/show_pathway?bta00830/bta:338074%09red/bta:281285%09red/bta:282609%09red/bta:785567%09red
Glycolysis / Gluconeogenesis	KEGG PATHWAY	bta00010	4	64	0.915707	0.95774	ENSBTAG00000021113|ENSBTAG00000019554|ENSBTAG00000010709|ENSBTAG00000012380	http://www.genome.jp/kegg-bin/show_pathway?bta00010/bta:281617%09red/bta:512723%09red/bta:514066%09red/bta:280817%09red
RIG-I-like receptor signaling pathway	KEGG PATHWAY	bta04622	7	102	0.92472	0.964005	ENSBTAG00000015150|ENSBTAG00000040569|ENSBTAG00000006378|ENSBTAG00000004600|ENSBTAG00000010497|ENSBTAG00000019574|ENSBTAG00000007599	http://www.genome.jp/kegg-bin/show_pathway?bta04622/bta:539145%09red/bta:512943%09red/bta:539974%09red/bta:281856%09red/bta:281854%09red/bta:512355%09red/bta:504727%09red
Arachidonic acid metabolism	KEGG PATHWAY	bta00590	5	83	0.944774	0.979891	ENSBTAG00000015074|ENSBTAG00000046900|ENSBTAG00000015241|ENSBTAG00000021924|ENSBTAG00000014015	http://www.genome.jp/kegg-bin/show_pathway?bta00590/bta:615582%09red/bta:526364%09red/bta:535381%09red/bta:511716%09red/bta:286858%09red
Glycine, serine and threonine metabolism	KEGG PATHWAY	bta00260	2	43	0.946102	0.979891	ENSBTAG00000007946|ENSBTAG00000016206	http://www.genome.jp/kegg-bin/show_pathway?bta00260/bta:509102%09red/bta:281293%09red
Spliceosome	KEGG PATHWAY	bta03040	9	133	0.949918	0.98066	ENSBTAG00000004521|ENSBTAG00000011571|ENSBTAG00000025441|ENSBTAG00000008388|ENSBTAG00000011311|ENSBTAG00000018498|ENSBTAG00000021262|ENSBTAG00000005289|ENSBTAG00000005584	http://www.genome.jp/kegg-bin/show_pathway?bta03040/bta:617519%09red/bta:282254%09red/bta:507738%09red/bta:617823%09red/bta:509920%09red/bta:525110%09red/bta:534894%09red/bta:534600%09red/bta:509905%09red
RNA polymerase	KEGG PATHWAY	bta03020	1	29	0.956586	0.984358	ENSBTAG00000014166	http://www.genome.jp/kegg-bin/show_pathway?bta03020/bta:282342%09red
Glyoxylate and dicarboxylate metabolism	KEGG PATHWAY	bta00630	1	30	0.960899	0.985616	ENSBTAG00000004371	http://www.genome.jp/kegg-bin/show_pathway?bta00630/bta:280682%09red
Oxidative phosphorylation	KEGG PATHWAY	bta00190	9	140	0.965652	0.987317	ENSBTAG00000012788|ENSBTAG00000012117|ENSBTAG00000051287|ENSBTAG00000048335|ENSBTAG00000010957|ENSBTAG00000021092|ENSBTAG00000003279|ENSBTAG00000012072|ENSBTAG00000015294	http://www.genome.jp/kegg-bin/show_pathway?bta00190/bta:282199%09red/bta:287027%09red/bta:511440%09red/bta:404161%09red/bta:511839%09red/bta:327687%09red/bta:534183%09red/bta:338060%09red
Propanoate metabolism	KEGG PATHWAY	bta00640	1	33	0.971432	0.990054	ENSBTAG00000022058	http://www.genome.jp/kegg-bin/show_pathway?bta00640/bta:515338%09red
Cytosolic DNA-sensing pathway	KEGG PATHWAY	bta04623	3	67	0.974834	0.990357	ENSBTAG00000006378|ENSBTAG00000007599|ENSBTAG00000053649	http://www.genome.jp/kegg-bin/show_pathway?bta04623/bta:504727%09red/bta:327712%09red/bta:281854%09red
Alzheimer disease	KEGG PATHWAY	bta05010	11	180	0.985597	0.997166	ENSBTAG00000012788|ENSBTAG00000010660|ENSBTAG00000008338|ENSBTAG00000020455|ENSBTAG00000003279|ENSBTAG00000017512|ENSBTAG00000047491|ENSBTAG00000051287|ENSBTAG00000012072|ENSBTAG00000025642|ENSBTAG00000010312	http://www.genome.jp/kegg-bin/show_pathway?bta05010/bta:317697%09red/bta:287027%09red/bta:539899%09red/bta:287026%09red/bta:282199%09red/bta:404161%09red/bta:327672%09red/bta:281296%09red/bta:100337204%09red/bta:338060%09red/bta:408015%09red
Ribosome	KEGG PATHWAY	bta03010	9	158	0.987788	0.997166	ENSBTAG00000006767|ENSBTAG00000008241|ENSBTAG00000049833|ENSBTAG00000054384|ENSBTAG00000000103|ENSBTAG00000009757|ENSBTAG00000007454|ENSBTAG00000012594|ENSBTAG00000006487	http://www.genome.jp/kegg-bin/show_pathway?bta03010/bta:516063%09red/bta:533892%09red/bta:512469%09red/bta:617901%09red/bta:100297075%09red/bta:286790%09red/bta:508825%09red/bta:615431%09red/bta:281898%09red
Proteasome	KEGG PATHWAY	bta03050	1	46	0.992671	0.997182	ENSBTAG00000002045	http://www.genome.jp/kegg-bin/show_pathway?bta03050/bta:513525%09red
Fat digestion and absorption	KEGG PATHWAY	bta04975	1	48	0.994056	0.997182	ENSBTAG00000026356	http://www.genome.jp/kegg-bin/show_pathway?bta04975/bta:282609%09red
Olfactory transduction	KEGG PATHWAY	bta04740	13	1161	1	1	ENSBTAG00000000005|ENSBTAG00000047223|ENSBTAG00000052413|ENSBTAG00000054851|ENSBTAG00000038249|ENSBTAG00000050208|ENSBTAG00000005832|ENSBTAG00000018404|ENSBTAG00000050367|ENSBTAG00000026963|ENSBTAG00000002125|ENSBTAG00000008419|ENSBTAG00000050543	http://www.genome.jp/kegg-bin/show_pathway?bta04740/bta:282004%09red/bta:506162%09red/bta:507721%09red/bta:281971%09red/bta:526621%09red/bta:282682%09red/bta:100300844%09red/bta:521914%09red/bta:282136%09red/bta:281940%09red/bta:100124520%09red
--------------------
#Term	Database	ID	Input number	Background number	P-Value	Corrected P-Value	Input	Hyperlink
--------------------
#Term	Database	ID	Input number	Background number	P-Value	Corrected P-Value	Input	Hyperlink
--------------------

## Sheet: DMPG
##Databases: KEGG PATHWAY
##Statistical test method: hypergeometric test / Fisher's exact test
##FDR correction method: Benjamini and Hochberg
#Term	Database	ID	Input number	Background number	P-Value	Corrected P-Value	Input	Hyperlink
Dopaminergic synapse	KEGG PATHWAY	bta04728	14	132	5.81416e-06	0.00162796	ENSBTAG00000051877|ENSBTAG00000018317|ENSBTAG00000052413|ENSBTAG00000010660|ENSBTAG00000008338|ENSBTAG00000018909|ENSBTAG00000013245|ENSBTAG00000026768|ENSBTAG00000019516|ENSBTAG00000037616|ENSBTAG00000016206|ENSBTAG00000019574|ENSBTAG00000017636|ENSBTAG00000020133	http://www.genome.jp/kegg-bin/show_pathway?bta04728/bta:520743%09red/bta:287026%09red/bta:280707%09red/bta:524361%09red/bta:618278%09red/bta:281293%09red/bta:533527%09red/bta:508045%09red/bta:512943%09red/bta:281879%09red/bta:100124520%09red/bta:280991%09red/bta:534129%09red/bta:408015%09red
Calcium signaling pathway	KEGG PATHWAY	bta04020	16	203	4.02955e-05	0.00564136	ENSBTAG00000015775|ENSBTAG00000016097|ENSBTAG00000010660|ENSBTAG00000008338|ENSBTAG00000049810|ENSBTAG00000048049|ENSBTAG00000013245|ENSBTAG00000046037|ENSBTAG00000021717|ENSBTAG00000000520|ENSBTAG00000015355|ENSBTAG00000012079|ENSBTAG00000052413|ENSBTAG00000006999|ENSBTAG00000007169|ENSBTAG00000020133	http://www.genome.jp/kegg-bin/show_pathway?bta04020/bta:514898%09red/bta:287026%09red/bta:100139857%09red/bta:504353%09red/bta:533527%09red/bta:282178%09red/bta:281879%09red/bta:509779%09red/bta:524810%09red/bta:515732%09red/bta:518025%09red/bta:100300510%09red/bta:282479%09red/bta:100124520%09red/bta:538896%09red/bta:408015%09red
Oxytocin signaling pathway	KEGG PATHWAY	bta04921	13	152	9.78463e-05	0.00913232	ENSBTAG00000011772|ENSBTAG00000016097|ENSBTAG00000020569|ENSBTAG00000010660|ENSBTAG00000008338|ENSBTAG00000006999|ENSBTAG00000013245|ENSBTAG00000012079|ENSBTAG00000037616|ENSBTAG00000026199|ENSBTAG00000054931|ENSBTAG00000020061|ENSBTAG00000020133	http://www.genome.jp/kegg-bin/show_pathway?bta04921/bta:520743%09red/bta:287026%09red/bta:100139857%09red/bta:519331%09red/bta:509779%09red/bta:533527%09red/bta:107131237%09red/bta:538479%09red/bta:281879%09red/bta:280979%09red/bta:518025%09red/bta:282608%09red/bta:408015%09red
Chagas disease (American trypanosomiasis)	KEGG PATHWAY	bta05142	11	116	0.000144099	0.010087	ENSBTAG00000051877|ENSBTAG00000012899|ENSBTAG00000021717|ENSBTAG00000008338|ENSBTAG00000049810|ENSBTAG00000052413|ENSBTAG00000018317|ENSBTAG00000019574|ENSBTAG00000007153|ENSBTAG00000017636|ENSBTAG00000006268	http://www.genome.jp/kegg-bin/show_pathway?bta05142/bta:287026%09red/bta:281855%09red/bta:514889%09red/bta:524361%09red/bta:512943%09red/bta:508045%09red/bta:280991%09red/bta:100300510%09red/bta:534961%09red/bta:538896%09red/bta:100124520%09red
cGMP-PKG signaling pathway	KEGG PATHWAY	bta04022	13	169	0.00025946	0.0145298	ENSBTAG00000016097|ENSBTAG00000010660|ENSBTAG00000008338|ENSBTAG00000018909|ENSBTAG00000013245|ENSBTAG00000046037|ENSBTAG00000021717|ENSBTAG00000000520|ENSBTAG00000012079|ENSBTAG00000006535|ENSBTAG00000013003|ENSBTAG00000017636|ENSBTAG00000020133	http://www.genome.jp/kegg-bin/show_pathway?bta04022/bta:280829%09red/bta:287026%09red/bta:504353%09red/bta:533527%09red/bta:281879%09red/bta:509779%09red/bta:280991%09red/bta:518025%09red/bta:282479%09red/bta:534129%09red/bta:538896%09red/bta:514607%09red/bta:408015%09red
Tight junction	KEGG PATHWAY	bta04530	13	178	0.000413384	0.0164422	ENSBTAG00000011767|ENSBTAG00000051877|ENSBTAG00000005412|ENSBTAG00000003418|ENSBTAG00000005557|ENSBTAG00000003176|ENSBTAG00000002029|ENSBTAG00000018317|ENSBTAG00000022020|ENSBTAG00000011215|ENSBTAG00000026199|ENSBTAG00000011291|ENSBTAG00000004131	http://www.genome.jp/kegg-bin/show_pathway?bta04530/bta:515181%09red/bta:540426%09red/bta:509882%09red/bta:513412%09red/bta:524361%09red/bta:522269%09red/bta:510003%09red/bta:280979%09red/bta:508045%09red/bta:511594%09red/bta:528109%09red/bta:617453%09red/bta:504856%09red
Cholinergic synapse	KEGG PATHWAY	bta04725	10	114	0.000506799	0.0164422	ENSBTAG00000015775|ENSBTAG00000016097|ENSBTAG00000018909|ENSBTAG00000008338|ENSBTAG00000013245|ENSBTAG00000020061|ENSBTAG00000037616|ENSBTAG00000014990|ENSBTAG00000017636|ENSBTAG00000010660	http://www.genome.jp/kegg-bin/show_pathway?bta04725/bta:520743%09red/bta:287026%09red/bta:785833%09red/bta:282178%09red/bta:538479%09red/bta:281879%09red/bta:509779%09red/bta:280991%09red/bta:534129%09red/bta:408015%09red
Wnt signaling pathway	KEGG PATHWAY	bta04310	12	161	0.000575432	0.0164422	ENSBTAG00000020644|ENSBTAG00000014758|ENSBTAG00000020133|ENSBTAG00000008338|ENSBTAG00000021885|ENSBTAG00000018112|ENSBTAG00000026403|ENSBTAG00000039285|ENSBTAG00000047440|ENSBTAG00000013784|ENSBTAG00000052989|ENSBTAG00000013598	http://www.genome.jp/kegg-bin/show_pathway?bta04310/bta:287026%09red/bta:540179%09red/bta:616913%09red/bta:533527%09red/bta:533672%09red/bta:536121%09red/bta:515972%09red/bta:100138998%09red/bta:517783%09red/bta:282420%09red/bta:505453%09red
Aldosterone synthesis and secretion	KEGG PATHWAY	bta04925	9	96	0.000615088	0.0164422	ENSBTAG00000012789|ENSBTAG00000038321|ENSBTAG00000010660|ENSBTAG00000008338|ENSBTAG00000013245|ENSBTAG00000013942|ENSBTAG00000000520|ENSBTAG00000016097|ENSBTAG00000018909	http://www.genome.jp/kegg-bin/show_pathway?bta04925/bta:523665%09red/bta:287026%09red/bta:504353%09red/bta:533270%09red/bta:281879%09red/bta:509779%09red/bta:286879%09red/bta:534129%09red/bta:408015%09red
Oocyte meiosis	KEGG PATHWAY	bta04114	10	119	0.000691304	0.0164422	ENSBTAG00000051877|ENSBTAG00000031134|ENSBTAG00000024874|ENSBTAG00000020133|ENSBTAG00000013245|ENSBTAG00000013275|ENSBTAG00000021741|ENSBTAG00000017639|ENSBTAG00000013003|ENSBTAG00000019574	http://www.genome.jp/kegg-bin/show_pathway?bta04114/bta:337870%09red/bta:511190%09red/bta:524361%09red/bta:282126%09red/bta:533527%09red/bta:512943%09red/bta:281879%09red/bta:506605%09red/bta:280829%09red/bta:517953%09red
MAPK signaling pathway	KEGG PATHWAY	bta04010	17	292	0.000699512	0.0164422	ENSBTAG00000020257|ENSBTAG00000030179|ENSBTAG00000016097|ENSBTAG00000020569|ENSBTAG00000010660|ENSBTAG00000025442|ENSBTAG00000043959|ENSBTAG00000021741|ENSBTAG00000017639|ENSBTAG00000013003|ENSBTAG00000054931|ENSBTAG00000008319|ENSBTAG00000019574|ENSBTAG00000007446|ENSBTAG00000017636|ENSBTAG00000006268|ENSBTAG00000020133	http://www.genome.jp/kegg-bin/show_pathway?bta04010/bta:540190%09red/bta:281350%09red/bta:282608%09red/bta:511190%09red/bta:517953%09red/bta:519331%09red/bta:615850%09red/bta:533527%09red/bta:509779%09red/bta:512943%09red/bta:618893%09red/bta:280991%09red/bta:281855%09red/bta:280829%09red/bta:613787%09red/bta:614306%09red/bta:408015%09red
Protein processing in endoplasmic reticulum	KEGG PATHWAY	bta04141	12	165	0.000704668	0.0164422	ENSBTAG00000017196|ENSBTAG00000015692|ENSBTAG00000009191|ENSBTAG00000025442|ENSBTAG00000003757|ENSBTAG00000020547|ENSBTAG00000019508|ENSBTAG00000050652|ENSBTAG00000047699|ENSBTAG00000021843|ENSBTAG00000046671|ENSBTAG00000007152	http://www.genome.jp/kegg-bin/show_pathway?bta04141/bta:540190%09red/bta:767874%09red/bta:281803%09red/bta:504832%09red/bta:360006%09red/bta:100298456%09red/bta:100300295%09red/bta:533949%09red/bta:506096%09red/bta:615007%09red/bta:539529%09red/bta:614128%09red
Adrenergic signaling in cardiomyocytes	KEGG PATHWAY	bta04261	11	150	0.00108911	0.0234577	ENSBTAG00000051877|ENSBTAG00000016097|ENSBTAG00000020569|ENSBTAG00000018909|ENSBTAG00000008338|ENSBTAG00000018317|ENSBTAG00000000520|ENSBTAG00000054931|ENSBTAG00000019574|ENSBTAG00000017636|ENSBTAG00000010660	http://www.genome.jp/kegg-bin/show_pathway?bta04261/bta:519331%09red/bta:287026%09red/bta:282608%09red/bta:524361%09red/bta:504353%09red/bta:512943%09red/bta:509779%09red/bta:508045%09red/bta:280991%09red/bta:534129%09red/bta:408015%09red
Retrograde endocannabinoid signaling	KEGG PATHWAY	bta04723	11	152	0.00120383	0.0240766	ENSBTAG00000016097|ENSBTAG00000010660|ENSBTAG00000008338|ENSBTAG00000052537|ENSBTAG00000013245|ENSBTAG00000013942|ENSBTAG00000013422|ENSBTAG00000013002|ENSBTAG00000037616|ENSBTAG00000019574|ENSBTAG00000018248	http://www.genome.jp/kegg-bin/show_pathway?bta04723/bta:520743%09red/bta:287026%09red/bta:527180%09red/bta:509779%09red/bta:512943%09red/bta:281879%09red/bta:505290%09red/bta:529593%09red/bta:523665%09red/bta:327717%09red/bta:408015%09red
Progesterone-mediated oocyte maturation	KEGG PATHWAY	bta04914	8	88	0.00146468	0.0265066	ENSBTAG00000024874|ENSBTAG00000013275|ENSBTAG00000021741|ENSBTAG00000017639|ENSBTAG00000013003|ENSBTAG00000047699|ENSBTAG00000019574|ENSBTAG00000017636	http://www.genome.jp/kegg-bin/show_pathway?bta04914/bta:337870%09red/bta:767874%09red/bta:511190%09red/bta:512943%09red/bta:506605%09red/bta:280829%09red/bta:280991%09red/bta:517953%09red
Adherens junction	KEGG PATHWAY	bta04520	7	69	0.00160933	0.0265066	ENSBTAG00000005557|ENSBTAG00000026403|ENSBTAG00000013784|ENSBTAG00000002411|ENSBTAG00000011215|ENSBTAG00000026199|ENSBTAG00000024015	http://www.genome.jp/kegg-bin/show_pathway?bta04520/bta:515187%09red/bta:536092%09red/bta:522269%09red/bta:280979%09red/bta:282420%09red/bta:505453%09red/bta:504856%09red
Long-term potentiation	KEGG PATHWAY	bta04720	7	69	0.00160933	0.0265066	ENSBTAG00000013245|ENSBTAG00000020133|ENSBTAG00000008338|ENSBTAG00000026403|ENSBTAG00000021741|ENSBTAG00000017639|ENSBTAG00000010660	http://www.genome.jp/kegg-bin/show_pathway?bta04720/bta:287026%09red/bta:511190%09red/bta:533527%09red/bta:281879%09red/bta:517953%09red/bta:505453%09red/bta:408015%09red
Leukocyte transendothelial migration	KEGG PATHWAY	bta04670	9	113	0.0017854	0.0277729	ENSBTAG00000022020|ENSBTAG00000003418|ENSBTAG00000005557|ENSBTAG00000026199|ENSBTAG00000015543|ENSBTAG00000002411|ENSBTAG00000011215|ENSBTAG00000003176|ENSBTAG00000019574	http://www.genome.jp/kegg-bin/show_pathway?bta04670/bta:540426%09red/bta:617453%09red/bta:515187%09red/bta:513412%09red/bta:540310%09red/bta:522269%09red/bta:280979%09red/bta:512943%09red/bta:504856%09red
Rap1 signaling pathway	KEGG PATHWAY	bta04015	13	216	0.00217448	0.032045	ENSBTAG00000012789|ENSBTAG00000004194|ENSBTAG00000008338|ENSBTAG00000049810|ENSBTAG00000005557|ENSBTAG00000043959|ENSBTAG00000009293|ENSBTAG00000013003|ENSBTAG00000002411|ENSBTAG00000026199|ENSBTAG00000019574|ENSBTAG00000007446|ENSBTAG00000017636	http://www.genome.jp/kegg-bin/show_pathway?bta04015/bta:281350%09red/bta:287026%09red/bta:513723%09red/bta:515187%09red/bta:533270%09red/bta:512943%09red/bta:280979%09red/bta:506201%09red/bta:280991%09red/bta:100300510%09red/bta:280829%09red/bta:613787%09red/bta:504856%09red
Arrhythmogenic right ventricular cardiomyopathy (ARVC)	KEGG PATHWAY	bta05412	7	76	0.00267209	0.0374093	ENSBTAG00000016097|ENSBTAG00000020569|ENSBTAG00000010660|ENSBTAG00000022314|ENSBTAG00000026199|ENSBTAG00000054931|ENSBTAG00000021923	http://www.genome.jp/kegg-bin/show_pathway?bta05412/bta:519331%09red/bta:508151%09red/bta:280979%09red/bta:509779%09red/bta:399681%09red/bta:282608%09red/bta:408015%09red
AMPK signaling pathway	KEGG PATHWAY	bta04152	9	123	0.0030514	0.0406854	ENSBTAG00000051877|ENSBTAG00000038321|ENSBTAG00000018909|ENSBTAG00000001333|ENSBTAG00000018317|ENSBTAG00000013003|ENSBTAG00000006752|ENSBTAG00000017636|ENSBTAG00000006535	http://www.genome.jp/kegg-bin/show_pathway?bta04152/bta:280829%09red/bta:524361%09red/bta:286879%09red/bta:534928%09red/bta:508045%09red/bta:280991%09red/bta:281993%09red/bta:534129%09red/bta:514607%09red
Proteoglycans in cancer	KEGG PATHWAY	bta05205	12	202	0.00349439	0.0444741	ENSBTAG00000011772|ENSBTAG00000046922|ENSBTAG00000003418|ENSBTAG00000019574|ENSBTAG00000013245|ENSBTAG00000015996|ENSBTAG00000014357|ENSBTAG00000047440|ENSBTAG00000026199|ENSBTAG00000016030|ENSBTAG00000052989|ENSBTAG00000017636	http://www.genome.jp/kegg-bin/show_pathway?bta05205/bta:540426%09red/bta:540251%09red/bta:616913%09red/bta:107131237%09red/bta:615785%09red/bta:281879%09red/bta:280979%09red/bta:280991%09red/bta:518114%09red/bta:782170%09red/bta:512943%09red
Insulin secretion	KEGG PATHWAY	bta04911	7	85	0.00474618	0.0562175	ENSBTAG00000016097|ENSBTAG00000010660|ENSBTAG00000008338|ENSBTAG00000013245|ENSBTAG00000013003|ENSBTAG00000004588|ENSBTAG00000018909	http://www.genome.jp/kegg-bin/show_pathway?bta04911/bta:287026%09red/bta:534591%09red/bta:281879%09red/bta:509779%09red/bta:280829%09red/bta:534129%09red/bta:408015%09red
Thermogenesis	KEGG PATHWAY	bta04714	13	239	0.00490328	0.0562175	ENSBTAG00000012788|ENSBTAG00000019911|ENSBTAG00000038321|ENSBTAG00000018909|ENSBTAG00000001333|ENSBTAG00000052537|ENSBTAG00000017639|ENSBTAG00000021741|ENSBTAG00000018986|ENSBTAG00000026199|ENSBTAG00000004650|ENSBTAG00000019574|ENSBTAG00000018248	http://www.genome.jp/kegg-bin/show_pathway?bta04714/bta:282199%09red/bta:511190%09red/bta:505290%09red/bta:286879%09red/bta:512943%09red/bta:327717%09red/bta:539832%09red/bta:280979%09red/bta:536628%09red/bta:519449%09red/bta:281993%09red/bta:534129%09red/bta:517953%09red
Regulation of actin cytoskeleton	KEGG PATHWAY	bta04810	12	212	0.00501942	0.0562175	ENSBTAG00000011772|ENSBTAG00000013958|ENSBTAG00000003418|ENSBTAG00000015860|ENSBTAG00000013003|ENSBTAG00000043959|ENSBTAG00000015543|ENSBTAG00000012079|ENSBTAG00000011215|ENSBTAG00000026199|ENSBTAG00000021717|ENSBTAG00000038488	http://www.genome.jp/kegg-bin/show_pathway?bta04810/bta:100124501%09red/bta:540426%09red/bta:539742%09red/bta:785745%09red/bta:107131237%09red/bta:540310%09red/bta:522269%09red/bta:280979%09red/bta:518025%09red/bta:280829%09red/bta:613787%09red/bta:538896%09red
Cortisol synthesis and secretion	KEGG PATHWAY	bta04927	6	65	0.0052551	0.0565934	ENSBTAG00000016097|ENSBTAG00000010660|ENSBTAG00000008338|ENSBTAG00000013245|ENSBTAG00000020205|ENSBTAG00000018909	http://www.genome.jp/kegg-bin/show_pathway?bta04927/bta:287026%09red/bta:107131388%09red/bta:281879%09red/bta:509779%09red/bta:534129%09red/bta:408015%09red
Transcriptional misregulation in cancer	KEGG PATHWAY	bta05202	11	188	0.00561996	0.0582811	ENSBTAG00000003994|ENSBTAG00000048049|ENSBTAG00000001333|ENSBTAG00000049810|ENSBTAG00000017016|ENSBTAG00000003012|ENSBTAG00000008523|ENSBTAG00000002277|ENSBTAG00000001879|ENSBTAG00000014605|ENSBTAG00000017851	http://www.genome.jp/kegg-bin/show_pathway?bta05202/bta:282261%09red/bta:512237%09red/bta:520800%09red/bta:507554%09red/bta:512741%09red/bta:540944%09red/bta:524810%09red/bta:100300510%09red/bta:281993%09red/bta:504458%09red/bta:504512%09red
Th17 cell differentiation	KEGG PATHWAY	bta04659	8	113	0.00611782	0.0611782	ENSBTAG00000012899|ENSBTAG00000020133|ENSBTAG00000049810|ENSBTAG00000021077|ENSBTAG00000006268|ENSBTAG00000047699|ENSBTAG00000019574|ENSBTAG00000017851	http://www.genome.jp/kegg-bin/show_pathway?bta04659/bta:514889%09red/bta:767874%09red/bta:281855%09red/bta:507554%09red/bta:533527%09red/bta:512943%09red/bta:100300510%09red/bta:282495%09red
Serotonergic synapse	KEGG PATHWAY	bta04726	8	116	0.0070641	0.0672489	ENSBTAG00000016097|ENSBTAG00000010660|ENSBTAG00000008338|ENSBTAG00000013245|ENSBTAG00000013422|ENSBTAG00000037616|ENSBTAG00000016206|ENSBTAG00000051542	http://www.genome.jp/kegg-bin/show_pathway?bta04726/bta:520743%09red/bta:287026%09red/bta:281293%09red/bta:509779%09red/bta:281879%09red/bta:529593%09red/bta:530929%09red/bta:408015%09red
Cysteine and methionine metabolism	KEGG PATHWAY	bta00270	5	49	0.00722655	0.0672489	ENSBTAG00000003901|ENSBTAG00000000505|ENSBTAG00000013825|ENSBTAG00000005766|ENSBTAG00000009172	http://www.genome.jp/kegg-bin/show_pathway?bta00270/bta:508712%09red/bta:281643%09red/bta:353354%09red/bta:104968452%09red/bta:505926%09red
PD-L1 expression and PD-1 checkpoint pathway in cancer	KEGG PATHWAY	bta05235	7	93	0.00744542	0.0672489	ENSBTAG00000012899|ENSBTAG00000020133|ENSBTAG00000049810|ENSBTAG00000013784|ENSBTAG00000019574|ENSBTAG00000017636|ENSBTAG00000006268	http://www.genome.jp/kegg-bin/show_pathway?bta05235/bta:281855%09red/bta:514889%09red/bta:533527%09red/bta:512943%09red/bta:280991%09red/bta:100300510%09red/bta:282420%09red
Adipocytokine signaling pathway	KEGG PATHWAY	bta04920	6	72	0.00826724	0.0701578	ENSBTAG00000008441|ENSBTAG00000018986|ENSBTAG00000006268|ENSBTAG00000017636|ENSBTAG00000017851|ENSBTAG00000006535	http://www.genome.jp/kegg-bin/show_pathway?bta04920/bta:507554%09red/bta:282081%09red/bta:536628%09red/bta:280991%09red/bta:281855%09red/bta:514607%09red
Prostate cancer	KEGG PATHWAY	bta05215	7	95	0.0082686	0.0701578	ENSBTAG00000018909|ENSBTAG00000026403|ENSBTAG00000043959|ENSBTAG00000013003|ENSBTAG00000047699|ENSBTAG00000017636|ENSBTAG00000006268	http://www.genome.jp/kegg-bin/show_pathway?bta05215/bta:613787%09red/bta:767874%09red/bta:280829%09red/bta:281855%09red/bta:280991%09red/bta:534129%09red/bta:505453%09red
Platelet activation	KEGG PATHWAY	bta04611	8	121	0.0088813	0.0731401	ENSBTAG00000008338|ENSBTAG00000013245|ENSBTAG00000015543|ENSBTAG00000012079|ENSBTAG00000026199|ENSBTAG00000019574|ENSBTAG00000017636|ENSBTAG00000007169	http://www.genome.jp/kegg-bin/show_pathway?bta04611/bta:514898%09red/bta:287026%09red/bta:540310%09red/bta:512943%09red/bta:281879%09red/bta:280979%09red/bta:280991%09red/bta:518025%09red
Dilated cardiomyopathy (DCM)	KEGG PATHWAY	bta05414	7	99	0.010113	0.0809042	ENSBTAG00000016097|ENSBTAG00000020569|ENSBTAG00000048049|ENSBTAG00000022314|ENSBTAG00000026199|ENSBTAG00000054931|ENSBTAG00000010660	http://www.genome.jp/kegg-bin/show_pathway?bta05414/bta:519331%09red/bta:280979%09red/bta:509779%09red/bta:524810%09red/bta:399681%09red/bta:282608%09red/bta:408015%09red
Hippo signaling pathway	KEGG PATHWAY	bta04390	9	151	0.0104808	0.0815174	ENSBTAG00000011767|ENSBTAG00000051877|ENSBTAG00000031134|ENSBTAG00000047440|ENSBTAG00000018317|ENSBTAG00000016349|ENSBTAG00000026199|ENSBTAG00000011291|ENSBTAG00000052989	http://www.genome.jp/kegg-bin/show_pathway?bta04390/bta:100125315%09red/bta:509882%09red/bta:524361%09red/bta:616913%09red/bta:282126%09red/bta:280979%09red/bta:508045%09red/bta:528109%09red
mTOR signaling pathway	KEGG PATHWAY	bta04150	9	154	0.0117363	0.0878795	ENSBTAG00000013734|ENSBTAG00000039784|ENSBTAG00000021741|ENSBTAG00000047440|ENSBTAG00000017639|ENSBTAG00000013003|ENSBTAG00000017086|ENSBTAG00000052989|ENSBTAG00000017636	http://www.genome.jp/kegg-bin/show_pathway?bta04150/bta:280829%09red/bta:511190%09red/bta:616913%09red/bta:788925%09red/bta:280991%09red/bta:407210%09red/bta:540113%09red/bta:517953%09red
Systemic lupus erythematosus	KEGG PATHWAY	bta05322	10	182	0.0119596	0.0878795	ENSBTAG00000050122|ENSBTAG00000048049|ENSBTAG00000049810|ENSBTAG00000017016|ENSBTAG00000050169|ENSBTAG00000011215|ENSBTAG00000021262|ENSBTAG00000007153|ENSBTAG00000053621|ENSBTAG00000021077	http://www.genome.jp/kegg-bin/show_pathway?bta05322/bta:614970%09red/bta:617823%09red/bta:513666%09red/bta:512741%09red/bta:506306%09red/bta:522269%09red/bta:524810%09red/bta:100300510%09red/bta:534961%09red/bta:282495%09red
Inflammatory mediator regulation of TRP channels	KEGG PATHWAY	bta04750	7	103	0.0122404	0.0878795	ENSBTAG00000025200|ENSBTAG00000021717|ENSBTAG00000008338|ENSBTAG00000013245|ENSBTAG00000051542|ENSBTAG00000019574|ENSBTAG00000007446	http://www.genome.jp/kegg-bin/show_pathway?bta04750/bta:281350%09red/bta:287026%09red/bta:512943%09red/bta:281879%09red/bta:530929%09red/bta:538896%09red/bta:617930%09red
Glucagon signaling pathway	KEGG PATHWAY	bta04922	7	104	0.012819	0.089733	ENSBTAG00000013245|ENSBTAG00000020133|ENSBTAG00000008338|ENSBTAG00000026403|ENSBTAG00000015355|ENSBTAG00000017636|ENSBTAG00000018909	http://www.genome.jp/kegg-bin/show_pathway?bta04922/bta:287026%09red/bta:533527%09red/bta:281879%09red/bta:280991%09red/bta:515732%09red/bta:534129%09red/bta:505453%09red
Regulation of lipolysis in adipocytes	KEGG PATHWAY	bta04923	5	58	0.0136344	0.0931131	ENSBTAG00000018248|ENSBTAG00000038321|ENSBTAG00000013003|ENSBTAG00000017636|ENSBTAG00000006535	http://www.genome.jp/kegg-bin/show_pathway?bta04923/bta:505290%09red/bta:286879%09red/bta:280829%09red/bta:280991%09red/bta:514607%09red
PPAR signaling pathway	KEGG PATHWAY	bta03320	6	82	0.0144775	0.0965165	ENSBTAG00000001333|ENSBTAG00000008124|ENSBTAG00000033803|ENSBTAG00000000696|ENSBTAG00000018986|ENSBTAG00000017851	http://www.genome.jp/kegg-bin/show_pathway?bta03320/bta:507554%09red/bta:540207%09red/bta:281993%09red/bta:536628%09red/bta:505987%09red/bta:777787%09red
Tyrosine metabolism	KEGG PATHWAY	bta00350	4	39	0.0156326	0.101794	ENSBTAG00000019516|ENSBTAG00000005766|ENSBTAG00000026768|ENSBTAG00000016206	http://www.genome.jp/kegg-bin/show_pathway?bta00350/bta:618278%09red/bta:281293%09red/bta:104968452%09red/bta:280707%09red
Insulin resistance	KEGG PATHWAY	bta04931	7	110	0.0167099	0.106336	ENSBTAG00000018909|ENSBTAG00000008441|ENSBTAG00000021741|ENSBTAG00000017639|ENSBTAG00000013003|ENSBTAG00000000902|ENSBTAG00000017636	http://www.genome.jp/kegg-bin/show_pathway?bta04931/bta:511190%09red/bta:282081%09red/bta:532053%09red/bta:280991%09red/bta:280829%09red/bta:534129%09red/bta:517953%09red
B cell receptor signaling pathway	KEGG PATHWAY	bta04662	6	86	0.017686	0.110046	ENSBTAG00000048049|ENSBTAG00000019017|ENSBTAG00000020173|ENSBTAG00000017636|ENSBTAG00000006268|ENSBTAG00000020133	http://www.genome.jp/kegg-bin/show_pathway?bta04662/bta:507329%09red/bta:533527%09red/bta:524810%09red/bta:280991%09red/bta:281855%09red/bta:353510%09red
Acute myeloid leukemia	KEGG PATHWAY	bta05221	5	66	0.0218514	0.133009	ENSBTAG00000004597|ENSBTAG00000000396|ENSBTAG00000017636|ENSBTAG00000006268|ENSBTAG00000001879	http://www.genome.jp/kegg-bin/show_pathway?bta05221/bta:508424%09red/bta:280991%09red/bta:512237%09red/bta:281855%09red/bta:281402%09red
Amphetamine addiction	KEGG PATHWAY	bta05031	5	67	0.0230622	0.134545	ENSBTAG00000018909|ENSBTAG00000016206|ENSBTAG00000020133|ENSBTAG00000026768|ENSBTAG00000010660	http://www.genome.jp/kegg-bin/show_pathway?bta05031/bta:281293%09red/bta:534129%09red/bta:533527%09red/bta:280707%09red/bta:408015%09red
Hypertrophic cardiomyopathy (HCM)	KEGG PATHWAY	bta05410	6	92	0.0233629	0.134545	ENSBTAG00000016097|ENSBTAG00000020569|ENSBTAG00000010660|ENSBTAG00000022314|ENSBTAG00000026199|ENSBTAG00000054931	http://www.genome.jp/kegg-bin/show_pathway?bta05410/bta:408015%09red/bta:280979%09red/bta:509779%09red/bta:399681%09red/bta:282608%09red/bta:519331%09red
Human T-cell leukemia virus 1 infection	KEGG PATHWAY	bta05166	11	234	0.0235454	0.134545	ENSBTAG00000024874|ENSBTAG00000020133|ENSBTAG00000049810|ENSBTAG00000026403|ENSBTAG00000046037|ENSBTAG00000009214|ENSBTAG00000007113|ENSBTAG00000021077|ENSBTAG00000017636|ENSBTAG00000006268|ENSBTAG00000018909	http://www.genome.jp/kegg-bin/show_pathway?bta05166/bta:337870%09red/bta:100300510%09red/bta:533527%09red/bta:281148%09red/bta:280991%09red/bta:507169%09red/bta:281855%09red/bta:282479%09red/bta:534129%09red/bta:505453%09red/bta:282495%09red
Sphingolipid signaling pathway	KEGG PATHWAY	bta04071	7	120	0.0249343	0.139632	ENSBTAG00000051877|ENSBTAG00000021717|ENSBTAG00000008338|ENSBTAG00000004430|ENSBTAG00000018317|ENSBTAG00000019574|ENSBTAG00000017636	http://www.genome.jp/kegg-bin/show_pathway?bta04071/bta:287026%09red/bta:524361%09red/bta:512943%09red/bta:508045%09red/bta:516881%09red/bta:280991%09red/bta:538896%09red
Type II diabetes mellitus	KEGG PATHWAY	bta04930	4	46	0.0258205	0.14176	ENSBTAG00000008441|ENSBTAG00000013003|ENSBTAG00000010660|ENSBTAG00000006535	http://www.genome.jp/kegg-bin/show_pathway?bta04930/bta:280829%09red/bta:282081%09red/bta:514607%09red/bta:408015%09red
Maturity onset diabetes of the young	KEGG PATHWAY	bta04950	3	26	0.0268011	0.144313	ENSBTAG00000002518|ENSBTAG00000004561|ENSBTAG00000013003	http://www.genome.jp/kegg-bin/show_pathway?bta04950/bta:616211%09red/bta:286857%09red/bta:280829%09red
Cell cycle	KEGG PATHWAY	bta04110	7	123	0.0278614	0.147193	ENSBTAG00000031134|ENSBTAG00000017021|ENSBTAG00000026403|ENSBTAG00000013275|ENSBTAG00000024874|ENSBTAG00000009121|ENSBTAG00000010721	http://www.genome.jp/kegg-bin/show_pathway?bta04110/bta:337870%09red/bta:504367%09red/bta:282126%09red/bta:506605%09red/bta:616487%09red/bta:281302%09red/bta:505453%09red
Measles	KEGG PATHWAY	bta05162	8	152	0.0286896	0.1481	ENSBTAG00000019820|ENSBTAG00000003418|ENSBTAG00000049810|ENSBTAG00000025442|ENSBTAG00000013784|ENSBTAG00000005397|ENSBTAG00000017636|ENSBTAG00000006268	http://www.genome.jp/kegg-bin/show_pathway?bta05162/bta:540190%09red/bta:540426%09red/bta:280851%09red/bta:281855%09red/bta:511866%09red/bta:280991%09red/bta:100300510%09red/bta:282420%09red
Cocaine addiction	KEGG PATHWAY	bta05030	4	48	0.0293168	0.1481	ENSBTAG00000017751|ENSBTAG00000018909|ENSBTAG00000026768|ENSBTAG00000016206	http://www.genome.jp/kegg-bin/show_pathway?bta05030/bta:281293%09red/bta:534129%09red/bta:281453%09red/bta:280707%09red
Renin secretion	KEGG PATHWAY	bta04924	5	72	0.0297631	0.1481	ENSBTAG00000016097|ENSBTAG00000013245|ENSBTAG00000020133|ENSBTAG00000008338|ENSBTAG00000010660	http://www.genome.jp/kegg-bin/show_pathway?bta04924/bta:281879%09red/bta:287026%09red/bta:533527%09red/bta:509779%09red/bta:408015%09red
Th1 and Th2 cell differentiation	KEGG PATHWAY	bta04658	6	98	0.030149	0.1481	ENSBTAG00000012899|ENSBTAG00000020133|ENSBTAG00000049810|ENSBTAG00000021077|ENSBTAG00000019574|ENSBTAG00000006268	http://www.genome.jp/kegg-bin/show_pathway?bta04658/bta:281855%09red/bta:514889%09red/bta:533527%09red/bta:512943%09red/bta:100300510%09red/bta:282495%09red
Cushing syndrome	KEGG PATHWAY	bta04934	8	156	0.0325371	0.155042	ENSBTAG00000016097|ENSBTAG00000010660|ENSBTAG00000008338|ENSBTAG00000047440|ENSBTAG00000013245|ENSBTAG00000020205|ENSBTAG00000052989|ENSBTAG00000018909	http://www.genome.jp/kegg-bin/show_pathway?bta04934/bta:287026%09red/bta:616913%09red/bta:107131388%09red/bta:281879%09red/bta:509779%09red/bta:534129%09red/bta:408015%09red
Circadian entrainment	KEGG PATHWAY	bta04713	6	100	0.0326695	0.155042	ENSBTAG00000010660|ENSBTAG00000008338|ENSBTAG00000006999|ENSBTAG00000013245|ENSBTAG00000037616|ENSBTAG00000001879	http://www.genome.jp/kegg-bin/show_pathway?bta04713/bta:520743%09red/bta:287026%09red/bta:512237%09red/bta:281879%09red/bta:100139857%09red/bta:408015%09red
N-Glycan biosynthesis	KEGG PATHWAY	bta00510	4	51	0.0350622	0.162232	ENSBTAG00000034281|ENSBTAG00000009191|ENSBTAG00000010601|ENSBTAG00000004586	http://www.genome.jp/kegg-bin/show_pathway?bta00510/bta:101907024%09red/bta:526844%09red/bta:615007%09red/bta:107132045%09red
Cell adhesion molecules (CAMs)	KEGG PATHWAY	bta04514	8	159	0.0356436	0.162232	ENSBTAG00000049810|ENSBTAG00000033248|ENSBTAG00000021077|ENSBTAG00000055278|ENSBTAG00000022020|ENSBTAG00000003176|ENSBTAG00000014357|ENSBTAG00000024015	http://www.genome.jp/kegg-bin/show_pathway?bta04514/bta:513412%09red/bta:536092%09red/bta:615785%09red/bta:281063%09red/bta:781106%09red/bta:100300510%09red/bta:617453%09red/bta:282495%09red
Viral myocarditis	KEGG PATHWAY	bta05416	5	76	0.0359227	0.162232	ENSBTAG00000049810|ENSBTAG00000021077|ENSBTAG00000048049|ENSBTAG00000012881|ENSBTAG00000026199	http://www.genome.jp/kegg-bin/show_pathway?bta05416/bta:280979%09red/bta:524810%09red/bta:444858%09red/bta:100300510%09red/bta:282495%09red
Yersinia infection	KEGG PATHWAY	bta05135	7	131	0.0367821	0.163476	ENSBTAG00000049810|ENSBTAG00000021741|ENSBTAG00000017639|ENSBTAG00000026199|ENSBTAG00000019574|ENSBTAG00000017636|ENSBTAG00000006268	http://www.genome.jp/kegg-bin/show_pathway?bta05135/bta:100300510%09red/bta:511190%09red/bta:512943%09red/bta:280979%09red/bta:280991%09red/bta:281855%09red/bta:517953%09red
Parathyroid hormone synthesis, secretion and action	KEGG PATHWAY	bta04928	6	104	0.0381114	0.16662	ENSBTAG00000046379|ENSBTAG00000018909|ENSBTAG00000008338|ENSBTAG00000013245|ENSBTAG00000016424|ENSBTAG00000017851	http://www.genome.jp/kegg-bin/show_pathway?bta04928/bta:287026%09red/bta:100299927%09red/bta:281879%09red/bta:531092%09red/bta:507554%09red/bta:534129%09red
Vascular smooth muscle contraction	KEGG PATHWAY	bta04270	7	133	0.0392747	0.16662	ENSBTAG00000011772|ENSBTAG00000016097|ENSBTAG00000010660|ENSBTAG00000008338|ENSBTAG00000013245|ENSBTAG00000012079|ENSBTAG00000011534	http://www.genome.jp/kegg-bin/show_pathway?bta04270/bta:287026%09red/bta:617017%09red/bta:107131237%09red/bta:281879%09red/bta:509779%09red/bta:518025%09red/bta:408015%09red
Osteoclast differentiation	KEGG PATHWAY	bta04380	7	133	0.0392747	0.16662	ENSBTAG00000012899|ENSBTAG00000020133|ENSBTAG00000001333|ENSBTAG00000008441|ENSBTAG00000019574|ENSBTAG00000017636|ENSBTAG00000006268	http://www.genome.jp/kegg-bin/show_pathway?bta04380/bta:514889%09red/bta:282081%09red/bta:533527%09red/bta:512943%09red/bta:280991%09red/bta:281855%09red/bta:281993%09red
Hepatitis C	KEGG PATHWAY	bta05160	8	164	0.041255	0.172409	ENSBTAG00000051877|ENSBTAG00000031134|ENSBTAG00000008441|ENSBTAG00000018317|ENSBTAG00000006268|ENSBTAG00000022020|ENSBTAG00000017636|ENSBTAG00000017851	http://www.genome.jp/kegg-bin/show_pathway?bta05160/bta:282126%09red/bta:524361%09red/bta:507554%09red/bta:282081%09red/bta:508045%09red/bta:280991%09red/bta:281855%09red/bta:617453%09red
T cell receptor signaling pathway	KEGG PATHWAY	bta04660	6	107	0.0425504	0.175208	ENSBTAG00000020133|ENSBTAG00000013958|ENSBTAG00000049810|ENSBTAG00000019574|ENSBTAG00000017636|ENSBTAG00000006268	http://www.genome.jp/kegg-bin/show_pathway?bta04660/bta:539742%09red/bta:100300510%09red/bta:533527%09red/bta:512943%09red/bta:280991%09red/bta:281855%09red
Focal adhesion	KEGG PATHWAY	bta04510	9	198	0.0452878	0.183777	ENSBTAG00000011772|ENSBTAG00000013958|ENSBTAG00000043959|ENSBTAG00000000696|ENSBTAG00000015543|ENSBTAG00000012079|ENSBTAG00000011215|ENSBTAG00000026199|ENSBTAG00000017636	http://www.genome.jp/kegg-bin/show_pathway?bta04510/bta:539742%09red/bta:107131237%09red/bta:540310%09red/bta:522269%09red/bta:280979%09red/bta:540207%09red/bta:280991%09red/bta:518025%09red/bta:613787%09red
Estrogen signaling pathway	KEGG PATHWAY	bta04915	7	138	0.0459812	0.183925	ENSBTAG00000013245|ENSBTAG00000018909|ENSBTAG00000008338|ENSBTAG00000025442|ENSBTAG00000037616|ENSBTAG00000047699|ENSBTAG00000017636	http://www.genome.jp/kegg-bin/show_pathway?bta04915/bta:540190%09red/bta:520743%09red/bta:287026%09red/bta:767874%09red/bta:281879%09red/bta:280991%09red/bta:534129%09red
Signaling pathways regulating pluripotency of stem cells	KEGG PATHWAY	bta04550	7	139	0.0474051	0.185965	ENSBTAG00000017636|ENSBTAG00000047440|ENSBTAG00000008319|ENSBTAG00000019574|ENSBTAG00000052989|ENSBTAG00000001241|ENSBTAG00000004561	http://www.genome.jp/kegg-bin/show_pathway?bta04550/bta:286857%09red/bta:512943%09red/bta:280991%09red/bta:616913%09red/bta:614040%09red/bta:614306%09red
Prolactin signaling pathway	KEGG PATHWAY	bta04917	5	83	0.0484664	0.185965	ENSBTAG00000019574|ENSBTAG00000008441|ENSBTAG00000013003|ENSBTAG00000017636|ENSBTAG00000026768	http://www.genome.jp/kegg-bin/show_pathway?bta04917/bta:282081%09red/bta:280829%09red/bta:512943%09red/bta:280991%09red/bta:280707%09red
Metabolic pathways	KEGG PATHWAY	bta01100	44	1468	0.0493825	0.185965	ENSBTAG00000034281|ENSBTAG00000005766|ENSBTAG00000005523|ENSBTAG00000008124|ENSBTAG00000026768|ENSBTAG00000012058|ENSBTAG00000055026|ENSBTAG00000009287|ENSBTAG00000007097|ENSBTAG00000012632|ENSBTAG00000012788|ENSBTAG00000020173|ENSBTAG00000013734|ENSBTAG00000005152|ENSBTAG00000024107|ENSBTAG00000009172|ENSBTAG00000009191|ENSBTAG00000003901|ENSBTAG00000002130|ENSBTAG00000035998|ENSBTAG00000018986|…	http://www.genome.jp/kegg-bin/show_pathway?bta01100/bta:617688%09red/bta:282199%09red/bta:280712%09red/bta:281363%09red/bta:530929%09red/bta:505926%09red/bta:540113%09red/bta:107132045%09red/bta:100139601%09red/bta:287025%09red/bta:100616099%09red/bta:107132066%09red/bta:505290%09red/bta:618278%09red/bta:614105%09red/bta:327717%09red/bta:615457%09red/bta:515569%09red/bta:507207%09red/bta:10496845…
Pathways in cancer	KEGG PATHWAY	bta05200	19	539	0.0496838	0.185965	ENSBTAG00000012899|ENSBTAG00000020566|ENSBTAG00000000396|ENSBTAG00000008338|ENSBTAG00000001333|ENSBTAG00000043581|ENSBTAG00000003012|ENSBTAG00000004194|ENSBTAG00000026403|ENSBTAG00000047440|ENSBTAG00000021717|ENSBTAG00000004597|ENSBTAG00000011518|ENSBTAG00000017851|ENSBTAG00000016758|ENSBTAG00000047699|ENSBTAG00000052989|ENSBTAG00000017636|ENSBTAG00000006268	http://www.genome.jp/kegg-bin/show_pathway?bta05200/bta:287026%09red/bta:513723%09red/bta:767874%09red/bta:514889%09red/bta:533652%09red/bta:616913%09red/bta:616895%09red/bta:789892%09red/bta:540944%09red/bta:281402%09red/bta:280991%09red/bta:281855%09red/bta:507554%09red/bta:281993%09red/bta:508424%09red/bta:538896%09red/bta:505453%09red/bta:282389%09red
Fructose and mannose metabolism	KEGG PATHWAY	bta00051	3	34	0.050007	0.185965	ENSBTAG00000006752|ENSBTAG00000011325|ENSBTAG00000012058	http://www.genome.jp/kegg-bin/show_pathway?bta00051/bta:617688%09red/bta:534928%09red/bta:614868%09red
Apoptosis	KEGG PATHWAY	bta04210	7	142	0.051844	0.185965	ENSBTAG00000003012|ENSBTAG00000013245|ENSBTAG00000018784|ENSBTAG00000026199|ENSBTAG00000007446|ENSBTAG00000017636|ENSBTAG00000006268	http://www.genome.jp/kegg-bin/show_pathway?bta04210/bta:281350%09red/bta:404187%09red/bta:540944%09red/bta:281879%09red/bta:280979%09red/bta:280991%09red/bta:281855%09red
Toxoplasmosis	KEGG PATHWAY	bta05145	6	113	0.0523677	0.185965	ENSBTAG00000012899|ENSBTAG00000025442|ENSBTAG00000021077|ENSBTAG00000019574|ENSBTAG00000017636|ENSBTAG00000006268	http://www.genome.jp/kegg-bin/show_pathway?bta05145/bta:540190%09red/bta:514889%09red/bta:512943%09red/bta:280991%09red/bta:281855%09red/bta:282495%09red
Glutamatergic synapse	KEGG PATHWAY	bta04724	6	113	0.0523677	0.185965	ENSBTAG00000020133|ENSBTAG00000030180|ENSBTAG00000013245|ENSBTAG00000003171|ENSBTAG00000008338|ENSBTAG00000010660	http://www.genome.jp/kegg-bin/show_pathway?bta04724/bta:287026%09red/bta:618649%09red/bta:533527%09red/bta:512428%09red/bta:281879%09red/bta:408015%09red
Antigen processing and presentation	KEGG PATHWAY	bta04612	5	85	0.0524688	0.185965	ENSBTAG00000049810|ENSBTAG00000047699|ENSBTAG00000025442|ENSBTAG00000021077|ENSBTAG00000017196	http://www.genome.jp/kegg-bin/show_pathway?bta04612/bta:540190%09red/bta:281803%09red/bta:767874%09red/bta:100300510%09red/bta:282495%09red
Type I diabetes mellitus	KEGG PATHWAY	bta04940	4	59	0.0533498	0.186724	ENSBTAG00000049810|ENSBTAG00000013003|ENSBTAG00000000799|ENSBTAG00000021077	http://www.genome.jp/kegg-bin/show_pathway?bta04940/bta:282495%09red/bta:280829%09red/bta:100300510%09red/bta:535346%09red
Long-term depression	KEGG PATHWAY	bta04730	4	60	0.0559382	0.189796	ENSBTAG00000051877|ENSBTAG00000006999|ENSBTAG00000013245|ENSBTAG00000008338	http://www.genome.jp/kegg-bin/show_pathway?bta04730/bta:281879%09red/bta:524361%09red/bta:287026%09red/bta:100139857%09red
Fluid shear stress and atherosclerosis	KEGG PATHWAY	bta05418	7	145	0.0565361	0.189796	ENSBTAG00000015996|ENSBTAG00000017636|ENSBTAG00000026199|ENSBTAG00000047699|ENSBTAG00000019574|ENSBTAG00000014357|ENSBTAG00000006268	http://www.genome.jp/kegg-bin/show_pathway?bta05418/bta:767874%09red/bta:512943%09red/bta:280979%09red/bta:280991%09red/bta:518114%09red/bta:281855%09red/bta:615785%09red
Complement and coagulation cascades	KEGG PATHWAY	bta04610	5	87	0.0566582	0.189796	ENSBTAG00000008291|ENSBTAG00000000898|ENSBTAG00000005397|ENSBTAG00000021717|ENSBTAG00000007153	http://www.genome.jp/kegg-bin/show_pathway?bta04610/bta:282005%09red/bta:534961%09red/bta:538896%09red/bta:280851%09red/bta:512581%09red
DNA replication	KEGG PATHWAY	bta03030	3	36	0.0569387	0.189796	ENSBTAG00000017021|ENSBTAG00000010721|ENSBTAG00000014595	http://www.genome.jp/kegg-bin/show_pathway?bta03030/bta:281302%09red/bta:504367%09red/bta:100124507%09red
Ras signaling pathway	KEGG PATHWAY	bta04014	10	242	0.0598924	0.190558	ENSBTAG00000004194|ENSBTAG00000013958|ENSBTAG00000049810|ENSBTAG00000005557|ENSBTAG00000009214|ENSBTAG00000013003|ENSBTAG00000043959|ENSBTAG00000007446|ENSBTAG00000017636|ENSBTAG00000006268	http://www.genome.jp/kegg-bin/show_pathway?bta04014/bta:281350%09red/bta:539742%09red/bta:513723%09red/bta:100300510%09red/bta:280991%09red/bta:281855%09red/bta:280829%09red/bta:613787%09red/bta:281148%09red/bta:504856%09red
Influenza A	KEGG PATHWAY	bta05164	8	178	0.0599784	0.190558	ENSBTAG00000012899|ENSBTAG00000026403|ENSBTAG00000046037|ENSBTAG00000008441|ENSBTAG00000021077|ENSBTAG00000026199|ENSBTAG00000017636|ENSBTAG00000006268	http://www.genome.jp/kegg-bin/show_pathway?bta05164/bta:514889%09red/bta:282081%09red/bta:280979%09red/bta:280991%09red/bta:281855%09red/bta:282479%09red/bta:505453%09red/bta:282495%09red
Longevity regulating pathway - multiple species	KEGG PATHWAY	bta04213	4	62	0.061314	0.190558	ENSBTAG00000025442|ENSBTAG00000013003|ENSBTAG00000017636|ENSBTAG00000006535	http://www.genome.jp/kegg-bin/show_pathway?bta04213/bta:540190%09red/bta:280829%09red/bta:280991%09red/bta:514607%09red
TNF signaling pathway	KEGG PATHWAY	bta04668	6	118	0.0615193	0.190558	ENSBTAG00000018909|ENSBTAG00000003012|ENSBTAG00000008441|ENSBTAG00000019574|ENSBTAG00000017636|ENSBTAG00000006268	http://www.genome.jp/kegg-bin/show_pathway?bta04668/bta:282081%09red/bta:512943%09red/bta:280991%09red/bta:281855%09red/bta:540944%09red/bta:534129%09red
Thyroid hormone signaling pathway	KEGG PATHWAY	bta04919	6	118	0.0615193	0.190558	ENSBTAG00000043578|ENSBTAG00000008338|ENSBTAG00000026403|ENSBTAG00000026199|ENSBTAG00000017636|ENSBTAG00000017851	http://www.genome.jp/kegg-bin/show_pathway?bta04919/bta:287026%09red/bta:494549%09red/bta:507554%09red/bta:280979%09red/bta:280991%09red/bta:505453%09red
Human papillomavirus infection	KEGG PATHWAY	bta05165	13	345	0.062852	0.190558	ENSBTAG00000011767|ENSBTAG00000051877|ENSBTAG00000013734|ENSBTAG00000018909|ENSBTAG00000026403|ENSBTAG00000039285|ENSBTAG00000020547|ENSBTAG00000047440|ENSBTAG00000018317|ENSBTAG00000011291|ENSBTAG00000052989|ENSBTAG00000017636|ENSBTAG00000006268	http://www.genome.jp/kegg-bin/show_pathway?bta05165/bta:509882%09red/bta:524361%09red/bta:616913%09red/bta:100138998%09red/bta:533949%09red/bta:534129%09red/bta:508045%09red/bta:280991%09red/bta:281855%09red/bta:528109%09red/bta:540113%09red/bta:505453%09red
Cardiac muscle contraction	KEGG PATHWAY	bta04260	5	90	0.0632924	0.190558	ENSBTAG00000012788|ENSBTAG00000054931|ENSBTAG00000016097|ENSBTAG00000020569|ENSBTAG00000010660	http://www.genome.jp/kegg-bin/show_pathway?bta04260/bta:519331%09red/bta:282199%09red/bta:282608%09red/bta:509779%09red/bta:408015%09red
GABAergic synapse	KEGG PATHWAY	bta04727	5	90	0.0632924	0.190558	ENSBTAG00000013422|ENSBTAG00000013002|ENSBTAG00000016097|ENSBTAG00000010660|ENSBTAG00000037616	http://www.genome.jp/kegg-bin/show_pathway?bta04727/bta:527180%09red/bta:520743%09red/bta:529593%09red/bta:509779%09red/bta:408015%09red
Longevity regulating pathway	KEGG PATHWAY	bta04211	5	90	0.0632924	0.190558	ENSBTAG00000006535|ENSBTAG00000013003|ENSBTAG00000017636|ENSBTAG00000001333|ENSBTAG00000018909	http://www.genome.jp/kegg-bin/show_pathway?bta04211/bta:281993%09red/bta:280829%09red/bta:534129%09red/bta:280991%09red/bta:514607%09red
Asthma	KEGG PATHWAY	bta05310	3	38	0.0642988	0.191324	ENSBTAG00000049810|ENSBTAG00000021077|ENSBTAG00000048049	http://www.genome.jp/kegg-bin/show_pathway?bta05310/bta:524810%09red/bta:100300510%09red/bta:282495%09red
Parkinson disease	KEGG PATHWAY	bta05012	7	150	0.0649241	0.191324	ENSBTAG00000012788|ENSBTAG00000013038|ENSBTAG00000052537|ENSBTAG00000052413|ENSBTAG00000046037|ENSBTAG00000026768|ENSBTAG00000005078	http://www.genome.jp/kegg-bin/show_pathway?bta05012/bta:282199%09red/bta:280707%09red/bta:767894%09red/bta:327717%09red/bta:514394%09red/bta:282479%09red/bta:100124520%09red
IL-17 signaling pathway	KEGG PATHWAY	bta04657	5	91	0.0655968	0.191324	ENSBTAG00000019864|ENSBTAG00000047699|ENSBTAG00000019574|ENSBTAG00000014149|ENSBTAG00000006268	http://www.genome.jp/kegg-bin/show_pathway?bta04657/bta:526639%09red/bta:512125%09red/bta:767874%09red/bta:281855%09red/bta:512943%09red
Morphine addiction	KEGG PATHWAY	bta05032	5	92	0.0679476	0.193103	ENSBTAG00000013422|ENSBTAG00000020205|ENSBTAG00000013002|ENSBTAG00000037616|ENSBTAG00000055026	http://www.genome.jp/kegg-bin/show_pathway?bta05032/bta:527180%09red/bta:100849042%09red/bta:529593%09red/bta:107131388%09red/bta:520743%09red
Primary immunodeficiency	KEGG PATHWAY	bta05340	3	39	0.0681349	0.193103	ENSBTAG00000005280|ENSBTAG00000006268|ENSBTAG00000048049	http://www.genome.jp/kegg-bin/show_pathway?bta05340/bta:524810%09red/bta:280712%09red/bta:281855%09red
Phospholipase D signaling pathway	KEGG PATHWAY	bta04072	7	152	0.0684792	0.193103	ENSBTAG00000008338|ENSBTAG00000004194|ENSBTAG00000022962|ENSBTAG00000043959|ENSBTAG00000013003|ENSBTAG00000017636|ENSBTAG00000048049	http://www.genome.jp/kegg-bin/show_pathway?bta04072/bta:287026%09red/bta:107132066%09red/bta:524810%09red/bta:280991%09red/bta:280829%09red/bta:513723%09red/bta:613787%09red
Neurotrophin signaling pathway	KEGG PATHWAY	bta04722	6	122	0.0694801	0.193103	ENSBTAG00000030209|ENSBTAG00000021741|ENSBTAG00000017639|ENSBTAG00000019574|ENSBTAG00000007446|ENSBTAG00000017636	http://www.genome.jp/kegg-bin/show_pathway?bta04722/bta:281350%09red/bta:511190%09red/bta:512943%09red/bta:338054%09red/bta:280991%09red/bta:517953%09red
Gastric cancer	KEGG PATHWAY	bta05226	7	153	0.0702996	0.193103	ENSBTAG00000039285|ENSBTAG00000047440|ENSBTAG00000011518|ENSBTAG00000016758|ENSBTAG00000052989|ENSBTAG00000017636|ENSBTAG00000017851	http://www.genome.jp/kegg-bin/show_pathway?bta05226/bta:533652%09red/bta:616913%09red/bta:616895%09red/bta:100138998%09red/bta:280991%09red/bta:507554%09red
GnRH signaling pathway	KEGG PATHWAY	bta04912	5	93	0.0703447	0.193103	ENSBTAG00000019574|ENSBTAG00000013245|ENSBTAG00000016097|ENSBTAG00000010660|ENSBTAG00000008338	http://www.genome.jp/kegg-bin/show_pathway?bta04912/bta:281879%09red/bta:287026%09red/bta:512943%09red/bta:509779%09red/bta:408015%09red
Nicotine addiction	KEGG PATHWAY	bta05033	3	40	0.0720726	0.194081	ENSBTAG00000013422|ENSBTAG00000015775|ENSBTAG00000013002	http://www.genome.jp/kegg-bin/show_pathway?bta05033/bta:527180%09red/bta:529593%09red/bta:282178%09red
Small cell lung cancer	KEGG PATHWAY	bta05222	5	94	0.0727877	0.194081	ENSBTAG00000003012|ENSBTAG00000017851|ENSBTAG00000011518|ENSBTAG00000017636|ENSBTAG00000006268	http://www.genome.jp/kegg-bin/show_pathway?bta05222/bta:507554%09red/bta:616895%09red/bta:280991%09red/bta:281855%09red/bta:540944%09red
2-Oxocarboxylic acid metabolism	KEGG PATHWAY	bta01210	2	18	0.0734736	0.194081	ENSBTAG00000013825|ENSBTAG00000009172	http://www.genome.jp/kegg-bin/show_pathway?bta01210/bta:281643%09red/bta:505926%09red
Selenocompound metabolism	KEGG PATHWAY	bta00450	2	18	0.0734736	0.194081	ENSBTAG00000043581|ENSBTAG00000000505	http://www.genome.jp/kegg-bin/show_pathway?bta00450/bta:508712%09red/bta:282389%09red
Glycerolipid metabolism	KEGG PATHWAY	bta00561	4	67	0.0758952	0.198604	ENSBTAG00000012060|ENSBTAG00000018248|ENSBTAG00000008124|ENSBTAG00000022962	http://www.genome.jp/kegg-bin/show_pathway?bta00561/bta:505290%09red/bta:505987%09red/bta:107132066%09red/bta:514448%09red
Pantothenate and CoA biosynthesis	KEGG PATHWAY	bta00770	2	19	0.0800359	0.205597	ENSBTAG00000013825|ENSBTAG00000009172	http://www.genome.jp/kegg-bin/show_pathway?bta00770/bta:281643%09red/bta:505926%09red
Steroid biosynthesis	KEGG PATHWAY	bta00100	2	19	0.0800359	0.205597	ENSBTAG00000004059|ENSBTAG00000009287	http://www.genome.jp/kegg-bin/show_pathway?bta00100/bta:515569%09red/bta:504287%09red
Fc epsilon RI signaling pathway	KEGG PATHWAY	bta04664	4	70	0.0854053	0.215962	ENSBTAG00000020173|ENSBTAG00000019574|ENSBTAG00000017636|ENSBTAG00000048049	http://www.genome.jp/kegg-bin/show_pathway?bta04664/bta:524810%09red/bta:507329%09red/bta:280991%09red/bta:512943%09red
Phosphatidylinositol signaling system	KEGG PATHWAY	bta04070	5	99	0.0856865	0.215962	ENSBTAG00000020173|ENSBTAG00000013245|ENSBTAG00000024107|ENSBTAG00000022962|ENSBTAG00000008338	http://www.genome.jp/kegg-bin/show_pathway?bta04070/bta:281879%09red/bta:287026%09red/bta:507329%09red/bta:107132066%09red/bta:538291%09red
Glycosaminoglycan biosynthesis - chondroitin sulfate / dermatan sulfate	KEGG PATHWAY	bta00532	2	20	0.0867716	0.215962	ENSBTAG00000036355|ENSBTAG00000005523	http://www.genome.jp/kegg-bin/show_pathway?bta00532/bta:100616099%09red/bta:541295%09red
Amoebiasis	KEGG PATHWAY	bta05146	5	100	0.0884012	0.215962	ENSBTAG00000050155|ENSBTAG00000052413|ENSBTAG00000011215|ENSBTAG00000008338|ENSBTAG00000048049	http://www.genome.jp/kegg-bin/show_pathway?bta05146/bta:524810%09red/bta:287026%09red/bta:100124520%09red/bta:286854%09red/bta:522269%09red
Choline metabolism in cancer	KEGG PATHWAY	bta05231	5	100	0.0884012	0.215962	ENSBTAG00000008540|ENSBTAG00000043959|ENSBTAG00000022962|ENSBTAG00000004194|ENSBTAG00000017636	http://www.genome.jp/kegg-bin/show_pathway?bta05231/bta:613787%09red/bta:280991%09red/bta:513723%09red/bta:519461%09red/bta:107132066%09red
Renal cell carcinoma	KEGG PATHWAY	bta05211	4	71	0.0886985	0.215962	ENSBTAG00000008523|ENSBTAG00000026403|ENSBTAG00000017636|ENSBTAG00000013958	http://www.genome.jp/kegg-bin/show_pathway?bta05211/bta:520800%09red/bta:539742%09red/bta:280991%09red/bta:505453%09red
Ferroptosis	KEGG PATHWAY	bta04216	3	45	0.0932113	0.222937	ENSBTAG00000020757|ENSBTAG00000018986|ENSBTAG00000038111	http://www.genome.jp/kegg-bin/show_pathway?bta04216/bta:540653%09red/bta:536628%09red/bta:788801%09red
NF-kappa B signaling pathway	KEGG PATHWAY	bta04064	5	102	0.0939631	0.222937	ENSBTAG00000049810|ENSBTAG00000003012|ENSBTAG00000013784|ENSBTAG00000048049|ENSBTAG00000006268	http://www.genome.jp/kegg-bin/show_pathway?bta04064/bta:524810%09red/bta:282420%09red/bta:281855%09red/bta:100300510%09red/bta:540944%09red
Huntington disease	KEGG PATHWAY	bta05016	8	198	0.0947482	0.222937	ENSBTAG00000012788|ENSBTAG00000001333|ENSBTAG00000008338|ENSBTAG00000052537|ENSBTAG00000026403|ENSBTAG00000046037|ENSBTAG00000047991|ENSBTAG00000018909	http://www.genome.jp/kegg-bin/show_pathway?bta05016/bta:282199%09red/bta:789854%09red/bta:287026%09red/bta:327717%09red/bta:282479%09red/bta:281993%09red/bta:534129%09red/bta:505453%09red
Tuberculosis	KEGG PATHWAY	bta05152	8	198	0.0947482	0.222937	ENSBTAG00000012899|ENSBTAG00000020133|ENSBTAG00000026403|ENSBTAG00000021077|ENSBTAG00000019574|ENSBTAG00000038048|ENSBTAG00000017636|ENSBTAG00000048049	http://www.genome.jp/kegg-bin/show_pathway?bta05152/bta:514889%09red/bta:533527%09red/bta:512943%09red/bta:524810%09red/bta:280991%09red/bta:787578%09red/bta:505453%09red/bta:282495%09red
Cellular senescence	KEGG PATHWAY	bta04218	7	166	0.096559	0.225304	ENSBTAG00000020133|ENSBTAG00000013245|ENSBTAG00000046037|ENSBTAG00000003994|ENSBTAG00000017860|ENSBTAG00000019574|ENSBTAG00000017636	http://www.genome.jp/kegg-bin/show_pathway?bta04218/bta:282261%09red/bta:512233%09red/bta:533527%09red/bta:512943%09red/bta:281879%09red/bta:280991%09red/bta:282479%09red
Bacterial invasion of epithelial cells	KEGG PATHWAY	bta05100	4	74	0.098937	0.228945	ENSBTAG00000004291|ENSBTAG00000013275|ENSBTAG00000000696|ENSBTAG00000026199	http://www.genome.jp/kegg-bin/show_pathway?bta05100/bta:280979%09red/bta:540207%09red/bta:506605%09red/bta:540783%09red
Tryptophan metabolism	KEGG PATHWAY	bta00380	3	47	0.102303	0.233258	ENSBTAG00000000505|ENSBTAG00000005766|ENSBTAG00000016206	http://www.genome.jp/kegg-bin/show_pathway?bta00380/bta:281293%09red/bta:508712%09red/bta:104968452%09red
Staphylococcus aureus infection	KEGG PATHWAY	bta05150	4	75	0.102467	0.233258	ENSBTAG00000049810|ENSBTAG00000021077|ENSBTAG00000007153|ENSBTAG00000048049	http://www.genome.jp/kegg-bin/show_pathway?bta05150/bta:524810%09red/bta:282495%09red/bta:100300510%09red/bta:534961%09red
Insulin signaling pathway	KEGG PATHWAY	bta04910	6	137	0.104338	0.235602	ENSBTAG00000038321|ENSBTAG00000013003|ENSBTAG00000008441|ENSBTAG00000015355|ENSBTAG00000017636|ENSBTAG00000006535	http://www.genome.jp/kegg-bin/show_pathway?bta04910/bta:286879%09red/bta:282081%09red/bta:515732%09red/bta:280829%09red/bta:280991%09red/bta:514607%09red
C-type lectin receptor signaling pathway	KEGG PATHWAY	bta04625	5	106	0.105608	0.235675	ENSBTAG00000019574|ENSBTAG00000013245|ENSBTAG00000017636|ENSBTAG00000006268|ENSBTAG00000020133	http://www.genome.jp/kegg-bin/show_pathway?bta04625/bta:281879%09red/bta:533527%09red/bta:280991%09red/bta:281855%09red/bta:512943%09red
Leishmaniasis	KEGG PATHWAY	bta05140	4	76	0.106054	0.235675	ENSBTAG00000012899|ENSBTAG00000019574|ENSBTAG00000021077|ENSBTAG00000048049	http://www.genome.jp/kegg-bin/show_pathway?bta05140/bta:524810%09red/bta:282495%09red/bta:514889%09red/bta:512943%09red
Mismatch repair	KEGG PATHWAY	bta03430	2	23	0.107911	0.236056	ENSBTAG00000014595|ENSBTAG00000016758	http://www.genome.jp/kegg-bin/show_pathway?bta03430/bta:100124507%09red/bta:533652%09red
Phenylalanine metabolism	KEGG PATHWAY	bta00360	2	23	0.107911	0.236056	ENSBTAG00000005766|ENSBTAG00000016206	http://www.genome.jp/kegg-bin/show_pathway?bta00360/bta:281293%09red/bta:104968452%09red
Apelin signaling pathway	KEGG PATHWAY	bta04371	6	140	0.112231	0.243602	ENSBTAG00000038321|ENSBTAG00000008338|ENSBTAG00000006999|ENSBTAG00000013245|ENSBTAG00000012079|ENSBTAG00000017636	http://www.genome.jp/kegg-bin/show_pathway?bta04371/bta:287026%09red/bta:286879%09red/bta:281879%09red/bta:100139857%09red/bta:280991%09red/bta:518025%09red
Glycosaminoglycan biosynthesis - heparan sulfate / heparin	KEGG PATHWAY	bta00534	2	24	0.115234	0.248197	ENSBTAG00000007316|ENSBTAG00000005523	http://www.genome.jp/kegg-bin/show_pathway?bta00534/bta:541295%09red/bta:524136%09red
Amino sugar and nucleotide sugar metabolism	KEGG PATHWAY	bta00520	3	50	0.116564	0.249145	ENSBTAG00000003892|ENSBTAG00000016142|ENSBTAG00000012058	http://www.genome.jp/kegg-bin/show_pathway?bta00520/bta:537017%09red/bta:617688%09red/bta:536960%09red
Hematopoietic cell lineage	KEGG PATHWAY	bta04640	5	110	0.117925	0.250144	ENSBTAG00000049494|ENSBTAG00000021077|ENSBTAG00000004580|ENSBTAG00000004608|ENSBTAG00000048049	http://www.genome.jp/kegg-bin/show_pathway?bta04640/bta:524810%09red/bta:100138951%09red/bta:505653%09red/bta:508441%09red/bta:282495%09red
Valine, leucine and isoleucine degradation	KEGG PATHWAY	bta00280	3	51	0.121475	0.255737	ENSBTAG00000013825|ENSBTAG00000005766|ENSBTAG00000009172	http://www.genome.jp/kegg-bin/show_pathway?bta00280/bta:281643%09red/bta:505926%09red/bta:104968452%09red
Necroptosis	KEGG PATHWAY	bta04217	7	177	0.122459	0.255884	ENSBTAG00000012899|ENSBTAG00000050122|ENSBTAG00000046037|ENSBTAG00000004792|ENSBTAG00000038111|ENSBTAG00000047699|ENSBTAG00000053621	http://www.genome.jp/kegg-bin/show_pathway?bta04217/bta:614970%09red/bta:514889%09red/bta:767874%09red/bta:513666%09red/bta:282479%09red/bta:788801%09red/bta:507572%09red
Axon guidance	KEGG PATHWAY	bta04360	7	180	0.130084	0.266178	ENSBTAG00000020133|ENSBTAG00000013958|ENSBTAG00000008552|ENSBTAG00000000696|ENSBTAG00000010065|ENSBTAG00000016800|ENSBTAG00000001941	http://www.genome.jp/kegg-bin/show_pathway?bta04360/bta:407103%09red/bta:539742%09red/bta:785942%09red/bta:531240%09red/bta:533527%09red/bta:540207%09red/bta:518458%09red
Alzheimer disease	KEGG PATHWAY	bta05010	7	180	0.130084	0.266178	ENSBTAG00000012788|ENSBTAG00000016097|ENSBTAG00000020133|ENSBTAG00000008338|ENSBTAG00000052537|ENSBTAG00000013245|ENSBTAG00000010660	http://www.genome.jp/kegg-bin/show_pathway?bta05010/bta:327717%09red/bta:282199%09red/bta:533527%09red/bta:287026%09red/bta:281879%09red/bta:509779%09red/bta:408015%09red
Glycosylphosphatidylinositol (GPI)-anchor biosynthesis	KEGG PATHWAY	bta00563	2	26	0.130237	0.266178	ENSBTAG00000007646|ENSBTAG00000004982	http://www.genome.jp/kegg-bin/show_pathway?bta00563/bta:287025%09red/bta:100139601%09red
Intestinal immune network for IgA production	KEGG PATHWAY	bta04672	3	56	0.147099	0.294374	ENSBTAG00000049810|ENSBTAG00000021077|ENSBTAG00000048049	http://www.genome.jp/kegg-bin/show_pathway?bta04672/bta:524810%09red/bta:100300510%09red/bta:282495%09red
Allograft rejection	KEGG PATHWAY	bta05330	3	56	0.147099	0.294374	ENSBTAG00000049810|ENSBTAG00000021077|ENSBTAG00000048049	http://www.genome.jp/kegg-bin/show_pathway?bta05330/bta:524810%09red/bta:100300510%09red/bta:282495%09red
Phenylalanine, tyrosine and tryptophan biosynthesis	KEGG PATHWAY	bta00400	1	6	0.147187	0.294374	ENSBTAG00000005766	http://www.genome.jp/kegg-bin/show_pathway?bta00400/bta:104968452%09red
Herpes simplex virus 1 infection	KEGG PATHWAY	bta05168	13	405	0.15119	0.300235	ENSBTAG00000017196|ENSBTAG00000012899|ENSBTAG00000053414|ENSBTAG00000008441|ENSBTAG00000054358|ENSBTAG00000021077|ENSBTAG00000038487|ENSBTAG00000005584|ENSBTAG00000051271|ENSBTAG00000011904|ENSBTAG00000008664|ENSBTAG00000017636|ENSBTAG00000006268	http://www.genome.jp/kegg-bin/show_pathway?bta05168/bta:513958%09red/bta:537103%09red/bta:100125304%09red/bta:509905%09red/bta:514889%09red/bta:281803%09red/bta:282081%09red/bta:512908%09red/bta:100138479%09red/bta:280991%09red/bta:281855%09red/bta:787397%09red/bta:282495%09red
Fatty acid elongation	KEGG PATHWAY	bta00062	2	29	0.153501	0.301251	ENSBTAG00000021202|ENSBTAG00000012632	http://www.genome.jp/kegg-bin/show_pathway?bta00062/bta:514788%09red/bta:614105%09red
Alcoholism	KEGG PATHWAY	bta05034	8	224	0.153853	0.301251	ENSBTAG00000050122|ENSBTAG00000018909|ENSBTAG00000013244|ENSBTAG00000017016|ENSBTAG00000026768|ENSBTAG00000050169|ENSBTAG00000016206|ENSBTAG00000053621	http://www.genome.jp/kegg-bin/show_pathway?bta05034/bta:614970%09red/bta:280707%09red/bta:513666%09red/bta:281293%09red/bta:512741%09red/bta:506306%09red/bta:513602%09red/bta:534129%09red
VEGF signaling pathway	KEGG PATHWAY	bta04370	3	58	0.157802	0.306838	ENSBTAG00000019574|ENSBTAG00000017636|ENSBTAG00000020133	http://www.genome.jp/kegg-bin/show_pathway?bta04370/bta:533527%09red/bta:280991%09red/bta:512943%09red
PI3K-Akt signaling pathway	KEGG PATHWAY	bta04151	12	373	0.161271	0.308638	ENSBTAG00000051877|ENSBTAG00000031134|ENSBTAG00000018909|ENSBTAG00000043959|ENSBTAG00000018317|ENSBTAG00000013003|ENSBTAG00000006268|ENSBTAG00000047699|ENSBTAG00000007446|ENSBTAG00000017636|ENSBTAG00000017851|ENSBTAG00000048049	http://www.genome.jp/kegg-bin/show_pathway?bta04151/bta:281350%09red/bta:613787%09red/bta:767874%09red/bta:524361%09red/bta:507554%09red/bta:282126%09red/bta:524810%09red/bta:508045%09red/bta:280991%09red/bta:281855%09red/bta:280829%09red/bta:534129%09red
Biosynthesis of unsaturated fatty acids	KEGG PATHWAY	bta01040	2	30	0.161426	0.308638	ENSBTAG00000021202|ENSBTAG00000012632	http://www.genome.jp/kegg-bin/show_pathway?bta01040/bta:514788%09red/bta:614105%09red
Endometrial cancer	KEGG PATHWAY	bta05213	3	59	0.163242	0.308638	ENSBTAG00000000696|ENSBTAG00000017636|ENSBTAG00000016758	http://www.genome.jp/kegg-bin/show_pathway?bta05213/bta:540207%09red/bta:280991%09red/bta:533652%09red
Malaria	KEGG PATHWAY	bta05144	3	59	0.163242	0.308638	ENSBTAG00000049810|ENSBTAG00000003220|ENSBTAG00000014357	http://www.genome.jp/kegg-bin/show_pathway?bta05144/bta:615785%09red/bta:100300510%09red/bta:528076%09red
cAMP signaling pathway	KEGG PATHWAY	bta04024	8	228	0.164239	0.308638	ENSBTAG00000038321|ENSBTAG00000010660|ENSBTAG00000005557|ENSBTAG00000026403|ENSBTAG00000000520|ENSBTAG00000016097|ENSBTAG00000017636|ENSBTAG00000018909	http://www.genome.jp/kegg-bin/show_pathway?bta04024/bta:534129%09red/bta:286879%09red/bta:509779%09red/bta:280991%09red/bta:504353%09red/bta:408015%09red/bta:505453%09red/bta:504856%09red
Non-alcoholic fatty liver disease (NAFLD)	KEGG PATHWAY	bta04932	6	158	0.165489	0.308913	ENSBTAG00000012788|ENSBTAG00000052537|ENSBTAG00000008441|ENSBTAG00000013003|ENSBTAG00000017636|ENSBTAG00000017851	http://www.genome.jp/kegg-bin/show_pathway?bta04932/bta:282199%09red/bta:507554%09red/bta:282081%09red/bta:327717%09red/bta:280991%09red/bta:280829%09red
Salivary secretion	KEGG PATHWAY	bta04970	4	93	0.174842	0.32421	ENSBTAG00000000520|ENSBTAG00000013245|ENSBTAG00000004588|ENSBTAG00000008338	http://www.genome.jp/kegg-bin/show_pathway?bta04970/bta:281879%09red/bta:504353%09red/bta:287026%09red/bta:534591%09red
Fc gamma R-mediated phagocytosis	KEGG PATHWAY	bta04666	4	94	0.179289	0.330151	ENSBTAG00000020173|ENSBTAG00000002329|ENSBTAG00000017636|ENSBTAG00000048049	http://www.genome.jp/kegg-bin/show_pathway?bta04666/bta:524810%09red/bta:507329%09red/bta:618009%09red/bta:280991%09red
Human immunodeficiency virus 1 infection	KEGG PATHWAY	bta05170	8	234	0.180404	0.330151	ENSBTAG00000017196|ENSBTAG00000020133|ENSBTAG00000013958|ENSBTAG00000049810|ENSBTAG00000013245|ENSBTAG00000019574|ENSBTAG00000017636|ENSBTAG00000006268	http://www.genome.jp/kegg-bin/show_pathway?bta05170/bta:539742%09red/bta:100300510%09red/bta:281803%09red/bta:533527%09red/bta:512943%09red/bta:281879%09red/bta:280991%09red/bta:281855%09red
Lysine degradation	KEGG PATHWAY	bta00310	3	64	0.19122	0.347482	ENSBTAG00000012084|ENSBTAG00000011648|ENSBTAG00000014087	http://www.genome.jp/kegg-bin/show_pathway?bta00310/bta:519777%09red/bta:100190914%09red/bta:535630%09red
Natural killer cell mediated cytotoxicity	KEGG PATHWAY	bta04650	5	131	0.192356	0.347482	ENSBTAG00000012899|ENSBTAG00000007238|ENSBTAG00000020133|ENSBTAG00000048950|ENSBTAG00000048049	http://www.genome.jp/kegg-bin/show_pathway?bta04650/bta:524810%09red/bta:534680%09red/bta:533527%09red/bta:100848282%09red/bta:514889%09red
FoxO signaling pathway	KEGG PATHWAY	bta04068	5	132	0.196254	0.35225	ENSBTAG00000019574|ENSBTAG00000026403|ENSBTAG00000013003|ENSBTAG00000017636|ENSBTAG00000006535	http://www.genome.jp/kegg-bin/show_pathway?bta04068/bta:280829%09red/bta:280991%09red/bta:505453%09red/bta:514607%09red/bta:512943%09red
Viral carcinogenesis	KEGG PATHWAY	bta05203	8	241	0.200097	0.356862	ENSBTAG00000031134|ENSBTAG00000018909|ENSBTAG00000003012|ENSBTAG00000013244|ENSBTAG00000026403|ENSBTAG00000050169|ENSBTAG00000011215|ENSBTAG00000006268	http://www.genome.jp/kegg-bin/show_pathway?bta05203/bta:522269%09red/bta:513602%09red/bta:282126%09red/bta:506306%09red/bta:540944%09red/bta:281855%09red/bta:534129%09red/bta:505453%09red
Kaposi sarcoma-associated herpesvirus infection	KEGG PATHWAY	bta05167	7	206	0.20517	0.362632	ENSBTAG00000013245|ENSBTAG00000020133|ENSBTAG00000026403|ENSBTAG00000054342|ENSBTAG00000019574|ENSBTAG00000017636|ENSBTAG00000006268	http://www.genome.jp/kegg-bin/show_pathway?bta05167/bta:533527%09red/bta:512943%09red/bta:281879%09red/bta:280991%09red/bta:281855%09red/bta:112443864%09red/bta:505453%09red
Phagosome	KEGG PATHWAY	bta04145	6	170	0.205923	0.362632	ENSBTAG00000013734|ENSBTAG00000048049|ENSBTAG00000019508|ENSBTAG00000026199|ENSBTAG00000038048|ENSBTAG00000021077	http://www.genome.jp/kegg-bin/show_pathway?bta04145/bta:280979%09red/bta:524810%09red/bta:787578%09red/bta:540113%09red/bta:614128%09red/bta:282495%09red
Non-small cell lung cancer	KEGG PATHWAY	bta05223	3	67	0.208547	0.364958	ENSBTAG00000011518|ENSBTAG00000017636|ENSBTAG00000017851	http://www.genome.jp/kegg-bin/show_pathway?bta05223/bta:507554%09red/bta:616895%09red/bta:280991%09red
Human cytomegalovirus infection	KEGG PATHWAY	bta05163	8	245	0.211726	0.368105	ENSBTAG00000017196|ENSBTAG00000018909|ENSBTAG00000008338|ENSBTAG00000013245|ENSBTAG00000019574|ENSBTAG00000017636|ENSBTAG00000006268|ENSBTAG00000020133	http://www.genome.jp/kegg-bin/show_pathway?bta05163/bta:287026%09red/bta:281803%09red/bta:533527%09red/bta:512943%09red/bta:281879%09red/bta:280991%09red/bta:281855%09red/bta:534129%09red
Rheumatoid arthritis	KEGG PATHWAY	bta05323	4	102	0.216119	0.368105	ENSBTAG00000049810|ENSBTAG00000013734|ENSBTAG00000021077|ENSBTAG00000048049	http://www.genome.jp/kegg-bin/show_pathway?bta05323/bta:524810%09red/bta:540113%09red/bta:100300510%09red/bta:282495%09red
Melanogenesis	KEGG PATHWAY	bta04916	4	102	0.216119	0.368105	ENSBTAG00000047440|ENSBTAG00000026403|ENSBTAG00000008338|ENSBTAG00000052989	http://www.genome.jp/kegg-bin/show_pathway?bta04916/bta:616913%09red/bta:287026%09red/bta:505453%09red
Aldosterone-regulated sodium reabsorption	KEGG PATHWAY	bta04960	2	37	0.218529	0.368105	ENSBTAG00000013003|ENSBTAG00000005412	http://www.genome.jp/kegg-bin/show_pathway?bta04960/bta:510003%09red/bta:280829%09red
Folate biosynthesis	KEGG PATHWAY	bta00790	2	37	0.218529	0.368105	ENSBTAG00000012252|ENSBTAG00000026768	http://www.genome.jp/kegg-bin/show_pathway?bta00790/bta:281226%09red/bta:280707%09red
Hepatocellular carcinoma	KEGG PATHWAY	bta05225	6	174	0.220129	0.368105	ENSBTAG00000043581|ENSBTAG00000039285|ENSBTAG00000047440|ENSBTAG00000026199|ENSBTAG00000052989|ENSBTAG00000017636	http://www.genome.jp/kegg-bin/show_pathway?bta05225/bta:616913%09red/bta:280979%09red/bta:100138998%09red/bta:280991%09red/bta:282389%09red
Inflammatory bowel disease (IBD)	KEGG PATHWAY	bta05321	3	69	0.220286	0.368105	ENSBTAG00000049810|ENSBTAG00000012899|ENSBTAG00000021077	http://www.genome.jp/kegg-bin/show_pathway?bta05321/bta:100300510%09red/bta:514889%09red/bta:282495%09red
AGE-RAGE signaling pathway in diabetic complications	KEGG PATHWAY	bta04933	4	103	0.220863	0.368105	ENSBTAG00000019574|ENSBTAG00000000396|ENSBTAG00000017636|ENSBTAG00000008338	http://www.genome.jp/kegg-bin/show_pathway?bta04933/bta:287026%09red/bta:280991%09red/bta:281402%09red/bta:512943%09red
Neuroactive ligand-receptor interaction	KEGG PATHWAY	bta04080	11	363	0.223654	0.370551	ENSBTAG00000015775|ENSBTAG00000021717|ENSBTAG00000052026|ENSBTAG00000013422|ENSBTAG00000013002|ENSBTAG00000000898|ENSBTAG00000021764|ENSBTAG00000049473|ENSBTAG00000016633|ENSBTAG00000019623|ENSBTAG00000007169	http://www.genome.jp/kegg-bin/show_pathway?bta04080/bta:514898%09red/bta:100296381%09red/bta:527180%09red/bta:281198%09red/bta:512581%09red/bta:282178%09red/bta:529593%09red/bta:100337106%09red/bta:538896%09red/bta:281943%09red
Ubiquitin mediated proteolysis	KEGG PATHWAY	bta04120	5	140	0.228357	0.376117	ENSBTAG00000015556|ENSBTAG00000009211|ENSBTAG00000008441|ENSBTAG00000005412|ENSBTAG00000013038	http://www.genome.jp/kegg-bin/show_pathway?bta04120/bta:510003%09red/bta:282081%09red/bta:767894%09red/bta:512647%09red/bta:617703%09red
Autoimmune thyroid disease	KEGG PATHWAY	bta05320	3	71	0.232155	0.380137	ENSBTAG00000049810|ENSBTAG00000021077|ENSBTAG00000048049	http://www.genome.jp/kegg-bin/show_pathway?bta05320/bta:524810%09red/bta:100300510%09red/bta:282495%09red
Thyroid cancer	KEGG PATHWAY	bta05216	2	40	0.243531	0.392862	ENSBTAG00000017851|ENSBTAG00000001333	http://www.genome.jp/kegg-bin/show_pathway?bta05216/bta:281993%09red/bta:507554%09red
Biosynthesis of amino acids	KEGG PATHWAY	bta01230	3	73	0.244136	0.392862	ENSBTAG00000019700|ENSBTAG00000013825|ENSBTAG00000009172	http://www.genome.jp/kegg-bin/show_pathway?bta01230/bta:281643%09red/bta:338471%09red/bta:505926%09red
Inositol phosphate metabolism	KEGG PATHWAY	bta00562	3	73	0.244136	0.392862	ENSBTAG00000020173|ENSBTAG00000024107|ENSBTAG00000008338	http://www.genome.jp/kegg-bin/show_pathway?bta00562/bta:287026%09red/bta:507329%09red/bta:538291%09red
NOD-like receptor signaling pathway	KEGG PATHWAY	bta04621	6	181	0.245731	0.39317	ENSBTAG00000008338|ENSBTAG00000013245|ENSBTAG00000037634|ENSBTAG00000047699|ENSBTAG00000019574|ENSBTAG00000006268	http://www.genome.jp/kegg-bin/show_pathway?bta04621/bta:287026%09red/bta:767874%09red/bta:512943%09red/bta:281879%09red/bta:281855%09red/bta:507055%09red
Pancreatic cancer	KEGG PATHWAY	bta05212	3	74	0.250163	0.393514	ENSBTAG00000004194|ENSBTAG00000017636|ENSBTAG00000006268	http://www.genome.jp/kegg-bin/show_pathway?bta05212/bta:513723%09red/bta:280991%09red/bta:281855%09red
Thyroid hormone synthesis	KEGG PATHWAY	bta04918	3	74	0.250163	0.393514	ENSBTAG00000013245|ENSBTAG00000018909|ENSBTAG00000008338	http://www.genome.jp/kegg-bin/show_pathway?bta04918/bta:281879%09red/bta:287026%09red/bta:534129%09red
Gastric acid secretion	KEGG PATHWAY	bta04971	3	74	0.250163	0.393514	ENSBTAG00000013245|ENSBTAG00000012079|ENSBTAG00000008338	http://www.genome.jp/kegg-bin/show_pathway?bta04971/bta:281879%09red/bta:287026%09red/bta:518025%09red
HIF-1 signaling pathway	KEGG PATHWAY	bta04066	4	110	0.254774	0.398529	ENSBTAG00000012899|ENSBTAG00000026403|ENSBTAG00000013003|ENSBTAG00000017636	http://www.genome.jp/kegg-bin/show_pathway?bta04066/bta:280829%09red/bta:280991%09red/bta:505453%09red/bta:514889%09red
Chronic myeloid leukemia	KEGG PATHWAY	bta05220	3	76	0.262281	0.407992	ENSBTAG00000020566|ENSBTAG00000017636|ENSBTAG00000006268	http://www.genome.jp/kegg-bin/show_pathway?bta05220/bta:280991%09red/bta:789892%09red/bta:281855%09red
African trypanosomiasis	KEGG PATHWAY	bta05143	2	44	0.277009	0.428523	ENSBTAG00000048049|ENSBTAG00000008338	http://www.genome.jp/kegg-bin/show_pathway?bta05143/bta:287026%09red/bta:524810%09red
Epstein-Barr virus infection	KEGG PATHWAY	bta05169	7	228	0.278722	0.428803	ENSBTAG00000017196|ENSBTAG00000048049|ENSBTAG00000049810|ENSBTAG00000021077|ENSBTAG00000019574|ENSBTAG00000017636|ENSBTAG00000006268	http://www.genome.jp/kegg-bin/show_pathway?bta05169/bta:100300510%09red/bta:281803%09red/bta:512943%09red/bta:524810%09red/bta:280991%09red/bta:281855%09red/bta:282495%09red
Taste transduction	KEGG PATHWAY	bta04742	3	79	0.280587	0.429313	ENSBTAG00000013245|ENSBTAG00000010660|ENSBTAG00000025200	http://www.genome.jp/kegg-bin/show_pathway?bta04742/bta:281879%09red/bta:617930%09red/bta:408015%09red
EGFR tyrosine kinase inhibitor resistance	KEGG PATHWAY	bta01521	3	80	0.286716	0.436307	ENSBTAG00000017636|ENSBTAG00000043959|ENSBTAG00000054057	http://www.genome.jp/kegg-bin/show_pathway?bta01521/bta:281361%09red/bta:613787%09red/bta:280991%09red
Endocrine and other factor-regulated calcium reabsorption	KEGG PATHWAY	bta04961	2	46	0.293729	0.444563	ENSBTAG00000021717|ENSBTAG00000008338	http://www.genome.jp/kegg-bin/show_pathway?bta04961/bta:287026%09red/bta:538896%09red
Mineral absorption	KEGG PATHWAY	bta04978	2	47	0.30207	0.45473	ENSBTAG00000001595|ENSBTAG00000038111	http://www.genome.jp/kegg-bin/show_pathway?bta04978/bta:613358%09red/bta:788801%09red
Arginine and proline metabolism	KEGG PATHWAY	bta00330	2	48	0.310394	0.462289	ENSBTAG00000035998|ENSBTAG00000016206	http://www.genome.jp/kegg-bin/show_pathway?bta00330/bta:516210%09red/bta:281293%09red
Graft-versus-host disease	KEGG PATHWAY	bta05332	2	48	0.310394	0.462289	ENSBTAG00000049810|ENSBTAG00000021077	http://www.genome.jp/kegg-bin/show_pathway?bta05332/bta:100300510%09red/bta:282495%09red
ErbB signaling pathway	KEGG PATHWAY	bta04012	3	85	0.317481	0.464766	ENSBTAG00000017636|ENSBTAG00000013958|ENSBTAG00000054057	http://www.genome.jp/kegg-bin/show_pathway?bta04012/bta:281361%09red/bta:539742%09red/bta:280991%09red
Salmonella infection	KEGG PATHWAY	bta05132	3	85	0.317481	0.464766	ENSBTAG00000012899|ENSBTAG00000019574|ENSBTAG00000026199	http://www.genome.jp/kegg-bin/show_pathway?bta05132/bta:280979%09red/bta:514889%09red/bta:512943%09red
Vasopressin-regulated water reabsorption	KEGG PATHWAY	bta04962	2	49	0.318697	0.464766	ENSBTAG00000030209|ENSBTAG00000018909	http://www.genome.jp/kegg-bin/show_pathway?bta04962/bta:534129%09red/bta:338054%09red
Sphingolipid metabolism	KEGG PATHWAY	bta00600	2	49	0.318697	0.464766	ENSBTAG00000004430|ENSBTAG00000002130	http://www.genome.jp/kegg-bin/show_pathway?bta00600/bta:507207%09red/bta:516881%09red
Jak-STAT signaling pathway	KEGG PATHWAY	bta04630	6	202	0.326717	0.473993	ENSBTAG00000012899|ENSBTAG00000018513|ENSBTAG00000000396|ENSBTAG00000026403|ENSBTAG00000008441|ENSBTAG00000017636	http://www.genome.jp/kegg-bin/show_pathway?bta04630/bta:281402%09red/bta:514889%09red/bta:282081%09red/bta:280991%09red/bta:509056%09red/bta:505453%09red
Amyotrophic lateral sclerosis (ALS)	KEGG PATHWAY	bta05014	2	51	0.335227	0.483833	ENSBTAG00000019574|ENSBTAG00000020133	http://www.genome.jp/kegg-bin/show_pathway?bta05014/bta:533527%09red/bta:512943%09red
Colorectal cancer	KEGG PATHWAY	bta05210	3	89	0.342135	0.48815	ENSBTAG00000017636|ENSBTAG00000004194|ENSBTAG00000016758	http://www.genome.jp/kegg-bin/show_pathway?bta05210/bta:513723%09red/bta:280991%09red/bta:533652%09red
Endocytosis	KEGG PATHWAY	bta04144	7	246	0.343067	0.48815	ENSBTAG00000033137|ENSBTAG00000030749|ENSBTAG00000005412|ENSBTAG00000025442|ENSBTAG00000004792|ENSBTAG00000016504|ENSBTAG00000002329	http://www.genome.jp/kegg-bin/show_pathway?bta04144/bta:540190%09red/bta:507572%09red/bta:618009%09red/bta:510003%09red/bta:317659%09red/bta:531459%09red/bta:522241%09red
Ether lipid metabolism	KEGG PATHWAY	bta00565	2	52	0.343448	0.48815	ENSBTAG00000013165|ENSBTAG00000051212	http://www.genome.jp/kegg-bin/show_pathway?bta00565/bta:532663%09red/bta:518466%09red
Gap junction	KEGG PATHWAY	bta04540	3	90	0.348291	0.491328	ENSBTAG00000013245|ENSBTAG00000043959|ENSBTAG00000008338	http://www.genome.jp/kegg-bin/show_pathway?bta04540/bta:281879%09red/bta:287026%09red/bta:613787%09red
Fatty acid biosynthesis	KEGG PATHWAY	bta00061	1	18	0.350948	0.491328	ENSBTAG00000018986	http://www.genome.jp/kegg-bin/show_pathway?bta00061/bta:536628%09red
Thiamine metabolism	KEGG PATHWAY	bta00730	1	18	0.350948	0.491328	ENSBTAG00000007097	http://www.genome.jp/kegg-bin/show_pathway?bta00730/bta:282090%09red
Ovarian steroidogenesis	KEGG PATHWAY	bta04913	2	54	0.359789	0.501199	ENSBTAG00000051542|ENSBTAG00000013003	http://www.genome.jp/kegg-bin/show_pathway?bta04913/bta:280829%09red/bta:530929%09red
Relaxin signaling pathway	KEGG PATHWAY	bta04926	4	132	0.365938	0.506455	ENSBTAG00000019574|ENSBTAG00000017636|ENSBTAG00000008338|ENSBTAG00000018909	http://www.genome.jp/kegg-bin/show_pathway?bta04926/bta:287026%09red/bta:534129%09red/bta:280991%09red/bta:512943%09red
Hepatitis B	KEGG PATHWAY	bta05161	5	172	0.36718	0.506455	ENSBTAG00000019574|ENSBTAG00000026403|ENSBTAG00000017636|ENSBTAG00000006268|ENSBTAG00000018909	http://www.genome.jp/kegg-bin/show_pathway?bta05161/bta:534129%09red/bta:280991%09red/bta:505453%09red/bta:281855%09red/bta:512943%09red
Autophagy - animal	KEGG PATHWAY	bta04140	4	133	0.371041	0.506788	ENSBTAG00000051877|ENSBTAG00000013003|ENSBTAG00000017636|ENSBTAG00000006535	http://www.genome.jp/kegg-bin/show_pathway?bta04140/bta:524361%09red/bta:280829%09red/bta:280991%09red/bta:514607%09red
Spliceosome	KEGG PATHWAY	bta03040	4	133	0.371041	0.506788	ENSBTAG00000021262|ENSBTAG00000025442|ENSBTAG00000005584|ENSBTAG00000049347	http://www.genome.jp/kegg-bin/show_pathway?bta03040/bta:540190%09red/bta:531493%09red/bta:617823%09red/bta:509905%09red
Pyrimidine metabolism	KEGG PATHWAY	bta00240	2	56	0.375977	0.511037	ENSBTAG00000005152|ENSBTAG00000048655	http://www.genome.jp/kegg-bin/show_pathway?bta00240/bta:615457%09red/bta:281363%09red
Purine metabolism	KEGG PATHWAY	bta00230	4	135	0.381238	0.515685	ENSBTAG00000020205|ENSBTAG00000048655|ENSBTAG00000005280|ENSBTAG00000055026	http://www.genome.jp/kegg-bin/show_pathway?bta00230/bta:100849042%09red/bta:107131388%09red/bta:281363%09red/bta:280712%09red
Pancreatic secretion	KEGG PATHWAY	bta04972	3	97	0.391138	0.525044	ENSBTAG00000000520|ENSBTAG00000013245|ENSBTAG00000008338	http://www.genome.jp/kegg-bin/show_pathway?bta04972/bta:281879%09red/bta:504353%09red/bta:287026%09red
Fatty acid metabolism	KEGG PATHWAY	bta01212	2	58	0.391994	0.525044	ENSBTAG00000018986|ENSBTAG00000012632	http://www.genome.jp/kegg-bin/show_pathway?bta01212/bta:614105%09red/bta:536628%09red
Other types of O-glycan biosynthesis	KEGG PATHWAY	bta00514	1	21	0.393783	0.525044	ENSBTAG00000000902	http://www.genome.jp/kegg-bin/show_pathway?bta00514/bta:532053%09red
ABC transporters	KEGG PATHWAY	bta02010	2	60	0.407822	0.541185	ENSBTAG00000020551|ENSBTAG00000008464	http://www.genome.jp/kegg-bin/show_pathway?bta02010/bta:515178%09red/bta:529923%09red
Protein export	KEGG PATHWAY	bta03060	1	23	0.42076	0.548685	ENSBTAG00000019508	http://www.genome.jp/kegg-bin/show_pathway?bta03060/bta:614128%09red
Vitamin digestion and absorption	KEGG PATHWAY	bta04977	1	23	0.42076	0.548685	ENSBTAG00000017167	http://www.genome.jp/kegg-bin/show_pathway?bta04977/bta:281285%09red
Histidine metabolism	KEGG PATHWAY	bta00340	1	23	0.42076	0.548685	ENSBTAG00000016206	http://www.genome.jp/kegg-bin/show_pathway?bta00340/bta:281293%09red
RIG-I-like receptor signaling pathway	KEGG PATHWAY	bta04622	3	102	0.421312	0.548685	ENSBTAG00000019574|ENSBTAG00000006268|ENSBTAG00000004600	http://www.genome.jp/kegg-bin/show_pathway?bta04622/bta:539145%09red/bta:281855%09red/bta:512943%09red
Basal cell carcinoma	KEGG PATHWAY	bta05217	2	63	0.431179	0.558936	ENSBTAG00000047440|ENSBTAG00000052989	http://www.genome.jp/kegg-bin/show_pathway?bta05217/bta:616913%09red
Ascorbate and aldarate metabolism	KEGG PATHWAY	bta00053	1	25	0.446538	0.576177	ENSBTAG00000046155	http://www.genome.jp/kegg-bin/show_pathway?bta00053/bta:280910%09red
Mitophagy - animal	KEGG PATHWAY	bta04137	2	66	0.454037	0.583166	ENSBTAG00000008523|ENSBTAG00000013784	http://www.genome.jp/kegg-bin/show_pathway?bta04137/bta:520800%09red/bta:282420%09red
Breast cancer	KEGG PATHWAY	bta05224	4	150	0.456719	0.583933	ENSBTAG00000047440|ENSBTAG00000052989|ENSBTAG00000017636|ENSBTAG00000039285	http://www.genome.jp/kegg-bin/show_pathway?bta05224/bta:616913%09red/bta:280991%09red/bta:100138998%09red
Toll-like receptor signaling pathway	KEGG PATHWAY	bta04620	3	110	0.468457	0.596218	ENSBTAG00000019574|ENSBTAG00000017636|ENSBTAG00000006268	http://www.genome.jp/kegg-bin/show_pathway?bta04620/bta:280991%09red/bta:281855%09red/bta:512943%09red
Collecting duct acid secretion	KEGG PATHWAY	bta04966	1	28	0.483072	0.606548	ENSBTAG00000013734	http://www.genome.jp/kegg-bin/show_pathway?bta04966/bta:540113%09red
Phototransduction	KEGG PATHWAY	bta04744	1	28	0.483072	0.606548	ENSBTAG00000017751	http://www.genome.jp/kegg-bin/show_pathway?bta04744/bta:281453%09red
Pentose phosphate pathway	KEGG PATHWAY	bta00030	1	28	0.483072	0.606548	ENSBTAG00000046155	http://www.genome.jp/kegg-bin/show_pathway?bta00030/bta:280910%09red
Protein digestion and absorption	KEGG PATHWAY	bta04974	3	113	0.485695	0.607119	ENSBTAG00000019517|ENSBTAG00000004588|ENSBTAG00000010082	http://www.genome.jp/kegg-bin/show_pathway?bta04974/bta:280781%09red/bta:100139730%09red/bta:534591%09red
Hippo signaling pathway - multiple species	KEGG PATHWAY	bta04392	1	29	0.494707	0.612912	ENSBTAG00000016349	http://www.genome.jp/kegg-bin/show_pathway?bta04392/bta:100125315%09red
RNA polymerase	KEGG PATHWAY	bta03020	1	29	0.494707	0.612912	ENSBTAG00000031792	http://www.genome.jp/kegg-bin/show_pathway?bta03020/bta:535288%09red
Melanoma	KEGG PATHWAY	bta05218	2	73	0.505238	0.621503	ENSBTAG00000017636|ENSBTAG00000043959	http://www.genome.jp/kegg-bin/show_pathway?bta05218/bta:613787%09red/bta:280991%09red
Citrate cycle (TCA cycle)	KEGG PATHWAY	bta00020	1	30	0.506081	0.621503	ENSBTAG00000019700	http://www.genome.jp/kegg-bin/show_pathway?bta00020/bta:338471%09red
Mucin type O-glycan biosynthesis	KEGG PATHWAY	bta00512	1	31	0.517199	0.629633	ENSBTAG00000008718	http://www.genome.jp/kegg-bin/show_pathway?bta00512/bta:505622%09red
Circadian rhythm	KEGG PATHWAY	bta04710	1	31	0.517199	0.629633	ENSBTAG00000001879	http://www.genome.jp/kegg-bin/show_pathway?bta04710/bta:512237%09red
Prion diseases	KEGG PATHWAY	bta05020	1	32	0.528067	0.635119	ENSBTAG00000007153	http://www.genome.jp/kegg-bin/show_pathway?bta05020/bta:534961%09red
Nicotinate and nicotinamide metabolism	KEGG PATHWAY	bta00760	1	32	0.528067	0.635119	ENSBTAG00000048655	http://www.genome.jp/kegg-bin/show_pathway?bta00760/bta:281363%09red
Pertussis	KEGG PATHWAY	bta05133	2	77	0.533064	0.635119	ENSBTAG00000019574|ENSBTAG00000007153	http://www.genome.jp/kegg-bin/show_pathway?bta05133/bta:534961%09red/bta:512943%09red
Chemical carcinogenesis	KEGG PATHWAY	bta05204	2	77	0.533064	0.635119	ENSBTAG00000015775|ENSBTAG00000000505	http://www.genome.jp/kegg-bin/show_pathway?bta05204/bta:508712%09red/bta:282178%09red
Base excision repair	KEGG PATHWAY	bta03410	1	33	0.538691	0.635119	ENSBTAG00000014595	http://www.genome.jp/kegg-bin/show_pathway?bta03410/bta:100124507%09red
Autophagy - other	KEGG PATHWAY	bta04136	1	33	0.538691	0.635119	ENSBTAG00000051877	http://www.genome.jp/kegg-bin/show_pathway?bta04136/bta:524361%09red
Synaptic vesicle cycle	KEGG PATHWAY	bta04721	2	78	0.539851	0.635119	ENSBTAG00000013734|ENSBTAG00000014990	http://www.genome.jp/kegg-bin/show_pathway?bta04721/bta:540113%09red/bta:785833%09red
Platinum drug resistance	KEGG PATHWAY	bta01524	2	78	0.539851	0.635119	ENSBTAG00000017636|ENSBTAG00000016758	http://www.genome.jp/kegg-bin/show_pathway?bta01524/bta:280991%09red/bta:533652%09red
Linoleic acid metabolism	KEGG PATHWAY	bta00591	1	36	0.56915	0.666787	ENSBTAG00000051542	http://www.genome.jp/kegg-bin/show_pathway?bta00591/bta:530929%09red
Bile secretion	KEGG PATHWAY	bta04976	2	83	0.572751	0.66821	ENSBTAG00000008540|ENSBTAG00000017851	http://www.genome.jp/kegg-bin/show_pathway?bta04976/bta:507554%09red/bta:519461%09red
Alanine, aspartate and glutamate metabolism	KEGG PATHWAY	bta00250	1	37	0.57885	0.670059	ENSBTAG00000005766	http://www.genome.jp/kegg-bin/show_pathway?bta00250/bta:104968452%09red
Peroxisome	KEGG PATHWAY	bta04146	2	84	0.579122	0.670059	ENSBTAG00000020551|ENSBTAG00000018986	http://www.genome.jp/kegg-bin/show_pathway?bta04146/bta:515178%09red/bta:536628%09red
Pyruvate metabolism	KEGG PATHWAY	bta00620	1	38	0.588333	0.676854	ENSBTAG00000019700	http://www.genome.jp/kegg-bin/show_pathway?bta00620/bta:338471%09red
MicroRNAs in cancer	KEGG PATHWAY	bta05206	6	270	0.58983	0.676854	ENSBTAG00000013958|ENSBTAG00000000396|ENSBTAG00000003901|ENSBTAG00000026403|ENSBTAG00000018577|ENSBTAG00000016030	http://www.genome.jp/kegg-bin/show_pathway?bta05206/bta:539742%09red/bta:353354%09red/bta:540251%09red/bta:281402%09red/bta:539465%09red/bta:505453%09red
Carbohydrate digestion and absorption	KEGG PATHWAY	bta04973	1	40	0.606662	0.693328	ENSBTAG00000017636	http://www.genome.jp/kegg-bin/show_pathway?bta04973/bta:280991%09red
Fatty acid degradation	KEGG PATHWAY	bta00071	1	42	0.624177	0.703681	ENSBTAG00000018986	http://www.genome.jp/kegg-bin/show_pathway?bta00071/bta:536628%09red
Homologous recombination	KEGG PATHWAY	bta03440	1	42	0.624177	0.703681	ENSBTAG00000030897	http://www.genome.jp/kegg-bin/show_pathway?bta03440/bta:789410%09red
Oxidative phosphorylation	KEGG PATHWAY	bta00190	3	140	0.626796	0.703681	ENSBTAG00000012788|ENSBTAG00000052537|ENSBTAG00000013734	http://www.genome.jp/kegg-bin/show_pathway?bta00190/bta:327717%09red/bta:282199%09red/bta:540113%09red
Bladder cancer	KEGG PATHWAY	bta05219	1	43	0.63264	0.703681	ENSBTAG00000009913	http://www.genome.jp/kegg-bin/show_pathway?bta05219/bta:100336102%09red
Antifolate resistance	KEGG PATHWAY	bta01523	1	43	0.63264	0.703681	ENSBTAG00000006268	http://www.genome.jp/kegg-bin/show_pathway?bta01523/bta:281855%09red
Glycine, serine and threonine metabolism	KEGG PATHWAY	bta00260	1	43	0.63264	0.703681	ENSBTAG00000016206	http://www.genome.jp/kegg-bin/show_pathway?bta00260/bta:281293%09red
TGF-beta signaling pathway	KEGG PATHWAY	bta04350	2	93	0.633313	0.703681	ENSBTAG00000051877|ENSBTAG00000026403	http://www.genome.jp/kegg-bin/show_pathway?bta04350/bta:524361%09red/bta:505453%09red
Endocrine resistance	KEGG PATHWAY	bta01522	2	94	0.638985	0.703747	ENSBTAG00000019574|ENSBTAG00000017636	http://www.genome.jp/kegg-bin/show_pathway?bta01522/bta:280991%09red/bta:512943%09red
Basal transcription factors	KEGG PATHWAY	bta03022	1	44	0.640913	0.703747	ENSBTAG00000047991	http://www.genome.jp/kegg-bin/show_pathway?bta03022/bta:789854%09red
Aminoacyl-tRNA biosynthesis	KEGG PATHWAY	bta00970	1	44	0.640913	0.703747	ENSBTAG00000010698	http://www.genome.jp/kegg-bin/show_pathway?bta00970/bta:100847824%09red
mRNA surveillance pathway	KEGG PATHWAY	bta03015	2	95	0.644588	0.705018	ENSBTAG00000051877|ENSBTAG00000018317	http://www.genome.jp/kegg-bin/show_pathway?bta03015/bta:524361%09red/bta:508045%09red
Nucleotide excision repair	KEGG PATHWAY	bta03420	1	45	0.648999	0.707081	ENSBTAG00000014595	http://www.genome.jp/kegg-bin/show_pathway?bta03420/bta:100124507%09red
Hedgehog signaling pathway	KEGG PATHWAY	bta04340	1	47	0.664631	0.721305	ENSBTAG00000039285	http://www.genome.jp/kegg-bin/show_pathway?bta04340/bta:100138998%09red
Notch signaling pathway	KEGG PATHWAY	bta04330	1	48	0.672185	0.726686	ENSBTAG00000026403	http://www.genome.jp/kegg-bin/show_pathway?bta04330/bta:505453%09red
Cholesterol metabolism	KEGG PATHWAY	bta04979	1	50	0.686786	0.736963	ENSBTAG00000004059	http://www.genome.jp/kegg-bin/show_pathway?bta04979/bta:504287%09red
Glycerophospholipid metabolism	KEGG PATHWAY	bta00564	2	103	0.686955	0.736963	ENSBTAG00000012060|ENSBTAG00000022962	http://www.genome.jp/kegg-bin/show_pathway?bta00564/bta:107132066%09red/bta:514448%09red
Fanconi anemia pathway	KEGG PATHWAY	bta03460	1	52	0.700737	0.748879	ENSBTAG00000016758	http://www.genome.jp/kegg-bin/show_pathway?bta03460/bta:533652%09red
Ribosome	KEGG PATHWAY	bta03010	3	158	0.704823	0.750382	ENSBTAG00000007454|ENSBTAG00000051063|ENSBTAG00000049833	http://www.genome.jp/kegg-bin/show_pathway?bta03010/bta:615638%09red/bta:100297075%09red/bta:286790%09red
Legionellosis	KEGG PATHWAY	bta05134	1	56	0.726806	0.769088	ENSBTAG00000025442	http://www.genome.jp/kegg-bin/show_pathway?bta05134/bta:540190%09red
RNA transport	KEGG PATHWAY	bta03013	3	164	0.727887	0.769088	ENSBTAG00000017633|ENSBTAG00000008664|ENSBTAG00000012881	http://www.genome.jp/kegg-bin/show_pathway?bta03013/bta:513958%09red/bta:511189%09red/bta:444858%09red
Carbon metabolism	KEGG PATHWAY	bta01200	2	113	0.733981	0.772612	ENSBTAG00000019700|ENSBTAG00000046155	http://www.genome.jp/kegg-bin/show_pathway?bta01200/bta:338471%09red/bta:280910%09red
Drug metabolism - cytochrome P450	KEGG PATHWAY	bta00982	1	63	0.767089	0.804438	ENSBTAG00000016206	http://www.genome.jp/kegg-bin/show_pathway?bta00982/bta:281293%09red
Retinol metabolism	KEGG PATHWAY	bta00830	1	64	0.772338	0.806263	ENSBTAG00000017167	http://www.genome.jp/kegg-bin/show_pathway?bta00830/bta:281285%09red
Lysosome	KEGG PATHWAY	bta04142	2	123	0.77486	0.806263	ENSBTAG00000008464|ENSBTAG00000018784	http://www.genome.jp/kegg-bin/show_pathway?bta04142/bta:404187%09red/bta:529923%09red
Central carbon metabolism in cancer	KEGG PATHWAY	bta05230	1	65	0.777468	0.806263	ENSBTAG00000017636	http://www.genome.jp/kegg-bin/show_pathway?bta05230/bta:280991%09red
Cytosolic DNA-sensing pathway	KEGG PATHWAY	bta04623	1	67	0.787385	0.813535	ENSBTAG00000006268	http://www.genome.jp/kegg-bin/show_pathway?bta04623/bta:281855%09red
Steroid hormone biosynthesis	KEGG PATHWAY	bta00140	1	68	0.792177	0.815476	ENSBTAG00000019516	http://www.genome.jp/kegg-bin/show_pathway?bta00140/bta:618278%09red
Chemokine signaling pathway	KEGG PATHWAY	bta04062	3	189	0.809002	0.829745	ENSBTAG00000006268|ENSBTAG00000017636|ENSBTAG00000008338	http://www.genome.jp/kegg-bin/show_pathway?bta04062/bta:287026%09red/bta:280991%09red/bta:281855%09red
Drug metabolism - other enzymes	KEGG PATHWAY	bta00983	1	76	0.826827	0.84277	ENSBTAG00000005152	http://www.genome.jp/kegg-bin/show_pathway?bta00983/bta:615457%09red
p53 signaling pathway	KEGG PATHWAY	bta04115	1	77	0.830731	0.84277	ENSBTAG00000003994	http://www.genome.jp/kegg-bin/show_pathway?bta04115/bta:282261%09red
Glioma	KEGG PATHWAY	bta05214	1	77	0.830731	0.84277	ENSBTAG00000017636	http://www.genome.jp/kegg-bin/show_pathway?bta05214/bta:280991%09red
Ribosome biogenesis in eukaryotes	KEGG PATHWAY	bta03008	1	81	0.845488	0.854645	ENSBTAG00000013784	http://www.genome.jp/kegg-bin/show_pathway?bta03008/bta:282420%09red
Arachidonic acid metabolism	KEGG PATHWAY	bta00590	1	83	0.852378	0.85851	ENSBTAG00000051542	http://www.genome.jp/kegg-bin/show_pathway?bta00590/bta:530929%09red
Cytokine-cytokine receptor interaction	KEGG PATHWAY	bta04060	2	323	0.994935	0.998501	ENSBTAG00000012899|ENSBTAG00000007446	http://www.genome.jp/kegg-bin/show_pathway?bta04060/bta:281350%09red/bta:514889%09red
Olfactory transduction	KEGG PATHWAY	bta04740	4	1161	1	1	ENSBTAG00000032799|ENSBTAG00000033509|ENSBTAG00000052413|ENSBTAG00000051668	http://www.genome.jp/kegg-bin/show_pathway?bta04740/bta:783845%09red/bta:514366%09red/bta:509508%09red/bta:100124520%09red
--------------------
#Term	Database	ID	Input number	Background number	P-Value	Corrected P-Value	Input	Hyperlink
--------------------
#Term	Database	ID	Input number	Background number	P-Value	Corrected P-Value	Input	Hyperlink
--------------------
