# Supplementary material for: Extensive differential DNA methylation between tuberculosis skin test positive and skin test negative cattle
Source: BMC Genomics. 2024 Aug 6;25:762. doi: 10.1186/s12864-024-10574-x (PMC11301934; doi:10.1186/s12864-024-10574-x)
Supplement: Supplementary file 9 — Supplementary Material 9 - Supplementary Table S7: Differentially expressed regions (DMRs) across all genomic features from Group 2 (SICTT-/IFNG+) samples relative to Group 3 (SICTT+/IFNG+) samples is shown in Tab 1. Subsequent tabs are subsets of this data including DMRs in exons and promoters with >15% differential methylation [file 12864_2024_10574_MOESM9_ESM.xlsx]

## Sheet: All DMR data
#chr	start	end	length	nCG	G2_meanMethy	G3_meanMethy	diff.Methy	areaStat	C_context	regionID	region	Gene Symbol
9	73543690	73544199	510	4	0.212022	0.790158	-0.578137	-30.8649	CG	ENSBTAG00000017958	exon	AHI1	gnl|BL_ORD_ID|12335 sp|Q8N157|AHI1_HUMAN Jouberin OS=Homo sapiens OX=9606 GN=AHI1 PE=1 SV=1//0
8	75655276	75655344	69	6	0.472827	0.971069	-0.498242	-49.3567	CG	ENSBTAG00000012921	exon	KIF24	gnl|BL_ORD_ID|206551 sp|Q5T7B8|KIF24_HUMAN Kinesin-like protein KIF24 OS=Homo sapiens OX=9606 GN=KIF24 PE=1 SV=2//0
10	27603346	27603805	460	4	0.396764	0.837144	-0.440379	-22.7299	CG	ENSBTAG00000049903	exon	--	gnl|BL_ORD_ID|286945 sp|Q8NGB9|OR4F6_HUMAN Olfactory receptor 4F6 OS=Homo sapiens OX=9606 GN=OR4F6 PE=2 SV=1//2.31533e-141
4	115184261	115184320	60	4	0.181962	0.612012	-0.43005	-21.7631	CG	ENSBTAG00000008032	exon	--	gnl|BL_ORD_ID|28034 sp|Q9P1U1|ARP3B_HUMAN Actin-related protein 3B OS=Homo sapiens OX=9606 GN=ACTR3B PE=2 SV=1//0
10	56597172	56597237	66	4	0.569062	0.908545	-0.339484	-22.9825	CG	ENSBTAG00000021876	exon	WDR72	gnl|BL_ORD_ID|509396 sp|Q3MJ13|WDR72_HUMAN WD repeat-containing protein 72 OS=Homo sapiens OX=9606 GN=WDR72 PE=2 SV=2//0
1	144498401	144498574	174	18	0.258847	0.580455	-0.321608	-91.9154	CG	ENSBTAG00000037662	exon	--	gnl|BL_ORD_ID|208269 sp|P60409|KR107_HUMAN Keratin-associated protein 10-7 OS=Homo sapiens OX=9606 GN=KRTAP10-7 PE=1 SV=2//6.08515e-06
18	34274880	34276050	1171	103	0.221672	0.542481	-0.320809	-964.165	CG	ENSBTAG00000038858	exon	CKLF	gnl|BL_ORD_ID|65219 sp|Q9UBR5|CKLF_HUMAN Chemokine-like factor OS=Homo sapiens OX=9606 GN=CKLF PE=2 SV=1//6.06209e-63
9	101772931	101773729	799	46	0.368745	0.681391	-0.312646	-338.012	CG	ENSBTAG00000014494	exon	RNASET2	gnl|BL_ORD_ID|390298 sp|Q7M329|RNT2_PIG Ribonuclease T2 OS=Sus scrofa OX=9823 GN=RNASET2 PE=1 SV=1//1.7037e-90
19	63125886	63126483	598	116	0.346423	0.655422	-0.308999	-1254.21	CG	ENSBTAG00000007547	exon	CACNG1	gnl|BL_ORD_ID|55494 sp|Q08DE1|CCG1_BOVIN Voltage-dependent calcium channel gamma-1 subunit OS=Bos taurus OX=9913 GN=CACNG1 PE=2 SV=1//2.21457e-113
15	46463952	46464186	235	18	0.397707	0.704898	-0.307191	-115.917	CG	ENSBTAG00000000697	exon	RRP8	gnl|BL_ORD_ID|400003 sp|O43159|RRP8_HUMAN Ribosomal RNA-processing protein 8 OS=Homo sapiens OX=9606 GN=RRP8 PE=1 SV=2//0
4	105692277	105692343	67	7	0.384051	0.688096	-0.304046	-33.6813	CG	ENSBTAG00000048904	exon	--	gnl|BL_ORD_ID|489217 sp|P04213|TVB5_MOUSE T-cell receptor beta chain V region C5 (Fragment) OS=Mus musculus OX=10090 PE=1 SV=1//7.14883e-34
11	43134025	43134883	859	8	0.643803	0.939989	-0.296187	-46.2934	CG	ENSBTAG00000048348	exon	--	gnl|BL_ORD_ID|404437 sp|Q56K10|RS15_BOVIN 40S ribosomal protein S15 OS=Bos taurus OX=9913 GN=RPS15 PE=2 SV=3//1.32672e-20
23	24653097	24653454	358	22	0.501447	0.79677	-0.295322	-130.586	CG	ENSBTAG00000016835	exon	IL17F	gnl|BL_ORD_ID|190987 sp|Q5BJ95|IL17F_RAT Interleukin-17F OS=Rattus norvegicus OX=10116 GN=Il17f PE=2 SV=2//3.39348e-49
17	15687478	15687575	98	8	0.618762	0.91365	-0.294888	-43.5136	CG	ENSBTAG00000014111	exon	INPP4B	gnl|BL_ORD_ID|193529 sp|O15327|INP4B_HUMAN Type II inositol 3,4-bisphosphate 4-phosphatase OS=Homo sapiens OX=9606 GN=INPP4B PE=2 SV=4//0
29	49512731	49512914	184	34	0.469463	0.762344	-0.292881	-272.274	CG	ENSBTAG00000054745	exon	--	-//-
11	66898261	66898348	88	7	0.603628	0.879352	-0.275725	-33.3754	CG	ENSBTAG00000018401	exon	APLF	gnl|BL_ORD_ID|18908 sp|A0JNH9|APLF_BOVIN Aprataxin and PNK-like factor OS=Bos taurus OX=9913 GN=APLF PE=2 SV=1//0
18	62818108	62818210	103	9	0.519122	0.793736	-0.274614	-45.0428	CG	ENSBTAG00000026080	exon	--	gnl|BL_ORD_ID|210692 sp|Q6GTX8|LAIR1_HUMAN Leukocyte-associated immunoglobulin-like receptor 1 OS=Homo sapiens OX=9606 GN=LAIR1 PE=1 SV=1//8.53991e-63
11	93964364	93964839	476	80	0.257194	0.530073	-0.27288	-673.961	CG	ENSBTAG00000038249	exon	OR5C1	gnl|BL_ORD_ID|286979 sp|Q8NGR4|OR5C1_HUMAN Olfactory receptor 5C1 OS=Homo sapiens OX=9606 GN=OR5C1 PE=2 SV=1//4.147e-175
18	62818711	62818893	183	11	0.612186	0.881615	-0.269429	-57.4758	CG	ENSBTAG00000026080	exon	--	gnl|BL_ORD_ID|210692 sp|Q6GTX8|LAIR1_HUMAN Leukocyte-associated immunoglobulin-like receptor 1 OS=Homo sapiens OX=9606 GN=LAIR1 PE=1 SV=1//8.53991e-63
28	13105060	13105428	369	41	0.621705	0.88917	-0.267465	-283.699	CG	ENSBTAG00000052174	exon	--	gnl|BL_ORD_ID|273782 sp|Q68D85|NR3L1_HUMAN Natural cytotoxicity triggering receptor 3 ligand 1 OS=Homo sapiens OX=9606 GN=NCR3LG1 PE=1 SV=1//1.71412e-29
19	20417153	20417370	218	18	0.585744	0.851228	-0.265483	-124.575	CG	ENSBTAG00000007946	exon	PIPOX	gnl|BL_ORD_ID|439765 sp|Q29RU9|SOX_BOVIN Peroxisomal sarcosine oxidase OS=Bos taurus OX=9913 GN=PIPOX PE=2 SV=2//0
20	1626666	1626758	93	9	0.625304	0.889789	-0.264485	-44.0477	CG	ENSBTAG00000014612	exon	DOCK2	gnl|BL_ORD_ID|104502 sp|Q92608|DOCK2_HUMAN Dedicator of cytokinesis protein 2 OS=Homo sapiens OX=9606 GN=DOCK2 PE=1 SV=2//0
23	29443092	29443189	98	8	0.578232	0.84125	-0.263018	-44.2186	CG	ENSBTAG00000039534	exon	--	gnl|BL_ORD_ID|286858 sp|Q8NGZ4|OR2G3_HUMAN Olfactory receptor 2G3 OS=Homo sapiens OX=9606 GN=OR2G3 PE=2 SV=1//4.64544e-121
27	15695146	15695206	61	6	0.685951	0.94824	-0.262289	-32.1655	CG	ENSBTAG00000017157	exon	CCDC110	gnl|BL_ORD_ID|54507 sp|Q95JS9|CC110_MACFA Coiled-coil domain-containing protein 110 OS=Macaca fascicularis OX=9541 GN=CCDC110 PE=2 SV=2//0
13	1626105	1626186	82	6	0.472193	0.721266	-0.249073	-28.1551	CG	ENSBTAG00000008338	exon	PLCB1	gnl|BL_ORD_ID|306368 sp|P10894|PLCB1_BOVIN 1-phosphatidylinositol 4,5-bisphosphate phosphodiesterase beta-1 OS=Bos taurus OX=9913 GN=PLCB1 PE=1 SV=1//5.23229e-36
7	43392334	43392465	132	10	0.301641	0.550319	-0.248677	-47.7931	CG	ENSBTAG00000045829	exon	AZU1	gnl|BL_ORD_ID|50656 sp|P20160|CAP7_HUMAN Azurocidin OS=Homo sapiens OX=9606 GN=AZU1 PE=1 SV=3//7.79483e-111
18	56579879	56579929	51	9	0.473501	0.714047	-0.240545	-41.0006	CG	ENSBTAG00000043953	exon	SPIB	gnl|BL_ORD_ID|441515 sp|Q01892|SPIB_HUMAN Transcription factor Spi-B OS=Homo sapiens OX=9606 GN=SPIB PE=1 SV=1//5.75059e-128
10	80716203	80716415	213	20	0.315415	0.553214	-0.237799	-133.863	CG	ENSBTAG00000018255	exon	ACTN1	gnl|BL_ORD_ID|9107 sp|Q3B7N2|ACTN1_BOVIN Alpha-actinin-1 OS=Bos taurus OX=9913 GN=ACTN1 PE=2 SV=1//0
4	115184028	115184189	162	37	0.155105	0.391388	-0.236284	-300.085	CG	ENSBTAG00000008032	exon	--	gnl|BL_ORD_ID|28034 sp|Q9P1U1|ARP3B_HUMAN Actin-related protein 3B OS=Homo sapiens OX=9606 GN=ACTR3B PE=2 SV=1//0
27	42934791	42934953	163	22	0.571326	0.805596	-0.23427	-154.034	CG	ENSBTAG00000054528	exon	--	-//-
4	10565381	10565431	51	6	0.715262	0.949489	-0.234227	-28.7914	CG	ENSBTAG00000012456	exon	HEPACAM2	gnl|BL_ORD_ID|169027 sp|A6QQC6|HECA2_BOVIN HEPACAM family member 2 OS=Bos taurus OX=9913 GN=HEPACAM2 PE=2 SV=1//0
16	51224445	51224510	66	10	0.463726	0.696911	-0.233185	-49.8427	CG	ENSBTAG00000009856	exon	ACAP3	gnl|BL_ORD_ID|4731 sp|Q96P50|ACAP3_HUMAN Arf-GAP with coiled-coil, ANK repeat and PH domain-containing protein 3 OS=Homo sapiens OX=9606 GN=ACAP3 PE=1 SV=2//0
14	768712	768801	90	14	0.570892	0.803868	-0.232976	-73.8669	CG	ENSBTAG00000017281	exon	OPLAH	gnl|BL_ORD_ID|286343 sp|Q75WB5|OPLA_BOVIN 5-oxoprolinase OS=Bos taurus OX=9913 GN=OPLAH PE=1 SV=1//9.08918e-11
10	34137041	34137115	75	5	0.343997	0.575345	-0.231348	-25.0496	CG	ENSBTAG00000021872	exon	RASGRP1	gnl|BL_ORD_ID|161071 sp|O95267|GRP1_HUMAN RAS guanyl-releasing protein 1 OS=Homo sapiens OX=9606 GN=RASGRP1 PE=1 SV=2//0
5	30212147	30212260	114	11	0.507732	0.73879	-0.231058	-51.5195	CG	ENSBTAG00000016589	exon	PRPF40B	gnl|BL_ORD_ID|314155 sp|Q6NWY9|PR40B_HUMAN Pre-mRNA-processing factor 40 homolog B OS=Homo sapiens OX=9606 GN=PRPF40B PE=1 SV=1//4.48123e-11
8	61871206	61871300	95	9	0.328392	0.559384	-0.230993	-42.7498	CG	ENSBTAG00000018922	exon	TRMT10B	gnl|BL_ORD_ID|474625 sp|Q08DP1|TM10B_BOVIN tRNA methyltransferase 10 homolog B OS=Bos taurus OX=9913 GN=TRMT10B PE=2 SV=1//0
25	37898605	37898918	314	47	0.257322	0.486251	-0.228929	-319.316	CG	ENSBTAG00000055289	exon	--	-//-
17	72518862	72519437	576	137	0.238912	0.467714	-0.228802	-1084.9	CG	ENSBTAG00000019375	exon	SCARF2	gnl|BL_ORD_ID|443082 sp|P59222|SREC2_MOUSE Scavenger receptor class F member 2 OS=Mus musculus OX=10090 GN=Scarf2 PE=1 SV=1//0
NKLS02001931.1	642	727	86	16	0.625295	0.854062	-0.228767	-71.9898	CG	ENSBTAG00000049569	exon	--	gnl|BL_ORD_ID|440377 sp|P29508|SPB3_HUMAN Serpin B3 OS=Homo sapiens OX=9606 GN=SERPINB3 PE=1 SV=2//1.84332e-170
17	52550639	52550972	334	77	0.558063	0.785332	-0.227269	-633.266	CG	ENSBTAG00000001597	exon	PITPNM2	gnl|BL_ORD_ID|305653 sp|Q9BZ72|PITM2_HUMAN Membrane-associated phosphatidylinositol transfer protein 2 OS=Homo sapiens OX=9606 GN=PITPNM2 PE=1 SV=1//0
21	17111738	17111854	117	16	0.296541	0.52292	-0.226379	-95.878	CG	ENSBTAG00000049909	exon	AGBL1	gnl|BL_ORD_ID|54172 sp|Q96MI9|CBPC4_HUMAN Cytosolic carboxypeptidase 4 OS=Homo sapiens OX=9606 GN=AGBL1 PE=1 SV=2//0
19	50790736	50790789	54	5	0.437416	0.66343	-0.226013	-22.5532	CG	ENSBTAG00000015980	exon	FASN	gnl|BL_ORD_ID|128801 sp|Q71SP7|FAS_BOVIN Fatty acid synthase OS=Bos taurus OX=9913 GN=FASN PE=2 SV=1//0
11	2165551	2165793	243	32	0.310359	0.535961	-0.225602	-219.782	CG	ENSBTAG00000011558	exon	GPAT2	gnl|BL_ORD_ID|157814 sp|Q6NUI2|GPAT2_HUMAN Glycerol-3-phosphate acyltransferase 2, mitochondrial OS=Homo sapiens OX=9606 GN=GPAT2 PE=2 SV=2//0
19	6247556	6247662	107	10	0.7386	0.963854	-0.225255	-48.2003	CG	ENSBTAG00000018706	exon	PCTP	gnl|BL_ORD_ID|312418 sp|P02720|PPCT_BOVIN Phosphatidylcholine transfer protein OS=Bos taurus OX=9913 GN=PCTP PE=1 SV=1//2.91985e-101
16	2761687	2761864	178	38	0.532234	0.756026	-0.223792	-267.63	CG	ENSBTAG00000045895	exon	NFASC	gnl|BL_ORD_ID|268218 sp|O94856|NFASC_HUMAN Neurofascin OS=Homo sapiens OX=9606 GN=NFASC PE=1 SV=4//3.70883e-133
15	28071377	28071483	107	13	0.553343	0.774754	-0.221411	-62.6205	CG	ENSBTAG00000014137	exon	CEP164	gnl|BL_ORD_ID|58503 sp|Q9UPV0|CE164_HUMAN Centrosomal protein of 164 kDa OS=Homo sapiens OX=9606 GN=CEP164 PE=1 SV=3//2.8192e-58
17	63459389	63460236	848	173	0.645853	0.866974	-0.22112	-1384.02	CG	ENSBTAG00000050459	exon	FAM222A	gnl|BL_ORD_ID|125490 sp|Q5U5X8|F222A_HUMAN Protein FAM222A OS=Homo sapiens OX=9606 GN=FAM222A PE=2 SV=1//1.07651e-71
16	51520245	51520466	222	25	0.387123	0.606074	-0.218951	-160.193	CG	ENSBTAG00000016528	exon	NOC2L	gnl|BL_ORD_ID|271440 sp|Q3SYU1|NOC2L_BOVIN Nucleolar complex protein 2 homolog OS=Bos taurus OX=9913 GN=NOC2L PE=2 SV=1//0
8	103087223	103087373	151	20	0.0964277	0.314771	-0.218343	-107.918	CG	ENSBTAG00000025659	exon	ZNF618	gnl|BL_ORD_ID|556039 sp|Q5T7W0|ZN618_HUMAN Zinc finger protein 618 OS=Homo sapiens OX=9606 GN=ZNF618 PE=1 SV=1//0
20	61627791	61627901	111	18	0.4262	0.643399	-0.217199	-101.104	CG	ENSBTAG00000017222	exon	CTNND2	gnl|BL_ORD_ID|81358 sp|O35927|CTND2_MOUSE Catenin delta-2 OS=Mus musculus OX=10090 GN=Ctnnd2 PE=1 SV=1//0
1	22280585	22280690	106	8	0.569337	0.78644	-0.217103	-39.2623	CG	ENSBTAG00000054742	exon	--	-//-
19	50790845	50790960	116	15	0.494884	0.709292	-0.214408	-77.1994	CG	ENSBTAG00000015980	exon	FASN	gnl|BL_ORD_ID|128801 sp|Q71SP7|FAS_BOVIN Fatty acid synthase OS=Bos taurus OX=9913 GN=FASN PE=2 SV=1//0
17	72354109	72354232	124	16	0.240618	0.454598	-0.213979	-84.3829	CG	ENSBTAG00000053023	exon	LRRC74B	gnl|BL_ORD_ID|222999 sp|Q6ZQY2|LR74B_HUMAN Leucine-rich repeat-containing protein 74B OS=Homo sapiens OX=9606 GN=LRRC74B PE=2 SV=3//2.977e-166
18	56571464	56571627	164	17	0.665127	0.877042	-0.211915	-86.555	CG	ENSBTAG00000011083	exon	POLD1	gnl|BL_ORD_ID|105663 sp|P28339|DPOD1_BOVIN DNA polymerase delta catalytic subunit OS=Bos taurus OX=9913 GN=POLD1 PE=1 SV=1//0
21	55369208	55369302	95	12	0.606289	0.817835	-0.211546	-67.5409	CG	ENSBTAG00000032130	exon	CATSPER2	gnl|BL_ORD_ID|81538 sp|Q96P56|CTSR2_HUMAN Cation channel sperm-associated protein 2 OS=Homo sapiens OX=9606 GN=CATSPER2 PE=1 SV=2//0
18	61596442	61596586	145	16	0.313746	0.524085	-0.21034	-78.4573	CG	ENSBTAG00000013550	exon	PRKCG	gnl|BL_ORD_ID|207822 sp|P05128|KPCG_BOVIN Protein kinase C gamma type (Fragment) OS=Bos taurus OX=9913 GN=PRKCG PE=2 SV=1//0
19	7829290	7829375	86	12	0.702969	0.913202	-0.210233	-75.9021	CG	ENSBTAG00000007893	exon	SCPEP1	gnl|BL_ORD_ID|353556 sp|Q9HB40|RISC_HUMAN Retinoid-inducible serine carboxypeptidase OS=Homo sapiens OX=9606 GN=SCPEP1 PE=1 SV=1//0
11	101453130	101453299	170	25	0.567489	0.774511	-0.207022	-139.358	CG	ENSBTAG00000004542	exon	FAM78A	gnl|BL_ORD_ID|125818 sp|Q8C552|FA78A_MOUSE Protein FAM78A OS=Mus musculus OX=10090 GN=Fam78a PE=1 SV=1//0
4	105716929	105716999	71	8	0.265874	0.472369	-0.206495	-38.9535	CG	ENSBTAG00000050211	exon	--	gnl|BL_ORD_ID|489213 sp|A0A578|TVB51_HUMAN T cell receptor beta variable 5-1 OS=Homo sapiens OX=9606 GN=TRBV5-1 PE=1 SV=1//1.03915e-38
X	130614751	130614874	124	18	0.540048	0.745557	-0.20551	-92.9552	CG	ENSBTAG00000048527	exon	--	-//-
16	24352764	24352897	134	22	0.586709	0.791784	-0.205075	-141.842	CG	ENSBTAG00000014560	exon	HLX	gnl|BL_ORD_ID|177609 sp|A7MB54|HLX_BOVIN H2.0-like homeobox protein OS=Bos taurus OX=9913 GN=HLX PE=2 SV=1//0
11	2165868	2165943	76	18	0.417303	0.621511	-0.204207	-101.26	CG	ENSBTAG00000011558	exon	GPAT2	gnl|BL_ORD_ID|157814 sp|Q6NUI2|GPAT2_HUMAN Glycerol-3-phosphate acyltransferase 2, mitochondrial OS=Homo sapiens OX=9606 GN=GPAT2 PE=2 SV=2//0
19	63112264	63112559	296	40	0.542183	0.745783	-0.203599	-256.792	CG	ENSBTAG00000054931	exon	CACNG4	gnl|BL_ORD_ID|55512 sp|Q8VHW9|CCG4_RAT Voltage-dependent calcium channel gamma-4 subunit OS=Rattus norvegicus OX=10116 GN=Cacng4 PE=1 SV=1//1.30116e-171
7	5727932	5728025	94	13	0.589077	0.790786	-0.201709	-56.5168	CG	ENSBTAG00000045588	exon	--	gnl|BL_ORD_ID|47043 sp|Q10589|BST2_HUMAN Bone marrow stromal antigen 2 OS=Homo sapiens OX=9606 GN=BST2 PE=1 SV=1//1.66363e-17
19	52483756	52483870	115	13	0.357123	0.557013	-0.19989	-68.2467	CG	ENSBTAG00000016021	exon	GAA	gnl|BL_ORD_ID|225392 sp|Q9MYM4|LYAG_BOVIN Lysosomal alpha-glucosidase OS=Bos taurus OX=9913 GN=GAA PE=2 SV=1//0
19	61612199	61612463	265	30	0.581775	0.78092	-0.199145	-172.18	CG	ENSBTAG00000024899	exon	--	-//-
10	83137334	83137421	88	11	0.452942	0.649658	-0.196716	-51.6769	CG	ENSBTAG00000015805	exon	SIPA1L1	gnl|BL_ORD_ID|435041 sp|O43166|SI1L1_HUMAN Signal-induced proliferation-associated 1-like protein 1 OS=Homo sapiens OX=9606 GN=SIPA1L1 PE=1 SV=4//0
19	23354006	23354059	54	11	0.666822	0.862781	-0.195958	-49.296	CG	ENSBTAG00000025129	exon	MNT	gnl|BL_ORD_ID|244079 sp|Q99583|MNT_HUMAN Max-binding protein MNT OS=Homo sapiens OX=9606 GN=MNT PE=1 SV=1//4.4056e-65
17	69561615	69562232	618	121	0.693516	0.889432	-0.195916	-846.567	CG	ENSBTAG00000007728	exon	PES1	gnl|BL_ORD_ID|299612 sp|O00541|PESC_HUMAN Pescadillo homolog OS=Homo sapiens OX=9606 GN=PES1 PE=1 SV=1//1.01728e-21
19	53541377	53541463	87	13	0.421964	0.617419	-0.195455	-65.4932	CG	ENSBTAG00000021505	exon	USP36	gnl|BL_ORD_ID|493518 sp|Q9P275|UBP36_HUMAN Ubiquitin carboxyl-terminal hydrolase 36 OS=Homo sapiens OX=9606 GN=USP36 PE=1 SV=4//3.58078e-22
21	66909757	66909982	226	31	0.447212	0.641066	-0.193854	-168.49	CG	ENSBTAG00000016598	exon	DYNC1H1	gnl|BL_ORD_ID|109952 sp|Q14204|DYHC1_HUMAN Cytoplasmic dynein 1 heavy chain 1 OS=Homo sapiens OX=9606 GN=DYNC1H1 PE=1 SV=5//0
2	132278475	132278609	135	26	0.655887	0.847875	-0.191988	-157.982	CG	ENSBTAG00000013511	exon	VWA5B1	gnl|BL_ORD_ID|508745 sp|Q5TIE3|VW5B1_HUMAN von Willebrand factor A domain-containing protein 5B1 OS=Homo sapiens OX=9606 GN=VWA5B1 PE=1 SV=2//0
11	44855611	44855671	61	7	0.0828206	0.27475	-0.19193	-35.0604	CG	ENSBTAG00000054241	exon	--	gnl|BL_ORD_ID|445650 sp|O75897|ST1C4_HUMAN Sulfotransferase 1C4 OS=Homo sapiens OX=9606 GN=SULT1C4 PE=1 SV=2//5.1781e-143
19	37871893	37872010	118	13	0.662943	0.854718	-0.191775	-57.9581	CG	ENSBTAG00000054623	exon	HOXB9	gnl|BL_ORD_ID|185145 sp|P17482|HXB9_HUMAN Homeobox protein Hox-B9 OS=Homo sapiens OX=9606 GN=HOXB9 PE=1 SV=2//3.48965e-160
15	15417464	15417858	395	84	0.274608	0.466241	-0.191633	-562.19	CG	ENSBTAG00000001704	exon	--	gnl|BL_ORD_ID|203752 sp|Q6B0I6|KDM4D_HUMAN Lysine-specific demethylase 4D OS=Homo sapiens OX=9606 GN=KDM4D PE=1 SV=3//0
11	98437564	98437833	270	64	0.140285	0.331658	-0.191374	-401.21	CG	ENSBTAG00000015375	exon	SH2D3C	gnl|BL_ORD_ID|434456 sp|Q8N5H7|SH2D3_HUMAN SH2 domain-containing protein 3C OS=Homo sapiens OX=9606 GN=SH2D3C PE=1 SV=1//0
5	115273933	115274266	334	40	0.395094	0.585341	-0.190247	-209.435	CG	ENSBTAG00000039784	exon	PRR5	gnl|BL_ORD_ID|317544 sp|P85299|PRR5_HUMAN Proline-rich protein 5 OS=Homo sapiens OX=9606 GN=PRR5 PE=1 SV=1//0
18	56749890	56750244	355	58	0.308312	0.49834	-0.190028	-335.928	CG	ENSBTAG00000013107	exon	SHANK1	gnl|BL_ORD_ID|434547 sp|Q9Y566|SHAN1_HUMAN SH3 and multiple ankyrin repeat domains protein 1 OS=Homo sapiens OX=9606 GN=SHANK1 PE=1 SV=2//0
19	55183733	55183870	138	15	0.378973	0.567712	-0.188739	-72.1219	CG	ENSBTAG00000015255	exon	ST6GALNAC2	gnl|BL_ORD_ID|435080 sp|Q9UJ37|SIA7B_HUMAN Alpha-N-acetylgalactosaminide alpha-2,6-sialyltransferase 2 OS=Homo sapiens OX=9606 GN=ST6GALNAC2 PE=1 SV=1//0
21	32246019	32246143	125	14	0.48367	0.672381	-0.188711	-70.7871	CG	ENSBTAG00000005145	exon	PEAK1	gnl|BL_ORD_ID|298244 sp|Q9H792|PEAK1_HUMAN Pseudopodium-enriched atypical kinase 1 OS=Homo sapiens OX=9606 GN=PEAK1 PE=1 SV=4//0
3	101293467	101293651	185	42	0.306834	0.494937	-0.188103	-268.905	CG	ENSBTAG00000011822	exon	ARMH1	gnl|BL_ORD_ID|49096 sp|A7MBF6|CA228_BOVIN Uncharacterized protein C1orf228 homolog OS=Bos taurus OX=9913 PE=2 SV=1//0
9	86694719	86694929	211	79	0.359257	0.547019	-0.187762	-571.073	CG	ENSBTAG00000007388	exon	ZC3H12D	gnl|BL_ORD_ID|554695 sp|A2A288|ZC12D_HUMAN Probable ribonuclease ZC3H12D OS=Homo sapiens OX=9606 GN=ZC3H12D PE=1 SV=3//0
5	119452494	119452869	376	42	0.146256	0.333488	-0.187233	-236.52	CG	ENSBTAG00000021626	exon	MLC1	gnl|BL_ORD_ID|240497 sp|Q15049|MLC1_HUMAN Membrane protein MLC1 OS=Homo sapiens OX=9606 GN=MLC1 PE=1 SV=5//0
7	12852906	12853128	223	26	0.54855	0.735593	-0.187043	-119.556	CG	ENSBTAG00000006241	exon	--	gnl|BL_ORD_ID|226819 sp|Q29451|MA2B1_BOVIN Lysosomal alpha-mannosidase OS=Bos taurus OX=9913 GN=MAN2B1 PE=1 SV=4//0
17	52204649	52204784	136	19	0.271467	0.457428	-0.185961	-95.5902	CG	ENSBTAG00000007804	exon	RILPL2	gnl|BL_ORD_ID|352682 sp|A4IFK7|RIPL2_BOVIN RILP-like protein 2 OS=Bos taurus OX=9913 GN=RILPL2 PE=2 SV=1//9.59342e-122
11	73305607	73305797	191	44	0.478763	0.663789	-0.185026	-256.238	CG	ENSBTAG00000015037	exon	GAREM2	gnl|BL_ORD_ID|143019 sp|Q75VX8|GARE2_HUMAN GRB2-associated and regulator of MAPK protein 2 OS=Homo sapiens OX=9606 GN=GAREM2 PE=1 SV=3//0
29	50617753	50617808	56	7	0.301948	0.486875	-0.184928	-34.5295	CG	ENSBTAG00000022147	exon	EPS8L2	gnl|BL_ORD_ID|122019 sp|Q5RC07|ES8L2_PONAB Epidermal growth factor receptor kinase substrate 8-like protein 2 OS=Pongo abelii OX=9601 GN=EPS8L2 PE=2 SV=1//0
15	22504579	22504811	233	44	0.237694	0.422525	-0.184831	-279.905	CG	ENSBTAG00000016548	exon	TEX12	gnl|BL_ORD_ID|468137 sp|Q9CR81|TEX12_MOUSE Testis-expressed protein 12 OS=Mus musculus OX=10090 GN=Tex12 PE=1 SV=1//1.34126e-53
18	21850158	21850314	157	13	0.438173	0.622171	-0.183997	-61.815	CG	ENSBTAG00000016250	exon	AKTIP	gnl|BL_ORD_ID|13272 sp|Q4R5E1|AKTIP_MACFA AKT-interacting protein OS=Macaca fascicularis OX=9541 GN=AKTIP PE=2 SV=1//0
25	39425502	39425582	81	17	0.465855	0.648966	-0.183111	-79.1396	CG	ENSBTAG00000051420	exon	--	-//-
19	10403704	10403759	56	5	0.370938	0.553523	-0.182585	-21.5143	CG	ENSBTAG00000020774	exon	--	gnl|BL_ORD_ID|200504 sp|Q0VCP1|KAD4_BOVIN Adenylate kinase 4, mitochondrial OS=Bos taurus OX=9913 GN=AK4 PE=2 SV=1//3.70895e-162
1	142067582	142067846	265	43	0.569177	0.751374	-0.182196	-246.442	CG	ENSBTAG00000021253	exon	PRDM15	gnl|BL_ORD_ID|314316 sp|P57071|PRD15_HUMAN PR domain zinc finger protein 15 OS=Homo sapiens OX=9606 GN=PRDM15 PE=1 SV=4//6.73372e-20
6	29351613	29352259	647	57	0.343193	0.525161	-0.181969	-309.909	CG	ENSBTAG00000002084	exon	UNC5C	gnl|BL_ORD_ID|495374 sp|O08747|UNC5C_MOUSE Netrin receptor UNC5C OS=Mus musculus OX=10090 GN=Unc5c PE=1 SV=1//0
10	102397779	102397952	174	33	0.731423	0.913022	-0.181599	-173.293	CG	ENSBTAG00000006392	exon	TTC7B	gnl|BL_ORD_ID|488017 sp|Q86TV6|TTC7B_HUMAN Tetratricopeptide repeat protein 7B OS=Homo sapiens OX=9606 GN=TTC7B PE=1 SV=3//6.98457e-114
23	8140838	8141061	224	32	0.585979	0.767517	-0.181539	-159.079	CG	ENSBTAG00000013632	exon	GRM4	gnl|BL_ORD_ID|161021 sp|Q14833|GRM4_HUMAN Metabotropic glutamate receptor 4 OS=Homo sapiens OX=9606 GN=GRM4 PE=2 SV=1//0
12	32605847	32606137	291	37	0.147613	0.328729	-0.181116	-227.974	CG	ENSBTAG00000005244	exon	RASL11A	gnl|BL_ORD_ID|417987 sp|Q6T310|RSLBA_HUMAN Ras-like protein family member 11A OS=Homo sapiens OX=9606 GN=RASL11A PE=2 SV=1//1.8311e-137
18	1833151	1833301	151	15	0.571711	0.751739	-0.180028	-69.2857	CG	ENSBTAG00000004766	exon	CLEC18C	gnl|BL_ORD_ID|65362 sp|Q6UXF7|CL18B_HUMAN C-type lectin domain family 18 member B OS=Homo sapiens OX=9606 GN=CLEC18B PE=2 SV=2//1.72553e-34
21	48394677	48394914	238	23	0.187203	0.366645	-0.179442	-129.629	CG	ENSBTAG00000006130	exon	CLEC14A	gnl|BL_ORD_ID|65437 sp|Q86T13|CLC14_HUMAN C-type lectin domain family 14 member A OS=Homo sapiens OX=9606 GN=CLEC14A PE=1 SV=1//0
X	35964397	35964638	242	69	0.271294	0.450385	-0.179091	-468.036	CG	ENSBTAG00000007813	exon	CMC4	gnl|BL_ORD_ID|68495 sp|Q0VBY0|CMC4_BOVIN Cx9C motif-containing protein 4 OS=Bos taurus OX=9913 GN=CMC4 PE=3 SV=1//2.89125e-38
X	35964397	35964638	242	69	0.271294	0.450385	-0.179091	-468.036	CG	ENSBTAG00000045697	exon	MTCP1	gnl|BL_ORD_ID|250921 sp|P56278|MTCP1_HUMAN Protein p13 MTCP-1 OS=Homo sapiens OX=9606 GN=MTCP1 PE=1 SV=1//1.89159e-54
17	62985473	62985655	183	26	0.543339	0.722198	-0.178859	-133.44	CG	ENSBTAG00000007484	exon	ACADS	gnl|BL_ORD_ID|4710 sp|Q3ZBF6|ACADS_BOVIN Short-chain specific acyl-CoA dehydrogenase, mitochondrial OS=Bos taurus OX=9913 GN=ACADS PE=1 SV=1//0
7	20379072	20379126	55	8	0.524124	0.702896	-0.178772	-38.8363	CG	ENSBTAG00000014982	exon	C7H19orf71	gnl|BL_ORD_ID|79104 sp|Q2M2T2|CS071_BOVIN Uncharacterized protein C19orf71 homolog OS=Bos taurus OX=9913 PE=2 SV=1//8.84167e-149
26	25585104	25585322	219	73	0.465221	0.643909	-0.178688	-441.743	CG	ENSBTAG00000047474	exon	SPRN	gnl|BL_ORD_ID|442078 sp|A0RZB4|SPRN_BOVIN Shadow of prion protein OS=Bos taurus OX=9913 GN=SPRN PE=2 SV=1//4.80273e-19
4	71063277	71063778	502	62	0.68098	0.859416	-0.178436	-405.875	CG	ENSBTAG00000046586	exon	--	gnl|BL_ORD_ID|116377 sp|Q5RDL6|EID1_PONAB EP300-interacting inhibitor of differentiation 1 OS=Pongo abelii OX=9601 GN=EID1 PE=2 SV=1//3.69211e-68
15	76625023	76625190	168	28	0.463837	0.642118	-0.178281	-133.304	CG	ENSBTAG00000016501	exon	ARHGAP1	gnl|BL_ORD_ID|349134 sp|Q07960|RHG01_HUMAN Rho GTPase-activating protein 1 OS=Homo sapiens OX=9606 GN=ARHGAP1 PE=1 SV=1//0
29	48028020	48028131	112	19	0.55463	0.732165	-0.177535	-92.6391	CG	ENSBTAG00000003171	exon	SHANK2	gnl|BL_ORD_ID|434550 sp|Q9UPX8|SHAN2_HUMAN SH3 and multiple ankyrin repeat domains protein 2 OS=Homo sapiens OX=9606 GN=SHANK2 PE=1 SV=3//0
3	9766728	9766813	86	12	0.607256	0.784659	-0.177403	-59.8489	CG	ENSBTAG00000002068	exon	TAGLN2	gnl|BL_ORD_ID|463830 sp|Q5E9F5|TAGL2_BOVIN Transgelin-2 OS=Bos taurus OX=9913 GN=TAGLN2 PE=2 SV=3//1.73045e-143
10	92784699	92784789	91	8	0.792438	0.969107	-0.176669	-44.2785	CG	ENSBTAG00000008083	exon	SEL1L	gnl|BL_ORD_ID|429795 sp|Q9UBV2|SE1L1_HUMAN Protein sel-1 homolog 1 OS=Homo sapiens OX=9606 GN=SEL1L PE=1 SV=3//0
5	108258137	108258219	83	10	0.656087	0.832299	-0.176212	-45.8191	CG	ENSBTAG00000021995	exon	LRTM2	gnl|BL_ORD_ID|223525 sp|Q8BGX3|LRTM2_MOUSE Leucine-rich repeat and transmembrane domain-containing protein 2 OS=Mus musculus OX=10090 GN=Lrtm2 PE=2 SV=1//2.18072e-132
18	57414976	57415546	571	36	0.793851	0.969354	-0.175504	-212.474	CG	ENSBTAG00000020447	exon	VSIG10L	gnl|BL_ORD_ID|508238 sp|Q86VR7|VS10L_HUMAN V-set and immunoglobulin domain-containing protein 10-like OS=Homo sapiens OX=9606 GN=VSIG10L PE=2 SV=2//0
19	25147475	25147882	408	104	0.356744	0.532013	-0.17527	-604.455	CG	ENSBTAG00000018345	exon	FBXO39	gnl|BL_ORD_ID|129750 sp|Q32LM4|FBX39_BOVIN F-box only protein 39 OS=Bos taurus OX=9913 GN=FBXO39 PE=2 SV=1//0
X	54618380	54618590	211	40	0.336923	0.512121	-0.175199	-226.092	CG	ENSBTAG00000004836	exon	NRK	gnl|BL_ORD_ID|275044 sp|Q7Z2Y5|NRK_HUMAN Nik-related protein kinase OS=Homo sapiens OX=9606 GN=NRK PE=1 SV=2//0
17	52550193	52550375	183	30	0.570301	0.745269	-0.174967	-158.604	CG	ENSBTAG00000001597	exon	PITPNM2	gnl|BL_ORD_ID|305653 sp|Q9BZ72|PITM2_HUMAN Membrane-associated phosphatidylinositol transfer protein 2 OS=Homo sapiens OX=9606 GN=PITPNM2 PE=1 SV=1//0
11	105861902	105862111	210	33	0.107786	0.282087	-0.174301	-184.559	CG	ENSBTAG00000016148	exon	--	gnl|BL_ORD_ID|211602 sp|P62503|LCN6_MACMU Epididymal-specific lipocalin-6 OS=Macaca mulatta OX=9544 GN=LCN6 PE=2 SV=1//4.19584e-31
4	116938740	116938881	142	21	0.497968	0.671704	-0.173736	-107.633	CG	ENSBTAG00000017505	exon	PAXIP1	gnl|BL_ORD_ID|293820 sp|A0JNA8|PAXI1_BOVIN PAX-interacting protein 1 OS=Bos taurus OX=9913 GN=PAXIP1 PE=2 SV=1//0
21	67119905	67120058	154	22	0.344989	0.518538	-0.173549	-122.663	CG	ENSBTAG00000010993	exon	ZNF839	gnl|BL_ORD_ID|556259 sp|A8K0R7|ZN839_HUMAN Zinc finger protein 839 OS=Homo sapiens OX=9606 GN=ZNF839 PE=2 SV=1//9.96065e-172
8	88728555	88728619	65	11	0.34095	0.514362	-0.173412	-55.4398	CG	ENSBTAG00000001941	exon	SEMA4D	gnl|BL_ORD_ID|432303 sp|Q92854|SEM4D_HUMAN Semaphorin-4D OS=Homo sapiens OX=9606 GN=SEMA4D PE=1 SV=1//0
24	34693109	34693223	115	44	0.54191	0.714625	-0.172714	-232.191	CG	ENSBTAG00000008275	exon	GREB1L	gnl|BL_ORD_ID|160279 sp|Q9C091|GRB1L_HUMAN GREB1-like protein OS=Homo sapiens OX=9606 GN=GREB1L PE=1 SV=2//0
11	104070747	104070848	102	14	0.381177	0.553032	-0.171856	-60.6969	CG	ENSBTAG00000049379	exon	--	gnl|BL_ORD_ID|552898 sp|Q10126|YSM6_CAEEL Putative uncharacterized transposon-derived protein F52C9.6 OS=Caenorhabditis elegans OX=6239 GN=F52C9.6 PE=5 SV=1//5.85748e-08
11	103282401	103282497	97	18	0.358866	0.530259	-0.171393	-86.7494	CG	ENSBTAG00000038972	exon	LCN9	gnl|BL_ORD_ID|211606 sp|Q9D267|LCN9_MOUSE Epididymal-specific lipocalin-9 OS=Mus musculus OX=10090 GN=Lcn9 PE=2 SV=1//1.73991e-46
17	52320555	52320626	72	11	0.58422	0.75516	-0.17094	-48.9702	CG	ENSBTAG00000020503	exon	C17H12orf65	gnl|BL_ORD_ID|65323 sp|Q9H3J6|CL065_HUMAN Probable peptide chain release factor C12orf65, mitochondrial OS=Homo sapiens OX=9606 GN=C12orf65 PE=2 SV=1//4.1962e-75
17	65872129	65872223	95	31	0.109944	0.28004	-0.170096	-214.188	CG	ENSBTAG00000006569	exon	SEZ6L	gnl|BL_ORD_ID|429806 sp|Q9BYH1|SE6L1_HUMAN Seizure 6-like protein OS=Homo sapiens OX=9606 GN=SEZ6L PE=1 SV=1//0
9	96770652	96770704	53	7	0.549474	0.719508	-0.170034	-31.5554	CG	ENSBTAG00000020079	exon	MAP3K4	gnl|BL_ORD_ID|226667 sp|Q9Y6R4|M3K4_HUMAN Mitogen-activated protein kinase kinase kinase 4 OS=Homo sapiens OX=9606 GN=MAP3K4 PE=1 SV=2//0
11	9989631	9989831	201	39	0.552131	0.721707	-0.169576	-215.001	CG	ENSBTAG00000006988	exon	M1AP	gnl|BL_ORD_ID|226272 sp|Q8TC57|M1AP_HUMAN Meiosis 1 arrest protein OS=Homo sapiens OX=9606 GN=M1AP PE=1 SV=1//0
26	37145595	37145779	185	49	0.0954223	0.264892	-0.16947	-294.582	CG	ENSBTAG00000013779	exon	HSPA12A	gnl|BL_ORD_ID|180415 sp|O43301|HS12A_HUMAN Heat shock 70 kDa protein 12A OS=Homo sapiens OX=9606 GN=HSPA12A PE=1 SV=2//0
5	113102993	113103065	73	5	0.161681	0.33102	-0.169339	-24.1717	CG	ENSBTAG00000000662	exon	TCF20	gnl|BL_ORD_ID|466572 sp|Q9UGU0|TCF20_HUMAN Transcription factor 20 OS=Homo sapiens OX=9606 GN=TCF20 PE=1 SV=3//0
7	43871487	43871541	55	14	0.300056	0.469149	-0.169092	-70.9145	CG	ENSBTAG00000015433	exon	APC2	gnl|BL_ORD_ID|18628 sp|O95996|APCL_HUMAN Adenomatous polyposis coli protein 2 OS=Homo sapiens OX=9606 GN=APC2 PE=1 SV=1//2.34731e-103
X	80000416	80000510	95	18	0.342277	0.511156	-0.168879	-90.2804	CG	ENSBTAG00000011291	exon	DLG3	gnl|BL_ORD_ID|100122 sp|Q92796|DLG3_HUMAN Disks large homolog 3 OS=Homo sapiens OX=9606 GN=DLG3 PE=1 SV=2//0
10	26557679	26557795	117	12	0.764641	0.933506	-0.168865	-55.5986	CG	ENSBTAG00000052633	exon	RAK2	gnl|BL_ORD_ID|386605 sp|Q7YRH1|RNAS9_CHLAE Inactive ribonuclease-like protein 9 OS=Chlorocebus aethiops OX=9534 GN=RNASE9 PE=3 SV=1//1.45564e-35
25	35941827	35941912	86	9	0.358328	0.525693	-0.167365	-48.4555	CG	ENSBTAG00000011738	exon	TFR2	gnl|BL_ORD_ID|468634 sp|Q9UP52|TFR2_HUMAN Transferrin receptor protein 2 OS=Homo sapiens OX=9606 GN=TFR2 PE=1 SV=1//0
22	57382034	57382169	136	15	0.553472	0.720085	-0.166612	-66.8351	CG	ENSBTAG00000050620	exon	--	-//-
7	5747477	5747568	92	16	0.176625	0.342239	-0.165614	-76.9462	CG	ENSBTAG00000053806	exon	--	gnl|BL_ORD_ID|47043 sp|Q10589|BST2_HUMAN Bone marrow stromal antigen 2 OS=Homo sapiens OX=9606 GN=BST2 PE=1 SV=1//8.28034e-18
X	124555140	124555401	262	34	0.640505	0.806034	-0.165529	-175.309	CG	ENSBTAG00000015355	exon	PHKA2	gnl|BL_ORD_ID|207765 sp|P46019|KPB2_HUMAN Phosphorylase b kinase regulatory subunit alpha, liver isoform OS=Homo sapiens OX=9606 GN=PHKA2 PE=1 SV=1//0
19	50971619	50971825	207	23	0.542501	0.707977	-0.165477	-116.729	CG	ENSBTAG00000000040	exon	MAFG	gnl|BL_ORD_ID|227210 sp|O54790|MAFG_MOUSE Transcription factor MafG OS=Mus musculus OX=10090 GN=Mafg PE=1 SV=1//5.20617e-71
2	30618130	30618363	234	37	0.441045	0.605553	-0.164508	-203.732	CG	ENSBTAG00000039091	exon	CSRNP3	gnl|BL_ORD_ID|80635 sp|Q8WYN3|CSRN3_HUMAN Cysteine/serine-rich nuclear protein 3 OS=Homo sapiens OX=9606 GN=CSRNP3 PE=2 SV=1//7.73254e-07
5	116534560	116534683	124	13	0.301909	0.466298	-0.164388	-54.5025	CG	ENSBTAG00000050005	exon	--	gnl|BL_ORD_ID|305815 sp|Q9NTG1|PKDRE_HUMAN Polycystic kidney disease and receptor for egg jelly-related protein OS=Homo sapiens OX=9606 GN=PKDREJ PE=2 SV=2//0
15	77215013	77215076	64	11	0.300493	0.464349	-0.163856	-49.3407	CG	ENSBTAG00000021709	exon	SPI1	gnl|BL_ORD_ID|441472 sp|P17947|SPI1_HUMAN Transcription factor PU.1 OS=Homo sapiens OX=9606 GN=SPI1 PE=1 SV=2//2.42158e-138
23	28803622	28803773	152	19	0.205299	0.368805	-0.163505	-89.2655	CG	ENSBTAG00000007532	exon	TRIM15	gnl|BL_ORD_ID|479562 sp|Q9TSW0|TRI15_PIG Tripartite motif-containing protein 15 OS=Sus scrofa OX=9823 GN=TRIM15 PE=3 SV=1//0
23	50426113	50426661	549	60	0.729328	0.892399	-0.163071	-316.94	CG	ENSBTAG00000010943	exon	SLC22A23	gnl|BL_ORD_ID|425328 sp|A1A5C7|S22AN_HUMAN Solute carrier family 22 member 23 OS=Homo sapiens OX=9606 GN=SLC22A23 PE=1 SV=2//0
18	25960005	25960130	126	15	0.693365	0.85612	-0.162756	-63.3092	CG	ENSBTAG00000012919	exon	MMP15	gnl|BL_ORD_ID|241028 sp|P51511|MMP15_HUMAN Matrix metalloproteinase-15 OS=Homo sapiens OX=9606 GN=MMP15 PE=1 SV=1//0
25	36192032	36192252	221	53	0.122516	0.284761	-0.162245	-372.331	CG	ENSBTAG00000010521	exon	PVRIG	gnl|BL_ORD_ID|330475 sp|Q6DKI7|PVRIG_HUMAN Transmembrane protein PVRIG OS=Homo sapiens OX=9606 GN=PVRIG PE=1 SV=1//2.34428e-66
5	119552470	119552607	138	30	0.563378	0.725382	-0.162005	-149.129	CG	ENSBTAG00000009297	exon	PANX2	gnl|BL_ORD_ID|293017 sp|Q96RD6|PANX2_HUMAN Pannexin-2 OS=Homo sapiens OX=9606 GN=PANX2 PE=2 SV=2//0
17	72320901	72320996	96	9	0.669764	0.831599	-0.161836	-40.2477	CG	ENSBTAG00000038132	exon	AIFM3	gnl|BL_ORD_ID|12608 sp|Q96NN9|AIFM3_HUMAN Apoptosis-inducing factor 3 OS=Homo sapiens OX=9606 GN=AIFM3 PE=1 SV=1//0
19	15464104	15464342	239	37	0.30338	0.465198	-0.161819	-191.653	CG	ENSBTAG00000002680	exon	TMEM132E	gnl|BL_ORD_ID|462590 sp|Q6IEE7|T132E_HUMAN Transmembrane protein 132E OS=Homo sapiens OX=9606 GN=TMEM132E PE=1 SV=1//7.61968e-70
11	82949246	82949468	223	44	0.600291	0.761664	-0.161374	-237.084	CG	ENSBTAG00000001076	exon	NLRP6	gnl|BL_ORD_ID|270789 sp|P59044|NLRP6_HUMAN NACHT, LRR and PYD domains-containing protein 6 OS=Homo sapiens OX=9606 GN=NLRP6 PE=1 SV=2//0
27	16231052	16231173	122	20	0.413763	0.575086	-0.161323	-93.3785	CG	ENSBTAG00000034393	exon	FAM149A	gnl|BL_ORD_ID|124693 sp|Q8CFV2|F149A_MOUSE Protein FAM149A OS=Mus musculus OX=10090 GN=Fam149a PE=2 SV=1//0
X	87308549	87308879	331	81	0.251014	0.412327	-0.161313	-495.944	CG	ENSBTAG00000021100	exon	PPP1R3F	gnl|BL_ORD_ID|313559 sp|Q6ZSY5|PPR3F_HUMAN Protein phosphatase 1 regulatory subunit 3F OS=Homo sapiens OX=9606 GN=PPP1R3F PE=1 SV=3//0
21	1208455	1208633	179	30	0.368638	0.529938	-0.1613	-151.602	CG	ENSBTAG00000045998	exon	MAGEL2	gnl|BL_ORD_ID|227323 sp|Q9UJ55|MAGL2_HUMAN MAGE-like protein 2 OS=Homo sapiens OX=9606 GN=MAGEL2 PE=1 SV=2//2.76514e-17
16	4692716	4692953	238	57	0.214031	0.374817	-0.160786	-338.515	CG	ENSBTAG00000019796	exon	FCMR	gnl|BL_ORD_ID|128276 sp|O60667|FAIM3_HUMAN Fas apoptotic inhibitory molecule 3 OS=Homo sapiens OX=9606 GN=FCMR PE=1 SV=1//1.34027e-118
11	105861721	105861848	128	19	0.163659	0.324199	-0.16054	-91.8636	CG	ENSBTAG00000016148	exon	--	gnl|BL_ORD_ID|211602 sp|P62503|LCN6_MACMU Epididymal-specific lipocalin-6 OS=Macaca mulatta OX=9544 GN=LCN6 PE=2 SV=1//4.19584e-31
4	113815801	113815900	100	18	0.742956	0.902704	-0.159748	-87.8212	CG	ENSBTAG00000036355	exon	bta-mir-671	gnl|BL_ORD_ID|63399 sp|Q9P2E5|CHPF2_HUMAN Chondroitin sulfate glucuronyltransferase OS=Homo sapiens OX=9606 GN=CHPF2 PE=2 SV=2//3.22187e-07
4	113815801	113815900	100	18	0.742956	0.902704	-0.159748	-87.8212	CG	ENSBTAG00000014371	exon	CHPF2	gnl|BL_ORD_ID|63399 sp|Q9P2E5|CHPF2_HUMAN Chondroitin sulfate glucuronyltransferase OS=Homo sapiens OX=9606 GN=CHPF2 PE=2 SV=2//0
16	26723873	26723961	89	10	0.547496	0.70716	-0.159664	-44.7303	CG	ENSBTAG00000020989	exon	SUSD4	gnl|BL_ORD_ID|448920 sp|Q8BH32|SUSD4_MOUSE Sushi domain-containing protein 4 OS=Mus musculus OX=10090 GN=Susd4 PE=2 SV=1//0
6	116334796	116334925	130	23	0.455998	0.615443	-0.159445	-105.389	CG	ENSBTAG00000006683	exon	ZFYVE28	gnl|BL_ORD_ID|224426 sp|Q9HCC9|LST2_HUMAN Lateral signaling target protein 2 homolog OS=Homo sapiens OX=9606 GN=ZFYVE28 PE=1 SV=3//0
4	113264163	113264354	192	30	0.732836	0.89219	-0.159353	-187.577	CG	ENSBTAG00000050052	exon	--	gnl|BL_ORD_ID|149588 sp|A5PKB7|GIMA6_BOVIN GTPase IMAP family member 6 OS=Bos taurus OX=9913 GN=GIMAP6 PE=2 SV=1//1.44052e-168
X	66267557	66267641	85	5	0.753926	0.913157	-0.159232	-23.7711	CG	ENSBTAG00000009598	exon	CHM	gnl|BL_ORD_ID|338267 sp|P24386|RAE1_HUMAN Rab proteins geranylgeranyltransferase component A 1 OS=Homo sapiens OX=9606 GN=CHM PE=1 SV=3//0
12	36664049	36664184	136	45	0.0828368	0.241282	-0.158445	-260.795	CG	ENSBTAG00000014486	exon	ATP12A	gnl|BL_ORD_ID|30724 sp|P54707|AT12A_HUMAN Potassium-transporting ATPase alpha chain 2 OS=Homo sapiens OX=9606 GN=ATP12A PE=1 SV=3//0
7	44416387	44416717	331	93	0.220053	0.378322	-0.158269	-591.135	CG	ENSBTAG00000014676	exon	SHROOM1	gnl|BL_ORD_ID|434896 sp|Q2M3G4|SHRM1_HUMAN Protein Shroom1 OS=Homo sapiens OX=9606 GN=SHROOM1 PE=1 SV=1//0
18	61875707	61875826	120	25	0.682126	0.840176	-0.15805	-138.117	CG	ENSBTAG00000046996	exon	EPN1	gnl|BL_ORD_ID|120564 sp|Q9Y6I3|EPN1_HUMAN Epsin-1 OS=Homo sapiens OX=9606 GN=EPN1 PE=1 SV=2//0
7	15780982	15781172	191	24	0.146009	0.303577	-0.157568	-115.992	CG	ENSBTAG00000008197	exon	EPOR	gnl|BL_ORD_ID|120586 sp|Q9MYZ9|EPOR_PIG Erythropoietin receptor OS=Sus scrofa OX=9823 GN=EPOR PE=2 SV=1//0
3	108286372	108286433	62	14	0.416275	0.573365	-0.157091	-67.5969	CG	ENSBTAG00000003837	exon	RSPO1	gnl|BL_ORD_ID|420820 sp|Q9Z132|RSPO1_MOUSE R-spondin-1 OS=Mus musculus OX=10090 GN=Rspo1 PE=1 SV=1//9.37509e-147
13	42039611	42039681	71	8	0.803802	0.960792	-0.156989	-38.3382	CG	ENSBTAG00000032704	exon	NAPB	gnl|BL_ORD_ID|438136 sp|P81126|SNAB_BOVIN Beta-soluble NSF attachment protein OS=Bos taurus OX=9913 GN=NAPB PE=1 SV=1//0
26	24595986	24596050	65	9	0.572261	0.729206	-0.156945	-40.3405	CG	ENSBTAG00000002430	exon	COL17A1	gnl|BL_ORD_ID|73226 sp|A6QPB3|COHA1_BOVIN Collagen alpha-1(XVII) chain OS=Bos taurus OX=9913 GN=COL17A1 PE=2 SV=1//4.50599e-160
16	79260851	79261361	511	162	0.693784	0.849694	-0.15591	-1145.14	CG	ENSBTAG00000021874	exon	KIF14	gnl|BL_ORD_ID|206518 sp|Q15058|KIF14_HUMAN Kinesin-like protein KIF14 OS=Homo sapiens OX=9606 GN=KIF14 PE=1 SV=1//0
1	90030107	90030251	145	28	0.0732843	0.227538	-0.154253	-161.877	CG	ENSBTAG00000021910	exon	TBL1XR1	gnl|BL_ORD_ID|466163 sp|Q8BHJ5|TBL1R_MOUSE F-box-like/WD repeat-containing protein TBL1XR1 OS=Mus musculus OX=10090 GN=Tbl1xr1 PE=1 SV=1//0
23	48993913	48994061	149	34	0.624052	0.778287	-0.154235	-163.178	CG	ENSBTAG00000009873	exon	NRN1	gnl|BL_ORD_ID|275084 sp|Q2KIC6|NRN1_BOVIN Neuritin OS=Bos taurus OX=9913 GN=NRN1 PE=2 SV=1//5.73225e-76
29	41309470	41309540	71	9	0.223436	0.377591	-0.154155	-39.4481	CG	ENSBTAG00000013644	exon	SLC22A8	gnl|BL_ORD_ID|425294 sp|Q70BM6|S22A8_PIG Solute carrier family 22 member 8 OS=Sus scrofa OX=9823 GN=SLC22A8 PE=2 SV=1//0
NKLS02002206.1	406037	406099	63	14	0.429897	0.583743	-0.153846	-65.4413	CG	ENSBTAG00000053345	exon	--	gnl|BL_ORD_ID|463534 sp|Q5RBN9|TAD2B_PONAB Transcriptional adapter 2-beta OS=Pongo abelii OX=9601 GN=TADA2B PE=2 SV=1//6.16294e-14
X	14140679	14140749	71	15	0.509754	0.663396	-0.153642	-68.4491	CG	ENSBTAG00000034712	exon	RAB33A	gnl|BL_ORD_ID|339069 sp|Q14088|RB33A_HUMAN Ras-related protein Rab-33A OS=Homo sapiens OX=9606 GN=RAB33A PE=1 SV=2//5.70712e-173
24	61638691	61638795	105	47	0.066816	0.220036	-0.15322	-327.257	CG	ENSBTAG00000007723	exon	KDSR	gnl|BL_ORD_ID|205103 sp|Q2KIJ5|KDSR_BOVIN 3-ketodihydrosphingosine reductase OS=Bos taurus OX=9913 GN=KDSR PE=2 SV=1//0
10	21573111	21573253	143	40	0.354898	0.508065	-0.153167	-191.032	CG	ENSBTAG00000016467	exon	SLC22A17	gnl|BL_ORD_ID|425316 sp|Q3SZQ2|S22AH_BOVIN Solute carrier family 22 member 17 OS=Bos taurus OX=9913 GN=SLC22A17 PE=2 SV=1//0
18	49382842	49382949	108	25	0.4496	0.602438	-0.152839	-126.933	CG	ENSBTAG00000012509	exon	DYRK1B	gnl|BL_ORD_ID|110067 sp|Q9Y463|DYR1B_HUMAN Dual specificity tyrosine-phosphorylation-regulated kinase 1B OS=Homo sapiens OX=9606 GN=DYRK1B PE=1 SV=1//0
6	102922723	102922822	100	13	0.579409	0.732144	-0.152735	-63.8996	CG	ENSBTAG00000046671	exon	WFS1	gnl|BL_ORD_ID|509754 sp|O76024|WFS1_HUMAN Wolframin OS=Homo sapiens OX=9606 GN=WFS1 PE=1 SV=2//0
X	35738203	35738287	85	21	0.249716	0.402339	-0.152623	-121.037	CG	ENSBTAG00000023978	exon	--	gnl|BL_ORD_ID|125619 sp|P23610|F8I2_HUMAN Factor VIII intron 22 protein OS=Homo sapiens OX=9606 GN=F8A1 PE=1 SV=2//1.92853e-110
26	25711111	25711300	190	33	0.359534	0.511603	-0.15207	-168.736	CG	ENSBTAG00000012416	exon	ZNF511	gnl|BL_ORD_ID|555903 sp|Q8NB15|ZN511_HUMAN Zinc finger protein 511 OS=Homo sapiens OX=9606 GN=ZNF511 PE=1 SV=1//5.05502e-107
25	22828772	22828897	126	11	0.707881	0.859844	-0.151962	-47.2652	CG	ENSBTAG00000011162	exon	ZKSCAN2	gnl|BL_ORD_ID|555502 sp|Q63HK3|ZKSC2_HUMAN Zinc finger protein with KRAB and SCAN domains 2 OS=Homo sapiens OX=9606 GN=ZKSCAN2 PE=1 SV=2//0
22	59071472	59071622	151	22	0.344775	0.495407	-0.150632	-101.622	CG	ENSBTAG00000012159	exon	CNBP	gnl|BL_ORD_ID|69202 sp|Q3T0Q6|CNBP_BOVIN Cellular nucleic acid-binding protein OS=Bos taurus OX=9913 GN=CNBP PE=2 SV=1//2.52714e-102
X	37156664	37156824	161	37	0.310458	0.460676	-0.150218	-191.315	CG	ENSBTAG00000047827	exon	RENBP	gnl|BL_ORD_ID|345608 sp|Q2KIS1|RENBP_BOVIN N-acylglucosamine 2-epimerase OS=Bos taurus OX=9913 GN=RENBP PE=2 SV=2//0
11	13442104	13442335	232	33	0.647255	0.797201	-0.149946	-170.368	CG	ENSBTAG00000010623	exon	ANKRD53	gnl|BL_ORD_ID|17418 sp|Q8N9V6|ANR53_HUMAN Ankyrin repeat domain-containing protein 53 OS=Homo sapiens OX=9606 GN=ANKRD53 PE=1 SV=3//0
18	53515359	53515520	162	38	0.340805	0.490118	-0.149313	-198.015	CG	ENSBTAG00000002635	exon	PGLYRP1	gnl|BL_ORD_ID|302561 sp|Q8SPP7|PGRP1_BOVIN Peptidoglycan recognition protein 1 OS=Bos taurus OX=9913 GN=PGLYRP1 PE=1 SV=1//2.31741e-77
18	24025683	24025909	227	29	0.289084	0.438262	-0.149179	-139.251	CG	ENSBTAG00000054808	exon	--	-//-
19	58218133	58218248	116	19	0.802544	0.951509	-0.148966	-106.653	CG	ENSBTAG00000018837	exon	SLC39A11	gnl|BL_ORD_ID|425791 sp|Q2YDD4|S39AB_BOVIN Zinc transporter ZIP11 OS=Bos taurus OX=9913 GN=SLC39A11 PE=2 SV=1//4.75814e-175
2	107428397	107428471	75	10	0.490357	0.639222	-0.148866	-44.1031	CG	ENSBTAG00000048641	exon	--	gnl|BL_ORD_ID|53197 sp|P05548|CAVPT_BRALA CAVP-target protein OS=Branchiostoma lanceolatum OX=7740 PE=1 SV=1//1.4683e-19
16	36538915	36538995	81	9	0.693247	0.841203	-0.147956	-40.4684	CG	ENSBTAG00000050432	exon	--	-//-
26	31349119	31349229	111	18	0.664027	0.811324	-0.147297	-89.2643	CG	ENSBTAG00000023891	exon	RBM20	gnl|BL_ORD_ID|340711 sp|Q5T481|RBM20_HUMAN RNA-binding protein 20 OS=Homo sapiens OX=9606 GN=RBM20 PE=1 SV=3//0
X	36998275	36998521	247	61	0.31573	0.462703	-0.146973	-342.791	CG	ENSBTAG00000001058	exon	SRPK3	gnl|BL_ORD_ID|443422 sp|Q9Z0G2|SRPK3_MOUSE SRSF protein kinase 3 OS=Mus musculus OX=10090 GN=Srpk3 PE=1 SV=1//0
6	36082712	36082808	97	29	0.420201	0.567009	-0.146808	-140.596	CG	ENSBTAG00000010128	exon	NAP1L5	gnl|BL_ORD_ID|272552 sp|Q1RMM5|NP1L5_BOVIN Nucleosome assembly protein 1-like 5 OS=Bos taurus OX=9913 GN=NAP1L5 PE=2 SV=1//9.50674e-61
22	21942219	21942289	71	19	0.585493	0.731989	-0.146496	-82.7533	CG	ENSBTAG00000039855	exon	SUMF1	gnl|BL_ORD_ID|448109 sp|Q0P5L5|SUMF1_BOVIN Sulfatase-modifying factor 1 OS=Bos taurus OX=9913 GN=SUMF1 PE=2 SV=1//0
13	61368883	61369069	187	29	0.711357	0.857801	-0.146444	-154.487	CG	ENSBTAG00000014930	exon	MYLK2	gnl|BL_ORD_ID|259619 sp|A4IFM7|MYLK2_BOVIN Myosin light chain kinase 2, skeletal/cardiac muscle OS=Bos taurus OX=9913 GN=MYLK2 PE=2 SV=1//0
13	29595809	29595951	143	17	0.16118	0.307606	-0.146426	-78.936	CG	ENSBTAG00000002856	exon	MEIG1	gnl|BL_ORD_ID|233396 sp|Q32LI5|MEIG1_BOVIN Meiosis expressed gene 1 protein homolog OS=Bos taurus OX=9913 GN=MEIG1 PE=3 SV=1//1.0434e-56
7	19023435	19023601	167	52	0.25919	0.405455	-0.146265	-248.513	CG	ENSBTAG00000018052	exon	PTPRS	gnl|BL_ORD_ID|325975 sp|Q13332|PTPRS_HUMAN Receptor-type tyrosine-protein phosphatase S OS=Homo sapiens OX=9606 GN=PTPRS PE=1 SV=3//0
X	36594217	36594455	239	68	0.201162	0.34706	-0.145898	-397.147	CG	ENSBTAG00000051663	exon	--	-//-
11	98619757	98619810	54	9	0.582081	0.727595	-0.145513	-40.8963	CG	ENSBTAG00000023851	exon	FAM102A	gnl|BL_ORD_ID|124545 sp|Q5T9C2|F102A_HUMAN Protein FAM102A OS=Homo sapiens OX=9606 GN=FAM102A PE=1 SV=2//0
9	101396269	101396483	215	46	0.61133	0.756807	-0.145477	-233.514	CG	ENSBTAG00000021741	exon	RPS6KA2	gnl|BL_ORD_ID|208591 sp|Q15349|KS6A2_HUMAN Ribosomal protein S6 kinase alpha-2 OS=Homo sapiens OX=9606 GN=RPS6KA2 PE=1 SV=2//0
5	116231925	116231976	52	5	0.733212	0.878618	-0.145405	-21.1849	CG	ENSBTAG00000048365	exon	WNT7B	gnl|BL_ORD_ID|510298 sp|P56706|WNT7B_HUMAN Protein Wnt-7b OS=Homo sapiens OX=9606 GN=WNT7B PE=1 SV=2//0
21	67778743	67778911	169	44	0.770419	0.915664	-0.145245	-240.212	CG	ENSBTAG00000049333	exon	--	gnl|BL_ORD_ID|475876 sp|Q03169|TNAP2_HUMAN Tumor necrosis factor alpha-induced protein 2 OS=Homo sapiens OX=9606 GN=TNFAIP2 PE=2 SV=2//0
18	56605633	56605827	195	25	0.121753	0.266122	-0.144369	-112.915	CG	ENSBTAG00000020080	exon	MYBPC2	gnl|BL_ORD_ID|259912 sp|Q14324|MYPC2_HUMAN Myosin-binding protein C, fast-type OS=Homo sapiens OX=9606 GN=MYBPC2 PE=1 SV=2//0
5	115274324	115274428	105	15	0.626675	0.770968	-0.144294	-67.4946	CG	ENSBTAG00000039784	exon	PRR5	gnl|BL_ORD_ID|317544 sp|P85299|PRR5_HUMAN Proline-rich protein 5 OS=Homo sapiens OX=9606 GN=PRR5 PE=1 SV=1//0
13	60219363	60219738	376	76	0.162098	0.306079	-0.143981	-446.345	CG	ENSBTAG00000021811	exon	ANGPT4	gnl|BL_ORD_ID|16815 sp|Q24K15|ANGP4_BOVIN Angiopoietin-4 OS=Bos taurus OX=9913 GN=ANGPT4 PE=2 SV=1//0
9	43620747	43621032	286	47	0.703792	0.847471	-0.14368	-257.631	CG	ENSBTAG00000017527	exon	CRYBG1	gnl|BL_ORD_ID|77444 sp|Q9Y4K1|CRBG1_HUMAN Beta/gamma crystallin domain-containing protein 1 OS=Homo sapiens OX=9606 GN=CRYBG1 PE=1 SV=3//0
19	27069369	27069517	149	27	0.625416	0.768862	-0.143445	-131.127	CG	ENSBTAG00000017739	exon	TNK1	gnl|BL_ORD_ID|475991 sp|Q99ML2|TNK1_MOUSE Non-receptor tyrosine-protein kinase TNK1 OS=Mus musculus OX=10090 GN=Tnk1 PE=1 SV=2//0
NKLS02001545.1	49779	49926	148	16	0.260763	0.40409	-0.143327	-68.0173	CG	ENSBTAG00000054050	exon	--	gnl|BL_ORD_ID|217405 sp|Q13136|LIPA1_HUMAN Liprin-alpha-1 OS=Homo sapiens OX=9606 GN=PPFIA1 PE=1 SV=1//5.0819e-119
10	77078121	77078246	126	21	0.708688	0.851677	-0.14299	-98.9354	CG	ENSBTAG00000003474	exon	RAB15	gnl|BL_ORD_ID|337521 sp|Q1RMR4|RAB15_BOVIN Ras-related protein Rab-15 OS=Bos taurus OX=9913 GN=RAB15 PE=2 SV=1//7.84651e-137
24	61863321	61863559	239	38	0.590642	0.733076	-0.142434	-198.198	CG	ENSBTAG00000048835	exon	--	gnl|BL_ORD_ID|440377 sp|P29508|SPB3_HUMAN Serpin B3 OS=Homo sapiens OX=9606 GN=SERPINB3 PE=1 SV=2//1.1884e-163
2	30618429	30618561	133	27	0.379249	0.521155	-0.141906	-126.787	CG	ENSBTAG00000039091	exon	CSRNP3	gnl|BL_ORD_ID|80635 sp|Q8WYN3|CSRN3_HUMAN Cysteine/serine-rich nuclear protein 3 OS=Homo sapiens OX=9606 GN=CSRNP3 PE=2 SV=1//7.73254e-07
13	48213376	48213661	286	49	0.178557	0.320413	-0.141856	-278.889	CG	ENSBTAG00000000066	exon	LRRN4	gnl|BL_ORD_ID|223500 sp|Q8WUT4|LRRN4_HUMAN Leucine-rich repeat neuronal protein 4 OS=Homo sapiens OX=9606 GN=LRRN4 PE=1 SV=3//0
15	46551857	46551942	86	13	0.108426	0.250051	-0.141626	-72.1221	CG	ENSBTAG00000053357	exon	--	-//-
18	55905524	55905604	81	11	0.56076	0.701365	-0.140605	-52.6367	CG	ENSBTAG00000016526	exon	PIH1D1	gnl|BL_ORD_ID|304918 sp|Q0VCI6|PIHD1_BOVIN PIH1 domain-containing protein 1 OS=Bos taurus OX=9913 GN=PIH1D1 PE=2 SV=1//0
11	6897408	6897544	137	12	0.796537	0.93703	-0.140492	-56.7038	CG	ENSBTAG00000005273	exon	IL1R1	gnl|BL_ORD_ID|191065 sp|P14778|IL1R1_HUMAN Interleukin-1 receptor type 1 OS=Homo sapiens OX=9606 GN=IL1R1 PE=1 SV=1//0
7	61172472	61172567	96	17	0.470588	0.61107	-0.140482	-76.9961	CG	ENSBTAG00000012943	exon	PPARGC1B	gnl|BL_ORD_ID|314473 sp|Q86YN6|PRGC2_HUMAN Peroxisome proliferator-activated receptor gamma coactivator 1-beta OS=Homo sapiens OX=9606 GN=PPARGC1B PE=1 SV=2//0
4	77173533	77173695	163	34	0.258813	0.399079	-0.140267	-171.155	CG	ENSBTAG00000032288	exon	GCK	gnl|BL_ORD_ID|185311 sp|P35557|HXK4_HUMAN Glucokinase OS=Homo sapiens OX=9606 GN=GCK PE=1 SV=1//0
5	104251865	104251928	64	14	0.570759	0.710302	-0.139544	-66.3778	CG	ENSBTAG00000012265	exon	VWF	gnl|BL_ORD_ID|508779 sp|Q28295|VWF_CANLF von Willebrand factor OS=Canis lupus familiaris OX=9615 GN=VWF PE=1 SV=2//0
7	44191257	44191347	91	17	0.663146	0.802666	-0.139521	-81.4996	CG	ENSBTAG00000025277	exon	ABHD17A	gnl|BL_ORD_ID|3871 sp|Q2HJ19|AB17A_BOVIN Alpha/beta hydrolase domain-containing protein 17A OS=Bos taurus OX=9913 GN=ABHD17A PE=2 SV=1//0
15	21560083	21560201	119	17	0.702806	0.842163	-0.139357	-82.0225	CG	ENSBTAG00000044177	exon	C11orf53	gnl|BL_ORD_ID|65066 sp|Q9D8Q6|CK053_MOUSE Uncharacterized protein C11orf53 homolog OS=Mus musculus OX=10090 PE=2 SV=1//1.04087e-102
X	87216368	87216588	221	43	0.236292	0.37532	-0.139028	-226.627	CG	ENSBTAG00000016093	exon	PLP2	gnl|BL_ORD_ID|306784 sp|Q6Y1E2|PLP2_BOVIN Proteolipid protein 2 OS=Bos taurus OX=9913 GN=PLP2 PE=2 SV=1//6.83825e-88
15	31782934	31783075	142	27	0.625262	0.763842	-0.138581	-127.466	CG	ENSBTAG00000004456	exon	TECTA	gnl|BL_ORD_ID|467598 sp|O08523|TECTA_MOUSE Alpha-tectorin OS=Mus musculus OX=10090 GN=Tecta PE=1 SV=2//0
2	72748043	72748109	67	5	0.726164	0.864715	-0.138551	-21.0952	CG	ENSBTAG00000011682	exon	GLI2	gnl|BL_ORD_ID|151282 sp|P10070|GLI2_HUMAN Zinc finger protein GLI2 OS=Homo sapiens OX=9606 GN=GLI2 PE=1 SV=4//0
3	113180850	113180964	115	22	0.626639	0.765062	-0.138423	-102.308	CG	ENSBTAG00000000149	exon	USP40	gnl|BL_ORD_ID|493534 sp|Q9NVE5|UBP40_HUMAN Ubiquitin carboxyl-terminal hydrolase 40 OS=Homo sapiens OX=9606 GN=USP40 PE=1 SV=3//0
7	61522330	61522415	86	21	0.606166	0.744573	-0.138407	-101.6	CG	ENSBTAG00000012014	exon	CDX1	gnl|BL_ORD_ID|58409 sp|P47902|CDX1_HUMAN Homeobox protein CDX-1 OS=Homo sapiens OX=9606 GN=CDX1 PE=1 SV=2//3.59415e-72
X	15106596	15106770	175	39	0.317871	0.45622	-0.138349	-205.894	CG	ENSBTAG00000021189	exon	ARHGAP36	gnl|BL_ORD_ID|349216 sp|A7MB27|RHG36_BOVIN Rho GTPase-activating protein 36 OS=Bos taurus OX=9913 GN=ARHGAP36 PE=2 SV=1//0
13	81427497	81427606	110	21	0.600544	0.738169	-0.137625	-98.7158	CG	ENSBTAG00000000835	exon	BCAS1	gnl|BL_ORD_ID|41449 sp|O75363|BCAS1_HUMAN Breast carcinoma-amplified sequence 1 OS=Homo sapiens OX=9606 GN=BCAS1 PE=1 SV=2//0
25	27738478	27738769	292	66	0.0307374	0.168068	-0.137331	-593.205	CG	ENSBTAG00000008190	exon	SUMF2	gnl|BL_ORD_ID|448112 sp|Q58CP2|SUMF2_BOVIN Sulfatase-modifying factor 2 OS=Bos taurus OX=9913 GN=SUMF2 PE=2 SV=1//0
8	17435015	17435075	61	15	0.553762	0.690579	-0.136817	-66.8131	CG	ENSBTAG00000026428	exon	ATP6V0C	gnl|BL_ORD_ID|503001 sp|O18882|VATL_SHEEP V-type proton ATPase 16 kDa proteolipid subunit OS=Ovis aries OX=9940 GN=ATP6V0C PE=2 SV=1//1.23226e-60
X	17256291	17256561	271	75	0.24307	0.379192	-0.136122	-505.389	CG	ENSBTAG00000020644	exon	GPC4	gnl|BL_ORD_ID|157867 sp|O75487|GPC4_HUMAN Glypican-4 OS=Homo sapiens OX=9606 GN=GPC4 PE=1 SV=4//0
1	88327733	88327862	130	28	0.156151	0.291751	-0.1356	-136.783	CG	ENSBTAG00000054907	exon	--	-//-
23	6325144	6325282	139	25	0.451812	0.587373	-0.135561	-113.873	CG	ENSBTAG00000014581	exon	MLIP	gnl|BL_ORD_ID|240572 sp|A0A096MK47|MLIP_RAT Muscular LMNA-interacting protein OS=Rattus norvegicus OX=10116 GN=Mlip PE=1 SV=1//0
3	91484764	91484906	143	27	0.526434	0.66159	-0.135156	-111.484	CG	ENSBTAG00000017145	exon	LEXM	gnl|BL_ORD_ID|215726 sp|Q3ZCV2|LEXM_HUMAN Lymphocyte expansion molecule OS=Homo sapiens OX=9606 GN=LEXM PE=2 SV=4//0
11	106471284	106471427	144	36	0.778118	0.912277	-0.134159	-185.647	CG	ENSBTAG00000012126	exon	PNPLA7	gnl|BL_ORD_ID|306857 sp|Q6ZV29|PLPL7_HUMAN Patatin-like phospholipase domain-containing protein 7 OS=Homo sapiens OX=9606 GN=PNPLA7 PE=1 SV=4//0
25	39172344	39172472	129	37	0.741141	0.875134	-0.133993	-174.905	CG	ENSBTAG00000030690	exon	RADIL	gnl|BL_ORD_ID|338224 sp|Q96JH8|RADIL_HUMAN Ras-associating and dilute domain-containing protein OS=Homo sapiens OX=9606 GN=RADIL PE=1 SV=5//2.29546e-24
22	26029747	26029858	112	14	0.807953	0.941553	-0.1336	-73.3338	CG	ENSBTAG00000002471	exon	CHL1	gnl|BL_ORD_ID|264632 sp|O00533|NCHL1_HUMAN Neural cell adhesion molecule L1-like protein OS=Homo sapiens OX=9606 GN=CHL1 PE=1 SV=4//0
X	52807908	52808008	101	18	0.314839	0.447286	-0.132447	-88.0963	CG	ENSBTAG00000052647	exon	--	-//-
12	86524890	86524973	84	23	0.462741	0.59385	-0.131109	-96.4295	CG	ENSBTAG00000019440	exon	PROZ	gnl|BL_ORD_ID|317123 sp|P00744|PROZ_BOVIN Vitamin K-dependent protein Z OS=Bos taurus OX=9913 GN=PROZ PE=1 SV=1//0
1	141716107	141716224	118	14	0.811226	0.941938	-0.130712	-69.9843	CG	ENSBTAG00000009132	exon	TMPRSS2	gnl|BL_ORD_ID|475714 sp|O15393|TMPS2_HUMAN Transmembrane protease serine 2 OS=Homo sapiens OX=9606 GN=TMPRSS2 PE=1 SV=3//0
6	117126858	117127093	236	46	0.777942	0.908256	-0.130314	-257.026	CG	ENSBTAG00000012575	exon	MAEA	gnl|BL_ORD_ID|227130 sp|Q3MHJ2|MAEA_BOVIN Macrophage erythroblast attacher OS=Bos taurus OX=9913 GN=MAEA PE=2 SV=1//0
5	109164053	109164227	175	19	0.75548	0.885711	-0.130231	-81.5775	CG	ENSBTAG00000048271	exon	MICAL3	gnl|BL_ORD_ID|239207 sp|G3MWR8|MICA3_BOVIN [F-actin]-monooxygenase MICAL3 OS=Bos taurus OX=9913 GN=MICAL3 PE=3 SV=1//0
22	57192482	57192611	130	27	0.377294	0.507455	-0.130161	-129.86	CG	ENSBTAG00000013725	exon	RBSN	gnl|BL_ORD_ID|340849 sp|Q9H1K0|RBNS5_HUMAN Rabenosyn-5 OS=Homo sapiens OX=9606 GN=RBSN PE=1 SV=2//0
25	32659357	32659447	91	15	0.745752	0.875699	-0.129947	-69.1382	CG	ENSBTAG00000014417	exon	CASTOR2	gnl|BL_ORD_ID|52725 sp|A6NHX0|CAST2_HUMAN Cytosolic arginine sensor for mTORC1 subunit 2 OS=Homo sapiens OX=9606 GN=CASTOR2 PE=1 SV=3//0
23	28159353	28159587	235	40	0.0583332	0.188091	-0.129758	-260.487	CG	ENSBTAG00000046757	exon	GTF2H4	gnl|BL_ORD_ID|468307 sp|P60027|TF2H4_PANTR General transcription factor IIH subunit 4 OS=Pan troglodytes OX=9598 GN=GTF2H4 PE=3 SV=1//0
5	115685881	115685971	91	23	0.71638	0.846012	-0.129632	-97.414	CG	ENSBTAG00000009913	exon	UPK3A	gnl|BL_ORD_ID|496020 sp|P38574|UPK3A_BOVIN Uroplakin-3a OS=Bos taurus OX=9913 GN=UPK3A PE=1 SV=1//0
18	53336721	53336806	86	19	0.274498	0.404011	-0.129514	-88.0855	CG	ENSBTAG00000012097	exon	RSPH6A	gnl|BL_ORD_ID|417945 sp|Q9H0K4|RSH6A_HUMAN Radial spoke head protein 6 homolog A OS=Homo sapiens OX=9606 GN=RSPH6A PE=2 SV=1//0
X	4219490	4219681	192	27	0.276565	0.40599	-0.129426	-129.188	CG	ENSBTAG00000006034	exon	RNF113A	gnl|BL_ORD_ID|337221 sp|Q67ER4|R113A_BOVIN RING finger protein 113A OS=Bos taurus OX=9913 GN=RNF113A PE=2 SV=1//0
7	4124469	4124630	162	41	0.19766	0.326649	-0.128989	-209.717	CG	ENSBTAG00000001816	exon	SLC25A42	gnl|BL_ORD_ID|425429 sp|Q86VD7|S2542_HUMAN Mitochondrial coenzyme A transporter SLC25A42 OS=Homo sapiens OX=9606 GN=SLC25A42 PE=1 SV=2//0
17	69961133	69961206	74	20	0.173536	0.302357	-0.128821	-99.5329	CG	ENSBTAG00000003100	exon	SMTN	gnl|BL_ORD_ID|438038 sp|Q921U8|SMTN_MOUSE Smoothelin OS=Mus musculus OX=10090 GN=Smtn PE=1 SV=2//0
1	152289761	152290315	555	112	0.746171	0.874534	-0.128363	-612.087	CG	ENSBTAG00000023377	exon	SH3BP5	gnl|BL_ORD_ID|1062 sp|O60239|3BP5_HUMAN SH3 domain-binding protein 5 OS=Homo sapiens OX=9606 GN=SH3BP5 PE=1 SV=2//0
16	76037382	76037472	91	15	0.845415	0.973455	-0.12804	-85.0031	CG	ENSBTAG00000007860	exon	ASPM	gnl|BL_ORD_ID|29422 sp|P62285|ASPM_BOVIN Abnormal spindle-like microcephaly-associated protein homolog (Fragment) OS=Bos taurus OX=9913 GN=ASPM PE=2 SV=1//0
16	4714478	4714565	88	21	0.594485	0.722485	-0.128	-85.2074	CG	ENSBTAG00000019798	exon	PIGR	gnl|BL_ORD_ID|304876 sp|P81265|PIGR_BOVIN Polymeric immunoglobulin receptor OS=Bos taurus OX=9913 GN=PIGR PE=2 SV=1//3.78357e-94
X	128632893	128633022	130	30	0.177247	0.304995	-0.127748	-166.826	CG	ENSBTAG00000018292	exon	MOSPD2	gnl|BL_ORD_ID|249525 sp|Q8NHP6|MSPD2_HUMAN Motile sperm domain-containing protein 2 OS=Homo sapiens OX=9606 GN=MOSPD2 PE=1 SV=1//0
X	37140760	37140947	188	56	0.408393	0.535518	-0.127124	-291.028	CG	ENSBTAG00000047531	exon	ARHGAP4	gnl|BL_ORD_ID|349136 sp|P98171|RHG04_HUMAN Rho GTPase-activating protein 4 OS=Homo sapiens OX=9606 GN=ARHGAP4 PE=1 SV=2//0
18	13701418	13701567	150	31	0.532431	0.659404	-0.126973	-131.957	CG	ENSBTAG00000045507	exon	ZNF469	gnl|BL_ORD_ID|555864 sp|Q96JG9|ZN469_HUMAN Zinc finger protein 469 OS=Homo sapiens OX=9606 GN=ZNF469 PE=2 SV=3//0
19	54014537	54014595	59	14	0.717943	0.844886	-0.126943	-62.989	CG	ENSBTAG00000019067	exon	TMC8	gnl|BL_ORD_ID|475326 sp|Q8IU68|TMC8_HUMAN Transmembrane channel-like protein 8 OS=Homo sapiens OX=9606 GN=TMC8 PE=1 SV=1//0
X	86787506	86787589	84	13	0.720046	0.846569	-0.126522	-58.2853	CG	ENSBTAG00000004706	exon	SUV39H1	gnl|BL_ORD_ID|449001 sp|Q2NL30|SUV91_BOVIN Histone-lysine N-methyltransferase SUV39H1 OS=Bos taurus OX=9913 GN=SUV39H1 PE=2 SV=1//0
X	2534630	2534888	259	51	0.181563	0.308061	-0.126497	-278.873	CG	ENSBTAG00000018697	exon	WDR44	gnl|BL_ORD_ID|509272 sp|Q9XSC3|WDR44_BOVIN WD repeat-containing protein 44 OS=Bos taurus OX=9913 GN=WDR44 PE=1 SV=1//0
4	119507765	119507865	101	39	0.0797336	0.206157	-0.126424	-254.906	CG	ENSBTAG00000005483	exon	ESYT2	gnl|BL_ORD_ID|122526 sp|Q3TZZ7|ESYT2_MOUSE Extended synaptotagmin-2 OS=Mus musculus OX=10090 GN=Esyt2 PE=1 SV=1//0
19	23338190	23338248	59	11	0.763893	0.889598	-0.125705	-55.9128	CG	ENSBTAG00000045500	exon	SGSM2	gnl|BL_ORD_ID|434396 sp|O43147|SGSM2_HUMAN Small G protein signaling modulator 2 OS=Homo sapiens OX=9606 GN=SGSM2 PE=1 SV=4//0
29	33127341	33127468	128	27	0.736317	0.861227	-0.12491	-124.581	CG	ENSBTAG00000014224	exon	IGSF9B	gnl|BL_ORD_ID|489141 sp|E9PZ19|TUTLB_MOUSE Protein turtle homolog B OS=Mus musculus OX=10090 GN=Igsf9b PE=1 SV=1//0
X	85099668	85099764	97	22	0.194139	0.318817	-0.124678	-114.466	CG	ENSBTAG00000003290	exon	SLC9A7	gnl|BL_ORD_ID|436226 sp|Q96T83|SL9A7_HUMAN Sodium/hydrogen exchanger 7 OS=Homo sapiens OX=9606 GN=SLC9A7 PE=1 SV=1//0
18	52807378	52807448	71	13	0.754351	0.878249	-0.123898	-62.5929	CG	ENSBTAG00000020074	exon	NKPD1	gnl|BL_ORD_ID|270622 sp|Q17RQ9|NKPD1_HUMAN NTPase KAP family P-loop domain-containing protein 1 OS=Homo sapiens OX=9606 GN=NKPD1 PE=2 SV=1//0
23	50825321	50825389	69	19	0.566574	0.69016	-0.123585	-80.9663	CG	ENSBTAG00000011975	exon	SERPINB1	gnl|BL_ORD_ID|191348 sp|Q1JPB0|ILEU_BOVIN Leukocyte elastase inhibitor OS=Bos taurus OX=9913 GN=SERPINB1 PE=2 SV=2//0
X	87307825	87308020	196	25	0.231107	0.354552	-0.123445	-116.33	CG	ENSBTAG00000021100	exon	PPP1R3F	gnl|BL_ORD_ID|313559 sp|Q6ZSY5|PPR3F_HUMAN Protein phosphatase 1 regulatory subunit 3F OS=Homo sapiens OX=9606 GN=PPP1R3F PE=1 SV=3//0
X	86915095	86915157	63	7	0.26953	0.392927	-0.123397	-32.6051	CG	ENSBTAG00000013244	exon	HDAC6	gnl|BL_ORD_ID|168685 sp|Q9UBN7|HDAC6_HUMAN Histone deacetylase 6 OS=Homo sapiens OX=9606 GN=HDAC6 PE=1 SV=2//0
3	20724296	20724551	256	36	0.0514682	0.174837	-0.123369	-249.408	CG	ENSBTAG00000032456	exon	HIST2H2AB	gnl|BL_ORD_ID|165710 sp|Q8IUE6|H2A2B_HUMAN Histone H2A type 2-B OS=Homo sapiens OX=9606 GN=HIST2H2AB PE=1 SV=3//2.63488e-71
16	80939974	80940167	194	45	0.598852	0.72221	-0.123358	-200.942	CG	ENSBTAG00000045789	exon	TNNT2	gnl|BL_ORD_ID|476071 sp|P13789|TNNT2_BOVIN Troponin T, cardiac muscle OS=Bos taurus OX=9913 GN=TNNT2 PE=1 SV=3//6.0657e-112
23	8140199	8140353	155	33	0.724177	0.846522	-0.122345	-155.898	CG	ENSBTAG00000013632	exon	GRM4	gnl|BL_ORD_ID|161021 sp|Q14833|GRM4_HUMAN Metabotropic glutamate receptor 4 OS=Homo sapiens OX=9606 GN=GRM4 PE=2 SV=1//0
29	45273096	45273291	196	67	0.0956541	0.217729	-0.122075	-302.332	CG	ENSBTAG00000046110	exon	CLCF1	gnl|BL_ORD_ID|65642 sp|Q9QZM3|CLCF1_MOUSE Cardiotrophin-like cytokine factor 1 OS=Mus musculus OX=10090 GN=Clcf1 PE=2 SV=1//1.86663e-152
1	67242549	67242684	136	35	0.188781	0.310564	-0.121783	-179.493	CG	ENSBTAG00000018765	exon	SEMA5B	gnl|BL_ORD_ID|432314 sp|Q9P283|SEM5B_HUMAN Semaphorin-5B OS=Homo sapiens OX=9606 GN=SEMA5B PE=2 SV=4//0
17	65682805	65682968	164	27	0.730583	0.852331	-0.121748	-127.797	CG	ENSBTAG00000000698	exon	MYO18B	gnl|BL_ORD_ID|259072 sp|Q8IUG5|MY18B_HUMAN Unconventional myosin-XVIIIb OS=Homo sapiens OX=9606 GN=MYO18B PE=1 SV=2//0
X	36659183	36659312	130	21	0.246067	0.367147	-0.12108	-88.0569	CG	ENSBTAG00000050830	exon	--	gnl|BL_ORD_ID|555116 sp|A6NM28|ZFP92_HUMAN Zinc finger protein 92 homolog OS=Homo sapiens OX=9606 GN=ZFP92 PE=2 SV=3//4.69489e-112
7	5061754	5061811	58	21	0.680555	0.800589	-0.120034	-95.658	CG	ENSBTAG00000002350	exon	PIK3R2	gnl|BL_ORD_ID|289829 sp|P23726|P85B_BOVIN Phosphatidylinositol 3-kinase regulatory subunit beta OS=Bos taurus OX=9913 GN=PIK3R2 PE=1 SV=1//0
X	97041976	97042052	77	12	0.312891	0.432604	-0.119713	-55.0397	CG	ENSBTAG00000008911	exon	--	gnl|BL_ORD_ID|556962 sp|P98169|ZXDB_HUMAN Zinc finger X-linked protein ZXDB OS=Homo sapiens OX=9606 GN=ZXDB PE=2 SV=2//0
27	7711806	7711858	53	7	0.250459	0.369782	-0.119323	-31.8175	CG	ENSBTAG00000014141	exon	SPATA4	gnl|BL_ORD_ID|440315 sp|Q8NEY3|SPAT4_HUMAN Spermatogenesis-associated protein 4 OS=Homo sapiens OX=9606 GN=SPATA4 PE=1 SV=1//2.19615e-134
2	88751630	88751872	243	66	0.813314	0.932451	-0.119137	-358.855	CG	ENSBTAG00000024003	exon	--	gnl|BL_ORD_ID|166395 sp|P84239|H3_URECA Histone H3 OS=Urechis caupo OX=6431 PE=1 SV=2//2.20832e-93
X	112759854	112759909	56	9	0.684625	0.803571	-0.118945	-43.6163	CG	ENSBTAG00000048795	exon	--	gnl|BL_ORD_ID|220256 sp|Q9UN81|LORF1_HUMAN LINE-1 retrotransposable element ORF1 protein OS=Homo sapiens OX=9606 GN=L1RE1 PE=1 SV=1//5.08274e-35
22	14818009	14818062	54	7	0.556403	0.675239	-0.118836	-28.3823	CG	ENSBTAG00000006563	exon	KLHL40	gnl|BL_ORD_ID|207282 sp|Q9D783|KLH40_MOUSE Kelch-like protein 40 OS=Mus musculus OX=10090 GN=Klhl40 PE=1 SV=1//0
15	83534802	83534946	145	27	0.829102	0.94769	-0.118588	-148.621	CG	ENSBTAG00000012937	exon	ACAD8	gnl|BL_ORD_ID|4690 sp|Q0NXR6|ACAD8_BOVIN Isobutyryl-CoA dehydrogenase, mitochondrial OS=Bos taurus OX=9913 GN=ACAD8 PE=2 SV=1//0
X	123192327	123192724	398	91	0.220503	0.338468	-0.117965	-459.225	CG	ENSBTAG00000021962	exon	BCLAF3	gnl|BL_ORD_ID|41766 sp|A2AJT9|BCLA3_HUMAN BCLAF1 and THRAP3 family member 3 OS=Homo sapiens OX=9606 GN=BCLAF3 PE=1 SV=1//0
16	28966163	28966231	69	13	0.253009	0.370497	-0.117488	-49.5782	CG	ENSBTAG00000054752	exon	--	gnl|BL_ORD_ID|216078 sp|O00292|LFTY2_HUMAN Left-right determination factor 2 OS=Homo sapiens OX=9606 GN=LEFTY2 PE=1 SV=2//0
19	43714671	43714800	130	37	0.0630534	0.180221	-0.117168	-172.076	CG	ENSBTAG00000017536	exon	MPP3	gnl|BL_ORD_ID|246182 sp|Q13368|MPP3_HUMAN MAGUK p55 subfamily member 3 OS=Homo sapiens OX=9606 GN=MPP3 PE=1 SV=2//0
16	47131489	47131708	220	49	0.312506	0.429653	-0.117147	-220.706	CG	ENSBTAG00000009075	exon	RNF207	gnl|BL_ORD_ID|386397 sp|A0JNG4|RN207_BOVIN RING finger protein 207 OS=Bos taurus OX=9913 GN=RNF207 PE=2 SV=1//0
25	35985234	35985313	80	11	0.625859	0.742956	-0.117097	-43.8711	CG	ENSBTAG00000046753	exon	--	gnl|BL_ORD_ID|195402 sp|Q6P4Y6|IRS1_XENTR Insulin receptor substrate 1 OS=Xenopus tropicalis OX=8364 GN=irs1 PE=2 SV=1//4.50826e-44
11	82949578	82949753	176	45	0.666144	0.783138	-0.116994	-203.565	CG	ENSBTAG00000001076	exon	NLRP6	gnl|BL_ORD_ID|270789 sp|P59044|NLRP6_HUMAN NACHT, LRR and PYD domains-containing protein 6 OS=Homo sapiens OX=9606 GN=NLRP6 PE=1 SV=2//0
2	126138208	126138290	83	5	0.267762	0.384581	-0.11682	-20.5328	CG	ENSBTAG00000008766	exon	SLC9A1	gnl|BL_ORD_ID|436204 sp|Q28036|SL9A1_BOVIN Sodium/hydrogen exchanger 1 OS=Bos taurus OX=9913 GN=SLC9A1 PE=2 SV=1//0
X	85992387	85992525	139	33	0.228015	0.344134	-0.11612	-159.856	CG	ENSBTAG00000005042	exon	SYN1	gnl|BL_ORD_ID|457682 sp|P17599|SYN1_BOVIN Synapsin-1 OS=Bos taurus OX=9913 GN=SYN1 PE=1 SV=2//0
12	20633013	20633114	102	24	0.758201	0.8742	-0.115999	-127.204	CG	ENSBTAG00000046408	exon	FAM124A	gnl|BL_ORD_ID|124632 sp|Q5RA50|F124A_PONAB Protein FAM124A OS=Pongo abelii OX=9601 GN=FAM124A PE=2 SV=1//0
X	85531041	85531180	140	32	0.293509	0.409081	-0.115572	-163.079	CG	ENSBTAG00000051287	exon	NDUFB11	gnl|BL_ORD_ID|267101 sp|Q8HXG5|NDUBB_BOVIN NADH dehydrogenase [ubiquinone] 1 beta subcomplex subunit 11, mitochondrial OS=Bos taurus OX=9913 GN=NDUFB11 PE=1 SV=2//1.1651e-103
29	49421084	49421142	59	9	0.61593	0.730966	-0.115037	-31.3107	CG	ENSBTAG00000013066	exon	IGF2	gnl|BL_ORD_ID|190066 sp|P07456|IGF2_BOVIN Insulin-like growth factor II OS=Bos taurus OX=9913 GN=IGF2 PE=1 SV=4//5.19201e-84
X	104475718	104475879	162	37	0.29024	0.404743	-0.114503	-192.644	CG	ENSBTAG00000011463	exon	MID1IP1	gnl|BL_ORD_ID|226282 sp|Q6P7D5|M1IP1_RAT Mid1-interacting protein 1 OS=Rattus norvegicus OX=10116 GN=Mid1ip1 PE=1 SV=1//8.97506e-104
2	135902247	135902527	281	81	0.097655	0.212115	-0.11446	-491.051	CG	ENSBTAG00000005670	exon	ARHGEF19	gnl|BL_ORD_ID|23104 sp|Q8IW93|ARHGJ_HUMAN Rho guanine nucleotide exchange factor 19 OS=Homo sapiens OX=9606 GN=ARHGEF19 PE=1 SV=1//0
2	124843057	124843109	53	13	0.25924	0.37356	-0.11432	-51.3967	CG	ENSBTAG00000021525	exon	--	gnl|BL_ORD_ID|337660 sp|Q8N4Z0|RAB42_HUMAN Ras-related protein Rab-42 OS=Homo sapiens OX=9606 GN=RAB42 PE=1 SV=2//5.79586e-119
X	130729363	130729420	58	4	0.826076	0.940278	-0.114202	-18.1	CG	ENSBTAG00000031020	exon	--	gnl|BL_ORD_ID|474558 sp|Q9NR97|TLR8_HUMAN Toll-like receptor 8 OS=Homo sapiens OX=9606 GN=TLR8 PE=1 SV=1//0
11	95864042	95864121	80	8	0.710484	0.824483	-0.113999	-35.7722	CG	ENSBTAG00000015278	exon	ARPC5L	gnl|BL_ORD_ID|28074 sp|Q5E963|ARP5L_BOVIN Actin-related protein 2/3 complex subunit 5-like protein OS=Bos taurus OX=9913 GN=ARPC5L PE=2 SV=1//1.98218e-94
X	129565164	129565268	105	25	0.26744	0.380987	-0.113547	-112.368	CG	ENSBTAG00000009260	exon	GPM6B	gnl|BL_ORD_ID|158772 sp|Q13491|GPM6B_HUMAN Neuronal membrane glycoprotein M6-b OS=Homo sapiens OX=9606 GN=GPM6B PE=1 SV=2//0
17	70460083	70460141	59	9	0.627356	0.740513	-0.113157	-36.7783	CG	ENSBTAG00000001295	exon	DEPDC5	gnl|BL_ORD_ID|96831 sp|O75140|DEPD5_HUMAN GATOR complex protein DEPDC5 OS=Homo sapiens OX=9606 GN=DEPDC5 PE=1 SV=2//0
20	8178525	8178694	170	50	0.102301	0.215371	-0.113071	-228.083	CG	ENSBTAG00000052785	exon	--	gnl|BL_ORD_ID|136995 sp|Q16676|FOXD1_HUMAN Forkhead box protein D1 OS=Homo sapiens OX=9606 GN=FOXD1 PE=1 SV=1//5.40677e-83
9	96476260	96476387	128	44	0.0867478	0.199568	-0.11282	-280.304	CG	ENSBTAG00000039080	exon	SLC22A3	gnl|BL_ORD_ID|425264 sp|O75751|S22A3_HUMAN Solute carrier family 22 member 3 OS=Homo sapiens OX=9606 GN=SLC22A3 PE=1 SV=1//0
X	16324714	16324846	133	27	0.26268	0.375324	-0.112644	-117.038	CG	ENSBTAG00000014088	exon	MBNL3	gnl|BL_ORD_ID|229811 sp|Q9NUK0|MBNL3_HUMAN Muscleblind-like protein 3 OS=Homo sapiens OX=9606 GN=MBNL3 PE=1 SV=2//6.30771e-162
13	76232268	76232378	111	11	0.730755	0.843296	-0.112541	-48.1329	CG	ENSBTAG00000007490	exon	SULF2	gnl|BL_ORD_ID|448091 sp|Q8IWU5|SULF2_HUMAN Extracellular sulfatase Sulf-2 OS=Homo sapiens OX=9606 GN=SULF2 PE=1 SV=1//0
X	105847517	105847593	77	20	0.27635	0.388738	-0.112388	-92.3712	CG	ENSBTAG00000003088	exon	LANCL3	gnl|BL_ORD_ID|210896 sp|Q6ZV70|LANC3_HUMAN LanC-like protein 3 OS=Homo sapiens OX=9606 GN=LANCL3 PE=2 SV=2//0
X	97042112	97042191	80	19	0.24675	0.359018	-0.112268	-85.4366	CG	ENSBTAG00000008911	exon	--	gnl|BL_ORD_ID|556962 sp|P98169|ZXDB_HUMAN Zinc finger X-linked protein ZXDB OS=Homo sapiens OX=9606 GN=ZXDB PE=2 SV=2//0
14	16951401	16951538	138	44	0.0983544	0.210605	-0.112251	-178.638	CG	ENSBTAG00000049059	exon	--	-//-
20	70033147	70033315	169	57	0.162475	0.274036	-0.111561	-311.919	CG	ENSBTAG00000050065	exon	--	-//-
X	36895217	36895291	75	23	0.453606	0.564904	-0.111297	-91.5529	CG	ENSBTAG00000017430	exon	PNCK	gnl|BL_ORD_ID|202437 sp|Q9QYK9|KCC1B_MOUSE Calcium/calmodulin-dependent protein kinase type 1B OS=Mus musculus OX=10090 GN=Pnck PE=1 SV=1//0
20	58474138	58474282	145	17	0.813858	0.925146	-0.111288	-76.7465	CG	ENSBTAG00000013391	exon	ANKH	gnl|BL_ORD_ID|16867 sp|Q9HCJ1|ANKH_HUMAN Progressive ankylosis protein homolog OS=Homo sapiens OX=9606 GN=ANKH PE=1 SV=2//0
X	79276779	79276848	70	9	0.240778	0.351973	-0.111195	-40.9576	CG	ENSBTAG00000006878	exon	--	gnl|BL_ORD_ID|463664 sp|P21675|TAF1_HUMAN Transcription initiation factor TFIID subunit 1 OS=Homo sapiens OX=9606 GN=TAF1 PE=1 SV=2//0
4	112676738	112676814	77	13	0.688315	0.799413	-0.111098	-50.5696	CG	ENSBTAG00000008542	exon	SSPO	gnl|BL_ORD_ID|444375 sp|P98167|SSPO_BOVIN SCO-spondin OS=Bos taurus OX=9913 GN=SSPO PE=2 SV=2//5.69413e-06
29	49651592	49651645	54	7	0.283392	0.39428	-0.110888	-25.7551	CG	ENSBTAG00000040103	exon	SYT8	gnl|BL_ORD_ID|460683 sp|Q8NBV8|SYT8_HUMAN Synaptotagmin-8 OS=Homo sapiens OX=9606 GN=SYT8 PE=2 SV=4//9.45098e-77
20	70033520	70033730	211	45	0.161892	0.272703	-0.110811	-231.112	CG	ENSBTAG00000050065	exon	--	-//-
X	86676598	86676828	231	28	0.81479	0.925312	-0.110522	-146.865	CG	ENSBTAG00000009288	exon	TBC1D25	gnl|BL_ORD_ID|465974 sp|Q3MII6|TBC25_HUMAN TBC1 domain family member 25 OS=Homo sapiens OX=9606 GN=TBC1D25 PE=1 SV=2//0
15	46599556	46599625	70	9	0.811275	0.920982	-0.109707	-42.7099	CG	ENSBTAG00000003565	exon	TRIM3	gnl|BL_ORD_ID|479751 sp|O75382|TRIM3_HUMAN Tripartite motif-containing protein 3 OS=Homo sapiens OX=9606 GN=TRIM3 PE=1 SV=2//0
X	56600562	56600628	67	11	0.309092	0.418687	-0.109595	-46.0611	CG	ENSBTAG00000048086	exon	--	gnl|BL_ORD_ID|489424 sp|Q9BXU2|TX13B_HUMAN Testis-expressed protein 13B OS=Homo sapiens OX=9606 GN=TEX13B PE=1 SV=1//8.14073e-66
11	75047492	75047611	120	31	0.150886	0.259883	-0.108997	-146.063	CG	ENSBTAG00000002034	exon	MFSD2B	gnl|BL_ORD_ID|236878 sp|A6NFX1|MFS2B_HUMAN Major facilitator superfamily domain-containing protein 2B OS=Homo sapiens OX=9606 GN=MFSD2B PE=1 SV=4//0
10	76372798	76372893	96	15	0.783829	0.892516	-0.108687	-68.5094	CG	ENSBTAG00000025450	exon	SYNE2	gnl|BL_ORD_ID|457718 sp|Q8WXH0|SYNE2_HUMAN Nesprin-2 OS=Homo sapiens OX=9606 GN=SYNE2 PE=1 SV=3//0
5	109549881	109549934	54	7	0.831345	0.939076	-0.107731	-28.1931	CG	ENSBTAG00000048772	exon	--	gnl|BL_ORD_ID|464582 sp|Q9H2D6|TARA_HUMAN TRIO and F-actin-binding protein OS=Homo sapiens OX=9606 GN=TRIOBP PE=1 SV=3//5.34377e-40
5	109549881	109549934	54	7	0.831345	0.939076	-0.107731	-28.1931	CG	ENSBTAG00000002539	exon	TRIOBP	gnl|BL_ORD_ID|464582 sp|Q9H2D6|TARA_HUMAN TRIO and F-actin-binding protein OS=Homo sapiens OX=9606 GN=TRIOBP PE=1 SV=3//1.22795e-41
X	80336562	80336669	108	27	0.27633	0.383819	-0.107488	-116.342	CG	ENSBTAG00000007797	exon	IGBP1	gnl|BL_ORD_ID|190021 sp|P78318|IGBP1_HUMAN Immunoglobulin-binding protein 1 OS=Homo sapiens OX=9606 GN=IGBP1 PE=1 SV=1//2.36278e-174
27	44433817	44433887	71	32	0.239631	0.346438	-0.106807	-148.328	CG	ENSBTAG00000050535	exon	ZNF385D	gnl|BL_ORD_ID|554135 sp|Q9H6B1|Z385D_HUMAN Zinc finger protein 385D OS=Homo sapiens OX=9606 GN=ZNF385D PE=2 SV=1//3.23738e-168
X	123062593	123062809	217	49	0.219039	0.325839	-0.1068	-235.9	CG	ENSBTAG00000017633	exon	EIF1AX	gnl|BL_ORD_ID|187401 sp|Q5RA42|IF1AX_PONAB Eukaryotic translation initiation factor 1A, X-chromosomal OS=Pongo abelii OX=9601 GN=EIF1AX PE=2 SV=3//1.72925e-64
23	25674037	25674136	100	17	0.0910396	0.196501	-0.105462	-62.3256	CG	ENSBTAG00000019588	exon	BLA-DQB	gnl|BL_ORD_ID|167063 sp|Q9TVC8|HB21_BOVIN BoLa class II histocompatibility antigen, DQB*0101 beta chain OS=Bos taurus OX=9913 GN=BoLA-DQB PE=2 SV=1//3.88544e-159
12	85268480	85268633	154	35	0.77908	0.884483	-0.105403	-164.172	CG	ENSBTAG00000025211	exon	ING1	gnl|BL_ORD_ID|193336 sp|Q9QXV3|ING1_MOUSE Inhibitor of growth protein 1 OS=Mus musculus OX=10090 GN=Ing1 PE=2 SV=1//2.53514e-111
6	44392291	44392352	62	9	0.742936	0.847647	-0.10471	-36.6342	CG	ENSBTAG00000013980	exon	SOD3	gnl|BL_ORD_ID|438947 sp|P41975|SODE_RABIT Extracellular superoxide dismutase [Cu-Zn] OS=Oryctolagus cuniculus OX=9986 GN=SOD3 PE=2 SV=2//9.52531e-110
11	104576918	104576970	53	15	0.785858	0.89053	-0.104672	-61.9839	CG	ENSBTAG00000004510	exon	SARDH	gnl|BL_ORD_ID|426857 sp|Q9UL12|SARDH_HUMAN Sarcosine dehydrogenase, mitochondrial OS=Homo sapiens OX=9606 GN=SARDH PE=1 SV=1//0
18	55511060	55511156	97	23	0.115133	0.219567	-0.104434	-115.486	CG	ENSBTAG00000013337	exon	DHDH	gnl|BL_ORD_ID|98640 sp|Q148L6|DHDH_BOVIN Trans-1,2-dihydrobenzene-1,2-diol dehydrogenase OS=Bos taurus OX=9913 GN=DHDH PE=2 SV=1//0
5	116579050	116579103	54	11	0.850647	0.954797	-0.10415	-48.4364	CG	ENSBTAG00000008066	exon	--	gnl|BL_ORD_ID|305815 sp|Q9NTG1|PKDRE_HUMAN Polycystic kidney disease and receptor for egg jelly-related protein OS=Homo sapiens OX=9606 GN=PKDREJ PE=2 SV=2//0
X	4153923	4154068	146	28	0.206023	0.309478	-0.103455	-122.611	CG	ENSBTAG00000049833	exon	RPL39	gnl|BL_ORD_ID|377371 sp|P62893|RL39_RAT 60S ribosomal protein L39 OS=Rattus norvegicus OX=10116 GN=Rpl39 PE=1 SV=2//1.19067e-26
14	29274962	29275061	100	35	0.12506	0.22851	-0.103451	-173.274	CG	ENSBTAG00000033173	exon	BHLHE22	gnl|BL_ORD_ID|43248 sp|O09029|BHE22_MESAU Class E basic helix-loop-helix protein 22 OS=Mesocricetus auratus OX=10036 GN=BHLHE22 PE=2 SV=2//2.69954e-135
X	3623923	3624068	146	39	0.241305	0.34418	-0.102875	-196.863	CG	ENSBTAG00000019552	exon	PGRMC1	gnl|BL_ORD_ID|302550 sp|Q17QC0|PGRC1_BOVIN Membrane-associated progesterone receptor component 1 OS=Bos taurus OX=9913 GN=PGRMC1 PE=2 SV=3//3.02707e-98
3	79837565	79837728	164	39	0.105665	0.208069	-0.102404	-215.479	CG	ENSBTAG00000005910	exon	LEPR	gnl|BL_ORD_ID|213331 sp|O02671|LEPR_PIG Leptin receptor OS=Sus scrofa OX=9823 GN=LEPR PE=2 SV=3//0
12	86639406	86639502	97	27	0.784326	0.885518	-0.101192	-129.793	CG	ENSBTAG00000048756	exon	--	-//-
X	130700838	130700946	109	29	0.199587	0.300722	-0.101135	-132.061	CG	ENSBTAG00000038488	exon	--	gnl|BL_ORD_ID|490169 sp|P20065|TYB4_MOUSE Thymosin beta-4 OS=Mus musculus OX=10090 GN=Tmsb4x PE=1 SV=1//2.52832e-21
16	80906032	80906217	186	25	0.0791118	0.179734	-0.100622	-118.031	CG	ENSBTAG00000047231	exon	TNNI1	gnl|BL_ORD_ID|476038 sp|P19237|TNNI1_HUMAN Troponin I, slow skeletal muscle OS=Homo sapiens OX=9606 GN=TNNI1 PE=1 SV=3//4.71978e-101
3	21493829	21493902	74	24	0.262883	0.363116	-0.100234	-103.051	CG	ENSBTAG00000038844	exon	ANKRD35	gnl|BL_ORD_ID|17386 sp|Q8N283|ANR35_HUMAN Ankyrin repeat domain-containing protein 35 OS=Homo sapiens OX=9606 GN=ANKRD35 PE=2 SV=2//0
1	144396095	144396157	63	9	0.841196	0.940372	-0.0991764	-37.324	CG	ENSBTAG00000021901	exon	TRPM2	gnl|BL_ORD_ID|484705 sp|O94759|TRPM2_HUMAN Transient receptor potential cation channel subfamily M member 2 OS=Homo sapiens OX=9606 GN=TRPM2 PE=1 SV=2//0
11	9223914	9224047	134	21	0.874182	0.972556	-0.098374	-97.1079	CG	ENSBTAG00000021731	exon	TGFBRAP1	gnl|BL_ORD_ID|468806 sp|A7MB11|TGFA1_BOVIN Transforming growth factor-beta receptor-associated protein 1 OS=Bos taurus OX=9913 GN=TGFBRAP1 PE=2 SV=1//0
19	23594800	23594877	78	13	0.801068	0.89941	-0.0983423	-57.1972	CG	ENSBTAG00000011786	exon	CLUH	gnl|BL_ORD_ID|68271 sp|O75153|CLU_HUMAN Clustered mitochondria protein homolog OS=Homo sapiens OX=9606 GN=CLUH PE=1 SV=2//0
23	27176998	27177070	73	17	0.828483	0.926617	-0.0981339	-71.9006	CG	ENSBTAG00000025424	exon	NOTCH4	gnl|BL_ORD_ID|272451 sp|Q99466|NOTC4_HUMAN Neurogenic locus notch homolog protein 4 OS=Homo sapiens OX=9606 GN=NOTCH4 PE=1 SV=2//0
22	38431119	38431187	69	25	0.145038	0.242806	-0.0977681	-128.349	CG	ENSBTAG00000005321	exon	CADPS	gnl|BL_ORD_ID|51011 sp|Q9ULU8|CAPS1_HUMAN Calcium-dependent secretion activator 1 OS=Homo sapiens OX=9606 GN=CADPS PE=1 SV=3//0
28	3309476	3309805	330	98	0.119954	0.215672	-0.0957183	-477.625	CG	ENSBTAG00000025021	exon	FMN2	gnl|BL_ORD_ID|134926 sp|Q9NZ56|FMN2_HUMAN Formin-2 OS=Homo sapiens OX=9606 GN=FMN2 PE=1 SV=4//1.35455e-50
29	49188027	49188108	82	19	0.776623	0.871767	-0.0951446	-74.8992	CG	ENSBTAG00000046662	exon	TRPM5	gnl|BL_ORD_ID|484712 sp|Q9NZQ8|TRPM5_HUMAN Transient receptor potential cation channel subfamily M member 5 OS=Homo sapiens OX=9606 GN=TRPM5 PE=2 SV=1//0
4	112811754	112811936	183	33	0.860658	0.955691	-0.095033	-168.637	CG	ENSBTAG00000007983	exon	ZNF775	gnl|BL_ORD_ID|556204 sp|Q96BV0|ZN775_HUMAN Zinc finger protein 775 OS=Homo sapiens OX=9606 GN=ZNF775 PE=1 SV=2//1.3551e-13
23	27464697	27464766	70	11	0.780309	0.875218	-0.094909	-48.7813	CG	ENSBTAG00000032031	exon	ZBTB12	gnl|BL_ORD_ID|554598 sp|Q9Y330|ZBT12_HUMAN Zinc finger and BTB domain-containing protein 12 OS=Homo sapiens OX=9606 GN=ZBTB12 PE=1 SV=1//0
10	97157041	97157208	168	69	0.178349	0.273014	-0.0946655	-295.009	CG	ENSBTAG00000048887	exon	--	-//-
27	34128160	34128317	158	56	0.162494	0.256191	-0.0936967	-263.47	CG	ENSBTAG00000019532	exon	HTRA4	gnl|BL_ORD_ID|183877 sp|E1BJW1|HTRA4_BOVIN Serine protease HTR4 OS=Bos taurus OX=9913 GN=HTRA4 PE=3 SV=1//0
17	71756601	71756699	99	17	0.843838	0.937486	-0.0936481	-83.7124	CG	ENSBTAG00000020566	exon	BCR	gnl|BL_ORD_ID|41840 sp|Q6PAJ1|BCR_MOUSE Breakpoint cluster region protein OS=Mus musculus OX=10090 GN=Bcr PE=1 SV=3//0
18	56478424	56478587	164	43	0.737983	0.831402	-0.093419	-193.815	CG	ENSBTAG00000002580	exon	MYH14	gnl|BL_ORD_ID|259524 sp|Q7Z406|MYH14_HUMAN Myosin-14 OS=Homo sapiens OX=9606 GN=MYH14 PE=1 SV=2//0
4	112786109	112786300	192	53	0.855856	0.948723	-0.0928678	-301.934	CG	ENSBTAG00000038241	exon	REPIN1	gnl|BL_ORD_ID|345759 sp|Q0VCC5|REPI1_BOVIN Replication initiator 1 OS=Bos taurus OX=9913 GN=REPIN1 PE=2 SV=1//0
X	87267991	87268064	74	13	0.83016	0.92262	-0.0924602	-57.1222	CG	ENSBTAG00000016097	exon	CACNA1F	gnl|BL_ORD_ID|49260 sp|O60840|CAC1F_HUMAN Voltage-dependent L-type calcium channel subunit alpha-1F OS=Homo sapiens OX=9606 GN=CACNA1F PE=1 SV=2//0
NKLS02002203.1	10971	11048	78	9	0.66269	0.755012	-0.0923215	-29.0071	CG	ENSBTAG00000053001	exon	bta-mir-6526-3	-//-
25	38199194	38199258	65	29	0.0852787	0.176677	-0.0913987	-129.241	CG	ENSBTAG00000007384	exon	CYTH3	gnl|BL_ORD_ID|86157 sp|O08967|CYH3_MOUSE Cytohesin-3 OS=Mus musculus OX=10090 GN=Cyth3 PE=1 SV=1//0
X	59872987	59873088	102	33	0.245032	0.336214	-0.0911819	-134.333	CG	ENSBTAG00000004586	exon	--	gnl|BL_ORD_ID|14026 sp|Q5I0K7|ALG13_RAT UDP-N-acetylglucosamine transferase subunit ALG13 homolog OS=Rattus norvegicus OX=10116 GN=Alg13 PE=1 SV=1//7.07339e-101
19	16932364	16932578	215	45	0.115874	0.206977	-0.091103	-208.271	CG	ENSBTAG00000025200	exon	ASIC2	gnl|BL_ORD_ID|28846 sp|Q925H0|ASIC2_MOUSE Acid-sensing ion channel 2 OS=Mus musculus OX=10090 GN=Asic2 PE=1 SV=1//0
7	11548163	11548231	69	9	0.831845	0.922869	-0.0910234	-41.6429	CG	ENSBTAG00000003675	exon	ADGRL1	gnl|BL_ORD_ID|12180 sp|O97831|AGRL1_BOVIN Adhesion G protein-coupled receptor L1 OS=Bos taurus OX=9913 GN=ADGRL1 PE=2 SV=1//0
18	48204129	48204478	350	101	0.0950491	0.185393	-0.0903442	-516.346	CG	ENSBTAG00000017678	exon	SPRED3	gnl|BL_ORD_ID|442061 sp|Q2MJR0|SPRE3_HUMAN Sprouty-related, EVH1 domain-containing protein 3 OS=Homo sapiens OX=9606 GN=SPRED3 PE=2 SV=1//1.39725e-130
19	20138417	20138478	62	9	0.0729595	0.16319	-0.0902302	-32.2481	CG	ENSBTAG00000017268	exon	PROCA1	gnl|BL_ORD_ID|314284 sp|A7E371|PRCA1_BOVIN Protein PROCA1 OS=Bos taurus OX=9913 GN=PROCA1 PE=2 SV=2//2.21096e-170
1	64189069	64189123	55	9	0.812674	0.902903	-0.090229	-37.8381	CG	ENSBTAG00000000210	exon	ARHGAP31	gnl|BL_ORD_ID|349203 sp|Q2M1Z3|RHG31_HUMAN Rho GTPase-activating protein 31 OS=Homo sapiens OX=9606 GN=ARHGAP31 PE=1 SV=2//0
23	28785869	28785980	112	15	0.768833	0.85869	-0.0898576	-59.1669	CG	ENSBTAG00000035744	exon	TRIM26	gnl|BL_ORD_ID|479588 sp|Q7YR34|TRI26_PANTR Tripartite motif-containing protein 26 OS=Pan troglodytes OX=9598 GN=TRIM26 PE=3 SV=1//2.23288e-50
13	12234558	12235162	605	106	0.0463721	0.134648	-0.0882762	-530.759	CG	ENSBTAG00000019508	exon	SEC61A2	gnl|BL_ORD_ID|425946 sp|Q9JLR1|S61A2_MOUSE Protein transport protein Sec61 subunit alpha isoform 2 OS=Mus musculus OX=10090 GN=Sec61a2 PE=2 SV=3//0
X	127735906	127735965	60	11	0.863294	0.951091	-0.0877964	-53.4443	CG	ENSBTAG00000020418	exon	CA5B	gnl|BL_ORD_ID|49705 sp|Q9Y2D0|CAH5B_HUMAN Carbonic anhydrase 5B, mitochondrial OS=Homo sapiens OX=9606 GN=CA5B PE=1 SV=1//0
1	147069839	147069994	156	46	0.114933	0.202294	-0.0873609	-235.347	CG	ENSBTAG00000004742	exon	RUNX1	gnl|BL_ORD_ID|422321 sp|Q01196|RUNX1_HUMAN Runt-related transcription factor 1 OS=Homo sapiens OX=9606 GN=RUNX1 PE=1 SV=3//0
12	35675203	35675344	142	54	0.861735	0.948783	-0.0870471	-287.555	CG	ENSBTAG00000014406	exon	LATS2	gnl|BL_ORD_ID|211157 sp|Q7TSJ6|LATS2_MOUSE Serine/threonine-protein kinase LATS2 OS=Mus musculus OX=10090 GN=Lats2 PE=1 SV=1//0
25	27296827	27296942	116	33	0.0839295	0.170484	-0.0865545	-164.77	CG	ENSBTAG00000001503	exon	TRIM72	gnl|BL_ORD_ID|479704 sp|Q6ZMU5|TRI72_HUMAN Tripartite motif-containing protein 72 OS=Homo sapiens OX=9606 GN=TRIM72 PE=1 SV=2//0
NKLS02001094.1	12372	12456	85	17	0.763393	0.849782	-0.0863889	-73.9994	CG	ENSBTAG00000039037	exon	SERPINB4	gnl|BL_ORD_ID|440396 sp|P48594|SPB4_HUMAN Serpin B4 OS=Homo sapiens OX=9606 GN=SERPINB4 PE=1 SV=2//3.36995e-168
4	104959953	104960168	216	55	0.0645255	0.149745	-0.0852191	-234.068	CG	ENSBTAG00000016879	exon	KIAA1147	gnl|BL_ORD_ID|211420 sp|A4D1U4|LCHN_HUMAN Protein LCHN OS=Homo sapiens OX=9606 GN=LCHN PE=1 SV=1//0
12	5220359	5220484	126	37	0.145539	0.230349	-0.0848102	-174.008	CG	ENSBTAG00000010420	exon	PCDH17	gnl|BL_ORD_ID|294564 sp|O14917|PCD17_HUMAN Protocadherin-17 OS=Homo sapiens OX=9606 GN=PCDH17 PE=2 SV=2//0
21	67104427	67104504	78	15	0.847222	0.931525	-0.0843028	-66.2946	CG	ENSBTAG00000044797	exon	RF00026	-//-
X	138734645	138734710	66	11	0.819307	0.902099	-0.0827922	-46.0713	CG	ENSBTAG00000046328	exon	XG	gnl|BL_ORD_ID|220259 sp|P11369|LORF2_MOUSE LINE-1 retrotransposable element ORF2 protein OS=Mus musculus OX=10090 GN=Pol PE=1 SV=2//4.5773e-08
13	24205220	24205329	110	29	0.139933	0.221984	-0.0820516	-126.283	CG	ENSBTAG00000047315	exon	PTF1A	gnl|BL_ORD_ID|324514 sp|Q7RTS3|PTF1A_HUMAN Pancreas transcription factor 1 subunit alpha OS=Homo sapiens OX=9606 GN=PTF1A PE=1 SV=1//4.52301e-133
23	13699619	13699748	130	55	0.0799532	0.161935	-0.0819822	-376.254	CG	ENSBTAG00000021381	exon	DAAM2	gnl|BL_ORD_ID|88468 sp|Q86T65|DAAM2_HUMAN Disheveled-associated activator of morphogenesis 2 OS=Homo sapiens OX=9606 GN=DAAM2 PE=1 SV=3//0
19	45075707	45075882	176	57	0.860487	0.941099	-0.0806124	-263.932	CG	ENSBTAG00000054347	exon	--	gnl|BL_ORD_ID|349191 sp|Q6ZUM4|RHG27_HUMAN Rho GTPase-activating protein 27 OS=Homo sapiens OX=9606 GN=ARHGAP27 PE=1 SV=3//5.96774e-79
7	50789486	50789829	344	95	0.0645353	0.144824	-0.0802883	-494.651	CG	ENSBTAG00000004161	exon	UBE2D2	gnl|BL_ORD_ID|491519 sp|P62840|UB2D2_XENLA Ubiquitin-conjugating enzyme E2 D2 OS=Xenopus laevis OX=8355 GN=ube2d2 PE=1 SV=1//1.38156e-100
5	116550007	116550060	54	11	0.862068	0.942024	-0.0799554	-42.544	CG	ENSBTAG00000054859	exon	--	gnl|BL_ORD_ID|305815 sp|Q9NTG1|PKDRE_HUMAN Polycystic kidney disease and receptor for egg jelly-related protein OS=Homo sapiens OX=9606 GN=PKDREJ PE=2 SV=2//0
13	933141	933269	129	47	0.0988203	0.178732	-0.0799113	-215.153	CG	ENSBTAG00000008338	exon	PLCB1	gnl|BL_ORD_ID|306368 sp|P10894|PLCB1_BOVIN 1-phosphatidylinositol 4,5-bisphosphate phosphodiesterase beta-1 OS=Bos taurus OX=9913 GN=PLCB1 PE=1 SV=1//5.23229e-36
2	20805658	20805771	114	39	0.106947	0.186404	-0.0794565	-165.455	CG	ENSBTAG00000033330	exon	HOXD11	gnl|BL_ORD_ID|185214 sp|P31277|HXD11_HUMAN Homeobox protein Hox-D11 OS=Homo sapiens OX=9606 GN=HOXD11 PE=3 SV=3//9.80719e-138
21	4267371	4267478	108	47	0.139244	0.21793	-0.0786859	-215.928	CG	ENSBTAG00000003392	exon	GABRA5	gnl|BL_ORD_ID|145441 sp|Q08E50|GBRA5_BOVIN Gamma-aminobutyric acid receptor subunit alpha-5 OS=Bos taurus OX=9913 GN=GABRA5 PE=2 SV=1//0
23	31828664	31828818	155	42	0.0858571	0.163342	-0.0774851	-206.765	CG	ENSBTAG00000039657	exon	HIST1H2AC	gnl|BL_ORD_ID|165660 sp|P0C169|H2A1C_RAT Histone H2A type 1-C OS=Rattus norvegicus OX=10116 PE=1 SV=2//2.17258e-70
2	70614327	70614406	80	25	0.0957262	0.17272	-0.0769934	-106.181	CG	ENSBTAG00000021494	exon	EN1	gnl|BL_ORD_ID|177876 sp|Q05925|HME1_HUMAN Homeobox protein engrailed-1 OS=Homo sapiens OX=9606 GN=EN1 PE=3 SV=3//2.98474e-29
8	112919248	112919338	91	27	0.102422	0.177787	-0.0753654	-117.526	CG	ENSBTAG00000051168	exon	FAM110C	gnl|BL_ORD_ID|124587 sp|Q5RKJ0|F110C_RAT Protein FAM110C OS=Rattus norvegicus OX=10116 GN=Fam110c PE=2 SV=1//2.23898e-75
13	44600836	44600905	70	17	0.885672	0.959875	-0.074203	-83.3044	CG	ENSBTAG00000015188	exon	KLF6	gnl|BL_ORD_ID|207186 sp|Q99612|KLF6_HUMAN Krueppel-like factor 6 OS=Homo sapiens OX=9606 GN=KLF6 PE=1 SV=3//5.004e-19
X	138522854	138522995	142	26	0.875723	0.949556	-0.0738332	-124.966	CG	ENSBTAG00000022150	exon	MXRA5	gnl|BL_ORD_ID|259031 sp|Q9NR99|MXRA5_HUMAN Matrix-remodeling-associated protein 5 OS=Homo sapiens OX=9606 GN=MXRA5 PE=1 SV=3//0
4	113890442	113890502	61	23	0.0713273	0.14482	-0.0734922	-94.9812	CG	ENSBTAG00000004540	exon	NUB1	gnl|BL_ORD_ID|278795 sp|Q9Y5A7|NUB1_HUMAN NEDD8 ultimate buster 1 OS=Homo sapiens OX=9606 GN=NUB1 PE=1 SV=2//0
21	66493120	66493189	70	25	0.0878344	0.161258	-0.0734234	-106.971	CG	ENSBTAG00000050493	exon	--	-//-
12	11052187	11052248	62	27	0.0838769	0.155238	-0.071361	-121.209	CG	ENSBTAG00000025502	exon	CNMD	gnl|BL_ORD_ID|69361 sp|P17404|CNMD_BOVIN Leukocyte cell-derived chemotaxin 1 OS=Bos taurus OX=9913 GN=CNMD PE=1 SV=2//0
18	39215520	39215715	196	39	0.0549089	0.126212	-0.0713033	-163.953	CG	ENSBTAG00000021438	exon	ZNF821	gnl|BL_ORD_ID|556239 sp|Q32KS7|ZN821_BOVIN Zinc finger protein 821 OS=Bos taurus OX=9913 GN=ZNF821 PE=2 SV=1//0
19	28087062	28087125	64	9	0.000577866	0.0714993	-0.0709214	-53.2287	CHG	ENSBTAG00000021151	exon	MYH10	gnl|BL_ORD_ID|259511 sp|Q27991|MYH10_BOVIN Myosin-10 OS=Bos taurus OX=9913 GN=MYH10 PE=2 SV=2//0
19	28087062	28087125	64	9	0.000577866	0.0714993	-0.0709214	-53.2287	CHG	ENSBTAG00000011994	exon	NDEL1	gnl|BL_ORD_ID|265092 sp|O46480|NDEL1_RABIT Nuclear distribution protein nudE-like 1 OS=Oryctolagus cuniculus OX=9986 GN=NDEL1 PE=1 SV=3//0
1	145244742	145244811	70	13	0.878181	0.947686	-0.0695053	-56.3073	CG	ENSBTAG00000023907	exon	COL18A1	gnl|BL_ORD_ID|73239 sp|P39060|COIA1_HUMAN Collagen alpha-1(XVIII) chain OS=Homo sapiens OX=9606 GN=COL18A1 PE=1 SV=5//2.58317e-20
23	7616440	7616836	397	162	0.00187334	0.0701442	-0.0682709	-1140.33	CHH	ENSBTAG00000020975	exon	SYNGAP1	gnl|BL_ORD_ID|454481 sp|F6SEU4|SYGP1_MOUSE Ras/Rap GTPase-activating protein SynGAP OS=Mus musculus OX=10090 GN=Syngap1 PE=1 SV=2//0
12	83641887	83642008	122	31	0.0535619	0.121325	-0.0677626	-144.784	CG	ENSBTAG00000011563	exon	TNFSF13B	gnl|BL_ORD_ID|475813 sp|Q9Y275|TN13B_HUMAN Tumor necrosis factor ligand superfamily member 13B OS=Homo sapiens OX=9606 GN=TNFSF13B PE=1 SV=1//3.97098e-17
7	24677388	24677528	141	40	0.0803523	0.147793	-0.0674412	-177.525	CG	ENSBTAG00000016145	exon	ADAMTS19	gnl|BL_ORD_ID|39245 sp|Q8TE59|ATS19_HUMAN A disintegrin and metalloproteinase with thrombospondin motifs 19 OS=Homo sapiens OX=9606 GN=ADAMTS19 PE=2 SV=2//4.54312e-20
22	1121262	1121457	196	66	0.0609843	0.127147	-0.0661631	-336.832	CG	ENSBTAG00000011628	exon	EGFR	gnl|BL_ORD_ID|116044 sp|P55245|EGFR_MACMU Epidermal growth factor receptor OS=Macaca mulatta OX=9544 GN=EGFR PE=2 SV=2//0
18	26050976	26051084	109	45	0.0826717	0.148783	-0.0661109	-167.642	CG	ENSBTAG00000013784	exon	CSNK2A2	gnl|BL_ORD_ID|79481 sp|P20427|CSK22_BOVIN Casein kinase II subunit alpha&apos; OS=Bos taurus OX=9913 GN=CSNK2A2 PE=1 SV=3//0
23	49683404	49683491	88	25	0.0692041	0.13429	-0.0650862	-111.738	CG	ENSBTAG00000016397	exon	CDYL	gnl|BL_ORD_ID|58425 sp|Q9Y232|CDYL_HUMAN Chromodomain Y-like protein OS=Homo sapiens OX=9606 GN=CDYL PE=1 SV=2//0
8	75743909	75743973	65	21	0.887862	0.951462	-0.0636007	-95.9832	CG	ENSBTAG00000008376	exon	MYORG	gnl|BL_ORD_ID|259878 sp|Q6NSJ0|MYORG_HUMAN Myogenesis-regulating glycosidase OS=Homo sapiens OX=9606 GN=MYORG PE=1 SV=2//0
22	11868352	11868905	554	107	0.0301482	0.0934219	-0.0632737	-517.599	CG	ENSBTAG00000019305	exon	EXOG	gnl|BL_ORD_ID|124189 sp|Q9Y2C4|EXOG_HUMAN Nuclease EXOG, mitochondrial OS=Homo sapiens OX=9606 GN=EXOG PE=1 SV=2//0
X	133145504	133145601	98	23	0.881351	0.943074	-0.061723	-100.375	CG	ENSBTAG00000000211	exon	SHROOM2	gnl|BL_ORD_ID|434899 sp|Q13796|SHRM2_HUMAN Protein Shroom2 OS=Homo sapiens OX=9606 GN=SHROOM2 PE=1 SV=1//0
23	22263030	22263105	76	14	0.0303714	0.0896592	-0.0592877	-62.894	CG	ENSBTAG00000014272	exon	MUT	gnl|BL_ORD_ID|257407 sp|Q9GK13|MUTA_BOVIN Methylmalonyl-CoA mutase, mitochondrial OS=Bos taurus OX=9913 GN=MUT PE=2 SV=1//0
25	1531794	1531912	119	27	0.889564	0.94466	-0.0550956	-106.142	CG	ENSBTAG00000020366	exon	TBL3	gnl|BL_ORD_ID|466193 sp|Q2KJJ5|TBL3_BOVIN Transducin beta-like protein 3 OS=Bos taurus OX=9913 GN=TBL3 PE=2 SV=1//0
17	69953919	69953974	56	15	0.903914	0.958719	-0.054805	-57.8489	CG	ENSBTAG00000003100	exon	SMTN	gnl|BL_ORD_ID|438038 sp|Q921U8|SMTN_MOUSE Smoothelin OS=Mus musculus OX=10090 GN=Smtn PE=1 SV=2//0
8	75032485	75032553	69	19	0.0338225	0.0880082	-0.0541857	-90.5473	CG	ENSBTAG00000017845	exon	BAG1	gnl|BL_ORD_ID|40797 sp|Q99933|BAG1_HUMAN BAG family molecular chaperone regulator 1 OS=Homo sapiens OX=9606 GN=BAG1 PE=1 SV=4//1.74398e-126
27	19848049	19848121	73	17	0.0711792	0.124322	-0.053143	-69.4891	CG	ENSBTAG00000010372	exon	MTMR7	gnl|BL_ORD_ID|251624 sp|Q9Y216|MTMR7_HUMAN Myotubularin-related protein 7 OS=Homo sapiens OX=9606 GN=MTMR7 PE=1 SV=3//0
24	614724	614837	114	35	0.914046	0.965917	-0.0518716	-165.128	CG	ENSBTAG00000013665	exon	KCNG2	gnl|BL_ORD_ID|202674 sp|Q9UJ96|KCNG2_HUMAN Potassium voltage-gated channel subfamily G member 2 OS=Homo sapiens OX=9606 GN=KCNG2 PE=1 SV=1//0
10	75796701	75796760	60	21	0.0494263	0.101113	-0.0516867	-98.1428	CG	ENSBTAG00000019784	exon	PPP2R5E	gnl|BL_ORD_ID|731 sp|Q16537|2A5E_HUMAN Serine/threonine-protein phosphatase 2A 56 kDa regulatory subunit epsilon isoform OS=Homo sapiens OX=9606 GN=PPP2R5E PE=1 SV=1//0
23	49971854	49971915	62	13	0.0348826	0.0854499	-0.0505674	-59.8454	CG	ENSBTAG00000052017	exon	--	-//-
7	16638726	16638785	60	19	0.910296	0.95891	-0.048614	-90.0735	CG	ENSBTAG00000004294	exon	EVI5L	gnl|BL_ORD_ID|122981 sp|Q96CN4|EVI5L_HUMAN EVI5-like protein OS=Homo sapiens OX=9606 GN=EVI5L PE=1 SV=1//0
23	33135710	33135861	152	56	0.0224828	0.0702679	-0.0477852	-269.29	CHH	ENSBTAG00000021903	exon	KIAA0319	gnl|BL_ORD_ID|199933 sp|Q5VV43|K0319_HUMAN Dyslexia-associated protein KIAA0319 OS=Homo sapiens OX=9606 GN=KIAA0319 PE=1 SV=1//0
5	113195275	113195426	152	67	0.0615955	0.106323	-0.0447274	-234.437	CG	ENSBTAG00000000662	exon	TCF20	gnl|BL_ORD_ID|466572 sp|Q9UGU0|TCF20_HUMAN Transcription factor 20 OS=Homo sapiens OX=9606 GN=TCF20 PE=1 SV=3//0
3	114632842	114632964	123	21	0.0014972	0.0433786	-0.0418814	-104.71	CHG	ENSBTAG00000013869	exon	SH3BP4	gnl|BL_ORD_ID|434473 sp|Q9P0V3|SH3B4_HUMAN SH3 domain-binding protein 4 OS=Homo sapiens OX=9606 GN=SH3BP4 PE=1 SV=1//0
16	49422649	49422742	94	27	0.0603658	0.101932	-0.0415667	-86.9099	CG	ENSBTAG00000015857	exon	TPRG1L	gnl|BL_ORD_ID|478536 sp|Q32LJ4|TPRGL_BOVIN Tumor protein p63-regulated gene 1-like protein OS=Bos taurus OX=9913 GN=TPRG1L PE=2 SV=2//9.87672e-171
3	120967336	120967544	209	49	0.877822	0.919271	-0.0414492	-199.24	CG	ENSBTAG00000030892	exon	--	gnl|BL_ORD_ID|491043 sp|D6R9N7|U17LI_HUMAN Ubiquitin carboxyl-terminal hydrolase 17-like protein 18 OS=Homo sapiens OX=9606 GN=USP17L18 PE=3 SV=1//6.63954e-165
9	81543319	81543418	100	35	0.052058	0.091585	-0.039527	-132.019	CG	ENSBTAG00000011236	exon	STX11	gnl|BL_ORD_ID|446766 sp|O75558|STX11_HUMAN Syntaxin-11 OS=Homo sapiens OX=9606 GN=STX11 PE=1 SV=1//4.27429e-147
29	39909431	39909767	337	162	0.00360349	0.0419392	-0.0383357	-993.377	CHH	ENSBTAG00000015263	exon	CPSF7	gnl|BL_ORD_ID|77012 sp|Q8N684|CPSF7_HUMAN Cleavage and polyadenylation specificity factor subunit 7 OS=Homo sapiens OX=9606 GN=CPSF7 PE=1 SV=1//0
22	268195	268254	60	17	0.0588397	0.0958709	-0.0370312	-53.3581	CG	ENSBTAG00000009453	exon	URGCP	gnl|BL_ORD_ID|499118 sp|A0JN92|URGCP_BOVIN Up-regulator of cell proliferation OS=Bos taurus OX=9913 GN=URGCP PE=2 SV=2//0
7	88250866	88251089	224	56	0.00242434	0.0391346	-0.0367102	-328.598	CHH	ENSBTAG00000020701	exon	MEF2C	gnl|BL_ORD_ID|233339 sp|Q2KIA0|MEF2C_BOVIN Myocyte-specific enhancer factor 2C OS=Bos taurus OX=9913 GN=MEF2C PE=2 SV=1//0
5	30658464	30658631	168	63	0.0046165	0.0378636	-0.0332471	-297.524	CHH	ENSBTAG00000001489	exon	TUBA1A	gnl|BL_ORD_ID|465556 sp|P68370|TBA1A_RAT Tubulin alpha-1A chain OS=Rattus norvegicus OX=10116 GN=Tuba1a PE=1 SV=1//0
5	56814464	56814715	252	99	0.00267469	0.0358939	-0.0332192	-615.596	CHH	ENSBTAG00000017840	exon	BAZ2A	gnl|BL_ORD_ID|41271 sp|Q9UIF9|BAZ2A_HUMAN Bromodomain adjacent to zinc finger domain protein 2A OS=Homo sapiens OX=9606 GN=BAZ2A PE=1 SV=4//0
20	62513750	62513814	65	31	0.0568722	0.0898391	-0.032967	-105.802	CG	ENSBTAG00000006346	exon	DAP	gnl|BL_ORD_ID|88878 sp|Q5EAE6|DAP1_BOVIN Death-associated protein 1 OS=Bos taurus OX=9913 GN=DAP PE=3 SV=3//1.8824e-60
5	115709617	115709718	102	43	0.0466406	0.079384	-0.0327434	-157.37	CG	ENSBTAG00000010590	exon	FAM118A	gnl|BL_ORD_ID|124604 sp|Q91YN1|F118A_MOUSE Protein FAM118A OS=Mus musculus OX=10090 GN=Fam118a PE=1 SV=1//5.28051e-17
19	40390074	40390327	254	59	0.000180118	0.031992	-0.0318119	-280.263	CHG	ENSBTAG00000012178	exon	NR1D1	gnl|BL_ORD_ID|273719 sp|Q08E02|NR1D1_BOVIN Nuclear receptor subfamily 1 group D member 1 OS=Bos taurus OX=9913 GN=NR1D1 PE=1 SV=1//1.84482e-26
19	40390074	40390327	254	59	0.000180118	0.031992	-0.0318119	-280.263	CHG	ENSBTAG00000010745	exon	THRA	gnl|BL_ORD_ID|469511 sp|O97716|THA_PIG Thyroid hormone receptor alpha OS=Sus scrofa OX=9823 GN=THRA PE=2 SV=1//0
5	74969784	74970008	225	67	0.00152477	0.0328848	-0.0313601	-353.898	CHH	ENSBTAG00000010865	exon	CACNG2	gnl|BL_ORD_ID|55500 sp|Q9Y698|CCG2_HUMAN Voltage-dependent calcium channel gamma-2 subunit OS=Homo sapiens OX=9606 GN=CACNG2 PE=1 SV=1//0
5	12220066	12220241	176	56	0.00332759	0.0334507	-0.0301232	-274.856	CHH	ENSBTAG00000002888	exon	TMTC2	gnl|BL_ORD_ID|475768 sp|Q56A06|TMTC2_MOUSE Transmembrane and TPR repeat-containing protein 2 OS=Mus musculus OX=10090 GN=Tmtc2 PE=2 SV=1//0
14	1113500	1113563	64	13	0.000588489	0.0305477	-0.0299592	-58.3102	CHG	ENSBTAG00000014643	exon	EEF1D	gnl|BL_ORD_ID|112219 sp|A5D989|EF1D_BOVIN Elongation factor 1-delta OS=Bos taurus OX=9913 GN=EEF1D PE=2 SV=2//2.2026e-161
19	40390180	40390320	141	37	0.00322769	0.0328675	-0.0296398	-169.936	CHH	ENSBTAG00000012178	exon	NR1D1	gnl|BL_ORD_ID|273719 sp|Q08E02|NR1D1_BOVIN Nuclear receptor subfamily 1 group D member 1 OS=Bos taurus OX=9913 GN=NR1D1 PE=1 SV=1//1.84482e-26
19	40390180	40390320	141	37	0.00322769	0.0328675	-0.0296398	-169.936	CHH	ENSBTAG00000010745	exon	THRA	gnl|BL_ORD_ID|469511 sp|O97716|THA_PIG Thyroid hormone receptor alpha OS=Sus scrofa OX=9823 GN=THRA PE=2 SV=1//0
23	29027784	29027849	66	27	0.0059767	0.0338054	-0.0278287	-115.069	CHH	ENSBTAG00000025398	exon	--	gnl|BL_ORD_ID|491897 sp|O15205|UBD_HUMAN Ubiquitin D OS=Homo sapiens OX=9606 GN=UBD PE=1 SV=2//1.50015e-63
11	68412147	68412328	182	66	0.00293505	0.0301901	-0.0272551	-356.972	CHH	ENSBTAG00000008985	exon	PCBP1	gnl|BL_ORD_ID|294514 sp|O19048|PCBP1_RABIT Poly(rC)-binding protein 1 OS=Oryctolagus cuniculus OX=9986 GN=PCBP1 PE=2 SV=1//0
20	5678088	5678174	87	26	0.00163624	0.0282726	-0.0266364	-108.215	CHH	ENSBTAG00000009995	exon	CPEB4	gnl|BL_ORD_ID|76698 sp|Q7TN98|CPEB4_MOUSE Cytoplasmic polyadenylation element-binding protein 4 OS=Mus musculus OX=10090 GN=Cpeb4 PE=1 SV=1//0
2	95468938	95469238	301	108	0.00117093	0.0272628	-0.0260918	-524.787	CHH	ENSBTAG00000044097	exon	KLF7	gnl|BL_ORD_ID|207189 sp|O75840|KLF7_HUMAN Krueppel-like factor 7 OS=Homo sapiens OX=9606 GN=KLF7 PE=2 SV=1//8.31639e-135
3	15726187	15726404	218	81	0.00169335	0.0273242	-0.0256308	-429.7	CHH	ENSBTAG00000018249	exon	KCNN3	gnl|BL_ORD_ID|202795 sp|P58392|KCNN3_PIG Small conductance calcium-activated potassium channel protein 3 OS=Sus scrofa OX=9823 GN=KCNN3 PE=2 SV=1//5.24359e-12
11	90954985	90955066	82	24	0.00247	0.0254875	-0.0230175	-107.804	CHH	ENSBTAG00000050114	exon	SOX11	gnl|BL_ORD_ID|439636 sp|P35716|SOX11_HUMAN Transcription factor SOX-11 OS=Homo sapiens OX=9606 GN=SOX11 PE=1 SV=2//7.22259e-53
29	12504817	12504954	138	47	0.00180322	0.0239956	-0.0221923	-233.932	CHH	ENSBTAG00000015277	exon	PCF11	gnl|BL_ORD_ID|294714 sp|O94913|PCF11_HUMAN Pre-mRNA cleavage complex 2 protein Pcf11 OS=Homo sapiens OX=9606 GN=PCF11 PE=1 SV=3//0
5	29834847	29834937	91	35	0.00421349	0.0257174	-0.0215039	-158.871	CHH	ENSBTAG00000000970	exon	ASIC1	gnl|BL_ORD_ID|28839 sp|P78348|ASIC1_HUMAN Acid-sensing ion channel 1 OS=Homo sapiens OX=9606 GN=ASIC1 PE=1 SV=3//0
6	114054109	114054209	101	31	0.000844539	0.0212099	-0.0203654	-144.714	CHH	ENSBTAG00000027434	exon	SORCS2	gnl|BL_ORD_ID|439441 sp|Q96PQ0|SORC2_HUMAN VPS10 domain-containing receptor SorCS2 OS=Homo sapiens OX=9606 GN=SORCS2 PE=1 SV=3//0
18	62819419	62819490	72	28	0.0249417	0.00385325	0.0210885	125.453	CHH	ENSBTAG00000026080	exon	--	gnl|BL_ORD_ID|210692 sp|Q6GTX8|LAIR1_HUMAN Leukocyte-associated immunoglobulin-like receptor 1 OS=Homo sapiens OX=9606 GN=LAIR1 PE=1 SV=1//8.53991e-63
2	38753372	38753451	80	17	0.0221641	0.000376262	0.0217878	58.3654	CHG	ENSBTAG00000019337	exon	ACVR1C	gnl|BL_ORD_ID|9392 sp|Q8NER5|ACV1C_HUMAN Activin receptor type-1C OS=Homo sapiens OX=9606 GN=ACVR1C PE=1 SV=1//0
16	3006649	3006699	51	15	0.0681884	0.0453514	0.022837	47.3199	CG	ENSBTAG00000002361	exon	TMCC2	gnl|BL_ORD_ID|475352 sp|O75069|TMCC2_HUMAN Transmembrane and coiled-coil domains protein 2 OS=Homo sapiens OX=9606 GN=TMCC2 PE=1 SV=3//0
7	32314762	32314907	146	36	0.0280671	0.000125216	0.0279418	169.778	CHG	ENSBTAG00000003086	exon	--	gnl|BL_ORD_ID|382639 sp|P42899|RLA2_BOVIN 60S acidic ribosomal protein P2 OS=Bos taurus OX=9913 GN=RPLP2 PE=3 SV=1//4.73252e-34
15	30281972	30282052	81	25	0.0770701	0.0403025	0.0367675	90.8125	CG	ENSBTAG00000015939	exon	NECTIN1	gnl|BL_ORD_ID|267449 sp|Q9GL76|NECT1_PIG Nectin-1 OS=Sus scrofa OX=9823 GN=NECTIN1 PE=1 SV=1//0
16	44179424	44179488	65	21	0.100022	0.0621878	0.0378337	65.152	CG	ENSBTAG00000024539	exon	SPSB1	gnl|BL_ORD_ID|442324 sp|Q5E9X6|SPSB1_BOVIN SPRY domain-containing SOCS box protein 1 OS=Bos taurus OX=9913 GN=SPSB1 PE=2 SV=1//0
11	103865049	103865116	68	29	0.0874227	0.0493116	0.0381111	117.135	CG	ENSBTAG00000001352	exon	ENTR1	gnl|BL_ORD_ID|429210 sp|Q96C92|SDCG3_HUMAN Serologically defined colon cancer antigen 3 OS=Homo sapiens OX=9606 GN=SDCCAG3 PE=1 SV=3//0
21	33002450	33002862	413	111	0.838587	0.800471	0.0381156	553.397	CG	ENSBTAG00000050043	exon	RF00001	-//-
4	112461366	112461465	100	37	0.104258	0.0640338	0.0402245	124.69	CG	ENSBTAG00000002810	exon	ZNF777	gnl|BL_ORD_ID|556207 sp|Q9ULD5|ZN777_HUMAN Zinc finger protein 777 OS=Homo sapiens OX=9606 GN=ZNF777 PE=1 SV=2//1.12217e-22
19	34752787	34752857	71	25	0.103608	0.0610715	0.0425362	85.9437	CG	ENSBTAG00000004768	exon	RAI1	gnl|BL_ORD_ID|338347 sp|Q7Z5J4|RAI1_HUMAN Retinoic acid-induced protein 1 OS=Homo sapiens OX=9606 GN=RAI1 PE=1 SV=2//0
5	46131925	46131998	74	27	0.0979601	0.0542004	0.0437596	94.0102	CG	ENSBTAG00000007256	exon	DYRK2	gnl|BL_ORD_ID|110091 sp|Q5U4C9|DYRK2_MOUSE Dual specificity tyrosine-phosphorylation-regulated kinase 2 OS=Mus musculus OX=10090 GN=Dyrk2 PE=2 SV=1//0
21	69197888	69197949	62	23	0.0845493	0.039312	0.0452373	118.228	CG	ENSBTAG00000017616	exon	ADSSL1	gnl|BL_ORD_ID|328287 sp|A5PJR4|PURA1_BOVIN Adenylosuccinate synthetase isozyme 1 OS=Bos taurus OX=9913 GN=ADSSL1 PE=2 SV=1//0
27	6217526	6217602	77	27	0.21637	0.170489	0.0458815	100.857	CG	ENSBTAG00000054257	exon	bta-mir-2887-2	-//-
10	48034859	48034943	85	19	0.0931116	0.0470352	0.0460764	92.2603	CG	ENSBTAG00000010952	exon	--	gnl|BL_ORD_ID|48168 sp|Q2KJ18|C2C4A_BOVIN C2 calcium-dependent domain-containing protein 4A OS=Bos taurus OX=9913 GN=C2CD4A PE=2 SV=1//3.40524e-75
20	23937238	23937291	54	23	0.105597	0.0586337	0.0469629	99.204	CG	ENSBTAG00000048418	exon	--	-//-
7	93052425	93052514	90	37	0.0967056	0.0496249	0.0470807	150.223	CG	ENSBTAG00000017599	exon	NR2F1	gnl|BL_ORD_ID|74375 sp|Q9TTR8|COT1_BOVIN COUP transcription factor 1 OS=Bos taurus OX=9913 GN=NR2F1 PE=2 SV=1//0
8	63975154	63975205	52	13	0.101508	0.0505608	0.0509476	60.048	CG	ENSBTAG00000010082	exon	COL15A1	gnl|BL_ORD_ID|72828 sp|P39059|COFA1_HUMAN Collagen alpha-1(XV) chain OS=Homo sapiens OX=9606 GN=COL15A1 PE=1 SV=2//0
14	9754296	9754360	65	19	0.100054	0.0486643	0.0513896	83.4189	CG	ENSBTAG00000014600	exon	ADCY8	gnl|BL_ORD_ID|9967 sp|P40145|ADCY8_HUMAN Adenylate cyclase type 8 OS=Homo sapiens OX=9606 GN=ADCY8 PE=1 SV=1//0
25	374712	374788	77	25	0.107368	0.0558043	0.0515638	103.647	CG	ENSBTAG00000016588	exon	TMEM8A	gnl|BL_ORD_ID|475647 sp|Q9HCN3|TMM8A_HUMAN Post-GPI attachment to proteins factor 6 OS=Homo sapiens OX=9606 GN=TMEM8A PE=1 SV=3//0
7	6455377	6455428	52	19	0.122095	0.0696979	0.0523974	73.7718	CG	ENSBTAG00000005295	exon	SLC35E1	gnl|BL_ORD_ID|425633 sp|Q96K37|S35E1_HUMAN Solute carrier family 35 member E1 OS=Homo sapiens OX=9606 GN=SLC35E1 PE=1 SV=2//0
20	61214259	61214413	155	67	0.10428	0.0508219	0.0534578	312.194	CG	ENSBTAG00000049263	exon	--	gnl|BL_ORD_ID|81358 sp|O35927|CTND2_MOUSE Catenin delta-2 OS=Mus musculus OX=10090 GN=Ctnnd2 PE=1 SV=1//4.68713e-24
19	37880151	37880264	114	39	0.0956443	0.0413461	0.0542982	171.32	CG	ENSBTAG00000054162	exon	HOXB8	gnl|BL_ORD_ID|185139 sp|P17481|HXB8_HUMAN Homeobox protein Hox-B8 OS=Homo sapiens OX=9606 GN=HOXB8 PE=2 SV=2//6.0377e-145
2	18696739	18696790	52	27	0.121821	0.0664974	0.0553233	136.066	CG	ENSBTAG00000014405	exon	OSBPL6	gnl|BL_ORD_ID|287767 sp|Q8BXR9|OSBL6_MOUSE Oxysterol-binding protein-related protein 6 OS=Mus musculus OX=10090 GN=Osbpl6 PE=1 SV=1//0
13	54528106	54528158	53	23	0.131207	0.0758523	0.0553544	91.4308	CG	ENSBTAG00000046520	exon	TCFL5	gnl|BL_ORD_ID|466589 sp|Q9UL49|TCFL5_HUMAN Transcription factor-like 5 protein OS=Homo sapiens OX=9606 GN=TCFL5 PE=2 SV=2//7.47132e-34
1	9584711	9584870	160	51	0.105654	0.0498143	0.0558401	226.501	CG	ENSBTAG00000000706	exon	ADAMTS1	gnl|BL_ORD_ID|39248 sp|P97857|ATS1_MOUSE A disintegrin and metalloproteinase with thrombospondin motifs 1 OS=Mus musculus OX=10090 GN=Adamts1 PE=1 SV=4//0
29	44770549	44770602	54	15	0.118955	0.0626669	0.0562879	54.8701	CG	ENSBTAG00000019689	exon	--	gnl|BL_ORD_ID|476255 sp|Q8N6T0|TO6BL_HUMAN Type 2 DNA topoisomerase 6 subunit B-like OS=Homo sapiens OX=9606 GN=TOP6BL PE=2 SV=3//1.20026e-63
1	127917981	127918062	82	23	0.101416	0.0450686	0.0563476	99.5488	CG	ENSBTAG00000009115	exon	SPSB4	gnl|BL_ORD_ID|442335 sp|Q96A44|SPSB4_HUMAN SPRY domain-containing SOCS box protein 4 OS=Homo sapiens OX=9606 GN=SPSB4 PE=1 SV=1//0
12	74517212	74517382	171	14	0.0579843	0.00158491	0.0563994	65.7555	CHG	ENSBTAG00000018313	exon	MBNL2	gnl|BL_ORD_ID|229809 sp|Q5R4F5|MBNL2_PONAB Muscleblind-like protein 2 OS=Pongo abelii OX=9601 GN=MBNL2 PE=2 SV=2//0
6	57942978	57943099	122	35	0.114063	0.057336	0.0567267	133.492	CG	ENSBTAG00000017488	exon	KLF3	gnl|BL_ORD_ID|207180 sp|P57682|KLF3_HUMAN Krueppel-like factor 3 OS=Homo sapiens OX=9606 GN=KLF3 PE=1 SV=1//0
27	33974918	33975039	122	23	0.974932	0.917981	0.0569502	112.501	CG	ENSBTAG00000004238	exon	TACC1	gnl|BL_ORD_ID|463475 sp|O75410|TACC1_HUMAN Transforming acidic coiled-coil-containing protein 1 OS=Homo sapiens OX=9606 GN=TACC1 PE=1 SV=2//0
27	1429705	1429956	252	86	0.105334	0.0483506	0.0569835	426.791	CG	ENSBTAG00000018284	exon	KBTBD11	gnl|BL_ORD_ID|202307 sp|Q8BNW9|KBTBB_MOUSE Kelch repeat and BTB domain-containing protein 11 OS=Mus musculus OX=10090 GN=Kbtbd11 PE=1 SV=3//0
13	54887565	54887709	145	55	0.117572	0.0600484	0.0575239	216.64	CG	ENSBTAG00000003061	exon	LAMA5	gnl|BL_ORD_ID|210739 sp|O15230|LAMA5_HUMAN Laminin subunit alpha-5 OS=Homo sapiens OX=9606 GN=LAMA5 PE=1 SV=8//4.45247e-07
23	51705266	51705355	90	31	0.135293	0.0776075	0.0576854	143.355	CG	ENSBTAG00000026896	exon	FOXF2	gnl|BL_ORD_ID|137024 sp|O54743|FOXF2_MOUSE Forkhead box protein F2 OS=Mus musculus OX=10090 GN=Foxf2 PE=2 SV=2//1.17072e-148
2	126212944	126213002	59	17	0.112223	0.0542631	0.0579598	72.0865	CG	ENSBTAG00000018413	exon	TENT5B	gnl|BL_ORD_ID|125723 sp|Q29RH2|FA46B_BOVIN Putative nucleotidyltransferase FAM46B OS=Bos taurus OX=9913 GN=FAM46B PE=2 SV=1//0
9	95055106	95055240	135	43	0.129564	0.070918	0.0586456	164.779	CG	ENSBTAG00000004472	exon	--	gnl|BL_ORD_ID|110013 sp|P63172|DYLT1_HUMAN Dynein light chain Tctex-type 1 OS=Homo sapiens OX=9606 GN=DYNLT1 PE=1 SV=1//5.91649e-60
22	51457762	51457824	63	13	0.960389	0.901441	0.0589482	51.256	CG	ENSBTAG00000013407	exon	PLXNB1	gnl|BL_ORD_ID|308277 sp|Q8CJH3|PLXB1_MOUSE Plexin-B1 OS=Mus musculus OX=10090 GN=Plxnb1 PE=1 SV=2//0
11	24464899	24464949	51	17	0.115046	0.0560108	0.0590351	83.1726	CG	ENSBTAG00000019382	exon	PKDCC	gnl|BL_ORD_ID|305813 sp|Q504Y2|PKDCC_HUMAN Extracellular tyrosine-protein kinase PKDCC OS=Homo sapiens OX=9606 GN=PKDCC PE=2 SV=2//0
24	37577793	37577888	96	21	0.138552	0.0791243	0.0594274	80.2782	CG	ENSBTAG00000005372	exon	DLGAP1	gnl|BL_ORD_ID|100173 sp|O14490|DLGP1_HUMAN Disks large-associated protein 1 OS=Homo sapiens OX=9606 GN=DLGAP1 PE=1 SV=1//0
15	46433788	46433935	148	51	0.959257	0.899312	0.0599457	238.776	CG	ENSBTAG00000015405	exon	DCHS1	gnl|BL_ORD_ID|294561 sp|Q96JQ0|PCD16_HUMAN Protocadherin-16 OS=Homo sapiens OX=9606 GN=DCHS1 PE=1 SV=1//0
NKLS02000714.1	24920	25004	85	28	0.148937	0.0886137	0.0603229	127.836	CG	ENSBTAG00000053320	exon	--	-//-
19	34819580	34819796	217	53	0.0995975	0.0386016	0.0609959	222.689	CG	ENSBTAG00000020520	exon	RASD1	gnl|BL_ORD_ID|338822 sp|O35626|RASD1_MOUSE Dexamethasone-induced Ras-related protein 1 OS=Mus musculus OX=10090 GN=Rasd1 PE=1 SV=1//9.59754e-165
22	32022936	32023067	132	23	0.114531	0.0530974	0.0614338	96.5858	CG	ENSBTAG00000007624	exon	FRMD4B	gnl|BL_ORD_ID|138146 sp|Q9Y2L6|FRM4B_HUMAN FERM domain-containing protein 4B OS=Homo sapiens OX=9606 GN=FRMD4B PE=1 SV=4//0
19	52060327	52060428	102	34	0.111118	0.0486962	0.0624222	155.102	CG	ENSBTAG00000008940	exon	NPTX1	gnl|BL_ORD_ID|273089 sp|Q62443|NPTX1_MOUSE Neuronal pentraxin-1 OS=Mus musculus OX=10090 GN=Nptx1 PE=1 SV=1//0
9	33502141	33502209	69	27	0.146325	0.0838587	0.0624662	117.383	CG	ENSBTAG00000046282	exon	VGLL2	gnl|BL_ORD_ID|504815 sp|Q8N8G2|VGLL2_HUMAN Transcription cofactor vestigial-like protein 2 OS=Homo sapiens OX=9606 GN=VGLL2 PE=1 SV=1//5.24316e-94
15	20239016	20239267	252	70	0.960411	0.897692	0.0627183	339.154	CG	ENSBTAG00000008732	exon	ZC3H12C	gnl|BL_ORD_ID|554694 sp|Q5DTV4|ZC12C_MOUSE Probable ribonuclease ZC3H12C OS=Mus musculus OX=10090 GN=Zc3h12c PE=1 SV=2//0
6	103497004	103497062	59	21	0.155564	0.0912904	0.0642739	93.6265	CG	ENSBTAG00000004287	exon	EVC	gnl|BL_ORD_ID|122963 sp|P57679|EVC_HUMAN Ellis-van Creveld syndrome protein OS=Homo sapiens OX=9606 GN=EVC PE=1 SV=1//0
19	42190138	42190259	122	35	0.123522	0.0591712	0.0643512	153.514	CG	ENSBTAG00000048660	exon	C17orf113	gnl|BL_ORD_ID|77204 sp|A0A1B0GUU1|CQ113_HUMAN Transmembrane protein C17orf113 OS=Homo sapiens OX=9606 GN=C17orf113 PE=3 SV=1//0
25	3526195	3526345	151	45	0.121789	0.0573853	0.0644035	218.153	CG	ENSBTAG00000046339	exon	VASN	gnl|BL_ORD_ID|502169 sp|Q6EMK4|VASN_HUMAN Vasorin OS=Homo sapiens OX=9606 GN=VASN PE=1 SV=1//0
11	72843362	72843444	83	33	0.220878	0.15643	0.0644482	144.343	CG	ENSBTAG00000051102	exon	KCNK3	gnl|BL_ORD_ID|202757 sp|O14649|KCNK3_HUMAN Potassium channel subfamily K member 3 OS=Homo sapiens OX=9606 GN=KCNK3 PE=1 SV=1//0
9	85670274	85670398	125	46	0.131745	0.0672037	0.0645418	210.335	CG	ENSBTAG00000001826	exon	SASH1	gnl|BL_ORD_ID|427012 sp|O94885|SASH1_HUMAN SAM and SH3 domain-containing protein 1 OS=Homo sapiens OX=9606 GN=SASH1 PE=1 SV=3//0
29	42955356	42955536	181	57	0.152456	0.0877064	0.0647498	256.083	CG	ENSBTAG00000000244	exon	NRXN2	gnl|BL_ORD_ID|275208 sp|Q9P2S2|NRX2A_HUMAN Neurexin-2 OS=Homo sapiens OX=9606 GN=NRXN2 PE=2 SV=1//0
25	26975333	26975436	104	41	0.144012	0.0789074	0.0651045	196.985	CG	ENSBTAG00000017697	exon	CTF1	gnl|BL_ORD_ID|81179 sp|Q60753|CTF1_MOUSE Cardiotrophin-1 OS=Mus musculus OX=10090 GN=Ctf1 PE=2 SV=1//5.48169e-44
18	54914546	54914720	175	60	0.954879	0.889771	0.0651082	268.048	CG	ENSBTAG00000014597	exon	ZSWIM9	gnl|BL_ORD_ID|556842 sp|Q86XI8|ZSWM9_HUMAN Uncharacterized protein ZSWIM9 OS=Homo sapiens OX=9606 GN=ZSWIM9 PE=1 SV=2//3.19835e-17
21	66493456	66493609	154	53	0.13999	0.0748807	0.0651095	236.168	CG	ENSBTAG00000050493	exon	--	-//-
2	36271847	36272006	160	31	0.117574	0.052365	0.0652088	132.911	CG	ENSBTAG00000032515	exon	PLA2R1	gnl|BL_ORD_ID|306199 sp|P49259|PLA2R_BOVIN Secretory phospholipase A2 receptor OS=Bos taurus OX=9913 GN=PLA2R1 PE=1 SV=1//0
3	95867474	95867648	175	61	0.121922	0.0564428	0.0654789	320.991	CG	ENSBTAG00000010414	exon	DMRTA2	gnl|BL_ORD_ID|100774 sp|A6QQ94|DMTA2_BOVIN Doublesex- and mab-3-related transcription factor A2 OS=Bos taurus OX=9913 GN=DMRTA2 PE=2 SV=1//0
3	92262725	92262775	51	15	0.122841	0.0568622	0.0659785	63.9183	CG	ENSBTAG00000019198	exon	LRRC42	gnl|BL_ORD_ID|223097 sp|Q2HJ90|LRC42_BOVIN Leucine-rich repeat-containing protein 42 OS=Bos taurus OX=9913 GN=LRRC42 PE=2 SV=1//0
9	11454102	11454354	253	83	0.141675	0.0753345	0.0663404	403.899	CG	ENSBTAG00000020238	exon	RIMS1	gnl|BL_ORD_ID|352496 sp|Q86UR5|RIMS1_HUMAN Regulating synaptic membrane exocytosis protein 1 OS=Homo sapiens OX=9606 GN=RIMS1 PE=1 SV=1//0
15	13718883	13719025	143	47	0.164526	0.0978927	0.0666328	209.976	CG	ENSBTAG00000051087	exon	--	gnl|BL_ORD_ID|311535 sp|Q8R4S0|PP14C_MOUSE Protein phosphatase 1 regulatory subunit 14C OS=Mus musculus OX=10090 GN=Ppp1r14c PE=1 SV=1//9.87782e-42
9	32100075	32100189	115	43	0.11595	0.0491341	0.0668156	228.336	CG	ENSBTAG00000002059	exon	MCM9	gnl|BL_ORD_ID|230485 sp|F1N2W9|MCM9_BOVIN DNA helicase MCM9 OS=Bos taurus OX=9913 GN=MCM9 PE=3 SV=2//0
18	50906805	50906890	86	17	0.914056	0.846785	0.0672716	59.2318	CG	ENSBTAG00000038321	exon	LIPE	gnl|BL_ORD_ID|218570 sp|P16386|LIPS_BOVIN Hormone-sensitive lipase OS=Bos taurus OX=9913 GN=LIPE PE=1 SV=2//0
13	28228450	28228542	93	33	0.130457	0.0629731	0.0674839	159.76	CG	ENSBTAG00000020800	exon	BEND7	gnl|BL_ORD_ID|42156 sp|Q8N7W2|BEND7_HUMAN BEN domain-containing protein 7 OS=Homo sapiens OX=9606 GN=BEND7 PE=1 SV=2//0
16	76865963	76866100	138	40	0.128769	0.0611009	0.0676683	182.584	CG	ENSBTAG00000013499	exon	LHX9	gnl|BL_ORD_ID|216942 sp|A0JNI8|LHX9_BOVIN LIM/homeobox protein Lhx9 OS=Bos taurus OX=9913 GN=LHX9 PE=2 SV=2//0
17	71282893	71283050	158	47	0.13855	0.0707879	0.0677625	188.151	CG	ENSBTAG00000018647	exon	SLC2A11	gnl|BL_ORD_ID|163624 sp|Q9BYW1|GTR11_HUMAN Solute carrier family 2, facilitated glucose transporter member 11 OS=Homo sapiens OX=9606 GN=SLC2A11 PE=2 SV=1//7.68229e-15
6	49958320	49958407	88	23	0.136918	0.0687751	0.0681429	108.565	CG	ENSBTAG00000000061	exon	PCDH7	gnl|BL_ORD_ID|294693 sp|O60245|PCDH7_HUMAN Protocadherin-7 OS=Homo sapiens OX=9606 GN=PCDH7 PE=1 SV=2//0
2	1752995	1753051	57	23	0.153907	0.0855945	0.0683123	103.433	CG	ENSBTAG00000015834	exon	ARHGEF4	gnl|BL_ORD_ID|23072 sp|Q9NR80|ARHG4_HUMAN Rho guanine nucleotide exchange factor 4 OS=Homo sapiens OX=9606 GN=ARHGEF4 PE=1 SV=3//0
2	107351850	107352129	280	83	0.154993	0.0862214	0.0687712	368.273	CG	ENSBTAG00000005353	exon	DES	gnl|BL_ORD_ID|97549 sp|O62654|DESM_BOVIN Desmin OS=Bos taurus OX=9913 GN=DES PE=2 SV=3//0
19	38444068	38444163	96	35	0.135532	0.0666425	0.0688896	156.64	CG	ENSBTAG00000039954	exon	COPZ2	gnl|BL_ORD_ID|73869 sp|Q9P299|COPZ2_HUMAN Coatomer subunit zeta-2 OS=Homo sapiens OX=9606 GN=COPZ2 PE=2 SV=1//2.14614e-115
18	61583337	61583461	125	19	0.11638	0.0472293	0.0691509	77.4904	CG	ENSBTAG00000013550	exon	PRKCG	gnl|BL_ORD_ID|207822 sp|P05128|KPCG_BOVIN Protein kinase C gamma type (Fragment) OS=Bos taurus OX=9913 GN=PRKCG PE=2 SV=1//0
NKLS02000714.1	25162	25228	67	24	0.154649	0.0844167	0.0702327	116.272	CG	ENSBTAG00000053320	exon	--	-//-
18	53412215	53412311	97	19	0.133915	0.063575	0.0703404	80.4061	CG	ENSBTAG00000045708	exon	MYPOP	gnl|BL_ORD_ID|259922 sp|Q86VE0|MYPOP_HUMAN Myb-related transcription factor, partner of profilin OS=Homo sapiens OX=9606 GN=MYPOP PE=1 SV=2//2.55671e-92
3	14789017	14789146	130	37	0.131989	0.0604771	0.0715116	137.774	CG	ENSBTAG00000000113	exon	ARHGEF2	gnl|BL_ORD_ID|23065 sp|B2DCZ9|ARHG2_PIG Rho guanine nucleotide exchange factor 2 OS=Sus scrofa OX=9823 GN=ARHGEF2 PE=2 SV=1//0
19	18003340	18003396	57	21	0.118595	0.0469559	0.071639	101.519	CG	ENSBTAG00000017225	exon	RNF135	gnl|BL_ORD_ID|386273 sp|Q8IUD6|RN135_HUMAN E3 ubiquitin-protein ligase RNF135 OS=Homo sapiens OX=9606 GN=RNF135 PE=1 SV=2//1.46785e-169
21	44284780	44284850	71	25	0.141389	0.069651	0.0717385	119.198	CG	ENSBTAG00000004462	exon	NPAS3	gnl|BL_ORD_ID|272584 sp|Q8IXF0|NPAS3_HUMAN Neuronal PAS domain-containing protein 3 OS=Homo sapiens OX=9606 GN=NPAS3 PE=2 SV=1//0
11	45034159	45034530	372	112	0.146621	0.07459	0.0720313	546.437	CG	ENSBTAG00000004352	exon	SLC5A7	gnl|BL_ORD_ID|427620 sp|Q9GZV3|SC5A7_HUMAN High affinity choline transporter 1 OS=Homo sapiens OX=9606 GN=SLC5A7 PE=1 SV=1//0
4	68887685	68887822	138	51	0.165509	0.0934653	0.0720442	230.799	CG	ENSBTAG00000001455	exon	HOXA7	gnl|BL_ORD_ID|185045 sp|P02830|HXA7_MOUSE Homeobox protein Hox-A7 OS=Mus musculus OX=10090 GN=Hoxa7 PE=2 SV=2//2.85119e-127
21	28336353	28336527	175	57	0.141347	0.068727	0.0726204	295.515	CG	ENSBTAG00000003435	exon	FAM189A1	gnl|BL_ORD_ID|125350 sp|O60320|F1891_HUMAN Protein FAM189A1 OS=Homo sapiens OX=9606 GN=FAM189A1 PE=2 SV=4//0
13	54151694	54151795	102	25	0.142349	0.069641	0.0727077	112.979	CG	ENSBTAG00000021685	exon	EEF1A2	gnl|BL_ORD_ID|111991 sp|Q71V39|EF1A2_RABIT Elongation factor 1-alpha 2 OS=Oryctolagus cuniculus OX=9986 GN=EEF1A2 PE=1 SV=1//0
25	553026	553158	133	35	0.147003	0.0741698	0.0728336	153.765	CG	ENSBTAG00000045857	exon	MCRIP2	gnl|BL_ORD_ID|230729 sp|Q0II70|MCRI2_BOVIN MAPK regulated corepressor interacting protein 2 OS=Bos taurus OX=9913 GN=MCRIP2 PE=2 SV=1//2.08659e-80
14	68074696	68074748	53	7	0.164147	0.0912271	0.0729199	31.3069	CG	ENSBTAG00000007687	exon	GDF6	gnl|BL_ORD_ID|148092 sp|P55106|GDF6_BOVIN Growth/differentiation factor 6 OS=Bos taurus OX=9913 GN=GDF6 PE=2 SV=2//0
21	67619526	67619909	384	123	0.160461	0.0871776	0.0732831	558.49	CG	ENSBTAG00000015750	exon	AMN	gnl|BL_ORD_ID|15465 sp|Q9BXJ7|AMNLS_HUMAN Protein amnionless OS=Homo sapiens OX=9606 GN=AMN PE=1 SV=2//1.05567e-174
24	60310706	60310958	253	59	0.959218	0.885483	0.0737353	301.439	CG	ENSBTAG00000050028	exon	RNF152	gnl|BL_ORD_ID|386319 sp|D2H6Z0|RN152_AILME E3 ubiquitin-protein ligase RNF152 OS=Ailuropoda melanoleuca OX=9646 GN=RNF152 PE=3 SV=1//1.25657e-111
6	116837734	116837837	104	19	0.924238	0.849847	0.0743911	84.2424	CG	ENSBTAG00000011042	exon	TMEM129	gnl|BL_ORD_ID|474679 sp|Q08DK0|TM129_BOVIN E3 ubiquitin-protein ligase TM129 OS=Bos taurus OX=9913 GN=TMEM129 PE=2 SV=1//0
8	7690121	7690251	131	44	0.154393	0.0799376	0.0744559	212.661	CG	ENSBTAG00000005425	exon	GATA4	gnl|BL_ORD_ID|143216 sp|Q0Q0E4|GATA4_CANLF Transcription factor GATA-4 OS=Canis lupus familiaris OX=9615 GN=GATA4 PE=2 SV=1//0
2	121572246	121572775	530	156	0.23265	0.158038	0.0746121	995.544	CG	ENSBTAG00000051364	exon	--	-//-
27	6219494	6222919	3426	903	0.249629	0.174942	0.0746873	6166.13	CG	ENSBTAG00000048608	exon	RF00002	-//-
2	116276538	116276704	167	52	0.204182	0.129308	0.0748746	228.463	CG	ENSBTAG00000021328	exon	SPHKAP	gnl|BL_ORD_ID|441672 sp|Q2M3C7|SPKAP_HUMAN A-kinase anchor protein SPHKAP OS=Homo sapiens OX=9606 GN=SPHKAP PE=1 SV=1//0
15	46433403	46433475	73	13	0.94929	0.874132	0.0751584	61.0886	CG	ENSBTAG00000015405	exon	DCHS1	gnl|BL_ORD_ID|294561 sp|Q96JQ0|PCD16_HUMAN Protocadherin-16 OS=Homo sapiens OX=9606 GN=DCHS1 PE=1 SV=1//0
7	19910023	19910180	158	25	0.141118	0.0652753	0.0758432	87.1515	CG	ENSBTAG00000024450	exon	MAP2K2	gnl|BL_ORD_ID|245798 sp|Q1HG70|MP2K2_CANLF Dual specificity mitogen-activated protein kinase kinase 2 OS=Canis lupus familiaris OX=9615 GN=MAP2K2 PE=2 SV=1//0
X	127831103	127831303	201	39	0.142308	0.0664615	0.0758462	195.612	CG	ENSBTAG00000049489	exon	--	-//-
3	14002698	14002765	68	13	0.142798	0.0666157	0.0761826	52.8754	CG	ENSBTAG00000003054	exon	INSRR	gnl|BL_ORD_ID|193732 sp|P14616|INSRR_HUMAN Insulin receptor-related protein OS=Homo sapiens OX=9606 GN=INSRR PE=1 SV=2//0
5	70829551	70829619	69	19	0.183153	0.106949	0.0762035	81.9864	CG	ENSBTAG00000027064	exon	BTBD11	gnl|BL_ORD_ID|47122 sp|A6QL63|BTBDB_HUMAN Ankyrin repeat and BTB/POZ domain-containing protein BTBD11 OS=Homo sapiens OX=9606 GN=BTBD11 PE=2 SV=3//3.56158e-143
21	64632326	64632534	209	76	0.14772	0.0710387	0.0766814	392.782	CG	ENSBTAG00000026913	exon	HHIPL1	gnl|BL_ORD_ID|172724 sp|Q14DK5|HIPL1_MOUSE HHIP-like protein 1 OS=Mus musculus OX=10090 GN=Hhipl1 PE=2 SV=1//0
3	18624671	18624809	139	23	0.214771	0.137524	0.0772472	110.397	CG	ENSBTAG00000053103	exon	--	gnl|BL_ORD_ID|479522 sp|P22793|TRHY_SHEEP Trichohyalin OS=Ovis aries OX=9940 GN=TCHH PE=2 SV=2//9.96494e-07
13	73650714	73650766	53	15	0.163699	0.0862002	0.0774983	55.4541	CG	ENSBTAG00000011279	exon	MATN4	gnl|BL_ORD_ID|229292 sp|O95460|MATN4_HUMAN Matrilin-4 OS=Homo sapiens OX=9606 GN=MATN4 PE=1 SV=3//5.87107e-35
5	29913562	29913739	178	47	0.177437	0.0997559	0.0776808	211.235	CG	ENSBTAG00000026813	exon	AQP5	gnl|BL_ORD_ID|20060 sp|Q9WTY0|AQP6_RAT Aquaporin-6 OS=Rattus norvegicus OX=10116 GN=Aqp6 PE=1 SV=1//2.77687e-51
2	121573622	121575341	1720	548	0.228816	0.151074	0.0777413	3706.96	CG	ENSBTAG00000054661	exon	bta-mir-2887-2	-//-
24	60602339	60602458	120	31	0.122815	0.045073	0.0777421	151.59	CG	ENSBTAG00000016666	exon	RELCH	gnl|BL_ORD_ID|199989 sp|Q9P260|K1468_HUMAN LisH domain and HEAT repeat-containing protein KIAA1468 OS=Homo sapiens OX=9606 GN=KIAA1468 PE=1 SV=2//0
3	115688070	115688172	103	37	0.888663	0.810766	0.0778972	174.958	CG	ENSBTAG00000002024	exon	ASB18	gnl|BL_ORD_ID|28633 sp|Q6ZVZ8|ASB18_HUMAN Ankyrin repeat and SOCS box protein 18 OS=Homo sapiens OX=9606 GN=ASB18 PE=2 SV=2//0
13	40684823	40685005	183	59	0.166681	0.0883717	0.0783094	300.781	CG	ENSBTAG00000011312	exon	NKX2-4	gnl|BL_ORD_ID|270640 sp|Q9EQM3|NKX24_MOUSE Homeobox protein Nkx-2.4 OS=Mus musculus OX=10090 GN=Nkx2-4 PE=2 SV=2//2.18851e-70
4	51002373	51002574	202	46	0.947571	0.869171	0.0784003	257.449	CG	ENSBTAG00000000169	exon	ASZ1	gnl|BL_ORD_ID|30678 sp|Q8WMX8|ASZ1_BOVIN Ankyrin repeat, SAM and basic leucine zipper domain-containing protein 1 OS=Bos taurus OX=9913 GN=ASZ1 PE=2 SV=1//0
24	2635804	2636025	222	39	0.959804	0.880974	0.0788299	180.719	CG	ENSBTAG00000004650	exon	ZNF516	gnl|BL_ORD_ID|555914 sp|Q92618|ZN516_HUMAN Zinc finger protein 516 OS=Homo sapiens OX=9606 GN=ZNF516 PE=1 SV=1//0
21	14595731	14595992	262	69	0.156352	0.0773925	0.0789593	327.41	CG	ENSBTAG00000048501	exon	ST8SIA2	gnl|BL_ORD_ID|435098 sp|Q92186|SIA8B_HUMAN Alpha-2,8-sialyltransferase 8B OS=Homo sapiens OX=9606 GN=ST8SIA2 PE=2 SV=1//0
23	31908433	31908531	99	19	0.198192	0.118331	0.0798613	83.8408	CG	ENSBTAG00000053034	exon	H4	gnl|BL_ORD_ID|166520 sp|Q28DR4|H4_XENTR Histone H4 OS=Xenopus tropicalis OX=8364 GN=TGas006m08.1 PE=3 SV=1//2.81457e-51
24	45570663	45570974	312	114	0.190311	0.109783	0.0805282	595.367	CG	ENSBTAG00000016620	exon	SIGLEC15	gnl|BL_ORD_ID|435240 sp|Q6ZMC9|SIG15_HUMAN Sialic acid-binding Ig-like lectin 15 OS=Homo sapiens OX=9606 GN=SIGLEC15 PE=1 SV=1//3.77413e-173
26	21835431	21835563	133	32	0.152286	0.0717082	0.0805781	140.172	CG	ENSBTAG00000003298	exon	LZTS2	gnl|BL_ORD_ID|226083 sp|A5PKL7|LZTS2_BOVIN Leucine zipper putative tumor suppressor 2 OS=Bos taurus OX=9913 GN=LZTS2 PE=2 SV=1//2.97411e-105
4	5106208	5106263	56	19	0.156252	0.0756663	0.0805857	87.4222	CG	ENSBTAG00000017086	exon	GRB10	gnl|BL_ORD_ID|160272 sp|B5KFD7|GRB10_PIG Growth factor receptor-bound protein 10 OS=Sus scrofa OX=9823 GN=Grb10 PE=2 SV=1//0
18	57101771	57101870	100	17	0.131871	0.051225	0.0806455	73.9394	CG	ENSBTAG00000004608	exon	--	gnl|BL_ORD_ID|57083 sp|P20138|CD33_HUMAN Myeloid cell surface antigen CD33 OS=Homo sapiens OX=9606 GN=CD33 PE=1 SV=2//1.12469e-128
18	57101771	57101870	100	17	0.131871	0.051225	0.0806455	73.9394	CG	ENSBTAG00000049494	exon	--	gnl|BL_ORD_ID|57083 sp|P20138|CD33_HUMAN Myeloid cell surface antigen CD33 OS=Homo sapiens OX=9606 GN=CD33 PE=1 SV=2//1.24376e-34
7	16975405	16975482	78	25	0.240154	0.159287	0.0808667	110.333	CG	ENSBTAG00000002469	exon	KANK3	gnl|BL_ORD_ID|201492 sp|Q6NY19|KANK3_HUMAN KN motif and ankyrin repeat domain-containing protein 3 OS=Homo sapiens OX=9606 GN=KANK3 PE=1 SV=1//0
21	34598829	34598941	113	28	0.898971	0.818092	0.0808791	126.81	CG	ENSBTAG00000015779	exon	PML	gnl|BL_ORD_ID|308692 sp|P29590|PML_HUMAN Protein PML OS=Homo sapiens OX=9606 GN=PML PE=1 SV=3//0
21	66492742	66492814	73	18	0.171222	0.0900613	0.081161	84.4598	CG	ENSBTAG00000050493	exon	--	-//-
15	34796097	34796254	158	39	0.172093	0.0908705	0.0812228	191.492	CG	ENSBTAG00000002216	exon	MYOD1	gnl|BL_ORD_ID|259829 sp|Q7YS82|MYOD1_BOVIN Myoblast determination protein 1 OS=Bos taurus OX=9913 GN=MYOD1 PE=2 SV=1//1.30269e-166
7	44182252	44182518	267	74	0.132668	0.0512162	0.0814517	374.261	CG	ENSBTAG00000038055	exon	KLF16	gnl|BL_ORD_ID|207170 sp|P58334|KLF16_MOUSE Krueppel-like factor 16 OS=Mus musculus OX=10090 GN=Klf16 PE=1 SV=2//8.18207e-83
25	35955544	35955672	129	33	0.159737	0.0782434	0.0814936	150.954	CG	ENSBTAG00000020528	exon	PCOLCE	gnl|BL_ORD_ID|295335 sp|Q15113|PCOC1_HUMAN Procollagen C-endopeptidase enhancer 1 OS=Homo sapiens OX=9606 GN=PCOLCE PE=1 SV=2//0
17	72900779	72900832	54	21	0.183843	0.102333	0.0815096	68.3595	CG	ENSBTAG00000043581	exon	TXNRD2	gnl|BL_ORD_ID|486389 sp|Q9N2I8|TRXR2_BOVIN Thioredoxin reductase 2, mitochondrial OS=Bos taurus OX=9913 GN=TXNRD2 PE=1 SV=2//0
13	69379384	69379528	145	41	0.204195	0.122358	0.0818363	189.849	CG	ENSBTAG00000003396	exon	MAFB	gnl|BL_ORD_ID|227197 sp|Q9Y5Q3|MAFB_HUMAN Transcription factor MafB OS=Homo sapiens OX=9606 GN=MAFB PE=1 SV=2//2.55854e-159
12	36115592	36115652	61	17	0.174001	0.0920509	0.0819501	70.1884	CG	ENSBTAG00000020400	exon	GJA3	gnl|BL_ORD_ID|82953 sp|P41987|CXA3_BOVIN Gap junction alpha-3 protein OS=Bos taurus OX=9913 GN=GJA3 PE=2 SV=3//0
8	103711845	103711958	114	27	0.170946	0.0886884	0.0822579	123.627	CG	ENSBTAG00000010107	exon	WHRN	gnl|BL_ORD_ID|510006 sp|Q9P202|WHRN_HUMAN Whirlin OS=Homo sapiens OX=9606 GN=WHRN PE=1 SV=4//0
13	78935343	78935397	55	23	0.200199	0.116186	0.0840122	104.642	CG	ENSBTAG00000049099	exon	--	-//-
18	45771180	45771251	72	18	0.153153	0.0689111	0.0842418	74.061	CG	ENSBTAG00000003826	exon	SCN1B	gnl|BL_ORD_ID|428160 sp|Q17QN4|SCN1B_BOVIN Sodium channel subunit beta-1 OS=Bos taurus OX=9913 GN=SCN1B PE=2 SV=1//1.92233e-127
2	121575666	121576064	399	82	0.256787	0.172495	0.0842914	527.918	CG	ENSBTAG00000051364	exon	--	-//-
22	44539074	44539280	207	76	0.154145	0.06981	0.0843354	375.078	CG	ENSBTAG00000010029	exon	ERC2	gnl|BL_ORD_ID|121109 sp|O15083|ERC2_HUMAN ERC protein 2 OS=Homo sapiens OX=9606 GN=ERC2 PE=1 SV=3//0
12	84241182	84241285	104	35	0.297069	0.212712	0.0843568	136.085	CG	ENSBTAG00000018237	exon	MYO16	gnl|BL_ORD_ID|259679 sp|Q9Y6X6|MYO16_HUMAN Unconventional myosin-XVI OS=Homo sapiens OX=9606 GN=MYO16 PE=1 SV=3//6.13906e-53
13	26785454	26785600	147	35	0.286795	0.202262	0.0845326	164.983	CG	ENSBTAG00000052989	exon	FZD8	gnl|BL_ORD_ID|140728 sp|Q61091|FZD8_MOUSE Frizzled-8 OS=Mus musculus OX=10090 GN=Fzd8 PE=1 SV=2//4.36591e-83
2	106832611	106832692	82	21	0.86226	0.77772	0.0845392	74.9078	CG	ENSBTAG00000013990	exon	WNT6	gnl|BL_ORD_ID|510274 sp|P22727|WNT6_MOUSE Protein Wnt-6 OS=Mus musculus OX=10090 GN=Wnt6 PE=1 SV=2//0
4	56596952	56597135	184	53	0.168454	0.0834884	0.0849659	280.454	CG	ENSBTAG00000021182	exon	DOCK4	gnl|BL_ORD_ID|104506 sp|Q8N1I0|DOCK4_HUMAN Dedicator of cytokinesis protein 4 OS=Homo sapiens OX=9606 GN=DOCK4 PE=1 SV=3//0
11	20475012	20475110	99	25	0.216623	0.131644	0.0849783	118.107	CG	ENSBTAG00000010531	exon	CYP1B1	gnl|BL_ORD_ID|76177 sp|Q16678|CP1B1_HUMAN Cytochrome P450 1B1 OS=Homo sapiens OX=9606 GN=CYP1B1 PE=1 SV=2//0
13	60451281	60451406	126	44	0.24999	0.164988	0.0850025	201.354	CG	ENSBTAG00000005750	exon	TCF15	gnl|BL_ORD_ID|466566 sp|Q60756|TCF15_MOUSE Transcription factor 15 OS=Mus musculus OX=10090 GN=Tcf15 PE=1 SV=2//8.03533e-81
2	20830749	20830903	155	53	0.224904	0.139866	0.0850384	257.412	CG	ENSBTAG00000049537	exon	EVX2	gnl|BL_ORD_ID|123000 sp|P49749|EVX2_MOUSE Homeobox even-skipped homolog protein 2 OS=Mus musculus OX=10090 GN=Evx2 PE=2 SV=1//0
5	66733188	66733488	301	85	0.176834	0.091598	0.0852362	447.361	CG	ENSBTAG00000016227	exon	ASCL1	gnl|BL_ORD_ID|28694 sp|P50553|ASCL1_HUMAN Achaete-scute homolog 1 OS=Homo sapiens OX=9606 GN=ASCL1 PE=1 SV=2//6.82477e-106
18	13699076	13699138	63	7	0.940699	0.855405	0.0852933	23.7927	CG	ENSBTAG00000045507	exon	ZNF469	gnl|BL_ORD_ID|555864 sp|Q96JG9|ZN469_HUMAN Zinc finger protein 469 OS=Homo sapiens OX=9606 GN=ZNF469 PE=2 SV=3//0
16	51175075	51175134	60	15	0.247274	0.161799	0.0854757	68.0306	CG	ENSBTAG00000012247	exon	MXRA8	gnl|BL_ORD_ID|259034 sp|Q148M6|MXRA8_BOVIN Matrix remodeling-associated protein 8 OS=Bos taurus OX=9913 GN=MXRA8 PE=2 SV=1//0
5	119556881	119556939	59	24	0.15892	0.0732142	0.0857062	126.681	CG	ENSBTAG00000001931	exon	TRABD	gnl|BL_ORD_ID|478985 sp|Q58DF3|TRABD_BOVIN TraB domain-containing protein OS=Bos taurus OX=9913 GN=TRABD PE=2 SV=1//0
22	53562470	53562567	98	16	0.972402	0.886551	0.0858513	72.0954	CG	ENSBTAG00000031340	exon	SLC6A20	gnl|BL_ORD_ID|425989 sp|Q9NP91|S6A20_HUMAN Sodium- and chloride-dependent transporter XTRP3 OS=Homo sapiens OX=9606 GN=SLC6A20 PE=1 SV=1//0
21	2797139	2797305	167	35	0.943157	0.856386	0.0867709	179.45	CG	ENSBTAG00000027081	exon	ATP10A	gnl|BL_ORD_ID|30710 sp|O54827|AT10A_MOUSE Probable phospholipid-transporting ATPase VA OS=Mus musculus OX=10090 GN=Atp10a PE=1 SV=4//0
13	65676193	65676293	101	31	0.181875	0.0948236	0.0870512	111.102	CG	ENSBTAG00000052632	exon	TGIF2	gnl|BL_ORD_ID|468867 sp|Q9GZN2|TGIF2_HUMAN Homeobox protein TGIF2 OS=Homo sapiens OX=9606 GN=TGIF2 PE=1 SV=1//7.64974e-139
19	27926217	27926269	53	7	0.935925	0.84879	0.0871351	27.3955	CG	ENSBTAG00000020688	exon	ARHGEF15	gnl|BL_ORD_ID|23096 sp|O94989|ARHGF_HUMAN Rho guanine nucleotide exchange factor 15 OS=Homo sapiens OX=9606 GN=ARHGEF15 PE=1 SV=4//3.82024e-08
25	38906607	38906657	51	7	0.90222	0.814688	0.0875325	27.9338	CG	ENSBTAG00000037400	exon	TNRC18	gnl|BL_ORD_ID|475881 sp|O15417|TNC18_HUMAN Trinucleotide repeat-containing gene 18 protein OS=Homo sapiens OX=9606 GN=TNRC18 PE=1 SV=3//1.90171e-129
21	67765339	67765430	92	31	0.26611	0.178577	0.0875329	139.03	CG	ENSBTAG00000026893	exon	EXOC3L4	gnl|BL_ORD_ID|123015 sp|Q17RC7|EX3L4_HUMAN Exocyst complex component 3-like protein 4 OS=Homo sapiens OX=9606 GN=EXOC3L4 PE=1 SV=2//0
4	67205840	67205919	80	8	0.151396	0.0637086	0.0876873	37.6394	CG	ENSBTAG00000024340	exon	TRIL	gnl|BL_ORD_ID|479740 sp|Q7L0X0|TRIL_HUMAN TLR4 interactor with leucine rich repeats OS=Homo sapiens OX=9606 GN=TRIL PE=1 SV=2//0
20	69335568	69335730	163	60	0.244762	0.156988	0.0877735	280.02	CG	ENSBTAG00000000809	exon	IRX1	gnl|BL_ORD_ID|195449 sp|P81068|IRX1_MOUSE Iroquois-class homeodomain protein IRX-1 OS=Mus musculus OX=10090 GN=Irx1 PE=1 SV=4//0
20	69335810	69335864	55	17	0.260427	0.172609	0.087818	70.8424	CG	ENSBTAG00000000809	exon	IRX1	gnl|BL_ORD_ID|195449 sp|P81068|IRX1_MOUSE Iroquois-class homeodomain protein IRX-1 OS=Mus musculus OX=10090 GN=Irx1 PE=1 SV=4//0
26	50934131	50934548	418	143	0.198471	0.110629	0.0878428	691.363	CG	ENSBTAG00000054665	exon	NKX6-2	gnl|BL_ORD_ID|270659 sp|Q9C056|NKX62_HUMAN Homeobox protein Nkx-6.2 OS=Homo sapiens OX=9606 GN=NKX6-2 PE=1 SV=2//3.19762e-159
23	15615278	15615399	122	30	0.894486	0.806314	0.088172	133.343	CG	ENSBTAG00000008981	exon	USP49	gnl|BL_ORD_ID|493565 sp|Q70CQ1|UBP49_HUMAN Ubiquitin carboxyl-terminal hydrolase 49 OS=Homo sapiens OX=9606 GN=USP49 PE=1 SV=1//0
14	3122421	3122490	70	11	0.945808	0.857484	0.0883238	49.9259	CG	ENSBTAG00000001579	exon	AGO2	gnl|BL_ORD_ID|11973 sp|Q9UKV8|AGO2_HUMAN Protein argonaute-2 OS=Homo sapiens OX=9606 GN=AGO2 PE=1 SV=3//0
25	33614107	33614215	109	30	0.208016	0.119659	0.0883569	138.255	CG	ENSBTAG00000009153	exon	MLXIPL	gnl|BL_ORD_ID|240872 sp|Q9NP71|MLXPL_HUMAN Carbohydrate-responsive element-binding protein OS=Homo sapiens OX=9606 GN=MLXIPL PE=1 SV=1//2.84808e-170
21	24614265	24614473	209	62	0.171476	0.082876	0.0885999	351.397	CG	ENSBTAG00000018004	exon	SH3GL3	gnl|BL_ORD_ID|434496 sp|Q99963|SH3G3_HUMAN Endophilin-A3 OS=Homo sapiens OX=9606 GN=SH3GL3 PE=1 SV=1//0
5	105369384	105369545	162	42	0.181361	0.0925101	0.0888508	218.13	CG	ENSBTAG00000047191	exon	KCNA6	gnl|BL_ORD_ID|202601 sp|P17658|KCNA6_HUMAN Potassium voltage-gated channel subfamily A member 6 OS=Homo sapiens OX=9606 GN=KCNA6 PE=2 SV=1//0
29	39522898	39523016	119	25	0.906634	0.817416	0.0892184	124.303	CG	ENSBTAG00000031483	exon	--	gnl|BL_ORD_ID|50369 sp|P0DP35|CAM2B_XENLA Calmodulin-2 B OS=Xenopus laevis OX=8355 GN=calm2-b PE=1 SV=1//1.7139e-102
5	111356361	111356527	167	59	0.213209	0.123681	0.0895278	293.665	CG	ENSBTAG00000014247	exon	FAM83F	gnl|BL_ORD_ID|125846 sp|Q8NEG4|FA83F_HUMAN Protein FAM83F OS=Homo sapiens OX=9606 GN=FAM83F PE=1 SV=1//0
3	118281468	118281587	120	27	0.941606	0.851873	0.0897331	125.5	CG	ENSBTAG00000017764	exon	HDAC4	gnl|BL_ORD_ID|168678 sp|P56524|HDAC4_HUMAN Histone deacetylase 4 OS=Homo sapiens OX=9606 GN=HDAC4 PE=1 SV=3//0
10	45158111	45158323	213	51	0.13608	0.045942	0.0901377	316.584	CG	ENSBTAG00000006703	exon	PTGDR	gnl|BL_ORD_ID|295783 sp|A5D7K8|PD2R_BOVIN Prostaglandin D2 receptor OS=Bos taurus OX=9913 GN=PTGDR PE=2 SV=1//4.45013e-172
4	117162634	117162822	189	45	0.183474	0.0931503	0.0903237	226.138	CG	ENSBTAG00000051995	exon	--	-//-
4	76272960	76273136	177	42	0.209017	0.118362	0.0906551	203.7	CG	ENSBTAG00000009520	exon	ADCY1	gnl|BL_ORD_ID|9942 sp|P19754|ADCY1_BOVIN Adenylate cyclase type 1 OS=Bos taurus OX=9913 GN=ADCY1 PE=1 SV=1//0
4	106779713	106779836	124	29	0.147671	0.0569267	0.0907443	142.942	CG	ENSBTAG00000017970	exon	ZYX	gnl|BL_ORD_ID|556982 sp|Q62523|ZYX_MOUSE Zyxin OS=Mus musculus OX=10090 GN=Zyx PE=1 SV=2//6.3203e-12
11	103897335	103897472	138	23	0.934722	0.843669	0.0910532	99.8405	CG	ENSBTAG00000023933	exon	SEC16A	gnl|BL_ORD_ID|427499 sp|O15027|SC16A_HUMAN Protein transport protein Sec16A OS=Homo sapiens OX=9606 GN=SEC16A PE=1 SV=3//0
4	93748509	93748635	127	43	0.141282	0.0500308	0.091251	248.26	CG	ENSBTAG00000000911	exon	UBE2H	gnl|BL_ORD_ID|491930 sp|P62257|UBE2H_MOUSE Ubiquitin-conjugating enzyme E2 H OS=Mus musculus OX=10090 GN=Ube2h PE=1 SV=1//8.63401e-100
26	21961205	21961375	171	47	0.203784	0.112522	0.0912616	235.871	CG	ENSBTAG00000011080	exon	TLX1	gnl|BL_ORD_ID|474577 sp|P43345|TLX1_MOUSE T-cell leukemia homeobox protein 1 OS=Mus musculus OX=10090 GN=Tlx1 PE=1 SV=1//1.68778e-134
22	48977699	48977798	100	28	0.189114	0.0975636	0.0915507	126.278	CG	ENSBTAG00000013442	exon	GPR62	gnl|BL_ORD_ID|159749 sp|Q9BZJ7|GPR62_HUMAN Probable G-protein coupled receptor 62 OS=Homo sapiens OX=9606 GN=GPR62 PE=2 SV=2//3.98483e-80
X	90855914	90856039	126	37	0.280892	0.189266	0.0916252	181.425	CG	ENSBTAG00000017769	exon	RIBC1	gnl|BL_ORD_ID|350077 sp|Q0VC09|RIBC1_BOVIN RIB43A-like with coiled-coils protein 1 OS=Bos taurus OX=9913 GN=RIBC1 PE=2 SV=1//0
X	90855914	90856039	126	37	0.280892	0.189266	0.0916252	181.425	CG	ENSBTAG00000017761	exon	SMC1A	gnl|BL_ORD_ID|437365 sp|O97593|SMC1A_BOVIN Structural maintenance of chromosomes protein 1A OS=Bos taurus OX=9913 GN=SMC1A PE=1 SV=1//0
X	36955550	36955700	151	47	0.336161	0.24436	0.0918011	208.324	CG	ENSBTAG00000020547	exon	BCAP31	gnl|BL_ORD_ID|41122 sp|Q5R8H3|BAP31_PONAB B-cell receptor-associated protein 31 OS=Pongo abelii OX=9601 GN=BCAP31 PE=2 SV=3//3.3869e-131
8	52964325	52964456	132	22	0.162159	0.0700601	0.0920985	105.389	CG	ENSBTAG00000048354	exon	--	gnl|BL_ORD_ID|317986 sp|Q8WUY3|PRUN2_HUMAN Protein prune homolog 2 OS=Homo sapiens OX=9606 GN=PRUNE2 PE=1 SV=3//5.15884e-154
18	23237191	23237246	56	14	0.206572	0.114395	0.0921765	61.6041	CG	ENSBTAG00000004838	exon	IRX5	gnl|BL_ORD_ID|195465 sp|P78411|IRX5_HUMAN Iroquois-class homeodomain protein IRX-5 OS=Homo sapiens OX=9606 GN=IRX5 PE=1 SV=3//1.03459e-55
8	98722685	98722931	247	89	0.163138	0.0708217	0.0923159	499.935	CG	ENSBTAG00000017936	exon	FRRS1L	gnl|BL_ORD_ID|138232 sp|Q9P0K9|FRS1L_HUMAN DOMON domain-containing protein FRRS1L OS=Homo sapiens OX=9606 GN=FRRS1L PE=1 SV=2//7.20949e-179
11	10122462	10122629	168	38	0.229252	0.136762	0.0924893	178.024	CG	ENSBTAG00000051550	exon	--	gnl|BL_ORD_ID|474579 sp|Q61663|TLX2_MOUSE T-cell leukemia homeobox protein 2 OS=Mus musculus OX=10090 GN=Tlx2 PE=2 SV=1//6.85141e-22
7	46475361	46475430	70	33	0.285154	0.192616	0.0925383	140.091	CG	ENSBTAG00000004602	exon	PITX1	gnl|BL_ORD_ID|305661 sp|P78337|PITX1_HUMAN Pituitary homeobox 1 OS=Homo sapiens OX=9606 GN=PITX1 PE=1 SV=2//1.19591e-163
X	59172117	59172201	85	29	0.304409	0.21182	0.0925887	113.945	CG	ENSBTAG00000004432	exon	CHRDL1	gnl|BL_ORD_ID|78039 sp|Q9BU40|CRDL1_HUMAN Chordin-like protein 1 OS=Homo sapiens OX=9606 GN=CHRDL1 PE=1 SV=1//0
21	69783439	69783583	145	41	0.226455	0.13359	0.0928652	189.454	CG	ENSBTAG00000051777	exon	--	-//-
4	67206144	67206388	245	71	0.200179	0.107026	0.0931539	384.864	CG	ENSBTAG00000024340	exon	TRIL	gnl|BL_ORD_ID|479740 sp|Q7L0X0|TRIL_HUMAN TLR4 interactor with leucine rich repeats OS=Homo sapiens OX=9606 GN=TRIL PE=1 SV=2//0
13	54658324	54658421	98	35	0.288217	0.194563	0.0936547	153.27	CG	ENSBTAG00000021727	exon	NTSR1	gnl|BL_ORD_ID|276478 sp|P30989|NTR1_HUMAN Neurotensin receptor type 1 OS=Homo sapiens OX=9606 GN=NTSR1 PE=1 SV=2//0
X	105545887	105545948	62	11	0.342764	0.249036	0.0937283	51.6322	CG	ENSBTAG00000038156	exon	DYNLT3	gnl|BL_ORD_ID|110020 sp|Q6XXL8|DYLT3_SHEEP Dynein light chain Tctex-type 3 OS=Ovis aries OX=9940 GN=DYNLT3 PE=3 SV=1//9.13123e-76
5	106899054	106899118	65	11	0.935808	0.841989	0.0938191	50.6673	CG	ENSBTAG00000015875	exon	FOXM1	gnl|BL_ORD_ID|137076 sp|Q08050|FOXM1_HUMAN Forkhead box protein M1 OS=Homo sapiens OX=9606 GN=FOXM1 PE=1 SV=3//3.48287e-69
16	79513901	79514122	222	68	0.147954	0.0537623	0.0941915	422.754	CG	ENSBTAG00000047972	exon	INAVA	gnl|BL_ORD_ID|193285 sp|Q3KP66|INAVA_HUMAN Innate immunity activator protein OS=Homo sapiens OX=9606 GN=INAVA PE=1 SV=2//0
19	8562271	8562347	77	15	0.812351	0.717743	0.0946081	57.5624	CG	ENSBTAG00000047272	exon	CCDC182	gnl|BL_ORD_ID|54663 sp|A6NF36|CC182_HUMAN Coiled-coil domain-containing protein 182 OS=Homo sapiens OX=9606 GN=CCDC182 PE=2 SV=1//3.15945e-78
25	26591337	26591689	353	116	0.962303	0.867496	0.0948067	823.659	CG	ENSBTAG00000021222	exon	ZNF771	gnl|BL_ORD_ID|556199 sp|Q7L3S4|ZN771_HUMAN Zinc finger protein 771 OS=Homo sapiens OX=9606 GN=ZNF771 PE=1 SV=1//1.20822e-159
18	62159901	62160032	132	25	0.167648	0.0722807	0.0953672	115.083	CG	ENSBTAG00000022813	exon	TMEM150B	gnl|BL_ORD_ID|462603 sp|A7MBB3|T150B_BOVIN Modulator of macroautophagy TMEM150B OS=Bos taurus OX=9913 GN=TMEM150B PE=2 SV=1//6.04588e-162
18	51974276	51974744	469	103	0.933624	0.837634	0.0959903	559.233	CG	ENSBTAG00000004588	exon	KCNN4	gnl|BL_ORD_ID|202797 sp|O15554|KCNN4_HUMAN Intermediate conductance calcium-activated potassium channel protein 4 OS=Homo sapiens OX=9606 GN=KCNN4 PE=1 SV=1//4.27429e-69
5	27866678	27866989	312	95	0.943076	0.847036	0.0960404	556.493	CG	ENSBTAG00000021658	exon	GRASP	gnl|BL_ORD_ID|160247 sp|Q7Z6J2|GRASP_HUMAN General receptor for phosphoinositides 1-associated scaffold protein OS=Homo sapiens OX=9606 GN=GRASP PE=1 SV=1//5.32942e-164
18	49924338	49924578	241	51	0.232465	0.136406	0.0960591	238.428	CG	ENSBTAG00000004757	exon	LTBP4	gnl|BL_ORD_ID|224510 sp|Q8N2S1|LTBP4_HUMAN Latent-transforming growth factor beta-binding protein 4 OS=Homo sapiens OX=9606 GN=LTBP4 PE=1 SV=2//0
23	5552706	5552895	190	60	0.231503	0.135341	0.0961618	286.265	CG	ENSBTAG00000016058	exon	FAM83B	gnl|BL_ORD_ID|125836 sp|Q5T0W9|FA83B_HUMAN Protein FAM83B OS=Homo sapiens OX=9606 GN=FAM83B PE=1 SV=1//0
29	17852826	17853051	226	63	0.23248	0.136251	0.0962283	319.476	CG	ENSBTAG00000012944	exon	USP35	gnl|BL_ORD_ID|493506 sp|Q9P2H5|UBP35_HUMAN Ubiquitin carboxyl-terminal hydrolase 35 OS=Homo sapiens OX=9606 GN=USP35 PE=1 SV=3//1.14789e-76
29	49646831	49646895	65	15	0.848592	0.752017	0.0965748	72.7912	CG	ENSBTAG00000010880	exon	TNNI2	gnl|BL_ORD_ID|476045 sp|P48788|TNNI2_HUMAN Troponin I, fast skeletal muscle OS=Homo sapiens OX=9606 GN=TNNI2 PE=1 SV=2//2.69956e-107
18	48203986	48204067	82	19	0.228863	0.132175	0.0966874	87.4675	CG	ENSBTAG00000017678	exon	SPRED3	gnl|BL_ORD_ID|442061 sp|Q2MJR0|SPRE3_HUMAN Sprouty-related, EVH1 domain-containing protein 3 OS=Homo sapiens OX=9606 GN=SPRED3 PE=2 SV=1//1.39725e-130
18	34936648	34936819	172	56	0.175386	0.0782883	0.0970981	309.197	CG	ENSBTAG00000001838	exon	LRRC36	gnl|BL_ORD_ID|223071 sp|Q1X8D7|LRC36_HUMAN Leucine-rich repeat-containing protein 36 OS=Homo sapiens OX=9606 GN=LRRC36 PE=2 SV=2//0
1	151939579	151939739	161	43	0.217055	0.119739	0.0973165	199.467	CG	ENSBTAG00000049122	exon	COL6A5	gnl|BL_ORD_ID|69937 sp|A8TX70|CO6A5_HUMAN Collagen alpha-5(VI) chain OS=Homo sapiens OX=9606 GN=COL6A5 PE=1 SV=1//6.17925e-63
26	21375792	21375846	55	7	0.249536	0.151906	0.0976301	31.2331	CG	ENSBTAG00000012914	exon	WNT8B	gnl|BL_ORD_ID|510310 sp|Q93098|WNT8B_HUMAN Protein Wnt-8b OS=Homo sapiens OX=9606 GN=WNT8B PE=2 SV=3//0
18	52723464	52723577	114	21	0.192311	0.0946065	0.097704	102.022	CG	ENSBTAG00000038428	exon	RELB	gnl|BL_ORD_ID|345507 sp|Q01201|RELB_HUMAN Transcription factor RelB OS=Homo sapiens OX=9606 GN=RELB PE=1 SV=2//0
1	97014789	97014849	61	13	0.235941	0.138092	0.0978486	57.1493	CG	ENSBTAG00000019060	exon	CLDN11	gnl|BL_ORD_ID|65698 sp|Q3MHK4|CLD11_BOVIN Claudin-11 OS=Bos taurus OX=9913 GN=CLDN11 PE=2 SV=1//4.72183e-115
1	97612811	97613013	203	31	0.163098	0.0649332	0.0981644	180.902	CG	ENSBTAG00000043157	exon	RF00024	-//-
13	74766827	74766892	66	21	0.187977	0.0897138	0.0982633	102.82	CG	ENSBTAG00000014179	exon	SLC12A5	gnl|BL_ORD_ID|425097 sp|Q9H2X9|S12A5_HUMAN Solute carrier family 12 member 5 OS=Homo sapiens OX=9606 GN=SLC12A5 PE=1 SV=3//0
17	72162683	72162760	78	39	0.267812	0.169486	0.0983265	179.24	CG	ENSBTAG00000047538	exon	--	gnl|BL_ORD_ID|350500 sp|Q9UFD9|RIM3A_HUMAN RIMS-binding protein 3A OS=Homo sapiens OX=9606 GN=RIMBP3 PE=1 SV=4//0
22	60263874	60263993	120	27	0.873827	0.775035	0.0987921	115.563	CG	ENSBTAG00000009159	exon	PLXNA1	gnl|BL_ORD_ID|308265 sp|Q9UIW2|PLXA1_HUMAN Plexin-A1 OS=Homo sapiens OX=9606 GN=PLXNA1 PE=1 SV=3//0
29	47044288	47044605	318	106	0.215708	0.116848	0.0988598	520.591	CG	ENSBTAG00000008623	exon	FGF3	gnl|BL_ORD_ID|131850 sp|P11487|FGF3_HUMAN Fibroblast growth factor 3 OS=Homo sapiens OX=9606 GN=FGF3 PE=1 SV=1//2.28056e-101
29	44125372	44125570	199	57	0.78743	0.688454	0.0989757	262.973	CG	ENSBTAG00000002772	exon	GAL3ST3	gnl|BL_ORD_ID|141283 sp|Q0VCH4|G3ST3_BOVIN Galactose-3-O-sulfotransferase 3 OS=Bos taurus OX=9913 GN=GAL3ST3 PE=2 SV=1//0
29	29259482	29259649	168	53	0.216292	0.117143	0.099149	247.118	CG	ENSBTAG00000004266	exon	DDX25	gnl|BL_ORD_ID|94759 sp|Q2TBP1|DDX25_BOVIN ATP-dependent RNA helicase DDX25 OS=Bos taurus OX=9913 GN=DDX25 PE=2 SV=1//0
22	28385537	28386103	567	111	0.912843	0.813452	0.0993917	571.352	CG	ENSBTAG00000018644	exon	PDZRN3	gnl|BL_ORD_ID|335199 sp|Q9UPQ7|PZRN3_HUMAN E3 ubiquitin-protein ligase PDZRN3 OS=Homo sapiens OX=9606 GN=PDZRN3 PE=1 SV=2//0
27	38141333	38141424	92	15	0.951495	0.851905	0.0995904	66.3753	CG	ENSBTAG00000004613	exon	CSGALNACT1	gnl|BL_ORD_ID|59954 sp|Q8TDX6|CGAT1_HUMAN Chondroitin sulfate N-acetylgalactosaminyltransferase 1 OS=Homo sapiens OX=9606 GN=CSGALNACT1 PE=1 SV=2//0
25	2182500	2182568	69	27	0.222167	0.122533	0.0996339	135.845	CG	ENSBTAG00000020582	exon	PRSS22	gnl|BL_ORD_ID|47000 sp|Q9GZN4|BSSP4_HUMAN Brain-specific serine protease 4 OS=Homo sapiens OX=9606 GN=PRSS22 PE=1 SV=1//1.92024e-159
7	46475016	46475123	108	32	0.266727	0.167019	0.0997081	144.035	CG	ENSBTAG00000004602	exon	PITX1	gnl|BL_ORD_ID|305661 sp|P78337|PITX1_HUMAN Pituitary homeobox 1 OS=Homo sapiens OX=9606 GN=PITX1 PE=1 SV=2//1.19591e-163
22	28385125	28385465	341	76	0.900521	0.800378	0.100143	388.033	CG	ENSBTAG00000018644	exon	PDZRN3	gnl|BL_ORD_ID|335199 sp|Q9UPQ7|PZRN3_HUMAN E3 ubiquitin-protein ligase PDZRN3 OS=Homo sapiens OX=9606 GN=PDZRN3 PE=1 SV=2//0
18	46433526	46433714	189	73	0.17755	0.0774016	0.100148	353.968	CG	ENSBTAG00000002763	exon	KMT2B	gnl|BL_ORD_ID|207512 sp|Q9UMN6|KMT2B_HUMAN Histone-lysine N-methyltransferase 2B OS=Homo sapiens OX=9606 GN=KMT2B PE=1 SV=1//1.74462e-31
4	113693623	113693717	95	21	0.942845	0.842187	0.100658	93.7854	CG	ENSBTAG00000048379	exon	--	gnl|BL_ORD_ID|11715 sp|Q96P47|AGAP3_HUMAN Arf-GAP with GTPase, ANK repeat and PH domain-containing protein 3 OS=Homo sapiens OX=9606 GN=AGAP3 PE=1 SV=2//5.45059e-154
13	15924959	15925020	62	14	0.242822	0.141596	0.101227	62.7685	CG	ENSBTAG00000017243	exon	GATA3	gnl|BL_ORD_ID|143209 sp|Q08DV0|GATA3_BOVIN Trans-acting T-cell-specific transcription factor GATA-3 OS=Bos taurus OX=9913 GN=GATA3 PE=2 SV=1//0
4	112812678	112812809	132	33	0.828042	0.726812	0.10123	139.711	CG	ENSBTAG00000007983	exon	ZNF775	gnl|BL_ORD_ID|556204 sp|Q96BV0|ZN775_HUMAN Zinc finger protein 775 OS=Homo sapiens OX=9606 GN=ZNF775 PE=1 SV=2//1.3551e-13
17	68590875	68591030	156	48	0.223327	0.121808	0.101519	254.204	CG	ENSBTAG00000001187	exon	RASL10A	gnl|BL_ORD_ID|417980 sp|Q92737|RSLAA_HUMAN Ras-like protein family member 10A OS=Homo sapiens OX=9606 GN=RASL10A PE=1 SV=1//7.61942e-126
12	28053745	28053806	62	17	0.853941	0.752408	0.101533	74.3705	CG	ENSBTAG00000013984	exon	KL	gnl|BL_ORD_ID|207380 sp|Q9UEF7|KLOT_HUMAN Klotho OS=Homo sapiens OX=9606 GN=KL PE=1 SV=2//0
13	50911178	50911329	152	53	0.308355	0.206552	0.101803	247.473	CG	ENSBTAG00000019504	exon	ADRA1D	gnl|BL_ORD_ID|9755 sp|Q9TTM9|ADA1D_PIG Alpha-1D adrenergic receptor OS=Sus scrofa OX=9823 GN=ADRA1D PE=3 SV=1//0
3	120285295	120285346	52	13	0.247564	0.145361	0.102203	58.2965	CG	ENSBTAG00000014132	exon	SNED1	gnl|BL_ORD_ID|438215 sp|Q8TER0|SNED1_HUMAN Sushi, nidogen and EGF-like domain-containing protein 1 OS=Homo sapiens OX=9606 GN=SNED1 PE=2 SV=2//0
21	69179200	69179276	77	33	0.855014	0.752725	0.102289	151.741	CG	ENSBTAG00000054250	exon	--	gnl|BL_ORD_ID|193330 sp|Q0GNC1|INF2_MOUSE Inverted formin-2 OS=Mus musculus OX=10090 GN=Inf2 PE=1 SV=1//1.93931e-120
25	1343352	1343446	95	35	0.910678	0.808299	0.102379	171.96	CG	ENSBTAG00000002211	exon	MAPK8IP3	gnl|BL_ORD_ID|199627 sp|Q9UPT6|JIP3_HUMAN C-Jun-amino-terminal kinase-interacting protein 3 OS=Homo sapiens OX=9606 GN=MAPK8IP3 PE=1 SV=3//0
10	99915405	99915635	231	73	0.893774	0.79137	0.102404	375.652	CG	ENSBTAG00000019355	exon	KCNK10	gnl|BL_ORD_ID|202772 sp|P57789|KCNKA_HUMAN Potassium channel subfamily K member 10 OS=Homo sapiens OX=9606 GN=KCNK10 PE=1 SV=1//0
3	18184293	18184437	145	26	0.169928	0.0670152	0.102913	128.818	CG	ENSBTAG00000008700	exon	CRCT1	-//-
13	83257659	83257805	147	47	0.279427	0.176382	0.103045	226.605	CG	ENSBTAG00000017524	exon	CBLN4	gnl|BL_ORD_ID|53987 sp|Q9NTU7|CBLN4_HUMAN Cerebellin-4 OS=Homo sapiens OX=9606 GN=CBLN4 PE=1 SV=1//6.56293e-111
29	45330578	45330769	192	31	0.919137	0.815809	0.103328	147.756	CG	ENSBTAG00000004783	exon	CORO1B	gnl|BL_ORD_ID|74223 sp|Q5NVK4|COR1B_PONAB Coronin-1B OS=Pongo abelii OX=9601 GN=CORO1B PE=2 SV=2//0
X	16325332	16325497	166	61	0.332211	0.228688	0.103522	330.902	CG	ENSBTAG00000014088	exon	MBNL3	gnl|BL_ORD_ID|229811 sp|Q9NUK0|MBNL3_HUMAN Muscleblind-like protein 3 OS=Homo sapiens OX=9606 GN=MBNL3 PE=1 SV=2//6.30771e-162
12	83413310	83413530	221	45	0.211946	0.108195	0.103751	210.44	CG	ENSBTAG00000025220	exon	FAM155A	gnl|BL_ORD_ID|124713 sp|A4IFM1|F155A_BOVIN Transmembrane protein FAM155A OS=Bos taurus OX=9913 GN=FAM155A PE=2 SV=1//0
18	65744905	65745377	473	142	0.937146	0.833339	0.103807	872.555	CG	ENSBTAG00000051830	exon	ZBTB45	gnl|BL_ORD_ID|554647 sp|Q96K62|ZBT45_HUMAN Zinc finger and BTB domain-containing protein 45 OS=Homo sapiens OX=9606 GN=ZBTB45 PE=2 SV=1//2.96232e-70
19	55584413	55584534	122	37	0.514297	0.410409	0.103888	164.948	CG	ENSBTAG00000024910	exon	GALR2	gnl|BL_ORD_ID|142766 sp|O08726|GALR2_RAT Galanin receptor type 2 OS=Rattus norvegicus OX=10116 GN=Galr2 PE=2 SV=1//0
5	55709806	55709864	59	19	0.209884	0.105739	0.104145	78.0436	CG	ENSBTAG00000016904	exon	2009-03-01	gnl|BL_ORD_ID|228366 sp|Q86YJ5|MARH9_HUMAN E3 ubiquitin-protein ligase MARCH9 OS=Homo sapiens OX=9606 GN=MARCH9 PE=1 SV=2//6.56528e-146
1	83304558	83304758	201	49	0.362846	0.258487	0.104358	210.605	CG	ENSBTAG00000014459	exon	MAP6D1	gnl|BL_ORD_ID|226843 sp|Q0P591|MA6D1_BOVIN MAP6 domain-containing protein 1 OS=Bos taurus OX=9913 GN=MAP6D1 PE=2 SV=1//3.40261e-104
13	54054587	54054686	100	26	0.325942	0.221407	0.104535	117.757	CG	ENSBTAG00000027407	exon	TNFRSF6B	gnl|BL_ORD_ID|475899 sp|O95407|TNF6B_HUMAN Tumor necrosis factor receptor superfamily member 6B OS=Homo sapiens OX=9606 GN=TNFRSF6B PE=1 SV=1//2.95512e-108
27	24972764	24972863	100	15	0.861672	0.756679	0.104993	69.2872	CG	ENSBTAG00000015913	exon	MFHAS1	gnl|BL_ORD_ID|236755 sp|Q9Y4C4|MFHA1_HUMAN Malignant fibrous histiocytoma-amplified sequence 1 OS=Homo sapiens OX=9606 GN=MFHAS1 PE=1 SV=2//0
23	16552065	16552209	145	41	0.232568	0.127474	0.105094	205.532	CG	ENSBTAG00000017097	exon	PTCRA	gnl|BL_ORD_ID|324453 sp|Q0VCS0|PTCRA_BOVIN Pre T-cell antigen receptor alpha OS=Bos taurus OX=9913 GN=PTCRA PE=2 SV=1//3.2534e-120
X	34460146	34460202	57	11	0.464134	0.358674	0.10546	44.7659	CG	ENSBTAG00000013548	exon	GABRE	gnl|BL_ORD_ID|145478 sp|P78334|GBRE_HUMAN Gamma-aminobutyric acid receptor subunit epsilon OS=Homo sapiens OX=9606 GN=GABRE PE=2 SV=2//0
10	101828267	101828335	69	17	0.324145	0.218093	0.106052	75.8312	CG	ENSBTAG00000045849	exon	KCNK13	gnl|BL_ORD_ID|202776 sp|Q9HB14|KCNKD_HUMAN Potassium channel subfamily K member 13 OS=Homo sapiens OX=9606 GN=KCNK13 PE=2 SV=2//2.73434e-114
25	33734826	33734930	105	31	0.718295	0.611842	0.106454	140.977	CG	ENSBTAG00000051341	exon	FZD9	gnl|BL_ORD_ID|140733 sp|Q9R216|FZD9_MOUSE Frizzled-9 OS=Mus musculus OX=10090 GN=Fzd9 PE=2 SV=1//0
22	10738041	10738221	181	47	0.864103	0.757469	0.106634	239.906	CG	ENSBTAG00000039727	exon	DCLK3	gnl|BL_ORD_ID|92833 sp|Q8BWQ5|DCLK3_MOUSE Serine/threonine-protein kinase DCLK3 OS=Mus musculus OX=10090 GN=Dclk3 PE=2 SV=2//0
6	117375745	117376158	414	94	0.886001	0.779068	0.106933	466.407	CG	ENSBTAG00000007002	exon	IDUA	gnl|BL_ORD_ID|187238 sp|P35475|IDUA_HUMAN Alpha-L-iduronidase OS=Homo sapiens OX=9606 GN=IDUA PE=1 SV=2//1.00229e-30
19	58920384	58920477	94	23	0.291347	0.184343	0.107004	101.64	CG	ENSBTAG00000045824	exon	SOX9	gnl|BL_ORD_ID|439716 sp|Q9BG91|SOX9_CALJA Transcription factor SOX-9 OS=Callithrix jacchus OX=9483 GN=SOX9 PE=2 SV=1//7.86679e-69
X	57423444	57423508	65	15	0.437117	0.330094	0.107024	67.2813	CG	ENSBTAG00000006535	exon	IRS4	gnl|BL_ORD_ID|195418 sp|O14654|IRS4_HUMAN Insulin receptor substrate 4 OS=Homo sapiens OX=9606 GN=IRS4 PE=1 SV=1//0
3	20154844	20154923	80	25	0.171262	0.0640574	0.107205	138.849	CG	ENSBTAG00000003604	exon	ADAMTSL4	gnl|BL_ORD_ID|31979 sp|Q6UY14|ATL4_HUMAN ADAMTS-like protein 4 OS=Homo sapiens OX=9606 GN=ADAMTSL4 PE=1 SV=2//0
5	105270100	105270270	171	38	0.832117	0.724785	0.107332	174.902	CG	ENSBTAG00000016646	exon	KCNA1	gnl|BL_ORD_ID|202577 sp|Q09470|KCNA1_HUMAN Potassium voltage-gated channel subfamily A member 1 OS=Homo sapiens OX=9606 GN=KCNA1 PE=1 SV=2//0
16	47224195	47224280	86	21	0.282775	0.175348	0.107427	84.8113	CG	ENSBTAG00000040477	exon	CHD5	gnl|BL_ORD_ID|62118 sp|A2A8L1|CHD5_MOUSE Chromodomain-helicase-DNA-binding protein 5 OS=Mus musculus OX=10090 GN=Chd5 PE=1 SV=1//0
4	117486275	117486348	74	31	0.450719	0.343292	0.107428	139.505	CG	ENSBTAG00000024552	exon	SHH	gnl|BL_ORD_ID|434726 sp|Q62226|SHH_MOUSE Sonic hedgehog protein OS=Mus musculus OX=10090 GN=Shh PE=1 SV=2//0
18	64076374	64076472	99	37	0.275202	0.167729	0.107474	164.749	CG	ENSBTAG00000054518	exon	--	-//-
X	92003189	92003435	247	59	0.343965	0.236209	0.107757	259.223	CG	ENSBTAG00000015860	exon	FGD1	gnl|BL_ORD_ID|131745 sp|P98174|FGD1_HUMAN FYVE, RhoGEF and PH domain-containing protein 1 OS=Homo sapiens OX=9606 GN=FGD1 PE=1 SV=2//0
11	104616582	104616681	100	20	0.218756	0.110843	0.107913	91.0332	CG	ENSBTAG00000004511	exon	VAV2	gnl|BL_ORD_ID|503025 sp|Q60992|VAV2_MOUSE Guanine nucleotide exchange factor VAV2 OS=Mus musculus OX=10090 GN=Vav2 PE=1 SV=1//0
5	119970136	119970188	53	7	0.863197	0.75478	0.108417	27.9435	CG	ENSBTAG00000030180	exon	SHANK3	gnl|BL_ORD_ID|434554 sp|Q9BYB0|SHAN3_HUMAN SH3 and multiple ankyrin repeat domains protein 3 OS=Homo sapiens OX=9606 GN=SHANK3 PE=1 SV=3//0
X	36013557	36013623	67	25	0.467576	0.359137	0.108439	122.569	CG	ENSBTAG00000010726	exon	F8	gnl|BL_ORD_ID|125867 sp|O18806|FA8_CANLF Coagulation factor VIII OS=Canis lupus familiaris OX=9615 GN=F8 PE=2 SV=1//0
X	36013557	36013623	67	25	0.467576	0.359137	0.108439	122.569	CG	ENSBTAG00000016977	exon	FUNDC2	gnl|BL_ORD_ID|140175 sp|Q8MJN0|FUND2_BOVIN FUN14 domain-containing protein 2 OS=Bos taurus OX=9913 GN=FUNDC2 PE=2 SV=1//3.51402e-125
21	55495476	55495732	257	47	0.905931	0.797357	0.108574	231.998	CG	ENSBTAG00000017216	exon	FRMD5	gnl|BL_ORD_ID|138171 sp|Q6P5H6|FRMD5_MOUSE FERM domain-containing protein 5 OS=Mus musculus OX=10090 GN=Frmd5 PE=1 SV=1//0
5	26013440	26013498	59	15	0.245257	0.136564	0.108693	67.0516	CG	ENSBTAG00000009238	exon	HOXC6	gnl|BL_ORD_ID|185180 sp|P10629|HXC6_MOUSE Homeobox protein Hox-C6 OS=Mus musculus OX=10090 GN=Hoxc6 PE=2 SV=2//2.31899e-128
6	115585518	115585602	85	23	0.339459	0.230646	0.108813	97.8	CG	ENSBTAG00000003776	exon	MSANTD1	gnl|BL_ORD_ID|248878 sp|Q8BIL2|MSD1_MOUSE Myb/SANT-like DNA-binding domain-containing protein 1 OS=Mus musculus OX=10090 GN=Msantd1 PE=2 SV=1//9.50614e-124
26	9258629	9258706	78	21	0.168486	0.0596216	0.108864	109.705	CG	ENSBTAG00000003196	exon	PAPSS2	gnl|BL_ORD_ID|293212 sp|O95340|PAPS2_HUMAN Bifunctional 3&apos;-phosphoadenosine 5&apos;-phosphosulfate synthase 2 OS=Homo sapiens OX=9606 GN=PAPSS2 PE=1 SV=2//0
18	54894450	54894556	107	21	0.925096	0.815896	0.1092	113.264	CG	ENSBTAG00000014597	exon	ZSWIM9	gnl|BL_ORD_ID|556842 sp|Q86XI8|ZSWM9_HUMAN Uncharacterized protein ZSWIM9 OS=Homo sapiens OX=9606 GN=ZSWIM9 PE=1 SV=2//3.19835e-17
22	17564881	17565047	167	39	0.914801	0.805026	0.109775	220.223	CG	ENSBTAG00000004685	exon	SRGAP3	gnl|BL_ORD_ID|443159 sp|O43295|SRGP3_HUMAN SLIT-ROBO Rho GTPase-activating protein 3 OS=Homo sapiens OX=9606 GN=SRGAP3 PE=1 SV=3//0
25	40961342	40961413	72	15	0.795733	0.685851	0.109882	63.6284	CG	ENSBTAG00000013708	exon	SNX8	gnl|BL_ORD_ID|438648 sp|Q2KHV6|SNX8_BOVIN Sorting nexin-8 OS=Bos taurus OX=9913 GN=SNX8 PE=2 SV=1//0
20	70041473	70041607	135	47	0.281236	0.171249	0.109987	248.759	CG	ENSBTAG00000047499	exon	IRX2	gnl|BL_ORD_ID|195451 sp|Q9BZI1|IRX2_HUMAN Iroquois-class homeodomain protein IRX-2 OS=Homo sapiens OX=9606 GN=IRX2 PE=1 SV=2//0
X	35551640	35551798	159	41	0.330021	0.219857	0.110164	223.344	CG	ENSBTAG00000011648	exon	TMLHE	gnl|BL_ORD_ID|475505 sp|Q0VC74|TMLH_BOVIN Trimethyllysine dioxygenase, mitochondrial OS=Bos taurus OX=9913 GN=TMLHE PE=2 SV=1//0
5	119654111	119654245	135	44	0.205806	0.0950724	0.110734	222.843	CG	ENSBTAG00000014966	exon	PLXNB2	gnl|BL_ORD_ID|308278 sp|O15031|PLXB2_HUMAN Plexin-B2 OS=Homo sapiens OX=9606 GN=PLXNB2 PE=1 SV=3//2.58129e-20
25	2182664	2182814	151	19	0.202229	0.0909273	0.111302	86.7184	CG	ENSBTAG00000020582	exon	PRSS22	gnl|BL_ORD_ID|47000 sp|Q9GZN4|BSSP4_HUMAN Brain-specific serine protease 4 OS=Homo sapiens OX=9606 GN=PRSS22 PE=1 SV=1//1.92024e-159
X	13864647	13864726	80	15	0.481169	0.369629	0.11154	67.9429	CG	ENSBTAG00000015354	exon	ZDHHC9	gnl|BL_ORD_ID|554930 sp|Q58DA8|ZDHC9_BOVIN Palmitoyltransferase ZDHHC9 OS=Bos taurus OX=9913 GN=ZDHHC9 PE=2 SV=1//0
11	105933940	105934155	216	67	0.259924	0.148256	0.111668	355.147	CG	ENSBTAG00000039708	exon	AJM1	gnl|BL_ORD_ID|13017 sp|C9J069|AJM1_HUMAN Apical junction component 1 homolog OS=Homo sapiens OX=9606 GN=AJM1 PE=3 SV=1//0
16	65501081	65501151	71	9	0.934601	0.822615	0.111986	40.7956	CG	ENSBTAG00000038079	exon	C16H1orf21	gnl|BL_ORD_ID|48876 sp|Q9H246|CA021_HUMAN Uncharacterized protein C1orf21 OS=Homo sapiens OX=9606 GN=C1orf21 PE=1 SV=1//3.38082e-79
11	55212506	55212602	97	23	0.232964	0.120719	0.112245	109.652	CG	ENSBTAG00000054157	exon	LRRTM1	gnl|BL_ORD_ID|223502 sp|A1A4H9|LRRT1_BOVIN Leucine-rich repeat transmembrane neuronal protein 1 OS=Bos taurus OX=9913 GN=LRRTM1 PE=2 SV=1//0
X	52605692	52605900	209	67	0.375491	0.262874	0.112616	378.308	CG	ENSBTAG00000019820	exon	RAB9B	gnl|BL_ORD_ID|337759 sp|Q9NP90|RAB9B_HUMAN Ras-related protein Rab-9B OS=Homo sapiens OX=9606 GN=RAB9B PE=1 SV=1//3.66146e-138
19	27834186	27834251	66	11	0.865944	0.752455	0.113489	48.7154	CG	ENSBTAG00000049613	exon	--	gnl|BL_ORD_ID|45766 sp|Q3SX20|BORC6_BOVIN BLOC-1-related complex subunit 6 OS=Bos taurus OX=9913 GN=BORCS6 PE=2 SV=2//9.26504e-69
NKLS02002208.1	7370853	7371015	163	43	0.477265	0.363706	0.113559	186.051	CG	ENSBTAG00000021413	exon	ZIC3	gnl|BL_ORD_ID|555298 sp|O60481|ZIC3_HUMAN Zinc finger protein ZIC 3 OS=Homo sapiens OX=9606 GN=ZIC3 PE=1 SV=1//0
X	37497020	37497221	202	55	0.327786	0.214219	0.113567	311.221	CG	ENSBTAG00000012125	exon	GDI1	gnl|BL_ORD_ID|148148 sp|P21856|GDIA_BOVIN Rab GDP dissociation inhibitor alpha OS=Bos taurus OX=9913 GN=GDI1 PE=1 SV=1//0
24	4052533	4052599	67	19	0.466117	0.352458	0.113659	84.317	CG	ENSBTAG00000000106	exon	DIPK1C	gnl|BL_ORD_ID|125788 sp|Q0P6D2|FA69C_HUMAN Protein FAM69C OS=Homo sapiens OX=9606 GN=FAM69C PE=2 SV=3//2.59935e-174
28	44392218	44392349	132	38	0.274688	0.16038	0.114308	180.947	CG	ENSBTAG00000020319	exon	ALOX5	gnl|BL_ORD_ID|220346 sp|P09917|LOX5_HUMAN Arachidonate 5-lipoxygenase OS=Homo sapiens OX=9606 GN=ALOX5 PE=1 SV=2//0
25	655086	655185	100	15	0.854341	0.740033	0.114309	57.9968	CG	ENSBTAG00000033580	exon	--	gnl|BL_ORD_ID|249421 sp|Q8C160|MSLNL_MOUSE Mesothelin-like protein OS=Mus musculus OX=10090 GN=Mslnl PE=2 SV=1//0
12	86742862	86743023	162	34	0.280277	0.165838	0.114439	160.644	CG	ENSBTAG00000019961	exon	ATP4B	gnl|BL_ORD_ID|32275 sp|P18434|ATP4B_PIG Potassium-transporting ATPase subunit beta OS=Sus scrofa OX=9823 GN=ATP4B PE=1 SV=1//0
19	43045875	43046019	145	17	0.93072	0.816276	0.114444	75.8871	CG	ENSBTAG00000007390	exon	VAT1	gnl|BL_ORD_ID|502182 sp|Q99536|VAT1_HUMAN Synaptic vesicle membrane protein VAT-1 homolog OS=Homo sapiens OX=9606 GN=VAT1 PE=1 SV=2//0
23	27521250	27521648	399	69	0.249567	0.135057	0.11451	420.976	CG	ENSBTAG00000025441	exon	HSPA1A	gnl|BL_ORD_ID|180500 sp|Q27975|HS71A_BOVIN Heat shock 70 kDa protein 1A OS=Bos taurus OX=9913 GN=HSPA1A PE=1 SV=2//0
23	27280557	27280782	226	57	0.298571	0.183866	0.114706	296.618	CG	ENSBTAG00000001444	exon	TNXB	gnl|BL_ORD_ID|467863 sp|P22105|TENX_HUMAN Tenascin-X OS=Homo sapiens OX=9606 GN=TNXB PE=1 SV=4//1.51515e-07
13	26760186	26760457	272	76	0.302511	0.187661	0.11485	404.763	CG	ENSBTAG00000003640	exon	GJD4	gnl|BL_ORD_ID|83113 sp|Q9N0B3|CXD4_MACFA Gap junction delta-4 protein OS=Macaca fascicularis OX=9541 GN=GJD4 PE=2 SV=2//1.38841e-107
25	33800778	33800916	139	34	0.914613	0.799691	0.114922	178.172	CG	ENSBTAG00000002253	exon	FKBP6	gnl|BL_ORD_ID|132994 sp|A6QQ71|FKBP6_BOVIN Inactive peptidyl-prolyl cis-trans isomerase FKBP6 OS=Bos taurus OX=9913 GN=FKBP6 PE=2 SV=1//0
9	82923516	82923719	204	35	0.9431	0.828009	0.115091	211.238	CG	ENSBTAG00000015181	exon	EPM2A	gnl|BL_ORD_ID|120464 sp|O95278|EPM2A_HUMAN Laforin OS=Homo sapiens OX=9606 GN=EPM2A PE=1 SV=2//0
4	112786465	112786689	225	60	0.941931	0.826672	0.115259	389.609	CG	ENSBTAG00000038241	exon	REPIN1	gnl|BL_ORD_ID|345759 sp|Q0VCC5|REPI1_BOVIN Replication initiator 1 OS=Bos taurus OX=9913 GN=REPIN1 PE=2 SV=1//0
13	77967963	77968056	94	19	0.945906	0.830543	0.115363	102.223	CG	ENSBTAG00000008969	exon	SLC9A8	gnl|BL_ORD_ID|436229 sp|Q9Y2E8|SL9A8_HUMAN Sodium/hydrogen exchanger 8 OS=Homo sapiens OX=9606 GN=SLC9A8 PE=1 SV=4//0
19	53333844	53333960	117	24	0.203132	0.0877278	0.115404	112.888	CG	ENSBTAG00000006280	exon	RBFOX3	gnl|BL_ORD_ID|347935 sp|Q0VD23|RFOX3_BOVIN RNA binding protein fox-1 homolog 3 OS=Bos taurus OX=9913 GN=RBFOX3 PE=2 SV=1//2.12375e-168
16	51083868	51084150	283	61	0.456834	0.341243	0.11559	266.406	CG	ENSBTAG00000046073	exon	TMEM240	gnl|BL_ORD_ID|475007 sp|B2RWJ3|TM240_MOUSE Transmembrane protein 240 OS=Mus musculus OX=10090 GN=Tmem240 PE=1 SV=1//1.11257e-21
13	26759560	26759683	124	27	0.837861	0.722114	0.115747	135.774	CG	ENSBTAG00000003640	exon	GJD4	gnl|BL_ORD_ID|83113 sp|Q9N0B3|CXD4_MACFA Gap junction delta-4 protein OS=Macaca fascicularis OX=9541 GN=GJD4 PE=2 SV=2//1.38841e-107
25	38972312	38972386	75	11	0.253886	0.137959	0.115927	50.9555	CG	ENSBTAG00000007772	exon	SLC29A4	gnl|BL_ORD_ID|425538 sp|Q7RTT9|S29A4_HUMAN Equilibrative nucleoside transporter 4 OS=Homo sapiens OX=9606 GN=SLC29A4 PE=1 SV=1//0
29	43787468	43787784	317	62	0.936344	0.820312	0.116032	357.3	CG	ENSBTAG00000004114	exon	MAP3K11	gnl|BL_ORD_ID|226633 sp|Q80XI6|M3K11_MOUSE Mitogen-activated protein kinase kinase kinase 11 OS=Mus musculus OX=10090 GN=Map3k11 PE=1 SV=1//0
15	66182259	66182456	198	68	0.179475	0.0634366	0.116039	473.851	CG	ENSBTAG00000037389	exon	TRIM44	gnl|BL_ORD_ID|479629 sp|A6QQX5|TRI44_BOVIN Tripartite motif-containing protein 44 OS=Bos taurus OX=9913 GN=TRIM44 PE=2 SV=1//1.33344e-41
4	68898687	68898849	163	52	0.737952	0.621806	0.116146	257.989	CG	ENSBTAG00000012211	exon	HOXA5	gnl|BL_ORD_ID|185030 sp|A2D5Y4|HXA5_LEMCA Homeobox protein Hox-A5 OS=Lemur catta OX=9447 GN=HOXA5 PE=3 SV=1//2.85871e-138
21	5670663	5670764	102	27	0.310822	0.194588	0.116235	124.188	CG	ENSBTAG00000009125	exon	ALDH1A3	gnl|BL_ORD_ID|13361 sp|P47895|AL1A3_HUMAN Aldehyde dehydrogenase family 1 member A3 OS=Homo sapiens OX=9606 GN=ALDH1A3 PE=1 SV=2//0
2	104467886	104468060	175	33	0.941279	0.82492	0.116359	204.257	CG	ENSBTAG00000003843	exon	SMARCAL1	gnl|BL_ORD_ID|437319 sp|Q9TTA5|SMAL1_BOVIN SWI/SNF-related matrix-associated actin-dependent regulator of chromatin subfamily A-like protein 1 OS=Bos taurus OX=9913 GN=SMARCAL1 PE=2 SV=2//0
X	113284231	113284313	83	16	0.388097	0.271226	0.116871	73.9665	CG	ENSBTAG00000015532	exon	NR0B1	gnl|BL_ORD_ID|273707 sp|P79386|NR0B1_PIG Nuclear receptor subfamily 0 group B member 1 OS=Sus scrofa OX=9823 GN=NR0B1 PE=2 SV=2//0
13	41854021	41854107	87	21	0.490705	0.373812	0.116893	91.7453	CG	ENSBTAG00000048591	exon	THBD	gnl|BL_ORD_ID|479223 sp|Q5W7P8|TRBM_CANLF Thrombomodulin OS=Canis lupus familiaris OX=9615 GN=THBD PE=2 SV=1//0
18	38361229	38361644	416	69	0.805016	0.688093	0.116923	305.497	CG	ENSBTAG00000014636	exon	ZFHX3	gnl|BL_ORD_ID|555044 sp|Q15911|ZFHX3_HUMAN Zinc finger homeobox protein 3 OS=Homo sapiens OX=9606 GN=ZFHX3 PE=1 SV=2//2.51493e-146
X	59872297	59872376	80	13	0.426986	0.310056	0.116929	58.4385	CG	ENSBTAG00000004586	exon	--	gnl|BL_ORD_ID|14026 sp|Q5I0K7|ALG13_RAT UDP-N-acetylglucosamine transferase subunit ALG13 homolog OS=Rattus norvegicus OX=10116 GN=Alg13 PE=1 SV=1//7.07339e-101
X	36914411	36914499	89	21	0.392067	0.275041	0.117026	99.1864	CG	ENSBTAG00000009959	exon	SLC6A8	gnl|BL_ORD_ID|427736 sp|O18875|SC6A8_BOVIN Sodium- and chloride-dependent creatine transporter 1 OS=Bos taurus OX=9913 GN=SLC6A8 PE=2 SV=1//0
5	90530080	90530223	144	44	0.184245	0.0668169	0.117428	219.97	CG	ENSBTAG00000010818	exon	AEBP2	gnl|BL_ORD_ID|11273 sp|A4FV57|AEBP2_BOVIN Zinc finger protein AEBP2 OS=Bos taurus OX=9913 GN=AEBP2 PE=2 SV=2//0
X	36955302	36955415	114	21	0.334649	0.217194	0.117454	95.804	CG	ENSBTAG00000020547	exon	BCAP31	gnl|BL_ORD_ID|41122 sp|Q5R8H3|BAP31_PONAB B-cell receptor-associated protein 31 OS=Pongo abelii OX=9601 GN=BCAP31 PE=2 SV=3//3.3869e-131
X	57420875	57421000	126	30	0.470146	0.35236	0.117786	149.872	CG	ENSBTAG00000006535	exon	IRS4	gnl|BL_ORD_ID|195418 sp|O14654|IRS4_HUMAN Insulin receptor substrate 4 OS=Homo sapiens OX=9606 GN=IRS4 PE=1 SV=1//0
14	863042	863145	104	18	0.259863	0.142062	0.1178	85.8394	CG	ENSBTAG00000011922	exon	PLEC	gnl|BL_ORD_ID|306571 sp|P30427|PLEC_RAT Plectin OS=Rattus norvegicus OX=10116 GN=Plec PE=1 SV=2//1.45331e-16
10	20840496	20840678	183	46	0.281003	0.163188	0.117815	240.657	CG	ENSBTAG00000018419	exon	ADCY4	gnl|BL_ORD_ID|9952 sp|Q8NFM4|ADCY4_HUMAN Adenylate cyclase type 4 OS=Homo sapiens OX=9606 GN=ADCY4 PE=1 SV=1//0
24	53647990	53648061	72	41	0.238104	0.120116	0.117988	214.282	CG	ENSBTAG00000037457	exon	MBD2	gnl|BL_ORD_ID|229673 sp|Q9UBB5|MBD2_HUMAN Methyl-CpG-binding domain protein 2 OS=Homo sapiens OX=9606 GN=MBD2 PE=1 SV=1//8.87083e-174
7	52435409	52435580	172	49	0.794601	0.676506	0.118095	244.947	CG	ENSBTAG00000040473	exon	PCDHGA3	gnl|BL_ORD_ID|294652 sp|Q5DRB7|PCDG3_PANTR Protocadherin gamma-A3 OS=Pan troglodytes OX=9598 GN=PCDHGA3 PE=3 SV=1//3.2855e-16
18	54454561	54454652	92	19	0.36381	0.245457	0.118354	84.284	CG	ENSBTAG00000030769	exon	KPTN	gnl|BL_ORD_ID|208154 sp|Q9Y664|KPTN_HUMAN KICSTOR complex protein kaptin OS=Homo sapiens OX=9606 GN=KPTN PE=1 SV=2//0
12	86721154	86721227	74	33	0.204809	0.0862378	0.118571	170.876	CG	ENSBTAG00000019645	exon	TFDP1	gnl|BL_ORD_ID|468478 sp|Q17QZ4|TFDP1_BOVIN Transcription factor Dp-1 OS=Bos taurus OX=9913 GN=TFDP1 PE=2 SV=1//0
29	40471498	40471591	94	21	0.855388	0.736774	0.118614	95.7471	CG	ENSBTAG00000011186	exon	BEST1	gnl|BL_ORD_ID|42179 sp|O76090|BEST1_HUMAN Bestrophin-1 OS=Homo sapiens OX=9606 GN=BEST1 PE=1 SV=1//0
X	59171950	59172041	92	14	0.336034	0.217356	0.118678	64.3215	CG	ENSBTAG00000004432	exon	CHRDL1	gnl|BL_ORD_ID|78039 sp|Q9BU40|CRDL1_HUMAN Chordin-like protein 1 OS=Homo sapiens OX=9606 GN=CHRDL1 PE=1 SV=1//0
18	48289440	48289491	52	9	0.239349	0.120554	0.118795	40.6522	CG	ENSBTAG00000006999	exon	RYR1	gnl|BL_ORD_ID|424971 sp|Q92736|RYR2_HUMAN Ryanodine receptor 2 OS=Homo sapiens OX=9606 GN=RYR2 PE=1 SV=3//0
17	72163578	72163868	291	96	0.316056	0.197197	0.118859	541.059	CG	ENSBTAG00000047538	exon	--	gnl|BL_ORD_ID|350500 sp|Q9UFD9|RIM3A_HUMAN RIMS-binding protein 3A OS=Homo sapiens OX=9606 GN=RIMBP3 PE=1 SV=4//0
X	118325148	118325396	249	76	0.314147	0.195181	0.118966	480.912	CG	ENSBTAG00000050504	exon	ARX	gnl|BL_ORD_ID|28504 sp|Q96QS3|ARX_HUMAN Homeobox protein ARX OS=Homo sapiens OX=9606 GN=ARX PE=1 SV=1//7.30084e-39
10	101827628	101827965	338	95	0.253422	0.134273	0.119149	591.359	CG	ENSBTAG00000045849	exon	KCNK13	gnl|BL_ORD_ID|202776 sp|Q9HB14|KCNKD_HUMAN Potassium channel subfamily K member 13 OS=Homo sapiens OX=9606 GN=KCNK13 PE=2 SV=2//2.73434e-114
14	1014259	1014492	234	65	0.254734	0.135417	0.119316	352.797	CG	ENSBTAG00000048486	exon	IQANK1	gnl|BL_ORD_ID|544247 sp|A8MXQ7|YH010_HUMAN Putative IQ motif and ankyrin repeat domain-containing protein LOC642574 OS=Homo sapiens OX=9606 PE=5 SV=2//2.10898e-167
29	49312481	49312704	224	60	0.194041	0.0745683	0.119472	367.558	CG	ENSBTAG00000026769	exon	ASCL2	gnl|BL_ORD_ID|28699 sp|Q2EGB9|ASCL2_BOVIN Achaete-scute homolog 2 OS=Bos taurus OX=9913 GN=ASCL2 PE=2 SV=1//5.07544e-62
18	61941708	61941769	62	12	0.190284	0.0706629	0.119621	63.4976	CG	ENSBTAG00000012333	exon	ZNF524	gnl|BL_ORD_ID|555921 sp|Q96C55|ZN524_HUMAN Zinc finger protein 524 OS=Homo sapiens OX=9606 GN=ZNF524 PE=1 SV=1//4.62314e-81
1	120919314	120919476	163	47	0.337794	0.2175	0.120293	236.28	CG	ENSBTAG00000053400	exon	--	gnl|BL_ORD_ID|555302 sp|Q8N9L1|ZIC4_HUMAN Zinc finger protein ZIC 4 OS=Homo sapiens OX=9606 GN=ZIC4 PE=2 SV=3//1.87566e-50
X	2680424	2680605	182	57	0.325474	0.205179	0.120295	285.912	CG	ENSBTAG00000006439	exon	DOCK11	gnl|BL_ORD_ID|104491 sp|Q5JSL3|DOC11_HUMAN Dedicator of cytokinesis protein 11 OS=Homo sapiens OX=9606 GN=DOCK11 PE=1 SV=2//0
21	30225838	30225985	148	40	0.757862	0.637321	0.120541	194.42	CG	ENSBTAG00000006868	exon	OTUD7A	gnl|BL_ORD_ID|288640 sp|Q8TE49|OTU7A_HUMAN OTU domain-containing protein 7A OS=Homo sapiens OX=9606 GN=OTUD7A PE=1 SV=1//0
16	3334887	3334981	95	30	0.192899	0.0722578	0.120641	165.049	CG	ENSBTAG00000004952	exon	MFSD4A	gnl|BL_ORD_ID|236695 sp|Q5RCN7|MFD4A_PONAB Major facilitator superfamily domain-containing protein 4A OS=Pongo abelii OX=9601 GN=MFSD4A PE=2 SV=1//0
11	78204674	78204972	299	105	0.825037	0.704243	0.120794	617.805	CG	ENSBTAG00000038224	exon	GDF7	gnl|BL_ORD_ID|148096 sp|Q9BDW8|GDF7_CHLAE Growth/differentiation factor 7 OS=Chlorocebus aethiops OX=9534 GN=GDF7 PE=2 SV=1//9.5225e-134
19	53839948	53840449	502	116	0.324465	0.203592	0.120873	611.364	CG	ENSBTAG00000008441	exon	SOCS3	gnl|BL_ORD_ID|438740 sp|Q9BEG9|SOCS3_BOVIN Suppressor of cytokine signaling 3 OS=Bos taurus OX=9913 GN=SOCS3 PE=2 SV=1//3.37417e-143
5	26804784	26805082	299	65	0.222016	0.100412	0.121604	350.913	CG	ENSBTAG00000018993	exon	ITGB7	gnl|BL_ORD_ID|198753 sp|P26010|ITB7_HUMAN Integrin beta-7 OS=Homo sapiens OX=9606 GN=ITGB7 PE=1 SV=1//0
7	50668884	50668993	110	20	0.361087	0.239275	0.121812	96.6683	CG	ENSBTAG00000030520	exon	PROB1	gnl|BL_ORD_ID|316265 sp|E7EW31|PROB1_HUMAN Proline-rich basic protein 1 OS=Homo sapiens OX=9606 GN=PROB1 PE=2 SV=2//0
13	46767400	46767482	83	16	0.89188	0.770059	0.12182	73.5456	CG	ENSBTAG00000006531	exon	DIP2C	gnl|BL_ORD_ID|99585 sp|Q9Y2E4|DIP2C_HUMAN Disco-interacting protein 2 homolog C OS=Homo sapiens OX=9606 GN=DIP2C PE=1 SV=2//0
18	49863847	49863958	112	29	0.339077	0.217066	0.12201	128.624	CG	ENSBTAG00000004751	exon	SPTBN4	gnl|BL_ORD_ID|442584 sp|Q9H254|SPTN4_HUMAN Spectrin beta chain, non-erythrocytic 4 OS=Homo sapiens OX=9606 GN=SPTBN4 PE=1 SV=2//0
17	65223366	65223518	153	33	0.866433	0.744205	0.122228	155.649	CG	ENSBTAG00000044022	exon	KIAA1671	gnl|BL_ORD_ID|200004 sp|Q9BY89|K1671_HUMAN Uncharacterized protein KIAA1671 OS=Homo sapiens OX=9606 GN=KIAA1671 PE=1 SV=2//0
27	16000383	16000478	96	16	0.748744	0.626515	0.122229	73.6712	CG	ENSBTAG00000016486	exon	SORBS2	gnl|BL_ORD_ID|442987 sp|O35413|SRBS2_RAT Sorbin and SH3 domain-containing protein 2 OS=Rattus norvegicus OX=10116 GN=Sorbs2 PE=1 SV=2//1.59616e-23
21	34687029	34687180	152	34	0.372211	0.249978	0.122233	157.475	CG	ENSBTAG00000009086	exon	LOXL1	gnl|BL_ORD_ID|220365 sp|Q95L39|LOXL1_BOVIN Lysyl oxidase homolog 1 OS=Bos taurus OX=9913 GN=LOXL1 PE=1 SV=1//0
11	44501541	44501812	272	75	0.379782	0.257472	0.12231	362.129	CG	ENSBTAG00000038011	exon	SH3RF3	gnl|BL_ORD_ID|434534 sp|Q8TEJ3|SH3R3_HUMAN SH3 domain-containing RING finger protein 3 OS=Homo sapiens OX=9606 GN=SH3RF3 PE=1 SV=2//0
12	84653612	84653956	345	93	0.307718	0.18523	0.122489	476.693	CG	ENSBTAG00000012019	exon	IRS2	gnl|BL_ORD_ID|195405 sp|Q9Y4H2|IRS2_HUMAN Insulin receptor substrate 2 OS=Homo sapiens OX=9606 GN=IRS2 PE=1 SV=2//3.05637e-55
10	35899936	35900071	136	39	0.402455	0.279948	0.122507	198.656	CG	ENSBTAG00000046052	exon	ANKRD63	gnl|BL_ORD_ID|17434 sp|C9JTQ0|ANR63_HUMAN Ankyrin repeat domain-containing protein 63 OS=Homo sapiens OX=9606 GN=ANKRD63 PE=3 SV=1//5.42655e-51
8	25198762	25198897	136	37	0.803792	0.68126	0.122532	185.371	CG	ENSBTAG00000001322	exon	SAXO1	gnl|BL_ORD_ID|427226 sp|Q8IYX7|SAXO1_HUMAN Stabilizer of axonemal microtubules 1 OS=Homo sapiens OX=9606 GN=SAXO1 PE=1 SV=2//0
18	57875037	57875152	116	15	0.175525	0.0524743	0.123051	73.7134	CG	ENSBTAG00000010046	exon	--	gnl|BL_ORD_ID|555765 sp|Q0VCB0|ZN350_BOVIN Zinc finger protein 350 OS=Bos taurus OX=9913 GN=ZNF350 PE=2 SV=1//0
5	119564126	119564235	110	15	0.860355	0.737296	0.123058	74.2866	CG	ENSBTAG00000001931	exon	TRABD	gnl|BL_ORD_ID|478985 sp|Q58DF3|TRABD_BOVIN TraB domain-containing protein OS=Bos taurus OX=9913 GN=TRABD PE=2 SV=1//0
X	58110065	58110238	174	73	0.365449	0.242012	0.123437	424.292	CG	ENSBTAG00000018986	exon	ACSL4	gnl|BL_ORD_ID|8783 sp|O60488|ACSL4_HUMAN Long-chain-fatty-acid--CoA ligase 4 OS=Homo sapiens OX=9606 GN=ACSL4 PE=1 SV=2//0
16	51175570	51175626	57	17	0.440124	0.316686	0.123437	75.605	CG	ENSBTAG00000012247	exon	MXRA8	gnl|BL_ORD_ID|259034 sp|Q148M6|MXRA8_BOVIN Matrix remodeling-associated protein 8 OS=Bos taurus OX=9913 GN=MXRA8 PE=2 SV=1//0
3	117496063	117496238	176	41	0.285	0.161336	0.123664	207.726	CG	ENSBTAG00000030208	exon	ERFE	gnl|BL_ORD_ID|121346 sp|Q6PGN1|ERFE_MOUSE Erythroferrone OS=Mus musculus OX=10090 GN=Erfe PE=1 SV=1//1.79202e-08
9	36555815	36556158	344	90	0.427044	0.302851	0.124194	424.712	CG	ENSBTAG00000002082	exon	MARCKS	gnl|BL_ORD_ID|228277 sp|P26645|MARCS_MOUSE Myristoylated alanine-rich C-kinase substrate OS=Mus musculus OX=10090 GN=Marcks PE=1 SV=2//9.45897e-29
4	113822622	113822673	52	15	0.245867	0.121214	0.124652	50.2958	CG	ENSBTAG00000014372	exon	SMARCD3	gnl|BL_ORD_ID|437955 sp|Q6P9Z1|SMRD3_MOUSE SWI/SNF-related matrix-associated actin-dependent regulator of chromatin subfamily D member 3 OS=Mus musculus OX=10090 GN=Smarcd3 PE=1 SV=2//0
19	43861796	43861993	198	37	0.21523	0.0905167	0.124714	225.309	CG	ENSBTAG00000016249	exon	NAGS	gnl|BL_ORD_ID|262623 sp|Q8N159|NAGS_HUMAN N-acetylglutamate synthase, mitochondrial OS=Homo sapiens OX=9606 GN=NAGS PE=1 SV=1//0
27	38619353	38619501	149	25	0.408671	0.283463	0.125209	115.056	CG	ENSBTAG00000033137	exon	PSD3	gnl|BL_ORD_ID|322429 sp|Q9NYI0|PSD3_HUMAN PH and SEC7 domain-containing protein 3 OS=Homo sapiens OX=9606 GN=PSD3 PE=1 SV=2//0
23	27280977	27281493	517	161	0.543691	0.418453	0.125238	777.387	CG	ENSBTAG00000001444	exon	TNXB	gnl|BL_ORD_ID|467863 sp|P22105|TENX_HUMAN Tenascin-X OS=Homo sapiens OX=9606 GN=TNXB PE=1 SV=4//1.51515e-07
5	4839296	4839585	290	44	0.873663	0.748206	0.125457	232.78	CG	ENSBTAG00000004569	exon	GLIPR1L1	gnl|BL_ORD_ID|159783 sp|Q32LB5|GPRL1_BOVIN GLIPR1-like protein 1 OS=Bos taurus OX=9913 GN=GLIPR1L1 PE=1 SV=1//6.80027e-180
22	54402080	54402139	60	13	0.475974	0.349969	0.126005	55.3797	CG	ENSBTAG00000001305	exon	ATP2B2	gnl|BL_ORD_ID|30889 sp|Q9R0K7|AT2B2_MOUSE Plasma membrane calcium-transporting ATPase 2 OS=Mus musculus OX=10090 GN=Atp2b2 PE=1 SV=2//0
23	7898688	7898970	283	60	0.235513	0.109366	0.126148	314.055	CG	ENSBTAG00000015538	exon	LEMD2	gnl|BL_ORD_ID|212551 sp|Q8NC56|LEMD2_HUMAN LEM domain-containing protein 2 OS=Homo sapiens OX=9606 GN=LEMD2 PE=1 SV=1//0
8	25186272	25186405	134	19	0.255379	0.129024	0.126355	91.3668	CG	ENSBTAG00000033543	exon	RRAGA	gnl|BL_ORD_ID|398785 sp|Q63486|RRAGA_RAT Ras-related GTP-binding protein A OS=Rattus norvegicus OX=10116 GN=Rraga PE=1 SV=1//0
9	36555611	36555743	133	47	0.89237	0.765961	0.126408	253.709	CG	ENSBTAG00000002082	exon	MARCKS	gnl|BL_ORD_ID|228277 sp|P26645|MARCS_MOUSE Myristoylated alanine-rich C-kinase substrate OS=Mus musculus OX=10090 GN=Marcks PE=1 SV=2//9.45897e-29
5	26093370	26093508	139	45	0.366797	0.240358	0.126439	215.512	CG	ENSBTAG00000000923	exon	HOXC13	gnl|BL_ORD_ID|185160 sp|P31276|HXC13_HUMAN Homeobox protein Hox-C13 OS=Homo sapiens OX=9606 GN=HOXC13 PE=1 SV=3//4.02905e-167
13	57531611	57531694	84	9	0.541832	0.415325	0.126507	35.1097	CG	ENSBTAG00000047223	exon	GNAS	gnl|BL_ORD_ID|156963 sp|P04896|GNAS2_BOVIN Guanine nucleotide-binding protein G(s) subunit alpha isoforms short OS=Bos taurus OX=9913 GN=GNAS PE=1 SV=1//0
X	97202301	97202658	358	82	0.439298	0.312691	0.126607	429.098	CG	ENSBTAG00000031523	exon	--	gnl|BL_ORD_ID|556962 sp|P98169|ZXDB_HUMAN Zinc finger X-linked protein ZXDB OS=Homo sapiens OX=9606 GN=ZXDB PE=2 SV=2//0
29	40757349	40757406	58	15	0.430224	0.303586	0.126638	67.9933	CG	ENSBTAG00000006910	exon	ASRGL1	gnl|BL_ORD_ID|28780 sp|Q32LE5|ASGL1_BOVIN Isoaspartyl peptidase/L-asparaginase OS=Bos taurus OX=9913 GN=ASRGL1 PE=2 SV=1//0
16	79513428	79513569	142	51	0.338548	0.211851	0.126697	257.882	CG	ENSBTAG00000047972	exon	INAVA	gnl|BL_ORD_ID|193285 sp|Q3KP66|INAVA_HUMAN Innate immunity activator protein OS=Homo sapiens OX=9606 GN=INAVA PE=1 SV=2//0
4	113755079	113755151	73	27	0.4629	0.335339	0.12756	124.973	CG	ENSBTAG00000016752	exon	ASB10	gnl|BL_ORD_ID|28610 sp|Q8WXI3|ASB10_HUMAN Ankyrin repeat and SOCS box protein 10 OS=Homo sapiens OX=9606 GN=ASB10 PE=1 SV=2//5.91977e-152
16	47276722	47276913	192	37	0.90666	0.779026	0.127634	197.266	CG	ENSBTAG00000008125	exon	KCNAB2	gnl|BL_ORD_ID|202418 sp|Q27955|KCAB2_BOVIN Voltage-gated potassium channel subunit beta-2 OS=Bos taurus OX=9913 GN=KCNAB2 PE=1 SV=1//0
18	53511535	53511672	138	28	0.238387	0.110423	0.127964	161.592	CG	ENSBTAG00000005819	exon	CCDC61	gnl|BL_ORD_ID|55334 sp|Q9Y6R9|CCD61_HUMAN Coiled-coil domain-containing protein 61 OS=Homo sapiens OX=9606 GN=CCDC61 PE=1 SV=3//0
28	3308318	3308838	521	149	0.496786	0.368463	0.128322	690.334	CG	ENSBTAG00000025021	exon	FMN2	gnl|BL_ORD_ID|134926 sp|Q9NZ56|FMN2_HUMAN Formin-2 OS=Homo sapiens OX=9606 GN=FMN2 PE=1 SV=4//1.35455e-50
4	106164378	106164460	83	18	0.22268	0.0941856	0.128495	94.1714	CG	ENSBTAG00000015510	exon	EPHB6	gnl|BL_ORD_ID|120423 sp|O15197|EPHB6_HUMAN Ephrin type-B receptor 6 OS=Homo sapiens OX=9606 GN=EPHB6 PE=1 SV=4//0
17	55280438	55280594	157	46	0.248972	0.120152	0.128821	189.148	CG	ENSBTAG00000022069	exon	ATXN2	gnl|BL_ORD_ID|39349 sp|Q99700|ATX2_HUMAN Ataxin-2 OS=Homo sapiens OX=9606 GN=ATXN2 PE=1 SV=2//0
5	119435548	119435754	207	53	0.202405	0.0734913	0.128914	381.765	CG	ENSBTAG00000011098	exon	TTLL8	gnl|BL_ORD_ID|488479 sp|A6PVC2|TTLL8_HUMAN Protein monoglycylase TTLL8 OS=Homo sapiens OX=9606 GN=TTLL8 PE=2 SV=4//0
3	105807205	105807323	119	25	0.437956	0.308419	0.129537	95.7969	CG	ENSBTAG00000020622	exon	COL9A2	gnl|BL_ORD_ID|70030 sp|Q14055|CO9A2_HUMAN Collagen alpha-2(IX) chain OS=Homo sapiens OX=9606 GN=COL9A2 PE=1 SV=2//1.07671e-38
25	3610908	3610998	91	14	0.225515	0.0957525	0.129762	68.5661	CG	ENSBTAG00000010015	exon	NMRAL1	gnl|BL_ORD_ID|271063 sp|Q0VCN1|NMRL1_BOVIN NmrA-like family domain-containing protein 1 OS=Bos taurus OX=9913 GN=NMRAL1 PE=2 SV=1//0
X	3392616	3392783	168	38	0.453628	0.323789	0.129839	197.681	CG	ENSBTAG00000002615	exon	LONRF3	gnl|BL_ORD_ID|220063 sp|Q496Y0|LONF3_HUMAN LON peptidase N-terminal domain and RING finger protein 3 OS=Homo sapiens OX=9606 GN=LONRF3 PE=1 SV=1//0
15	46692255	46692323	69	17	0.779816	0.649778	0.130038	76.3573	CG	ENSBTAG00000009440	exon	--	gnl|BL_ORD_ID|129719 sp|Q8NI29|FBX27_HUMAN F-box only protein 27 OS=Homo sapiens OX=9606 GN=FBXO27 PE=1 SV=2//5.03456e-46
4	106921383	106921467	85	21	0.703505	0.573139	0.130366	95.991	CG	ENSBTAG00000013248	exon	--	gnl|BL_ORD_ID|283268 sp|Q8NH08|O10AC_HUMAN Olfactory receptor 10AC1 OS=Homo sapiens OX=9606 GN=OR10AC1 PE=3 SV=2//9.63416e-127
7	52054185	52054341	157	30	0.528624	0.39811	0.130513	141.604	CG	ENSBTAG00000053546	exon	PCDHAC2	gnl|BL_ORD_ID|294645 sp|Q9Y5I4|PCDC2_HUMAN Protocadherin alpha-C2 OS=Homo sapiens OX=9606 GN=PCDHAC2 PE=2 SV=1//0
X	63312755	63312962	208	47	0.335441	0.204558	0.130883	298.574	CG	ENSBTAG00000055095	exon	--	gnl|BL_ORD_ID|340838 sp|Q9Y388|RBMX2_HUMAN RNA-binding motif protein, X-linked 2 OS=Homo sapiens OX=9606 GN=RBMX2 PE=1 SV=2//8.28773e-96
23	52162181	52162330	150	17	0.890667	0.759755	0.130913	80.9346	CG	ENSBTAG00000020215	exon	EXOC2	gnl|BL_ORD_ID|124141 sp|Q96KP1|EXOC2_HUMAN Exocyst complex component 2 OS=Homo sapiens OX=9606 GN=EXOC2 PE=1 SV=1//0
X	105847235	105847364	130	29	0.425113	0.2941	0.131013	148.337	CG	ENSBTAG00000003088	exon	LANCL3	gnl|BL_ORD_ID|210896 sp|Q6ZV70|LANC3_HUMAN LanC-like protein 3 OS=Homo sapiens OX=9606 GN=LANCL3 PE=2 SV=2//0
1	148737548	148737791	244	63	0.757928	0.626696	0.131232	333.432	CG	ENSBTAG00000030585	exon	CLDN14	gnl|BL_ORD_ID|65710 sp|Q9Z0S3|CLD14_MOUSE Claudin-14 OS=Mus musculus OX=10090 GN=Cldn14 PE=1 SV=2//7.26867e-73
2	80494462	80494535	74	13	0.750881	0.61964	0.131241	59.7272	CG	ENSBTAG00000018497	exon	CAVIN2	gnl|BL_ORD_ID|53185 sp|O95810|CAVN2_HUMAN Caveolae-associated protein 2 OS=Homo sapiens OX=9606 GN=CAVIN2 PE=1 SV=3//0
X	2298200	2298366	167	45	0.332668	0.201404	0.131265	238.96	CG	ENSBTAG00000000501	exon	KLHL13	gnl|BL_ORD_ID|207209 sp|A6QQY2|KLH13_BOVIN Kelch-like protein 13 OS=Bos taurus OX=9913 GN=KLHL13 PE=2 SV=1//0
16	51084249	51084831	583	129	0.622981	0.491638	0.131344	649.506	CG	ENSBTAG00000046073	exon	TMEM240	gnl|BL_ORD_ID|475007 sp|B2RWJ3|TM240_MOUSE Transmembrane protein 240 OS=Mus musculus OX=10090 GN=Tmem240 PE=1 SV=1//1.11257e-21
26	19004522	19004703	182	33	0.920107	0.788718	0.131389	194.854	CG	ENSBTAG00000008100	exon	GOLGA7B	gnl|BL_ORD_ID|157221 sp|Q9D428|GOG7B_MOUSE Golgin subfamily A member 7B OS=Mus musculus OX=10090 GN=GOLGA7B PE=1 SV=1//1.50336e-92
26	24827802	24827922	121	29	0.233075	0.101578	0.131496	152.502	CG	ENSBTAG00000003989	exon	--	gnl|BL_ORD_ID|163232 sp|P78417|GSTO1_HUMAN Glutathione S-transferase omega-1 OS=Homo sapiens OX=9606 GN=GSTO1 PE=1 SV=2//3.42473e-139
7	44403170	44403531	362	93	0.644842	0.513278	0.131564	464.778	CG	ENSBTAG00000003671	exon	SOWAHA	gnl|BL_ORD_ID|449123 sp|Q8BLS7|SWAHA_MOUSE Ankyrin repeat domain-containing protein SOWAHA OS=Mus musculus OX=10090 GN=Sowaha PE=1 SV=2//2.8761e-167
17	51366328	51366427	100	11	0.939708	0.807809	0.131899	59.2154	CG	ENSBTAG00000024603	exon	NCOR2	gnl|BL_ORD_ID|264715 sp|Q9Y618|NCOR2_HUMAN Nuclear receptor corepressor 2 OS=Homo sapiens OX=9606 GN=NCOR2 PE=1 SV=2//0
X	56452348	56452563	216	67	0.450083	0.318174	0.131909	366.73	CG	ENSBTAG00000021968	exon	MID2	gnl|BL_ORD_ID|479744 sp|Q9QUS6|TRIM1_MOUSE Probable E3 ubiquitin-protein ligase MID2 OS=Mus musculus OX=10090 GN=Mid2 PE=2 SV=2//0
3	8311025	8311157	133	20	0.801522	0.669365	0.132156	88.2429	CG	ENSBTAG00000013210	exon	ADAMTS4	gnl|BL_ORD_ID|39261 sp|Q9TT93|ATS4_BOVIN A disintegrin and metalloproteinase with thrombospondin motifs 4 OS=Bos taurus OX=9913 GN=ADAMTS4 PE=1 SV=3//0
21	66494651	66494846	196	44	0.491928	0.359597	0.132331	201.593	CG	ENSBTAG00000043578	exon	DIO3	gnl|BL_ORD_ID|194129 sp|Q5I3B1|IOD3_BOVIN Thyroxine 5-deiodinase OS=Bos taurus OX=9913 GN=DIO3 PE=2 SV=3//0
3	20767398	20767592	195	41	0.426191	0.293569	0.132622	208.103	CG	ENSBTAG00000032453	exon	--	gnl|BL_ORD_ID|166520 sp|Q28DR4|H4_XENTR Histone H4 OS=Xenopus tropicalis OX=8364 GN=TGas006m08.1 PE=3 SV=1//8.66693e-35
21	19649715	19649802	88	11	0.804716	0.67203	0.132686	49.5866	CG	ENSBTAG00000050172	exon	--	gnl|BL_ORD_ID|259079 sp|Q96S97|MYADM_HUMAN Myeloid-associated differentiation marker OS=Homo sapiens OX=9606 GN=MYADM PE=1 SV=2//1.83698e-81
29	50728958	50729078	121	31	0.373793	0.240748	0.133045	156.434	CG	ENSBTAG00000046437	exon	bta-mir-210	-//-
X	52012912	52012996	85	16	0.366136	0.233051	0.133085	78.5987	CG	ENSBTAG00000036028	exon	BEX2	gnl|BL_ORD_ID|42556 sp|Q9BXY8|BEX2_HUMAN Protein BEX2 OS=Homo sapiens OX=9606 GN=BEX2 PE=1 SV=1//7.63476e-56
1	88362219	88362377	159	34	0.232683	0.0995575	0.133126	152.761	CG	ENSBTAG00000054315	exon	GTPBP6	gnl|BL_ORD_ID|163600 sp|O43824|GTPB6_HUMAN Putative GTP-binding protein 6 OS=Homo sapiens OX=9606 GN=GTPBP6 PE=2 SV=4//0
18	53411309	53411496	188	59	0.421016	0.287798	0.133218	293.166	CG	ENSBTAG00000054722	exon	--	gnl|BL_ORD_ID|259922 sp|Q86VE0|MYPOP_HUMAN Myb-related transcription factor, partner of profilin OS=Homo sapiens OX=9606 GN=MYPOP PE=1 SV=2//2.34325e-40
18	53411309	53411496	188	59	0.421016	0.287798	0.133218	293.166	CG	ENSBTAG00000045708	exon	MYPOP	gnl|BL_ORD_ID|259922 sp|Q86VE0|MYPOP_HUMAN Myb-related transcription factor, partner of profilin OS=Homo sapiens OX=9606 GN=MYPOP PE=1 SV=2//2.55671e-92
7	7928776	7928852	77	17	0.556101	0.422646	0.133455	65.024	CG	ENSBTAG00000043971	exon	NOTCH3	gnl|BL_ORD_ID|272448 sp|Q9UM47|NOTC3_HUMAN Neurogenic locus notch homolog protein 3 OS=Homo sapiens OX=9606 GN=NOTCH3 PE=1 SV=2//0
12	35674624	35674863	240	65	0.887661	0.754106	0.133555	404.312	CG	ENSBTAG00000014406	exon	LATS2	gnl|BL_ORD_ID|211157 sp|Q7TSJ6|LATS2_MOUSE Serine/threonine-protein kinase LATS2 OS=Mus musculus OX=10090 GN=Lats2 PE=1 SV=1//0
12	25977455	25978115	661	90	0.292832	0.159204	0.133628	485.68	CG	ENSBTAG00000034069	exon	MAB21L1	gnl|BL_ORD_ID|229619 sp|O70299|MB211_MOUSE Putative nucleotidyltransferase MAB21L1 OS=Mus musculus OX=10090 GN=Mab21l1 PE=2 SV=1//0
17	68589095	68589195	101	30	0.532531	0.398856	0.133675	141.459	CG	ENSBTAG00000001187	exon	RASL10A	gnl|BL_ORD_ID|417980 sp|Q92737|RSLAA_HUMAN Ras-like protein family member 10A OS=Homo sapiens OX=9606 GN=RASL10A PE=1 SV=1//7.61942e-126
18	14258363	14258587	225	50	0.2936	0.15963	0.13397	248.578	CG	ENSBTAG00000011530	exon	CDH15	gnl|BL_ORD_ID|49336 sp|P55291|CAD15_HUMAN Cadherin-15 OS=Homo sapiens OX=9606 GN=CDH15 PE=1 SV=1//0
21	31446119	31446304	186	47	0.923143	0.789027	0.134116	324.352	CG	ENSBTAG00000012489	exon	TMEM266	gnl|BL_ORD_ID|475084 sp|Q2M3C6|TM266_HUMAN Transmembrane protein 266 OS=Homo sapiens OX=9606 GN=TMEM266 PE=2 SV=2//0
10	81312407	81312596	190	53	0.467669	0.3334	0.13427	289.368	CG	ENSBTAG00000047101	exon	CCDC177	gnl|BL_ORD_ID|54650 sp|Q9NQR7|CC177_HUMAN Coiled-coil domain-containing protein 177 OS=Homo sapiens OX=9606 GN=CCDC177 PE=2 SV=3//0
17	62476329	62476496	168	37	0.894879	0.760328	0.134551	179.694	CG	ENSBTAG00000022044	exon	RAB35	gnl|BL_ORD_ID|337629 sp|Q5U316|RAB35_RAT Ras-related protein Rab-35 OS=Rattus norvegicus OX=10116 GN=Rab35 PE=1 SV=1//1.7842e-112
2	128390640	128390726	87	15	0.459752	0.324871	0.134881	67.1456	CG	ENSBTAG00000017452	exon	RCAN3	gnl|BL_ORD_ID|341573 sp|Q2KIA1|RCAN3_BOVIN Calcipressin-3 OS=Bos taurus OX=9913 GN=RCAN3 PE=2 SV=1//4.66759e-139
18	53565126	53565390	265	54	0.245113	0.110135	0.134978	322.051	CG	ENSBTAG00000018948	exon	HIF3A	gnl|BL_ORD_ID|172539 sp|Q9Y2N7|HIF3A_HUMAN Hypoxia-inducible factor 3-alpha OS=Homo sapiens OX=9606 GN=HIF3A PE=1 SV=2//0
7	37445194	37445278	85	20	0.818655	0.683674	0.134982	99.6374	CG	ENSBTAG00000020489	exon	SEMA6A	gnl|BL_ORD_ID|432317 sp|Q9H2E6|SEM6A_HUMAN Semaphorin-6A OS=Homo sapiens OX=9606 GN=SEMA6A PE=1 SV=2//0
2	126836470	126836571	102	24	0.798088	0.662634	0.135454	121.609	CG	ENSBTAG00000009581	exon	UBXN11	gnl|BL_ORD_ID|493692 sp|Q5T124|UBX11_HUMAN UBX domain-containing protein 11 OS=Homo sapiens OX=9606 GN=UBXN11 PE=1 SV=2//8.14021e-07
9	87859856	87859956	101	22	0.449822	0.314354	0.135469	100.004	CG	ENSBTAG00000009679	exon	PLEKHG1	gnl|BL_ORD_ID|305891 sp|Q9ULL1|PKHG1_HUMAN Pleckstrin homology domain-containing family G member 1 OS=Homo sapiens OX=9606 GN=PLEKHG1 PE=1 SV=2//0
18	35970591	35970805	215	47	0.316984	0.181512	0.135472	227.314	CG	ENSBTAG00000033248	exon	CDH3	gnl|BL_ORD_ID|49437 sp|P22223|CADH3_HUMAN Cadherin-3 OS=Homo sapiens OX=9606 GN=CDH3 PE=1 SV=2//0
16	51004431	51004555	125	32	0.411578	0.276096	0.135482	155.464	CG	ENSBTAG00000010732	exon	MMP23	gnl|BL_ORD_ID|241059 sp|Q2TBM7|MMP23_BOVIN Matrix metalloproteinase-23 OS=Bos taurus OX=9913 GN=MMP23 PE=2 SV=1//0
X	35737581	35737774	194	55	0.389737	0.254234	0.135503	337.973	CG	ENSBTAG00000023978	exon	--	gnl|BL_ORD_ID|125619 sp|P23610|F8I2_HUMAN Factor VIII intron 22 protein OS=Homo sapiens OX=9606 GN=F8A1 PE=1 SV=2//1.92853e-110
22	59021132	59021204	73	21	0.48415	0.348574	0.135576	95.2861	CG	ENSBTAG00000014666	exon	GP9	gnl|BL_ORD_ID|158748 sp|P14770|GPIX_HUMAN Platelet glycoprotein IX OS=Homo sapiens OX=9606 GN=GP9 PE=1 SV=3//1.17597e-52
7	110296931	110297033	103	43	0.247872	0.112094	0.135778	222.1	CG	ENSBTAG00000035662	exon	CAMK4	gnl|BL_ORD_ID|202472 sp|Q16566|KCC4_HUMAN Calcium/calmodulin-dependent protein kinase type IV OS=Homo sapiens OX=9606 GN=CAMK4 PE=1 SV=1//0
16	46950992	46951172	181	41	0.285909	0.150073	0.135836	242.467	CG	ENSBTAG00000021210	exon	HES2	gnl|BL_ORD_ID|171479 sp|Q9Y543|HES2_HUMAN Transcription factor HES-2 OS=Homo sapiens OX=9606 GN=HES2 PE=2 SV=1//1.84631e-48
10	8235591	8235715	125	23	0.31883	0.182928	0.135902	109.366	CG	ENSBTAG00000052845	exon	ZBED3	gnl|BL_ORD_ID|554580 sp|Q96IU2|ZBED3_HUMAN Zinc finger BED domain-containing protein 3 OS=Homo sapiens OX=9606 GN=ZBED3 PE=1 SV=1//8.44011e-42
18	50529733	50529844	112	23	0.731123	0.594938	0.136185	97.9508	CG	ENSBTAG00000038711	exon	TMEM91	gnl|BL_ORD_ID|475653 sp|Q8C581|TMM91_MOUSE Transmembrane protein 91 OS=Mus musculus OX=10090 GN=Tmem91 PE=2 SV=1//8.49093e-46
13	54800058	54800241	184	28	0.239504	0.103277	0.136227	145.033	CG	ENSBTAG00000047944	exon	GATA5	gnl|BL_ORD_ID|143223 sp|Q3SZJ5|GATA5_BOVIN Transcription factor GATA-5 OS=Bos taurus OX=9913 GN=GATA5 PE=2 SV=1//0
22	52603298	52603473	176	39	0.360237	0.223676	0.136561	182.384	CG	ENSBTAG00000016948	exon	PTH1R	gnl|BL_ORD_ID|324662 sp|Q1LZF7|PTH1R_BOVIN Parathyroid hormone/parathyroid hormone-related peptide receptor OS=Bos taurus OX=9913 GN=PTH1R PE=2 SV=1//0
7	15667784	15667839	56	13	0.644769	0.508152	0.136616	49.3148	CG	ENSBTAG00000009569	exon	DOCK6	gnl|BL_ORD_ID|104510 sp|Q96HP0|DOCK6_HUMAN Dedicator of cytokinesis protein 6 OS=Homo sapiens OX=9606 GN=DOCK6 PE=1 SV=3//0
11	49397870	49397996	127	32	0.231628	0.0949809	0.136647	133.656	CG	ENSBTAG00000018291	exon	C11H2orf68	gnl|BL_ORD_ID|53298 sp|A4IFR8|CB068_BOVIN UPF0561 protein C2orf68 homolog OS=Bos taurus OX=9913 PE=2 SV=2//3.23848e-63
X	87186590	87186884	295	60	0.320215	0.183552	0.136663	381.664	CG	ENSBTAG00000002568	exon	GPKOW	gnl|BL_ORD_ID|158758 sp|Q92917|GPKOW_HUMAN G-patch domain and KOW motifs-containing protein OS=Homo sapiens OX=9606 GN=GPKOW PE=1 SV=2//0
19	22746785	22747007	223	62	0.552032	0.415099	0.136933	303.12	CG	ENSBTAG00000011483	exon	SCARF1	gnl|BL_ORD_ID|443083 sp|Q14162|SREC_HUMAN Scavenger receptor class F member 1 OS=Homo sapiens OX=9606 GN=SCARF1 PE=1 SV=3//0
25	35986125	35986193	69	13	0.592424	0.455144	0.13728	59.6475	CG	ENSBTAG00000046753	exon	--	gnl|BL_ORD_ID|195402 sp|Q6P4Y6|IRS1_XENTR Insulin receptor substrate 1 OS=Xenopus tropicalis OX=8364 GN=irs1 PE=2 SV=1//4.50826e-44
12	25978415	25978507	93	14	0.284183	0.146864	0.13732	68.3599	CG	ENSBTAG00000034069	exon	MAB21L1	gnl|BL_ORD_ID|229619 sp|O70299|MB211_MOUSE Putative nucleotidyltransferase MAB21L1 OS=Mus musculus OX=10090 GN=Mab21l1 PE=2 SV=1//0
3	101293175	101293397	223	49	0.425426	0.287912	0.137513	214.739	CG	ENSBTAG00000011822	exon	ARMH1	gnl|BL_ORD_ID|49096 sp|A7MBF6|CA228_BOVIN Uncharacterized protein C1orf228 homolog OS=Bos taurus OX=9913 PE=2 SV=1//0
17	63446432	63446766	335	52	0.86574	0.728147	0.137593	257.197	CG	ENSBTAG00000000031	exon	TRPV4	gnl|BL_ORD_ID|484829 sp|Q9HBA0|TRPV4_HUMAN Transient receptor potential cation channel subfamily V member 4 OS=Homo sapiens OX=9606 GN=TRPV4 PE=1 SV=2//0
X	20584614	20584687	74	11	0.695447	0.557792	0.137655	53.7065	CG	ENSBTAG00000039388	exon	GPR101	gnl|BL_ORD_ID|157440 sp|Q96P66|GP101_HUMAN Probable G-protein coupled receptor 101 OS=Homo sapiens OX=9606 GN=GPR101 PE=1 SV=1//0
18	62246750	62246851	102	22	0.364628	0.226775	0.137853	101.728	CG	ENSBTAG00000040559	exon	PTPRH	gnl|BL_ORD_ID|325954 sp|E9Q0N2|PTPRH_MOUSE Receptor-type tyrosine-protein phosphatase H OS=Mus musculus OX=10090 GN=Ptprh PE=1 SV=1//2.78794e-173
27	37274187	37274299	113	34	0.648229	0.510277	0.137952	177.089	CG	ENSBTAG00000014861	exon	SLC20A2	gnl|BL_ORD_ID|425238 sp|A1A4I1|S20A2_BOVIN Sodium-dependent phosphate transporter 2 OS=Bos taurus OX=9913 GN=SLC20A2 PE=2 SV=1//0
14	60148591	60148799	209	51	0.305499	0.167412	0.138087	285.248	CG	ENSBTAG00000021887	exon	DPYS	gnl|BL_ORD_ID|106274 sp|Q14117|DPYS_HUMAN Dihydropyrimidinase OS=Homo sapiens OX=9606 GN=DPYS PE=1 SV=1//0
5	116799097	116799273	177	51	0.376314	0.237716	0.138597	269.224	CG	ENSBTAG00000008036	exon	CELSR1	gnl|BL_ORD_ID|58863 sp|O35161|CELR1_MOUSE Cadherin EGF LAG seven-pass G-type receptor 1 OS=Mus musculus OX=10090 GN=Celsr1 PE=1 SV=3//0
18	36474337	36474397	61	7	0.660116	0.521288	0.138828	31.4618	CG	ENSBTAG00000001665	exon	COG8	gnl|BL_ORD_ID|73211 sp|Q2TBH9|COG8_BOVIN Conserved oligomeric Golgi complex subunit 8 OS=Bos taurus OX=9913 GN=COG8 PE=2 SV=1//0
22	60388924	60389010	87	15	0.597841	0.458789	0.139052	63.7304	CG	ENSBTAG00000030855	exon	CHCHD6	gnl|BL_ORD_ID|239116 sp|Q32L35|MIC25_BOVIN MICOS complex subunit MIC25 OS=Bos taurus OX=9913 GN=CHCHD6 PE=2 SV=1//4.79262e-142
4	107134935	107134998	64	9	0.860732	0.721155	0.139577	41.7505	CG	ENSBTAG00000053730	exon	--	gnl|BL_ORD_ID|285595 sp|Q95156|OLF3_CANLF Olfactory receptor-like protein OLF3 OS=Canis lupus familiaris OX=9615 PE=3 SV=1//0
4	113131947	113132224	278	71	0.884682	0.744957	0.139725	549.67	CG	ENSBTAG00000040331	exon	--	gnl|BL_ORD_ID|149578 sp|Q8WWP7|GIMA1_HUMAN GTPase IMAP family member 1 OS=Homo sapiens OX=9606 GN=GIMAP1 PE=1 SV=1//2.22142e-89
19	52619604	52619795	192	45	0.33678	0.196962	0.139818	229.449	CG	ENSBTAG00000003192	exon	TBC1D16	gnl|BL_ORD_ID|465954 sp|Q8TBP0|TBC16_HUMAN TBC1 domain family member 16 OS=Homo sapiens OX=9606 GN=TBC1D16 PE=2 SV=1//0
18	56235723	56235893	171	43	0.717692	0.577713	0.139979	231.305	CG	ENSBTAG00000005766	exon	IL4I1	gnl|BL_ORD_ID|288846 sp|Q96RQ9|OXLA_HUMAN L-amino-acid oxidase OS=Homo sapiens OX=9606 GN=IL4I1 PE=1 SV=1//0
13	66465096	66465266	171	39	0.497944	0.357711	0.140232	201.178	CG	ENSBTAG00000003212	exon	NNAT	gnl|BL_ORD_ID|271139 sp|Q0Q043|NNAT_PIG Neuronatin OS=Sus scrofa OX=9823 GN=NNAT PE=3 SV=1//1.21952e-43
11	103824178	103824396	219	64	0.469899	0.329218	0.140681	298.203	CG	ENSBTAG00000006572	exon	CARD9	gnl|BL_ORD_ID|52075 sp|Q9H257|CARD9_HUMAN Caspase recruitment domain-containing protein 9 OS=Homo sapiens OX=9606 GN=CARD9 PE=1 SV=2//0
11	103824178	103824396	219	64	0.469899	0.329218	0.140681	298.203	CG	ENSBTAG00000012880	exon	DNLZ	gnl|BL_ORD_ID|104364 sp|Q5SXM8|DNLZ_HUMAN DNL-type zinc finger protein OS=Homo sapiens OX=9606 GN=DNLZ PE=1 SV=1//1.00487e-54
26	34513345	34513443	99	25	0.513369	0.372667	0.140702	123.318	CG	ENSBTAG00000001242	exon	ADRB1	gnl|BL_ORD_ID|11124 sp|Q9TT96|ADRB1_BOVIN Beta-1 adrenergic receptor OS=Bos taurus OX=9913 GN=ADRB1 PE=3 SV=2//0
24	49964231	49964339	109	19	0.460549	0.319594	0.140956	92.7789	CG	ENSBTAG00000018216	exon	SKA1	gnl|BL_ORD_ID|435932 sp|Q0V7M7|SKA1_BOVIN Spindle and kinetochore-associated protein 1 OS=Bos taurus OX=9913 GN=SKA1 PE=2 SV=2//1.50703e-102
8	7642938	7643053	116	24	0.393598	0.252504	0.141094	115.223	CG	ENSBTAG00000005425	exon	GATA4	gnl|BL_ORD_ID|143216 sp|Q0Q0E4|GATA4_CANLF Transcription factor GATA-4 OS=Canis lupus familiaris OX=9615 GN=GATA4 PE=2 SV=1//0
21	67784767	67784937	171	24	0.749508	0.608292	0.141216	109	CG	ENSBTAG00000049333	exon	--	gnl|BL_ORD_ID|475876 sp|Q03169|TNAP2_HUMAN Tumor necrosis factor alpha-induced protein 2 OS=Homo sapiens OX=9606 GN=TNFAIP2 PE=2 SV=2//0
X	132741278	132741497	220	88	0.384834	0.243132	0.141702	572.241	CG	ENSBTAG00000013824	exon	WWC3	gnl|BL_ORD_ID|510679 sp|Q9ULE0|WWC3_HUMAN Protein WWC3 OS=Homo sapiens OX=9606 GN=WWC3 PE=1 SV=3//0
X	74137852	74137989	138	21	0.335401	0.193652	0.141749	107.752	CG	ENSBTAG00000051877	exon	--	gnl|BL_ORD_ID|311805 sp|Q0P594|PP2AB_BOVIN Serine/threonine-protein phosphatase 2A catalytic subunit beta isoform OS=Bos taurus OX=9913 GN=PPP2CB PE=1 SV=1//2.43189e-69
19	20863929	20864104	176	48	0.380674	0.238914	0.141759	273.149	CG	ENSBTAG00000001119	exon	ANKRD13B	gnl|BL_ORD_ID|16558 sp|Q86YJ7|AN13B_HUMAN Ankyrin repeat domain-containing protein 13B OS=Homo sapiens OX=9606 GN=ANKRD13B PE=1 SV=4//0
10	42657620	42657718	99	11	0.915174	0.773328	0.141845	53.6023	CG	ENSBTAG00000025564	exon	--	gnl|BL_ORD_ID|376460 sp|P83883|RL36A_RAT 60S ribosomal protein L36a OS=Rattus norvegicus OX=10116 GN=Rpl36a PE=1 SV=2//4.16419e-71
X	79556012	79556126	115	27	0.409986	0.268008	0.141978	134.574	CG	ENSBTAG00000007871	exon	SNX12	gnl|BL_ORD_ID|438513 sp|Q9UMY4|SNX12_HUMAN Sorting nexin-12 OS=Homo sapiens OX=9606 GN=SNX12 PE=1 SV=3//2.46219e-106
10	36438602	36438873	272	35	0.871883	0.72986	0.142023	170.656	CG	ENSBTAG00000011567	exon	VPS18	gnl|BL_ORD_ID|507818 sp|Q9P253|VPS18_HUMAN Vacuolar protein sorting-associated protein 18 homolog OS=Homo sapiens OX=9606 GN=VPS18 PE=1 SV=2//0
20	71642919	71642990	72	22	0.571258	0.428996	0.142262	97.7493	CG	ENSBTAG00000004629	exon	SLC9A3	gnl|BL_ORD_ID|436218 sp|P26433|SL9A3_RAT Sodium/hydrogen exchanger 3 OS=Rattus norvegicus OX=10116 GN=Slc9a3 PE=1 SV=1//0
11	103826934	103827115	182	33	0.73321	0.590927	0.142283	147.476	CG	ENSBTAG00000006572	exon	CARD9	gnl|BL_ORD_ID|52075 sp|Q9H257|CARD9_HUMAN Caspase recruitment domain-containing protein 9 OS=Homo sapiens OX=9606 GN=CARD9 PE=1 SV=2//0
18	56608619	56608689	71	14	0.457268	0.314897	0.142371	67.7685	CG	ENSBTAG00000020082	exon	FAM71E1	gnl|BL_ORD_ID|125593 sp|Q32L49|F71E1_BOVIN Protein FAM71E1 OS=Bos taurus OX=9913 GN=FAM71E1 PE=2 SV=2//4.99647e-88
7	52340914	52341021	108	35	0.673204	0.530234	0.142971	190.563	CG	ENSBTAG00000030474	exon	--	gnl|BL_ORD_ID|294614 sp|Q5DRC9|PCDB5_PANTR Protocadherin beta-5 OS=Pan troglodytes OX=9598 GN=PCDHB5 PE=3 SV=1//0
19	33880151	33880363	213	57	0.38124	0.238192	0.143048	307.972	CG	ENSBTAG00000021113	exon	ALDH3A1	gnl|BL_ORD_ID|13392 sp|P30838|AL3A1_HUMAN Aldehyde dehydrogenase, dimeric NADP-preferring OS=Homo sapiens OX=9606 GN=ALDH3A1 PE=1 SV=3//0
5	30993920	30994037	118	25	0.729334	0.586115	0.14322	114.831	CG	ENSBTAG00000005464	exon	ADCY6	gnl|BL_ORD_ID|9960 sp|P30804|ADCY6_CANLF Adenylate cyclase type 6 OS=Canis lupus familiaris OX=9615 GN=ADCY6 PE=1 SV=1//0
15	82305252	82305356	105	19	0.853225	0.709954	0.143271	91.1141	CG	ENSBTAG00000004046	exon	DTX4	gnl|BL_ORD_ID|108038 sp|Q9Y2E6|DTX4_HUMAN E3 ubiquitin-protein ligase DTX4 OS=Homo sapiens OX=9606 GN=DTX4 PE=1 SV=2//4.38133e-140
X	3281569	3281683	115	19	0.408665	0.26515	0.143515	85.3669	CG	ENSBTAG00000035018	exon	ZCCHC12	gnl|BL_ORD_ID|554763 sp|Q08DL1|ZCH12_BOVIN Zinc finger CCHC domain-containing protein 12 OS=Bos taurus OX=9913 GN=ZCCHC12 PE=2 SV=1//0
3	117004683	117004784	102	13	0.865923	0.722334	0.143589	57.5079	CG	ENSBTAG00000000634	exon	MLPH	gnl|BL_ORD_ID|233446 sp|Q9BV36|MELPH_HUMAN Melanophilin OS=Homo sapiens OX=9606 GN=MLPH PE=1 SV=1//0
13	60450871	60451036	166	38	0.519662	0.375958	0.143704	173.785	CG	ENSBTAG00000005750	exon	TCF15	gnl|BL_ORD_ID|466566 sp|Q60756|TCF15_MOUSE Transcription factor 15 OS=Mus musculus OX=10090 GN=Tcf15 PE=1 SV=2//8.03533e-81
X	33911812	33911994	183	46	0.442511	0.298609	0.143901	266.703	CG	ENSBTAG00000006296	exon	VMA21	gnl|BL_ORD_ID|506272 sp|A2VDK9|VMA21_BOVIN Vacuolar ATPase assembly integral membrane protein VMA21 OS=Bos taurus OX=9913 GN=VMA21 PE=3 SV=1//2.01545e-42
9	101941260	101941479	220	43	0.742961	0.598884	0.144077	223.601	CG	ENSBTAG00000014497	exon	GPR31	gnl|BL_ORD_ID|159709 sp|F8VQN3|GPR31_MOUSE 12-(S)-hydroxy-5,8,10,14-eicosatetraenoic acid receptor OS=Mus musculus OX=10090 GN=Gpr31 PE=3 SV=1//8.18682e-82
25	3810025	3810364	340	53	0.894405	0.750221	0.144184	272.522	CG	ENSBTAG00000006593	exon	ANKS3	gnl|BL_ORD_ID|16899 sp|Q6ZW76|ANKS3_HUMAN Ankyrin repeat and SAM domain-containing protein 3 OS=Homo sapiens OX=9606 GN=ANKS3 PE=1 SV=1//0
25	3810025	3810364	340	53	0.894405	0.750221	0.144184	272.522	CG	ENSBTAG00000006590	exon	NUDT16L1	gnl|BL_ORD_ID|474051 sp|Q8VHN8|TIRR_MOUSE Tudor-interacting repair regulator protein OS=Mus musculus OX=10090 GN=Nudt16l1 PE=1 SV=2//2.53929e-109
7	94938082	94938291	210	52	0.448244	0.303909	0.144335	299.85	CG	ENSBTAG00000055084	exon	--	gnl|BL_ORD_ID|157486 sp|Q8NGU9|GP150_HUMAN Probable G-protein coupled receptor 150 OS=Homo sapiens OX=9606 GN=GPR150 PE=3 SV=1//7.35177e-125
18	53093516	53093603	88	24	0.617355	0.472986	0.144369	114.644	CG	ENSBTAG00000008185	exon	RTN2	gnl|BL_ORD_ID|421997 sp|O70622|RTN2_MOUSE Reticulon-2 OS=Mus musculus OX=10090 GN=Rtn2 PE=1 SV=1//0
26	50722257	50722313	57	15	0.301349	0.15635	0.144999	70.1997	CG	ENSBTAG00000005965	exon	ADGRA1	gnl|BL_ORD_ID|12069 sp|Q8C4G9|AGRA1_MOUSE Adhesion G protein-coupled receptor A1 OS=Mus musculus OX=10090 GN=Adgra1 PE=2 SV=1//0
18	57702760	57702943	184	49	0.372105	0.226985	0.14512	261.744	CG	ENSBTAG00000017672	exon	HAS1	gnl|BL_ORD_ID|185425 sp|Q92839|HYAS1_HUMAN Hyaluronan synthase 1 OS=Homo sapiens OX=9606 GN=HAS1 PE=2 SV=2//0
11	9216000	9216086	87	16	0.957877	0.8125	0.145376	90.2593	CG	ENSBTAG00000021731	exon	TGFBRAP1	gnl|BL_ORD_ID|468806 sp|A7MB11|TGFA1_BOVIN Transforming growth factor-beta receptor-associated protein 1 OS=Bos taurus OX=9913 GN=TGFBRAP1 PE=2 SV=1//0
11	82697713	82697889	177	23	0.954119	0.808736	0.145383	132.181	CG	ENSBTAG00000009906	exon	DDX1	gnl|BL_ORD_ID|94733 sp|Q0IIK5|DDX1_BOVIN ATP-dependent RNA helicase DDX1 OS=Bos taurus OX=9913 GN=DDX1 PE=2 SV=1//0
19	54035501	54035664	164	19	0.334797	0.189272	0.145524	84.652	CG	ENSBTAG00000018661	exon	TMC6	gnl|BL_ORD_ID|475320 sp|Q7Z403|TMC6_HUMAN Transmembrane channel-like protein 6 OS=Homo sapiens OX=9606 GN=TMC6 PE=1 SV=2//0
X	36921794	36921848	55	9	0.840994	0.695243	0.145751	33.6513	CG	ENSBTAG00000009959	exon	SLC6A8	gnl|BL_ORD_ID|427736 sp|O18875|SC6A8_BOVIN Sodium- and chloride-dependent creatine transporter 1 OS=Bos taurus OX=9913 GN=SLC6A8 PE=2 SV=1//0
11	100242640	100242855	216	43	0.931308	0.785472	0.145837	278.31	CG	ENSBTAG00000020311	exon	USP20	gnl|BL_ORD_ID|493438 sp|A7Z056|UBP20_BOVIN Ubiquitin carboxyl-terminal hydrolase 20 OS=Bos taurus OX=9913 GN=USP20 PE=2 SV=1//0
19	42727794	42727942	149	26	0.865841	0.719974	0.145867	137.613	CG	ENSBTAG00000019090	exon	PLEKHH3	gnl|BL_ORD_ID|305908 sp|Q7Z736|PKHH3_HUMAN Pleckstrin homology domain-containing family H member 3 OS=Homo sapiens OX=9606 GN=PLEKHH3 PE=1 SV=2//0
23	27280392	27280459	68	14	0.508116	0.362119	0.145997	69.5688	CG	ENSBTAG00000001444	exon	TNXB	gnl|BL_ORD_ID|467863 sp|P22105|TENX_HUMAN Tenascin-X OS=Homo sapiens OX=9606 GN=TNXB PE=1 SV=4//1.51515e-07
28	31133365	31133879	515	114	0.415927	0.269758	0.146169	633.957	CG	ENSBTAG00000014506	exon	ZNF503	gnl|BL_ORD_ID|555894 sp|Q96F45|ZN503_HUMAN Zinc finger protein 503 OS=Homo sapiens OX=9606 GN=ZNF503 PE=1 SV=1//5.29588e-60
4	91812122	91812237	116	19	0.770069	0.623756	0.146314	93.6015	CG	ENSBTAG00000003102	exon	GCC1	gnl|BL_ORD_ID|145598 sp|Q96CN9|GCC1_HUMAN GRIP and coiled-coil domain-containing protein 1 OS=Homo sapiens OX=9606 GN=GCC1 PE=1 SV=1//0
18	10692374	10692530	157	23	0.838096	0.69178	0.146316	108.982	CG	ENSBTAG00000000946	exon	TLDC1	gnl|BL_ORD_ID|474326 sp|Q6P9B6|TLDC1_HUMAN TLD domain-containing protein 1 OS=Homo sapiens OX=9606 GN=TLDC1 PE=1 SV=2//9.72739e-85
19	50920587	50920689	103	29	0.225762	0.079442	0.14632	158.079	CG	ENSBTAG00000004632	exon	ASPSCR1	gnl|BL_ORD_ID|29291 sp|Q8VBT9|ASPC1_MOUSE Tether containing UBX domain for GLUT4 OS=Mus musculus OX=10090 GN=Aspscr1 PE=1 SV=1//0
8	110926976	110927345	370	120	0.783023	0.636547	0.146477	761.648	CG	ENSBTAG00000038489	exon	DCDC2C	gnl|BL_ORD_ID|92229 sp|Q9D1B8|DCD2C_MOUSE Doublecortin domain-containing protein 2C OS=Mus musculus OX=10090 GN=Dcdc2c PE=2 SV=2//1.32428e-151
12	53745238	53745478	241	71	0.278371	0.131855	0.146516	491.143	CG	ENSBTAG00000051184	exon	POU4F1	gnl|BL_ORD_ID|310094 sp|Q01851|PO4F1_HUMAN POU domain, class 4, transcription factor 1 OS=Homo sapiens OX=9606 GN=POU4F1 PE=2 SV=4//4.93735e-57
9	94957809	94958015	207	41	0.634025	0.487226	0.146798	208.761	CG	ENSBTAG00000005083	exon	TULP4	gnl|BL_ORD_ID|488671 sp|Q9JIL5|TULP4_MOUSE Tubby-related protein 4 OS=Mus musculus OX=10090 GN=Tulp4 PE=1 SV=1//0
7	40388902	40389140	239	23	0.321981	0.174878	0.147103	119.365	CG	ENSBTAG00000019651	exon	TRIM52	gnl|BL_ORD_ID|479650 sp|Q96A61|TRI52_HUMAN Tripartite motif-containing protein 52 OS=Homo sapiens OX=9606 GN=TRIM52 PE=1 SV=1//1.01748e-101
22	52259265	52259382	118	23	0.377482	0.230366	0.147116	107.552	CG	ENSBTAG00000015782	exon	SCAP	gnl|BL_ORD_ID|427877 sp|A6QM06|SCAP_BOVIN Sterol regulatory element-binding protein cleavage-activating protein OS=Bos taurus OX=9913 GN=SCAP PE=2 SV=1//0
13	41853604	41853745	142	21	0.748237	0.600938	0.147299	93.6625	CG	ENSBTAG00000048591	exon	THBD	gnl|BL_ORD_ID|479223 sp|Q5W7P8|TRBM_CANLF Thrombomodulin OS=Canis lupus familiaris OX=9615 GN=THBD PE=2 SV=1//0
21	21473718	21473808	91	18	0.504547	0.357233	0.147314	84.605	CG	ENSBTAG00000019174	exon	ZNF710	gnl|BL_ORD_ID|556147 sp|Q8N1W2|ZN710_HUMAN Zinc finger protein 710 OS=Homo sapiens OX=9606 GN=ZNF710 PE=1 SV=2//0
17	3011264	3011377	114	22	0.83205	0.684734	0.147316	112.224	CG	ENSBTAG00000024545	exon	--	gnl|BL_ORD_ID|294573 sp|Q6V1P9|PCD23_HUMAN Protocadherin-23 OS=Homo sapiens OX=9606 GN=DCHS2 PE=2 SV=1//7.12012e-06
29	42598058	42598206	149	38	0.312122	0.16429	0.147832	240.039	CG	ENSBTAG00000008644	exon	KCNK4	gnl|BL_ORD_ID|202760 sp|Q9NYG8|KCNK4_HUMAN Potassium channel subfamily K member 4 OS=Homo sapiens OX=9606 GN=KCNK4 PE=1 SV=2//4.42757e-159
14	1066453	1066713	261	54	0.334324	0.18608	0.148244	319.611	CG	ENSBTAG00000019864	exon	MAPK15	gnl|BL_ORD_ID|240301 sp|Q9Z2A6|MK15_RAT Mitogen-activated protein kinase 15 OS=Rattus norvegicus OX=10116 GN=Mapk15 PE=1 SV=2//8.64729e-146
28	19327710	19327795	86	6	0.982225	0.833787	0.148437	27.7948	CG	ENSBTAG00000001573	exon	JMJD1C	gnl|BL_ORD_ID|199604 sp|Q15652|JHD2C_HUMAN Probable JmjC domain-containing histone demethylation protein 2C OS=Homo sapiens OX=9606 GN=JMJD1C PE=1 SV=2//0
4	32470338	32470625	288	51	0.582649	0.434011	0.148638	284.343	CG	ENSBTAG00000015666	exon	--	gnl|BL_ORD_ID|231962 sp|P08183|MDR1_HUMAN Multidrug resistance protein 1 OS=Homo sapiens OX=9606 GN=ABCB1 PE=1 SV=3//3.36987e-119
25	655273	655351	79	11	0.626486	0.477567	0.148919	47.4637	CG	ENSBTAG00000033580	exon	--	gnl|BL_ORD_ID|249421 sp|Q8C160|MSLNL_MOUSE Mesothelin-like protein OS=Mus musculus OX=10090 GN=Mslnl PE=2 SV=1//0
24	46943667	46943822	156	47	0.529521	0.380557	0.148963	255.978	CG	ENSBTAG00000032962	exon	SKOR2	gnl|BL_ORD_ID|436079 sp|Q2VWA4|SKOR2_HUMAN SKI family transcriptional corepressor 2 OS=Homo sapiens OX=9606 GN=SKOR2 PE=1 SV=2//9.03821e-157
4	91907481	91907562	82	17	0.779042	0.629738	0.149303	80.4809	CG	ENSBTAG00000010692	exon	SND1	gnl|BL_ORD_ID|438206 sp|Q863B3|SND1_BOVIN Staphylococcal nuclease domain-containing protein 1 OS=Bos taurus OX=9913 GN=SND1 PE=1 SV=1//0
27	5611756	5611944	189	39	0.339818	0.190069	0.149749	243.739	CG	ENSBTAG00000011034	exon	ANGPT2	gnl|BL_ORD_ID|16809 sp|O77802|ANGP2_BOVIN Angiopoietin-2 OS=Bos taurus OX=9913 GN=ANGPT2 PE=2 SV=3//0
8	103511133	103511266	134	17	0.281674	0.131868	0.149807	92.6359	CG	ENSBTAG00000019807	exon	COL27A1	gnl|BL_ORD_ID|74237 sp|Q8IZC6|CORA1_HUMAN Collagen alpha-1(XXVII) chain OS=Homo sapiens OX=9606 GN=COL27A1 PE=1 SV=1//8.73178e-06
27	34246055	34246222	168	36	0.673441	0.523513	0.149927	200.389	CG	ENSBTAG00000023146	exon	ADAM32	gnl|BL_ORD_ID|9815 sp|Q8TC27|ADA32_HUMAN Disintegrin and metalloproteinase domain-containing protein 32 OS=Homo sapiens OX=9606 GN=ADAM32 PE=1 SV=2//0
15	80736508	80736743	236	64	0.273334	0.12329	0.150044	459.072	CG	ENSBTAG00000012621	exon	RTN4RL2	gnl|BL_ORD_ID|337417 sp|Q86UN3|R4RL2_HUMAN Reticulon-4 receptor-like 2 OS=Homo sapiens OX=9606 GN=RTN4RL2 PE=1 SV=1//0
X	87136565	87136742	178	45	0.449396	0.299168	0.150228	262.525	CG	ENSBTAG00000002561	exon	CCDC120	gnl|BL_ORD_ID|54530 sp|Q96HB5|CC120_HUMAN Coiled-coil domain-containing protein 120 OS=Homo sapiens OX=9606 GN=CCDC120 PE=1 SV=1//0
19	39301985	39302192	208	41	0.222665	0.0722968	0.150368	189.976	CG	ENSBTAG00000011532	exon	MLLT6	gnl|BL_ORD_ID|11416 sp|P55198|AF17_HUMAN Protein AF-17 OS=Homo sapiens OX=9606 GN=MLLT6 PE=1 SV=3//1.2629e-41
6	117642617	117642729	113	21	0.291862	0.141484	0.150378	110.003	CG	ENSBTAG00000031553	exon	SLC49A3	gnl|BL_ORD_ID|425882 sp|Q6UXD7|S49A3_HUMAN Solute carrier family 49 member A3 OS=Homo sapiens OX=9606 GN=SLC49A3 PE=2 SV=1//0
5	111356721	111356919	199	51	0.696261	0.545812	0.150449	283.52	CG	ENSBTAG00000014247	exon	FAM83F	gnl|BL_ORD_ID|125846 sp|Q8NEG4|FA83F_HUMAN Protein FAM83F OS=Homo sapiens OX=9606 GN=FAM83F PE=1 SV=1//0
X	28697499	28697688	190	36	0.438367	0.287438	0.150929	160.41	CG	ENSBTAG00000055043	exon	--	-//-
17	62919556	62919624	69	7	0.770082	0.619133	0.150949	30.7889	CG	ENSBTAG00000055032	exon	--	gnl|BL_ORD_ID|49200 sp|Q9NZU7|CABP1_HUMAN Calcium-binding protein 1 OS=Homo sapiens OX=9606 GN=CABP1 PE=1 SV=5//7.64721e-12
17	62919556	62919624	69	7	0.770082	0.619133	0.150949	30.7889	CG	ENSBTAG00000020049	exon	CABP1	gnl|BL_ORD_ID|49199 sp|Q9N1R0|CABP1_BOVIN Calcium-binding protein 1 OS=Bos taurus OX=9913 GN=CABP1 PE=1 SV=3//3.05531e-142
29	50051091	50051219	129	42	0.904034	0.752586	0.151448	215.221	CG	ENSBTAG00000054135	exon	--	gnl|BL_ORD_ID|46775 sp|Q69Z98|BRSK2_MOUSE Serine/threonine-protein kinase BRSK2 OS=Mus musculus OX=10090 GN=Brsk2 PE=1 SV=2//7.08019e-15
X	85298208	85298362	155	38	0.372682	0.221203	0.15148	218.675	CG	ENSBTAG00000005124	exon	JADE3	gnl|BL_ORD_ID|199411 sp|Q92613|JADE3_HUMAN Protein Jade-3 OS=Homo sapiens OX=9606 GN=JADE3 PE=1 SV=1//0
19	22600642	22600710	69	15	0.431902	0.279939	0.151963	67.2176	CG	ENSBTAG00000001332	exon	MYO1C	gnl|BL_ORD_ID|259694 sp|Q27966|MYO1C_BOVIN Unconventional myosin-Ic OS=Bos taurus OX=9913 GN=MYO1C PE=1 SV=3//0
21	69671191	69671296	106	22	0.86396	0.71172	0.15224	107.81	CG	ENSBTAG00000046346	exon	PACS2	gnl|BL_ORD_ID|290702 sp|Q86VP3|PACS2_HUMAN Phosphofurin acidic cluster sorting protein 2 OS=Homo sapiens OX=9606 GN=PACS2 PE=1 SV=3//0
5	27480614	27480665	52	11	0.707451	0.555093	0.152359	54.2372	CG	ENSBTAG00000054953	exon	--	gnl|BL_ORD_ID|200200 sp|Q5XQN5|K2C5_BOVIN Keratin, type II cytoskeletal 5 OS=Bos taurus OX=9913 GN=KRT5 PE=1 SV=1//4.90607e-136
6	115173102	115173494	393	127	0.365224	0.212495	0.152728	903.975	CG	ENSBTAG00000045994	exon	ADRA2C	gnl|BL_ORD_ID|9803 sp|P22086|ADA2C_RAT Alpha-2C adrenergic receptor OS=Rattus norvegicus OX=10116 GN=Adra2c PE=2 SV=2//0
18	61651564	61651743	180	49	0.259403	0.106504	0.152899	270.008	CG	ENSBTAG00000007509	exon	CACNG8	gnl|BL_ORD_ID|55523 sp|Q8WXS5|CCG8_HUMAN Voltage-dependent calcium channel gamma-8 subunit OS=Homo sapiens OX=9606 GN=CACNG8 PE=2 SV=3//1.0375e-164
11	72288418	72288573	156	18	0.888038	0.735069	0.152969	98.0251	CG	ENSBTAG00000019515	exon	SNX17	gnl|BL_ORD_ID|438530 sp|Q5EA77|SNX17_BOVIN Sorting nexin-17 OS=Bos taurus OX=9913 GN=SNX17 PE=2 SV=1//0
18	53509658	53509933	276	75	0.624561	0.471538	0.153023	419.561	CG	ENSBTAG00000005819	exon	CCDC61	gnl|BL_ORD_ID|55334 sp|Q9Y6R9|CCD61_HUMAN Coiled-coil domain-containing protein 61 OS=Homo sapiens OX=9606 GN=CCDC61 PE=1 SV=3//0
12	24779550	24779669	120	23	0.37808	0.224896	0.153184	107.263	CG	ENSBTAG00000007589	exon	SMAD9	gnl|BL_ORD_ID|437296 sp|O15198|SMAD9_HUMAN Mothers against decapentaplegic homolog 9 OS=Homo sapiens OX=9606 GN=SMAD9 PE=1 SV=1//2.71778e-83
3	13933193	13933280	88	13	0.596274	0.442741	0.153533	61.9794	CG	ENSBTAG00000012348	exon	LRRC71	gnl|BL_ORD_ID|223169 sp|Q8N4P6|LRC71_HUMAN Leucine-rich repeat-containing protein 71 OS=Homo sapiens OX=9606 GN=LRRC71 PE=2 SV=1//0
11	106209818	106209920	103	20	0.540089	0.386508	0.153581	96.3695	CG	ENSBTAG00000046223	exon	ANAPC2	gnl|BL_ORD_ID|16627 sp|Q9UJX6|ANC2_HUMAN Anaphase-promoting complex subunit 2 OS=Homo sapiens OX=9606 GN=ANAPC2 PE=1 SV=1//0
27	14874674	14874819	146	23	0.505787	0.351724	0.154062	112.517	CG	ENSBTAG00000010002	exon	IRF2	gnl|BL_ORD_ID|195321 sp|P23906|IRF2_MOUSE Interferon regulatory factor 2 OS=Mus musculus OX=10090 GN=Irf2 PE=1 SV=1//0
2	130819125	130819222	98	15	0.724591	0.570326	0.154265	68.5194	CG	ENSBTAG00000013085	exon	CELA3B	gnl|BL_ORD_ID|49278 sp|P05805|CAC3_BOVIN Proproteinase E OS=Bos taurus OX=9913 PE=1 SV=2//0
7	12764720	12765017	298	61	0.77702	0.622533	0.154487	356.431	CG	ENSBTAG00000025652	exon	BEST2	gnl|BL_ORD_ID|42184 sp|Q8NFU1|BEST2_HUMAN Bestrophin-2 OS=Homo sapiens OX=9606 GN=BEST2 PE=2 SV=1//0
19	48140443	48140510	68	7	0.262045	0.10746	0.154585	28.4687	CG	ENSBTAG00000004770	exon	SCN4A	gnl|BL_ORD_ID|428187 sp|P15390|SCN4A_RAT Sodium channel protein type 4 subunit alpha OS=Rattus norvegicus OX=10116 GN=Scn4a PE=1 SV=1//5.72739e-06
5	119917249	119917358	110	37	0.247106	0.0923538	0.154752	189.646	CG	ENSBTAG00000030179	exon	MAPK8IP2	gnl|BL_ORD_ID|199623 sp|Q13387|JIP2_HUMAN C-Jun-amino-terminal kinase-interacting protein 2 OS=Homo sapiens OX=9606 GN=MAPK8IP2 PE=1 SV=2//0
9	101940582	101940928	347	78	0.74323	0.588302	0.154928	443.414	CG	ENSBTAG00000014497	exon	GPR31	gnl|BL_ORD_ID|159709 sp|F8VQN3|GPR31_MOUSE 12-(S)-hydroxy-5,8,10,14-eicosatetraenoic acid receptor OS=Mus musculus OX=10090 GN=Gpr31 PE=3 SV=1//8.18682e-82
1	125872813	125872917	105	16	0.82971	0.674728	0.154982	78.3895	CG	ENSBTAG00000011584	exon	CHST2	gnl|BL_ORD_ID|63672 sp|Q80WV3|CHST2_MOUSE Carbohydrate sulfotransferase 2 OS=Mus musculus OX=10090 GN=Chst2 PE=2 SV=3//0
10	7854322	7854609	288	24	0.260782	0.105585	0.155197	125.038	CG	ENSBTAG00000000898	exon	F2RL2	gnl|BL_ORD_ID|293291 sp|Q58D85|PAR3_BOVIN Proteinase-activated receptor 3 OS=Bos taurus OX=9913 GN=F2RL2 PE=2 SV=1//0
23	25294690	25294843	154	16	0.92411	0.768883	0.155227	88.5137	CG	ENSBTAG00000015083	exon	FBXO9	gnl|BL_ORD_ID|129805 sp|Q3ZBT2|FBX9_BOVIN F-box only protein 9 OS=Bos taurus OX=9913 GN=FBXO9 PE=2 SV=2//0
21	16392487	16392636	150	21	0.828689	0.673179	0.155511	108.302	CG	ENSBTAG00000037383	exon	AKAP13	gnl|BL_ORD_ID|13192 sp|Q12802|AKP13_HUMAN A-kinase anchor protein 13 OS=Homo sapiens OX=9606 GN=AKAP13 PE=1 SV=2//0
7	21403965	21404231	267	54	0.796059	0.640489	0.15557	304.539	CG	ENSBTAG00000014955	exon	AMH	gnl|BL_ORD_ID|240215 sp|P03972|MIS_BOVIN Muellerian-inhibiting factor OS=Bos taurus OX=9913 GN=AMH PE=1 SV=1//0
X	33093838	33093951	114	25	0.565808	0.409958	0.15585	145.789	CG	ENSBTAG00000021713	exon	MAMLD1	gnl|BL_ORD_ID|227676 sp|Q13495|MAMD1_HUMAN Mastermind-like domain-containing protein 1 OS=Homo sapiens OX=9606 GN=MAMLD1 PE=1 SV=2//0
7	52428729	52428810	82	9	0.294016	0.138059	0.155957	42.933	CG	ENSBTAG00000040473	exon	PCDHGA3	gnl|BL_ORD_ID|294652 sp|Q5DRB7|PCDG3_PANTR Protocadherin gamma-A3 OS=Pan troglodytes OX=9598 GN=PCDHGA3 PE=3 SV=1//3.2855e-16
13	6907562	6908052	491	66	0.737152	0.580955	0.156197	338.351	CG	ENSBTAG00000017188	exon	ISM1	gnl|BL_ORD_ID|196026 sp|B1AKI9|ISM1_HUMAN Isthmin-1 OS=Homo sapiens OX=9606 GN=ISM1 PE=2 SV=2//0
19	20169067	20169337	271	53	0.771017	0.614692	0.156325	286.241	CG	ENSBTAG00000038990	exon	TRAF4	gnl|BL_ORD_ID|479028 sp|Q9BUZ4|TRAF4_HUMAN TNF receptor-associated factor 4 OS=Homo sapiens OX=9606 GN=TRAF4 PE=1 SV=1//0
15	6143480	6143617	138	29	0.766749	0.610347	0.156402	171.659	CG	ENSBTAG00000004594	exon	MMP7	gnl|BL_ORD_ID|241085 sp|P09237|MMP7_HUMAN Matrilysin OS=Homo sapiens OX=9606 GN=MMP7 PE=1 SV=1//2.91321e-124
5	62899797	62900070	274	40	0.473719	0.317135	0.156585	198.994	CG	ENSBTAG00000025812	exon	--	gnl|BL_ORD_ID|57106 sp|P56528|CD38_MOUSE ADP-ribosyl cyclase/cyclic ADP-ribose hydrolase 1 OS=Mus musculus OX=10090 GN=Cd38 PE=1 SV=2//6.32583e-62
10	27041103	27041238	136	13	0.887904	0.731226	0.156678	62.6965	CG	ENSBTAG00000047483	exon	--	gnl|BL_ORD_ID|488026 sp|A4IFF3|TTC9C_BOVIN Tetratricopeptide repeat protein 9C OS=Bos taurus OX=9913 GN=TTC9C PE=2 SV=1//1.15715e-105
13	81609995	81610201	207	58	0.416272	0.25959	0.156683	359.328	CG	ENSBTAG00000002765	exon	CYP24A1	gnl|BL_ORD_ID|76208 sp|Q07973|CP24A_HUMAN 1,25-dihydroxyvitamin D(3) 24-hydroxylase, mitochondrial OS=Homo sapiens OX=9606 GN=CYP24A1 PE=1 SV=2//4.1726e-09
7	17963809	17963927	119	18	0.693883	0.53676	0.157123	78.7846	CG	ENSBTAG00000046266	exon	TNFSF9	gnl|BL_ORD_ID|475969 sp|P41273|TNFL9_HUMAN Tumor necrosis factor ligand superfamily member 9 OS=Homo sapiens OX=9606 GN=TNFSF9 PE=1 SV=1//8.00349e-37
27	33095434	33095613	180	26	0.281548	0.124356	0.157192	146.452	CG	ENSBTAG00000008814	exon	ADGRA2	gnl|BL_ORD_ID|12071 sp|Q96PE1|AGRA2_HUMAN Adhesion G protein-coupled receptor A2 OS=Homo sapiens OX=9606 GN=ADGRA2 PE=1 SV=2//0
16	46979394	46979534	141	34	0.269306	0.11209	0.157215	168.606	CG	ENSBTAG00000021202	exon	ACOT7	gnl|BL_ORD_ID|40717 sp|O00154|BACH_HUMAN Cytosolic acyl coenzyme A thioester hydrolase OS=Homo sapiens OX=9606 GN=ACOT7 PE=1 SV=3//0
15	65460265	65460478	214	48	0.720699	0.563386	0.157314	281.794	CG	ENSBTAG00000044322	exon	--	-//-
24	48599513	48599627	115	18	0.874893	0.717271	0.157621	90.427	CG	ENSBTAG00000012441	exon	SMAD7	gnl|BL_ORD_ID|437293 sp|O15105|SMAD7_HUMAN Mothers against decapentaplegic homolog 7 OS=Homo sapiens OX=9606 GN=SMAD7 PE=1 SV=1//0
11	1653419	1653498	80	9	0.883437	0.725724	0.157713	41.1778	CG	ENSBTAG00000046419	exon	TPC3	gnl|BL_ORD_ID|477464 sp|Q8NHX9|TPC2_HUMAN Two pore calcium channel protein 2 OS=Homo sapiens OX=9606 GN=TPCN2 PE=1 SV=2//1.04926e-31
21	64536677	64536846	170	23	0.487072	0.329337	0.157735	99.0556	CG	ENSBTAG00000025181	exon	CCDC85C	gnl|BL_ORD_ID|54736 sp|E9Q6B2|CC85C_MOUSE Coiled-coil domain-containing protein 85C OS=Mus musculus OX=10090 GN=Ccdc85c PE=1 SV=1//2.16917e-154
11	106435047	106435129	83	23	0.812024	0.654286	0.157739	125.44	CG	ENSBTAG00000030247	exon	NSMF	gnl|BL_ORD_ID|275759 sp|Q6X4W1|NSMF_HUMAN NMDA receptor synaptonuclear signaling and neuronal migration factor OS=Homo sapiens OX=9606 GN=NSMF PE=1 SV=1//4.95202e-10
15	77122371	77122529	159	23	0.36294	0.205139	0.157801	122.352	CG	ENSBTAG00000021002	exon	ACP2	gnl|BL_ORD_ID|312277 sp|Q0P5F0|PPAL_BOVIN Lysosomal acid phosphatase OS=Bos taurus OX=9913 GN=ACP2 PE=2 SV=1//0
X	91657382	91657590	209	35	0.463142	0.305298	0.157843	192.353	CG	ENSBTAG00000003855	exon	FAM120C	gnl|BL_ORD_ID|124622 sp|Q9NX05|F120C_HUMAN Constitutive coactivator of PPAR-gamma-like protein 2 OS=Homo sapiens OX=9606 GN=FAM120C PE=1 SV=3//1.49105e-09
22	48497667	48497744	78	15	0.600332	0.442151	0.158181	67.9323	CG	ENSBTAG00000047794	exon	DNAH1	gnl|BL_ORD_ID|109935 sp|E9Q8T7|DYH1_MOUSE Dynein heavy chain 1, axonemal OS=Mus musculus OX=10090 GN=Dnah1 PE=1 SV=1//1.7773e-13
23	50885373	50885545	173	29	0.459531	0.301319	0.158212	153.607	CG	ENSBTAG00000012079	exon	MYLK4	gnl|BL_ORD_ID|259629 sp|Q86YV6|MYLK4_HUMAN Myosin light chain kinase family member 4 OS=Homo sapiens OX=9606 GN=MYLK4 PE=1 SV=2//0
16	42942405	42942463	59	8	0.770698	0.612486	0.158212	39.2293	CG	ENSBTAG00000019818	exon	CASZ1	gnl|BL_ORD_ID|52732 sp|Q86V15|CASZ1_HUMAN Zinc finger protein castor homolog 1 OS=Homo sapiens OX=9606 GN=CASZ1 PE=1 SV=4//4.10241e-15
7	16803525	16803702	178	19	0.635659	0.477385	0.158274	81.7797	CG	ENSBTAG00000000595	exon	FBN3	gnl|BL_ORD_ID|129504 sp|Q75N90|FBN3_HUMAN Fibrillin-3 OS=Homo sapiens OX=9606 GN=FBN3 PE=2 SV=3//0
3	86053747	86054119	373	40	0.212982	0.0546534	0.158329	264.804	CG	ENSBTAG00000051030	exon	--	gnl|BL_ORD_ID|76341 sp|P51589|CP2J2_HUMAN Cytochrome P450 2J2 OS=Homo sapiens OX=9606 GN=CYP2J2 PE=1 SV=2//0
25	27403228	27403281	54	9	0.386328	0.227204	0.159124	45.1396	CG	ENSBTAG00000054461	exon	--	gnl|BL_ORD_ID|198714 sp|P20702|ITAX_HUMAN Integrin alpha-X OS=Homo sapiens OX=9606 GN=ITGAX PE=1 SV=3//0
15	29274936	29275116	181	46	0.262076	0.102656	0.15942	204.082	CG	ENSBTAG00000016197	exon	PHLDB1	gnl|BL_ORD_ID|303270 sp|Q86UU1|PHLB1_HUMAN Pleckstrin homology-like domain family B member 1 OS=Homo sapiens OX=9606 GN=PHLDB1 PE=1 SV=1//0
23	27222692	27222973	282	46	0.377839	0.218392	0.159447	231.996	CG	ENSBTAG00000025410	exon	EGFL8	gnl|BL_ORD_ID|116034 sp|A5A8Y8|EGFL8_PIG Epidermal growth factor-like protein 8 OS=Sus scrofa OX=9823 GN=EGFL8 PE=3 SV=1//4.73934e-142
8	110703737	110703978	242	71	0.393623	0.234066	0.159558	431.545	CG	ENSBTAG00000019915	exon	GSN	gnl|BL_ORD_ID|148435 sp|Q3SX14|GELS_BOVIN Gelsolin OS=Bos taurus OX=9913 GN=GSN PE=2 SV=1//0
17	68909681	68909811	131	26	0.351655	0.192078	0.159577	127.8	CG	ENSBTAG00000002452	exon	ASCC2	gnl|BL_ORD_ID|28682 sp|Q9H1I8|ASCC2_HUMAN Activating signal cointegrator 1 complex subunit 2 OS=Homo sapiens OX=9606 GN=ASCC2 PE=1 SV=3//0
10	12331718	12331956	239	43	0.349387	0.189709	0.159678	257.453	CG	ENSBTAG00000006440	exon	IGDCC4	gnl|BL_ORD_ID|190029 sp|Q8TDY8|IGDC4_HUMAN Immunoglobulin superfamily DCC subclass member 4 OS=Homo sapiens OX=9606 GN=IGDCC4 PE=1 SV=1//0
15	29503552	29503647	96	11	0.790069	0.629886	0.160184	50.9717	CG	ENSBTAG00000005138	exon	BCL9L	gnl|BL_ORD_ID|41760 sp|Q86UU0|BCL9L_HUMAN B-cell CLL/lymphoma 9-like protein OS=Homo sapiens OX=9606 GN=BCL9L PE=1 SV=1//0
21	61299228	61299360	133	19	0.502598	0.341852	0.160746	88.2516	CG	ENSBTAG00000016854	exon	AK7	gnl|BL_ORD_ID|200560 sp|Q96M32|KAD7_HUMAN Adenylate kinase 7 OS=Homo sapiens OX=9606 GN=AK7 PE=1 SV=3//0
4	119114741	119114909	169	48	0.651399	0.490604	0.160796	269.435	CG	ENSBTAG00000004958	exon	PTPRN2	gnl|BL_ORD_ID|325927 sp|Q92932|PTPR2_HUMAN Receptor-type tyrosine-protein phosphatase N2 OS=Homo sapiens OX=9606 GN=PTPRN2 PE=1 SV=2//0
17	7555612	7555729	118	23	0.861498	0.700352	0.161147	126.404	CG	ENSBTAG00000018546	exon	LRBA	gnl|BL_ORD_ID|223022 sp|P50851|LRBA_HUMAN Lipopolysaccharide-responsive and beige-like anchor protein OS=Homo sapiens OX=9606 GN=LRBA PE=1 SV=4//0
1	61191514	61191595	82	25	0.296294	0.134662	0.161633	129.924	CG	ENSBTAG00000048452	exon	--	gnl|BL_ORD_ID|223554 sp|Q62813|LSAMP_RAT Limbic system-associated membrane protein OS=Rattus norvegicus OX=10116 GN=Lsamp PE=1 SV=1//2.35871e-10
10	100837881	100838132	252	70	0.76387	0.60193	0.16194	463.006	CG	ENSBTAG00000046684	exon	FOXN3	gnl|BL_ORD_ID|137087 sp|Q33BP8|FOXN3_PIG Forkhead box protein N3 OS=Sus scrofa OX=9823 GN=FOXN3 PE=2 SV=1//0
7	7611453	7611688	236	50	0.331335	0.169356	0.161979	330.947	CG	ENSBTAG00000048257	exon	--	gnl|BL_ORD_ID|76463 sp|Q6NT55|CP4FN_HUMAN Cytochrome P450 4F22 OS=Homo sapiens OX=9606 GN=CYP4F22 PE=2 SV=1//2.80279e-145
28	3272879	3272944	66	6	0.607338	0.445288	0.16205	27.1534	CG	ENSBTAG00000025021	exon	FMN2	gnl|BL_ORD_ID|134926 sp|Q9NZ56|FMN2_HUMAN Formin-2 OS=Homo sapiens OX=9606 GN=FMN2 PE=1 SV=4//1.35455e-50
25	26435229	26435314	86	9	0.627154	0.464862	0.162292	38.9538	CG	ENSBTAG00000052323	exon	MAZ	gnl|BL_ORD_ID|229602 sp|P56270|MAZ_HUMAN Myc-associated zinc finger protein OS=Homo sapiens OX=9606 GN=MAZ PE=1 SV=1//1.1078e-10
15	13888312	13888456	145	32	0.728738	0.566045	0.162693	168.725	CG	ENSBTAG00000037962	exon	MAML2	gnl|BL_ORD_ID|227680 sp|A5D7F6|MAML2_BOVIN Mastermind-like protein 2 OS=Bos taurus OX=9913 GN=MAML2 PE=2 SV=1//0
25	33187686	33187771	86	11	0.80358	0.640605	0.162975	51.8937	CG	ENSBTAG00000045767	exon	LAT2	gnl|BL_ORD_ID|276199 sp|Q9GZY6|NTAL_HUMAN Linker for activation of T-cells family member 2 OS=Homo sapiens OX=9606 GN=LAT2 PE=1 SV=1//1.2339e-65
13	42052284	42052456	173	16	0.788679	0.625521	0.163158	75.1823	CG	ENSBTAG00000032704	exon	NAPB	gnl|BL_ORD_ID|438136 sp|P81126|SNAB_BOVIN Beta-soluble NSF attachment protein OS=Bos taurus OX=9913 GN=NAPB PE=1 SV=1//0
3	7886146	7886419	274	50	0.785002	0.621554	0.163448	280.739	CG	ENSBTAG00000014580	exon	FCRLB	gnl|BL_ORD_ID|130005 sp|Q6BAA4|FCRLB_HUMAN Fc receptor-like B OS=Homo sapiens OX=9606 GN=FCRLB PE=1 SV=1//0
7	21225457	21225806	350	80	0.504375	0.340795	0.16358	445.493	CG	ENSBTAG00000004524	exon	SPPL2B	gnl|BL_ORD_ID|441971 sp|Q8TCT7|SPP2B_HUMAN Signal peptide peptidase-like 2B OS=Homo sapiens OX=9606 GN=SPPL2B PE=1 SV=2//0
11	103379812	103379999	188	29	0.31283	0.149068	0.163762	179.001	CG	ENSBTAG00000018975	exon	KCNT1	gnl|BL_ORD_ID|202849 sp|Q5JUK3|KCNT1_HUMAN Potassium channel subfamily T member 1 OS=Homo sapiens OX=9606 GN=KCNT1 PE=1 SV=2//0
18	51224872	51224958	87	11	0.698545	0.534698	0.163846	44.7034	CG	ENSBTAG00000011723	exon	GRIK5	gnl|BL_ORD_ID|160932 sp|Q63273|GRIK5_RAT Glutamate receptor ionotropic, kainate 5 OS=Rattus norvegicus OX=10116 GN=Grik5 PE=1 SV=1//0
18	49018368	49018938	571	151	0.470582	0.306328	0.164254	888.025	CG	ENSBTAG00000047158	exon	LRFN1	gnl|BL_ORD_ID|223210 sp|Q2WF71|LRFN1_MOUSE Leucine-rich repeat and fibronectin type III domain-containing protein 1 OS=Mus musculus OX=10090 GN=Lrfn1 PE=1 SV=1//0
10	88236863	88237732	870	177	0.500174	0.335823	0.164351	1057.34	CG	ENSBTAG00000025329	exon	IRF2BPL	gnl|BL_ORD_ID|185922 sp|Q2MJS2|I2BPL_MACMU Interferon regulatory factor 2-binding protein-like OS=Macaca mulatta OX=9544 GN=IRF2BPL PE=2 SV=1//9.94482e-61
4	30980330	30980437	108	20	0.580237	0.415868	0.164369	97.6984	CG	ENSBTAG00000015539	exon	RAPGEF5	gnl|BL_ORD_ID|391952 sp|Q8C0Q9|RPGF5_MOUSE Rap guanine nucleotide exchange factor 5 OS=Mus musculus OX=10090 GN=Rapgef5 PE=2 SV=2//0
7	21403579	21403803	225	55	0.786577	0.622131	0.164446	350.629	CG	ENSBTAG00000014955	exon	AMH	gnl|BL_ORD_ID|240215 sp|P03972|MIS_BOVIN Muellerian-inhibiting factor OS=Bos taurus OX=9913 GN=AMH PE=1 SV=1//0
7	107508625	107508774	150	47	0.281691	0.116715	0.164976	258.741	CG	ENSBTAG00000054662	exon	FBXL17	gnl|BL_ORD_ID|140551 sp|Q9UF56|FXL17_HUMAN F-box/LRR-repeat protein 17 OS=Homo sapiens OX=9606 GN=FBXL17 PE=2 SV=3//0
5	116680525	116680687	163	35	0.840312	0.674924	0.165388	184.423	CG	ENSBTAG00000008036	exon	CELSR1	gnl|BL_ORD_ID|58863 sp|O35161|CELR1_MOUSE Cadherin EGF LAG seven-pass G-type receptor 1 OS=Mus musculus OX=10090 GN=Celsr1 PE=1 SV=3//0
13	57522161	57522271	111	26	0.447601	0.282157	0.165444	139.958	CG	ENSBTAG00000051531	exon	RF02130	-//-
14	66216806	66217016	211	38	0.818385	0.652736	0.165649	241.097	CG	ENSBTAG00000017165	exon	MATN2	gnl|BL_ORD_ID|229287 sp|O00339|MATN2_HUMAN Matrilin-2 OS=Homo sapiens OX=9606 GN=MATN2 PE=1 SV=4//0
18	62889319	62889535	217	39	0.632013	0.466027	0.165986	210.633	CG	ENSBTAG00000011693	exon	LENG9	gnl|BL_ORD_ID|212564 sp|Q8BTN6|LENG9_MOUSE Leukocyte receptor cluster member 9 OS=Mus musculus OX=10090 GN=Leng9 PE=2 SV=1//1.41825e-136
19	52487521	52487619	99	10	0.872988	0.706787	0.166201	44.8832	CG	ENSBTAG00000016021	exon	GAA	gnl|BL_ORD_ID|225392 sp|Q9MYM4|LYAG_BOVIN Lysosomal alpha-glucosidase OS=Bos taurus OX=9913 GN=GAA PE=2 SV=1//0
21	68547504	68547663	160	26	0.753509	0.586797	0.166712	129.211	CG	ENSBTAG00000020402	exon	TDRD9	gnl|BL_ORD_ID|467424 sp|Q8NDG6|TDRD9_HUMAN ATP-dependent RNA helicase TDRD9 OS=Homo sapiens OX=9606 GN=TDRD9 PE=2 SV=3//0
27	33129901	33130240	340	39	0.927954	0.761007	0.166947	248.44	CG	ENSBTAG00000011684	exon	RAB11FIP1	gnl|BL_ORD_ID|347894 sp|Q6WKZ4|RFIP1_HUMAN Rab11 family-interacting protein 1 OS=Homo sapiens OX=9606 GN=RAB11FIP1 PE=1 SV=3//0
4	113773311	113773373	63	9	0.733858	0.566276	0.167581	41.0218	CG	ENSBTAG00000018838	exon	IQCA1L	gnl|BL_ORD_ID|195017 sp|A6H690|IQCAL_MOUSE IQ and AAA domain-containing protein 1-like OS=Mus musculus OX=10090 GN=Iqca1l PE=1 SV=3//0
23	7183763	7183862	100	9	0.655147	0.48682	0.168327	36.2894	CG	ENSBTAG00000008953	exon	TAP1	gnl|BL_ORD_ID|464532 sp|Q03518|TAP1_HUMAN Antigen peptide transporter 1 OS=Homo sapiens OX=9606 GN=TAP1 PE=1 SV=2//0
NKLS02002208.1	6393276	6393480	205	52	0.334757	0.166389	0.168367	363.234	CG	ENSBTAG00000020194	exon	FGF13	gnl|BL_ORD_ID|131793 sp|Q9ERW3|FGF13_RAT Fibroblast growth factor 13 OS=Rattus norvegicus OX=10116 GN=Fgf13 PE=1 SV=2//1.94915e-160
29	45340316	45340404	89	12	0.891437	0.72285	0.168587	61.4262	CG	ENSBTAG00000046728	exon	GPR152	gnl|BL_ORD_ID|157491 sp|Q8TDT2|GP152_HUMAN Probable G-protein coupled receptor 152 OS=Homo sapiens OX=9606 GN=GPR152 PE=2 SV=1//1.01255e-180
X	119873086	119873262	177	76	0.402278	0.233526	0.168752	517.746	CG	ENSBTAG00000020987	exon	PTCHD1	gnl|BL_ORD_ID|324700 sp|Q96NR3|PTHD1_HUMAN Patched domain-containing protein 1 OS=Homo sapiens OX=9606 GN=PTCHD1 PE=2 SV=2//0
7	12314438	12315121	684	181	0.290732	0.121911	0.168821	1535.46	CG	ENSBTAG00000014828	exon	CACNA1A	gnl|BL_ORD_ID|49233 sp|O00555|CAC1A_HUMAN Voltage-dependent P/Q-type calcium channel subunit alpha-1A OS=Homo sapiens OX=9606 GN=CACNA1A PE=1 SV=2//0
14	24586790	24586852	63	5	0.396613	0.227052	0.169561	23.5347	CG	ENSBTAG00000051748	exon	--	gnl|BL_ORD_ID|433715 sp|Q86XK3|SFR1_HUMAN Swi5-dependent recombination DNA repair protein 1 homolog OS=Homo sapiens OX=9606 GN=SFR1 PE=1 SV=2//3.83543e-11
16	15141104	15141210	107	16	0.326218	0.156423	0.169794	81.7045	CG	ENSBTAG00000052649	exon	--	-//-
5	104345358	104345678	321	52	0.899061	0.728109	0.170951	359.991	CG	ENSBTAG00000012265	exon	VWF	gnl|BL_ORD_ID|508779 sp|Q28295|VWF_CANLF von Willebrand factor OS=Canis lupus familiaris OX=9615 GN=VWF PE=1 SV=2//0
25	35510789	35510850	62	4	0.377801	0.206761	0.17104	19.6043	CG	ENSBTAG00000047808	exon	MOGAT3	gnl|BL_ORD_ID|245426 sp|Q86VF5|MOGT3_HUMAN 2-acylglycerol O-acyltransferase 3 OS=Homo sapiens OX=9606 GN=MOGAT3 PE=1 SV=1//8.91771e-169
29	43259587	43259848	262	43	0.431947	0.260536	0.171411	212.069	CG	ENSBTAG00000002249	exon	NAALADL1	gnl|BL_ORD_ID|262832 sp|Q9UQQ1|NALDL_HUMAN N-acetylated-alpha-linked acidic dipeptidase-like protein OS=Homo sapiens OX=9606 GN=NAALADL1 PE=1 SV=2//0
18	62163768	62163981	214	25	0.760829	0.589403	0.171427	121.867	CG	ENSBTAG00000022813	exon	TMEM150B	gnl|BL_ORD_ID|462603 sp|A7MBB3|T150B_BOVIN Modulator of macroautophagy TMEM150B OS=Bos taurus OX=9913 GN=TMEM150B PE=2 SV=1//6.04588e-162
X	58015689	58015751	63	14	0.48282	0.311164	0.171657	83.7215	CG	ENSBTAG00000012319	exon	KCNE5	gnl|BL_ORD_ID|202666 sp|Q9UJ90|KCNE5_HUMAN Potassium voltage-gated channel subfamily E regulatory beta subunit 5 OS=Homo sapiens OX=9606 GN=KCNE5 PE=1 SV=1//5.30226e-41
20	61854127	61854418	292	53	0.511683	0.339808	0.171875	291.873	CG	ENSBTAG00000017222	exon	CTNND2	gnl|BL_ORD_ID|81358 sp|O35927|CTND2_MOUSE Catenin delta-2 OS=Mus musculus OX=10090 GN=Ctnnd2 PE=1 SV=1//0
18	50469429	50469627	199	34	0.773109	0.601096	0.172013	183.89	CG	ENSBTAG00000003168	exon	HNRNPUL1	gnl|BL_ORD_ID|178354 sp|Q9BUJ2|HNRL1_HUMAN Heterogeneous nuclear ribonucleoprotein U-like protein 1 OS=Homo sapiens OX=9606 GN=HNRNPUL1 PE=1 SV=2//3.97486e-08
29	42258855	42258964	110	42	0.274668	0.102369	0.172299	248.781	CG	ENSBTAG00000007827	exon	RCOR2	gnl|BL_ORD_ID|341812 sp|Q5FWT8|RCOR2_RAT REST corepressor 2 OS=Rattus norvegicus OX=10116 GN=Rcor2 PE=1 SV=1//0
5	114759198	114759320	123	16	0.819815	0.646821	0.172994	81.0499	CG	ENSBTAG00000021978	exon	PARVB	gnl|BL_ORD_ID|293535 sp|Q9HBI1|PARVB_HUMAN Beta-parvin OS=Homo sapiens OX=9606 GN=PARVB PE=1 SV=1//2.90008e-178
23	15583759	15583983	225	48	0.77264	0.599542	0.173098	268.082	CG	ENSBTAG00000009861	exon	FRS3	gnl|BL_ORD_ID|138240 sp|O43559|FRS3_HUMAN Fibroblast growth factor receptor substrate 3 OS=Homo sapiens OX=9606 GN=FRS3 PE=1 SV=3//0
21	22076297	22076429	133	16	0.832612	0.658881	0.17373	84.1363	CG	ENSBTAG00000010915	exon	CRTC3	gnl|BL_ORD_ID|78695 sp|Q6UUV7|CRTC3_HUMAN CREB-regulated transcription coactivator 3 OS=Homo sapiens OX=9606 GN=CRTC3 PE=1 SV=2//0
19	56974833	56975039	207	42	0.320959	0.147155	0.173804	269.057	CG	ENSBTAG00000018663	exon	GPRC5C	gnl|BL_ORD_ID|157871 sp|Q2YDG0|GPC5C_BOVIN G-protein coupled receptor family C group 5 member C OS=Bos taurus OX=9913 GN=GPRC5C PE=2 SV=2//0
21	1160649	1160834	186	23	0.695735	0.521851	0.173884	110.257	CG	ENSBTAG00000053916	exon	MKRN3	gnl|BL_ORD_ID|240414 sp|Q13064|MKRN3_HUMAN Probable E3 ubiquitin-protein ligase makorin-3 OS=Homo sapiens OX=9606 GN=MKRN3 PE=1 SV=1//1.17857e-175
11	103889562	103889926	365	53	0.854783	0.680891	0.173892	343.075	CG	ENSBTAG00000023933	exon	SEC16A	gnl|BL_ORD_ID|427499 sp|O15027|SC16A_HUMAN Protein transport protein Sec16A OS=Homo sapiens OX=9606 GN=SEC16A PE=1 SV=3//0
6	117169043	117169348	306	40	0.946913	0.772731	0.174182	261.783	CG	ENSBTAG00000055098	exon	--	-//-
29	50689823	50689974	152	16	0.367859	0.19336	0.174498	75.7334	CG	ENSBTAG00000047914	exon	CDHR5	gnl|BL_ORD_ID|57756 sp|Q9HBB8|CDHR5_HUMAN Cadherin-related family member 5 OS=Homo sapiens OX=9606 GN=CDHR5 PE=1 SV=3//1.55947e-26
X	92287343	92287403	61	7	0.454993	0.27935	0.175643	37.7482	CG	ENSBTAG00000039888	exon	MAGED2	gnl|BL_ORD_ID|227296 sp|Q9UNF1|MAGD2_HUMAN Melanoma-associated antigen D2 OS=Homo sapiens OX=9606 GN=MAGED2 PE=1 SV=2//0
NKLS02000280.1	880	1053	174	40	0.264153	0.0873386	0.176815	233.028	CG	ENSBTAG00000054362	exon	--	-//-
NKLS02000280.1	880	1053	174	40	0.264153	0.0873386	0.176815	233.028	CG	ENSBTAG00000049474	exon	--	-//-
X	86707115	86707268	154	20	0.498494	0.321246	0.177248	106.733	CG	ENSBTAG00000018060	exon	WDR13	gnl|BL_ORD_ID|509207 sp|Q5RF24|WDR13_PONAB WD repeat-containing protein 13 OS=Pongo abelii OX=9601 GN=WDR13 PE=2 SV=1//0
9	101159411	101159544	134	25	0.598872	0.421103	0.177769	120.629	CG	ENSBTAG00000018681	exon	TBXT	gnl|BL_ORD_ID|46358 sp|Q9GL27|BRAC_CANLF Brachyury protein OS=Canis lupus familiaris OX=9615 GN=T PE=2 SV=1//0
18	56576043	56576128	86	7	0.860341	0.682493	0.177848	33.0225	CG	ENSBTAG00000043953	exon	SPIB	gnl|BL_ORD_ID|441515 sp|Q01892|SPIB_HUMAN Transcription factor Spi-B OS=Homo sapiens OX=9606 GN=SPIB PE=1 SV=1//5.75059e-128
11	104085328	104085688	361	67	0.719711	0.541778	0.177933	341.298	CG	ENSBTAG00000029979	exon	bta-mir-126	-//-
11	104085328	104085688	361	67	0.719711	0.541778	0.177933	341.298	CG	ENSBTAG00000030278	exon	EGFL7	gnl|BL_ORD_ID|116029 sp|Q9UHF1|EGFL7_HUMAN Epidermal growth factor-like protein 7 OS=Homo sapiens OX=9606 GN=EGFL7 PE=1 SV=3//5.28889e-136
7	43549314	43549593	280	49	0.669776	0.491201	0.178575	277.375	CG	ENSBTAG00000020766	exon	ABCA7	gnl|BL_ORD_ID|4110 sp|Q8IZY2|ABCA7_HUMAN ATP-binding cassette sub-family A member 7 OS=Homo sapiens OX=9606 GN=ABCA7 PE=1 SV=3//0
11	98861571	98861703	133	23	0.615171	0.436528	0.178643	135.635	CG	ENSBTAG00000011307	exon	DNM1	gnl|BL_ORD_ID|110035 sp|Q08DF4|DYN1_BOVIN Dynamin-1 OS=Bos taurus OX=9913 GN=DNM1 PE=2 SV=1//0
18	62308689	62308902	214	40	0.693817	0.515154	0.178663	213.185	CG	ENSBTAG00000017847	exon	PPP1R12C	gnl|BL_ORD_ID|311491 sp|Q9BZL4|PP12C_HUMAN Protein phosphatase 1 regulatory subunit 12C OS=Homo sapiens OX=9606 GN=PPP1R12C PE=1 SV=1//0
NKLS02002005.1	67438	71788	4351	947	0.346799	0.1673	0.1795	9721.95	CG	ENSBTAG00000051730	exon	--	-//-
12	20283023	20283530	508	93	0.462885	0.283325	0.17956	605.573	CG	ENSBTAG00000055114	exon	DLEU7	gnl|BL_ORD_ID|214153 sp|Q6UYE1|LEU7_HUMAN Leukemia-associated protein 7 OS=Homo sapiens OX=9606 GN=DLEU7 PE=2 SV=1//2.1968e-49
15	75006213	75006313	101	12	0.757624	0.577938	0.179686	56.6216	CG	ENSBTAG00000017228	exon	TP53I11	gnl|BL_ORD_ID|289756 sp|Q0VCQ8|P5I11_BOVIN Tumor protein p53-inducible protein 11 OS=Bos taurus OX=9913 GN=TP53I11 PE=2 SV=1//6.62383e-109
X	123619230	123619377	148	42	0.651752	0.472027	0.179725	219.727	CG	ENSBTAG00000019855	exon	MAP3K15	gnl|BL_ORD_ID|226644 sp|Q6ZN16|M3K15_HUMAN Mitogen-activated protein kinase kinase kinase 15 OS=Homo sapiens OX=9606 GN=MAP3K15 PE=1 SV=2//0
3	120817732	120817914	183	40	0.453815	0.273289	0.180527	279.633	CG	ENSBTAG00000009093	exon	GAL3ST2	gnl|BL_ORD_ID|141282 sp|Q6XQG9|G3ST2_PIG Galactose-3-O-sulfotransferase 2 OS=Sus scrofa OX=9823 GN=GAL3ST2 PE=2 SV=1//0
10	47332460	47332542	83	12	0.924516	0.743804	0.180712	58.3203	CG	ENSBTAG00000003667	exon	TLN2	gnl|BL_ORD_ID|474389 sp|Q9Y4G6|TLN2_HUMAN Talin-2 OS=Homo sapiens OX=9606 GN=TLN2 PE=1 SV=4//0
19	62969423	62969495	73	13	0.622445	0.441541	0.180905	59.5744	CG	ENSBTAG00000001061	exon	PRKCA	gnl|BL_ORD_ID|207793 sp|P04409|KPCA_BOVIN Protein kinase C alpha type OS=Bos taurus OX=9913 GN=PRKCA PE=1 SV=3//0
29	42632925	42633208	284	55	0.425136	0.243768	0.181369	313.516	CG	ENSBTAG00000040190	exon	CCDC88B	gnl|BL_ORD_ID|54739 sp|A6NC98|CC88B_HUMAN Coiled-coil domain-containing protein 88B OS=Homo sapiens OX=9606 GN=CCDC88B PE=1 SV=1//0
25	41435911	41436344	434	66	0.788481	0.60687	0.181611	366.322	CG	ENSBTAG00000000642	exon	INTS1	gnl|BL_ORD_ID|193879 sp|Q6P4S8|INT1_MOUSE Integrator complex subunit 1 OS=Mus musculus OX=10090 GN=Ints1 PE=1 SV=2//0
9	94957334	94957726	393	111	0.775649	0.593765	0.181885	803.23	CG	ENSBTAG00000005083	exon	TULP4	gnl|BL_ORD_ID|488671 sp|Q9JIL5|TULP4_MOUSE Tubby-related protein 4 OS=Mus musculus OX=10090 GN=Tulp4 PE=1 SV=1//0
2	106974172	106974270	99	9	0.885631	0.703684	0.181947	50.196	CG	ENSBTAG00000026751	exon	CFAP65	gnl|BL_ORD_ID|59588 sp|Q6ZU64|CFA65_HUMAN Cilia- and flagella-associated protein 65 OS=Homo sapiens OX=9606 GN=CFAP65 PE=1 SV=2//1.13241e-14
25	38975858	38975950	93	19	0.642957	0.460663	0.182293	89.691	CG	ENSBTAG00000007772	exon	SLC29A4	gnl|BL_ORD_ID|425538 sp|Q7RTT9|S29A4_HUMAN Equilibrative nucleoside transporter 4 OS=Homo sapiens OX=9606 GN=SLC29A4 PE=1 SV=1//0
8	110313076	110313127	52	7	0.829497	0.647047	0.18245	48.3316	CG	ENSBTAG00000003012	exon	TRAF1	gnl|BL_ORD_ID|479021 sp|Q13077|TRAF1_HUMAN TNF receptor-associated factor 1 OS=Homo sapiens OX=9606 GN=TRAF1 PE=1 SV=1//0
12	25978748	25978804	57	7	0.861838	0.679264	0.182574	32.9598	CG	ENSBTAG00000034069	exon	MAB21L1	gnl|BL_ORD_ID|229619 sp|O70299|MB211_MOUSE Putative nucleotidyltransferase MAB21L1 OS=Mus musculus OX=10090 GN=Mab21l1 PE=2 SV=1//0
X	14081568	14081707	140	30	0.357815	0.175238	0.182577	192.859	CG	ENSBTAG00000019061	exon	ELF4	gnl|BL_ORD_ID|117197 sp|Q99607|ELF4_HUMAN ETS-related transcription factor Elf-4 OS=Homo sapiens OX=9606 GN=ELF4 PE=1 SV=1//0
19	44157492	44158099	608	150	0.907362	0.72436	0.183002	1168.16	CG	ENSBTAG00000011447	exon	FAM171A2	gnl|BL_ORD_ID|125277 sp|A2A699|F1712_MOUSE Protein FAM171A2 OS=Mus musculus OX=10090 GN=Fam171a2 PE=1 SV=1//0
7	4323579	4323672	94	12	0.439514	0.255874	0.18364	56.7345	CG	ENSBTAG00000037729	exon	CERS1	gnl|BL_ORD_ID|59328 sp|P27544|CERS1_HUMAN Ceramide synthase 1 OS=Homo sapiens OX=9606 GN=CERS1 PE=1 SV=1//8.56401e-150
9	28479526	28480087	562	44	0.95367	0.769994	0.183676	261.536	CG	ENSBTAG00000033803	exon	FABP7	gnl|BL_ORD_ID|126728 sp|Q09139|FABP7_BOVIN Fatty acid-binding protein, brain OS=Bos taurus OX=9913 GN=FABP7 PE=1 SV=2//1.35596e-91
22	59352936	59353152	217	51	0.656404	0.47247	0.183934	276.039	CG	ENSBTAG00000019707	exon	GATA2	gnl|BL_ORD_ID|143204 sp|P23769|GATA2_HUMAN Endothelial transcription factor GATA-2 OS=Homo sapiens OX=9606 GN=GATA2 PE=1 SV=3//0
18	11589143	11589331	189	31	0.387595	0.203431	0.184164	174.92	CG	ENSBTAG00000009918	exon	GSE1	gnl|BL_ORD_ID|162549 sp|Q14687|GSE1_HUMAN Genetic suppressor element 1 OS=Homo sapiens OX=9606 GN=GSE1 PE=1 SV=3//4.40409e-136
5	55878120	55878210	91	13	0.279829	0.0955326	0.184297	52.4949	CG	ENSBTAG00000018003	exon	ARHGEF25	gnl|BL_ORD_ID|23106 sp|Q86VW2|ARHGP_HUMAN Rho guanine nucleotide exchange factor 25 OS=Homo sapiens OX=9606 GN=ARHGEF25 PE=1 SV=2//0
11	105931239	105932081	843	249	0.399467	0.214794	0.184673	1954.52	CG	ENSBTAG00000039708	exon	AJM1	gnl|BL_ORD_ID|13017 sp|C9J069|AJM1_HUMAN Apical junction component 1 homolog OS=Homo sapiens OX=9606 GN=AJM1 PE=3 SV=1//0
9	19160528	19160592	65	15	0.28554	0.100751	0.184789	75.7198	CG	ENSBTAG00000043950	exon	LCA5	gnl|BL_ORD_ID|211301 sp|Q86VQ0|LCA5_HUMAN Lebercilin OS=Homo sapiens OX=9606 GN=LCA5 PE=1 SV=2//0
26	18311782	18311947	166	25	0.43376	0.248629	0.185132	131.853	CG	ENSBTAG00000043991	exon	SLIT1	gnl|BL_ORD_ID|436573 sp|O75093|SLIT1_HUMAN Slit homolog 1 protein OS=Homo sapiens OX=9606 GN=SLIT1 PE=2 SV=4//0
24	61257193	61257286	94	9	0.619553	0.43317	0.186382	39.9574	CG	ENSBTAG00000045832	exon	PHLPP1	gnl|BL_ORD_ID|303313 sp|O60346|PHLP1_HUMAN PH domain leucine-rich repeat-containing protein phosphatase 1 OS=Homo sapiens OX=9606 GN=PHLPP1 PE=1 SV=3//5.85899e-21
18	65733880	65734099	220	39	0.486745	0.300125	0.186619	226.583	CG	ENSBTAG00000015164	exon	SLC27A5	gnl|BL_ORD_ID|425512 sp|Q9Y2P5|S27A5_HUMAN Bile acyl-CoA synthetase OS=Homo sapiens OX=9606 GN=SLC27A5 PE=1 SV=1//0
22	60623416	60624153	738	170	0.674307	0.487488	0.186819	1045.31	CG	ENSBTAG00000008313	exon	KLF15	gnl|BL_ORD_ID|207167 sp|Q9UIH9|KLF15_HUMAN Krueppel-like factor 15 OS=Homo sapiens OX=9606 GN=KLF15 PE=1 SV=1//4.9175e-152
17	61104301	61104525	225	84	0.398366	0.210405	0.18796	620.134	CG	ENSBTAG00000016738	exon	DTX1	gnl|BL_ORD_ID|107996 sp|Q61010|DTX1_MOUSE E3 ubiquitin-protein ligase DTX1 OS=Mus musculus OX=10090 GN=Dtx1 PE=1 SV=2//0
X	88959501	88959786	286	73	0.674205	0.485421	0.188784	595.362	CG	ENSBTAG00000054170	exon	--	gnl|BL_ORD_ID|82855 sp|Q86X51|CX067_HUMAN Uncharacterized protein CXorf67 OS=Homo sapiens OX=9606 GN=CXorf67 PE=1 SV=1//8.57822e-23
23	27872414	27872835	422	80	0.414382	0.225568	0.188814	600.844	CG	ENSBTAG00000012208	exon	--	gnl|BL_ORD_ID|166633 sp|P13752|HA1A_BOVIN BOLA class I histocompatibility antigen, alpha chain BL3-6 OS=Bos taurus OX=9913 PE=2 SV=1//3.30373e-172
17	72917842	72918090	249	56	0.663864	0.474847	0.189017	344.933	CG	ENSBTAG00000001473	exon	ARVCF	gnl|BL_ORD_ID|28491 sp|O00192|ARVC_HUMAN Armadillo repeat protein deleted in velo-cardio-facial syndrome OS=Homo sapiens OX=9606 GN=ARVCF PE=1 SV=1//0
14	767065	767348	284	40	0.500074	0.310972	0.189102	215.924	CG	ENSBTAG00000017281	exon	OPLAH	gnl|BL_ORD_ID|286343 sp|Q75WB5|OPLA_BOVIN 5-oxoprolinase OS=Bos taurus OX=9913 GN=OPLAH PE=1 SV=1//9.08918e-11
25	33165713	33165800	88	7	0.820562	0.631275	0.189287	32.8489	CG	ENSBTAG00000018589	exon	RFC2	gnl|BL_ORD_ID|347737 sp|Q05B83|RFC2_BOVIN Replication factor C subunit 2 OS=Bos taurus OX=9913 GN=RFC2 PE=2 SV=1//0
14	421288	421567	280	66	0.544158	0.354862	0.189297	475.767	CG	ENSBTAG00000004970	exon	LRRC24	gnl|BL_ORD_ID|223049 sp|Q8BHA1|LRC24_MOUSE Leucine-rich repeat-containing protein 24 OS=Mus musculus OX=10090 GN=Lrrc24 PE=2 SV=1//0
28	31133010	31133237	228	48	0.68448	0.494581	0.189899	267.954	CG	ENSBTAG00000014506	exon	ZNF503	gnl|BL_ORD_ID|555894 sp|Q96F45|ZN503_HUMAN Zinc finger protein 503 OS=Homo sapiens OX=9606 GN=ZNF503 PE=1 SV=1//5.29588e-60
25	1704577	1704798	222	40	0.727825	0.536958	0.190867	236.944	CG	ENSBTAG00000019073	exon	TRAF7	gnl|BL_ORD_ID|479042 sp|Q6Q0C0|TRAF7_HUMAN E3 ubiquitin-protein ligase TRAF7 OS=Homo sapiens OX=9606 GN=TRAF7 PE=1 SV=1//0
19	62969044	62969266	223	42	0.825603	0.634576	0.191027	253.599	CG	ENSBTAG00000001061	exon	PRKCA	gnl|BL_ORD_ID|207793 sp|P04409|KPCA_BOVIN Protein kinase C alpha type OS=Bos taurus OX=9913 GN=PRKCA PE=1 SV=3//0
11	105932140	105933623	1484	385	0.661671	0.470549	0.191122	2645.18	CG	ENSBTAG00000039708	exon	AJM1	gnl|BL_ORD_ID|13017 sp|C9J069|AJM1_HUMAN Apical junction component 1 homolog OS=Homo sapiens OX=9606 GN=AJM1 PE=3 SV=1//0
22	43471550	43471743	194	28	0.594283	0.403091	0.191192	166.978	CG	ENSBTAG00000021164	exon	SLMAP	gnl|BL_ORD_ID|436604 sp|Q14BN4|SLMAP_HUMAN Sarcolemmal membrane-associated protein OS=Homo sapiens OX=9606 GN=SLMAP PE=1 SV=1//0
18	56570754	56570979	226	35	0.852521	0.660569	0.191952	187.826	CG	ENSBTAG00000011083	exon	POLD1	gnl|BL_ORD_ID|105663 sp|P28339|DPOD1_BOVIN DNA polymerase delta catalytic subunit OS=Bos taurus OX=9913 GN=POLD1 PE=1 SV=1//0
7	16417626	16418064	439	73	0.835838	0.643265	0.192573	491.158	CG	ENSBTAG00000032137	exon	PNPLA6	gnl|BL_ORD_ID|306854 sp|Q8IY17|PLPL6_HUMAN Neuropathy target esterase OS=Homo sapiens OX=9606 GN=PNPLA6 PE=1 SV=2//0
29	43716874	43717209	336	57	0.511034	0.31845	0.192584	376.658	CG	ENSBTAG00000006747	exon	LTBP3	gnl|BL_ORD_ID|224508 sp|Q9NS15|LTBP3_HUMAN Latent-transforming growth factor beta-binding protein 3 OS=Homo sapiens OX=9606 GN=LTBP3 PE=1 SV=4//0
4	94250691	94250893	203	45	0.652247	0.459549	0.192698	281.786	CG	ENSBTAG00000017223	exon	MEST	gnl|BL_ORD_ID|234482 sp|Q2HJM9|MEST_BOVIN Mesoderm-specific transcript homolog protein OS=Bos taurus OX=9913 GN=MEST PE=2 SV=2//0
17	7754491	7754797	307	64	0.422153	0.229318	0.192835	476.501	CG	ENSBTAG00000008098	exon	DCLK2	gnl|BL_ORD_ID|92829 sp|Q8N568|DCLK2_HUMAN Serine/threonine-protein kinase DCLK2 OS=Homo sapiens OX=9606 GN=DCLK2 PE=1 SV=4//0
8	110724306	110724468	163	22	0.642849	0.449565	0.193283	117.631	CG	ENSBTAG00000019915	exon	GSN	gnl|BL_ORD_ID|148435 sp|Q3SX14|GELS_BOVIN Gelsolin OS=Bos taurus OX=9913 GN=GSN PE=2 SV=1//0
7	12466676	12466875	200	23	0.871048	0.676938	0.19411	142.715	CG	ENSBTAG00000019325	exon	TRMT1	gnl|BL_ORD_ID|479962 sp|Q9NXH9|TRM1_HUMAN tRNA (guanine(26)-N(2))-dimethyltransferase OS=Homo sapiens OX=9606 GN=TRMT1 PE=1 SV=1//0
9	12647648	12647941	294	95	0.554938	0.359943	0.194995	695.107	CG	ENSBTAG00000007791	exon	KCNQ5	gnl|BL_ORD_ID|202820 sp|Q9NR82|KCNQ5_HUMAN Potassium voltage-gated channel subfamily KQT member 5 OS=Homo sapiens OX=9606 GN=KCNQ5 PE=1 SV=3//0
23	28356662	28356818	157	19	0.848965	0.653743	0.195222	100.156	CG	ENSBTAG00000006941	exon	ATAT1	gnl|BL_ORD_ID|31020 sp|Q5SQI0|ATAT_HUMAN Alpha-tubulin N-acetyltransferase 1 OS=Homo sapiens OX=9606 GN=ATAT1 PE=1 SV=1//0
25	2571327	2571443	117	20	0.61009	0.414211	0.19588	103.195	CG	ENSBTAG00000005572	exon	ZNF205	gnl|BL_ORD_ID|555632 sp|Q58DK7|ZN205_BOVIN Zinc finger protein 205 OS=Bos taurus OX=9913 GN=ZNF205 PE=2 SV=1//0
28	24670264	24670331	68	10	0.746286	0.550366	0.19592	46.9493	CG	ENSBTAG00000017509	exon	MYPN	gnl|BL_ORD_ID|259920 sp|Q86TC9|MYPN_HUMAN Myopalladin OS=Homo sapiens OX=9606 GN=MYPN PE=1 SV=2//0
12	85484173	85484692	520	89	0.738497	0.542389	0.196108	529.244	CG	ENSBTAG00000020726	exon	ARHGEF7	gnl|BL_ORD_ID|23080 sp|Q14155|ARHG7_HUMAN Rho guanine nucleotide exchange factor 7 OS=Homo sapiens OX=9606 GN=ARHGEF7 PE=1 SV=2//0
18	62862257	62862324	68	7	0.299683	0.103251	0.196432	39.0903	CG	ENSBTAG00000003470	exon	TTYH1	gnl|BL_ORD_ID|488560 sp|Q2KJ98|TTYH1_BOVIN Protein tweety homolog 1 OS=Bos taurus OX=9913 GN=TTYH1 PE=2 SV=1//0
18	57494669	57494728	60	6	0.490964	0.294238	0.196726	26.6993	CG	ENSBTAG00000008851	exon	--	gnl|BL_ORD_ID|435362 sp|Q9NYZ4|SIGL8_HUMAN Sialic acid-binding Ig-like lectin 8 OS=Homo sapiens OX=9606 GN=SIGLEC8 PE=1 SV=2//4.93025e-135
X	36747393	36747818	426	120	0.505916	0.308372	0.197544	884.9	CG	ENSBTAG00000000520	exon	ATP2B3	gnl|BL_ORD_ID|30893 sp|Q64568|AT2B3_RAT Plasma membrane calcium-transporting ATPase 3 OS=Rattus norvegicus OX=10116 GN=Atp2b3 PE=1 SV=2//0
21	24945889	24945967	79	6	0.900785	0.702786	0.197999	29.3642	CG	ENSBTAG00000012926	exon	TM6SF1	gnl|BL_ORD_ID|475216 sp|Q9BZW5|TM6S1_HUMAN Transmembrane 6 superfamily member 1 OS=Homo sapiens OX=9606 GN=TM6SF1 PE=1 SV=2//0
4	113316457	113317067	611	130	0.826602	0.628248	0.198354	935.042	CG	ENSBTAG00000037510	exon	--	gnl|BL_ORD_ID|149578 sp|Q8WWP7|GIMA1_HUMAN GTPase IMAP family member 1 OS=Homo sapiens OX=9606 GN=GIMAP1 PE=1 SV=1//9.60267e-88
22	13768193	13768311	119	16	0.848111	0.649389	0.198721	89.3185	CG	ENSBTAG00000053059	exon	--	-//-
29	49266247	49266327	81	15	0.514043	0.315248	0.198795	69.1331	CG	ENSBTAG00000002702	exon	TSPAN32	gnl|BL_ORD_ID|487657 sp|Q96QS1|TSN32_HUMAN Tetraspanin-32 OS=Homo sapiens OX=9606 GN=TSPAN32 PE=2 SV=1//1.3131e-62
20	36618934	36619316	383	89	0.395426	0.196551	0.198876	731.301	CG	ENSBTAG00000005176	exon	GDNF	gnl|BL_ORD_ID|148277 sp|P39905|GDNF_HUMAN Glial cell line-derived neurotrophic factor OS=Homo sapiens OX=9606 GN=GDNF PE=1 SV=1//2.06601e-123
3	120062185	120062542	358	61	0.71028	0.511148	0.199133	349.813	CG	ENSBTAG00000011538	exon	KIF1A	gnl|BL_ORD_ID|206537 sp|O88658|KIF1B_RAT Kinesin-like protein KIF1B OS=Rattus norvegicus OX=10116 GN=Kif1b PE=1 SV=2//0
1	148571903	148572062	160	16	0.913205	0.714035	0.19917	80.6573	CG	ENSBTAG00000014306	exon	DOP1B	gnl|BL_ORD_ID|104678 sp|Q9Y3R5|DOP2_HUMAN Protein dopey-2 OS=Homo sapiens OX=9606 GN=DOPEY2 PE=1 SV=5//0
10	20890872	20890941	70	9	0.828956	0.629278	0.199678	43.2672	CG	ENSBTAG00000054549	exon	--	-//-
22	56250693	56250910	218	36	0.783436	0.583693	0.199743	226.254	CG	ENSBTAG00000019121	exon	IFT122	gnl|BL_ORD_ID|187337 sp|Q6NWV3|IF122_MOUSE Intraflagellar transport protein 122 homolog OS=Mus musculus OX=10090 GN=Ift122 PE=1 SV=1//0
8	65272517	65272603	87	8	0.960777	0.76077	0.200007	42.1086	CG	ENSBTAG00000009806	exon	INVS	gnl|BL_ORD_ID|194071 sp|Q6JAN1|INVS_CANLF Inversin OS=Canis lupus familiaris OX=9615 GN=INVS PE=1 SV=1//0
22	10552250	10552798	549	48	0.516258	0.315957	0.200302	272.901	CG	ENSBTAG00000022733	exon	EPM2AIP1	gnl|BL_ORD_ID|120561 sp|Q7L775|EPMIP_HUMAN EPM2A-interacting protein 1 OS=Homo sapiens OX=9606 GN=EPM2AIP1 PE=1 SV=1//0
6	115805905	115806220	316	33	0.328347	0.128016	0.20033	212.402	CG	ENSBTAG00000001504	exon	NOP14	gnl|BL_ORD_ID|271928 sp|P78316|NOP14_HUMAN Nucleolar protein 14 OS=Homo sapiens OX=9606 GN=NOP14 PE=1 SV=3//0
11	100436108	100436332	225	26	0.448508	0.248048	0.20046	151.972	CG	ENSBTAG00000004204	exon	GPR107	gnl|BL_ORD_ID|157443 sp|Q5VW38|GP107_HUMAN Protein GPR107 OS=Homo sapiens OX=9606 GN=GPR107 PE=1 SV=1//0
14	877844	877952	109	15	0.310754	0.109644	0.201109	77.2496	CG	ENSBTAG00000011922	exon	PLEC	gnl|BL_ORD_ID|306571 sp|P30427|PLEC_RAT Plectin OS=Rattus norvegicus OX=10116 GN=Plec PE=1 SV=2//1.45331e-16
6	116594658	116594918	261	58	0.750181	0.548936	0.201246	389.787	CG	ENSBTAG00000053874	exon	--	gnl|BL_ORD_ID|263824 sp|D3ZVU9|NAT8L_RAT N-acetylaspartate synthetase OS=Rattus norvegicus OX=10116 GN=Nat8l PE=1 SV=1//7.75118e-102
8	64879412	64879975	564	140	0.525219	0.323702	0.201517	1028.8	CG	ENSBTAG00000001864	exon	NR4A3	gnl|BL_ORD_ID|273796 sp|Q92570|NR4A3_HUMAN Nuclear receptor subfamily 4 group A member 3 OS=Homo sapiens OX=9606 GN=NR4A3 PE=1 SV=3//0
16	42538925	42538975	51	7	0.750272	0.548631	0.201641	34.2606	CG	ENSBTAG00000002590	exon	EXOSC10	gnl|BL_ORD_ID|124243 sp|Q01780|EXOSX_HUMAN Exosome component 10 OS=Homo sapiens OX=9606 GN=EXOSC10 PE=1 SV=2//1.91252e-57
20	65383466	65383697	232	53	0.47415	0.272045	0.202105	387.659	CG	ENSBTAG00000055034	exon	C5orf49	gnl|BL_ORD_ID|58461 sp|A4QMS7|CE049_HUMAN Uncharacterized protein C5orf49 OS=Homo sapiens OX=9606 GN=C5orf49 PE=2 SV=1//1.35854e-80
18	53399546	53399765	220	33	0.676445	0.473463	0.202982	188.789	CG	ENSBTAG00000050077	exon	--	gnl|BL_ORD_ID|185915 sp|Q8IU81|I2BP1_HUMAN Interferon regulatory factor 2-binding protein 1 OS=Homo sapiens OX=9606 GN=IRF2BP1 PE=1 SV=1//0
12	25976918	25977103	186	24	0.480941	0.277441	0.2035	142.835	CG	ENSBTAG00000034069	exon	MAB21L1	gnl|BL_ORD_ID|229619 sp|O70299|MB211_MOUSE Putative nucleotidyltransferase MAB21L1 OS=Mus musculus OX=10090 GN=Mab21l1 PE=2 SV=1//0
18	49920031	49920361	331	64	0.595303	0.391728	0.203575	451.033	CG	ENSBTAG00000004757	exon	LTBP4	gnl|BL_ORD_ID|224510 sp|Q8N2S1|LTBP4_HUMAN Latent-transforming growth factor beta-binding protein 4 OS=Homo sapiens OX=9606 GN=LTBP4 PE=1 SV=2//0
25	27456085	27456240	156	14	0.848501	0.64434	0.204161	71.7562	CG	ENSBTAG00000019524	exon	ITGAD	gnl|BL_ORD_ID|198698 sp|Q13349|ITAD_HUMAN Integrin alpha-D OS=Homo sapiens OX=9606 GN=ITGAD PE=1 SV=2//0
29	43716167	43716528	362	82	0.446848	0.24151	0.205338	660.778	CG	ENSBTAG00000006747	exon	LTBP3	gnl|BL_ORD_ID|224508 sp|Q9NS15|LTBP3_HUMAN Latent-transforming growth factor beta-binding protein 3 OS=Homo sapiens OX=9606 GN=LTBP3 PE=1 SV=4//0
3	14772349	14772414	66	11	0.625993	0.420565	0.205429	56.59	CG	ENSBTAG00000050968	exon	--	-//-
10	6462824	6462967	144	14	0.434966	0.228694	0.206272	70.6353	CG	ENSBTAG00000042300	exon	RF00026	-//-
10	12055760	12056229	470	78	0.343291	0.136866	0.206425	596.807	CG	ENSBTAG00000051351	exon	UBAP1L	gnl|BL_ORD_ID|491601 sp|F5GYI3|UBA1L_HUMAN Ubiquitin-associated protein 1-like OS=Homo sapiens OX=9606 GN=UBAP1L PE=2 SV=1//1.41575e-136
X	87274556	87274766	211	38	0.391271	0.184113	0.207159	309.285	CG	ENSBTAG00000013277	exon	CCDC22	gnl|BL_ORD_ID|55219 sp|Q1RMI8|CCD22_BOVIN Coiled-coil domain-containing protein 22 OS=Bos taurus OX=9913 GN=CCDC22 PE=2 SV=1//0
2	135857770	135857883	114	16	0.722555	0.515243	0.207312	86.0815	CG	ENSBTAG00000008510	exon	FBXO42	gnl|BL_ORD_ID|129764 sp|Q5RDA9|FBX42_PONAB F-box only protein 42 OS=Pongo abelii OX=9601 GN=FBXO42 PE=2 SV=1//0
6	117256421	117256596	176	28	0.673127	0.465058	0.208069	160.569	CG	ENSBTAG00000004261	exon	SPON2	gnl|BL_ORD_ID|441924 sp|Q9WV75|SPON2_RAT Spondin-2 OS=Rattus norvegicus OX=10116 GN=Spon2 PE=2 SV=1//6.30721e-14
12	86449652	86450037	386	59	0.522461	0.31437	0.20809	381.52	CG	ENSBTAG00000017289	exon	MCF2L	gnl|BL_ORD_ID|230226 sp|O15068|MCF2L_HUMAN Guanine nucleotide exchange factor DBS OS=Homo sapiens OX=9606 GN=MCF2L PE=1 SV=2//0
19	34612244	34612506	263	34	0.850712	0.642488	0.208225	194.607	CG	ENSBTAG00000003983	exon	TOM1L2	gnl|BL_ORD_ID|474870 sp|Q6ZVM7|TM1L2_HUMAN TOM1-like protein 2 OS=Homo sapiens OX=9606 GN=TOM1L2 PE=1 SV=1//0
23	16897063	16897279	217	47	0.75257	0.544043	0.208528	293.99	CG	ENSBTAG00000006350	exon	SLC22A7	gnl|BL_ORD_ID|425284 sp|A6QLW8|S22A7_BOVIN Solute carrier family 22 member 7 OS=Bos taurus OX=9913 GN=SLC22A7 PE=2 SV=1//0
24	10928278	10928499	222	68	0.411415	0.202546	0.208869	369.727	CG	ENSBTAG00000014488	exon	CDH7	gnl|BL_ORD_ID|49465 sp|Q9ULB5|CADH7_HUMAN Cadherin-7 OS=Homo sapiens OX=9606 GN=CDH7 PE=2 SV=2//0
4	106032765	106032861	97	9	0.579696	0.369984	0.209711	44.8124	CG	ENSBTAG00000053785	exon	--	gnl|BL_ORD_ID|489209 sp|P01736|TVB3_MOUSE T-cell receptor beta chain V region PHDS203 (Fragment) OS=Mus musculus OX=10090 PE=4 SV=1//3.8612e-29
X	13977516	13977571	56	15	0.482377	0.272425	0.209951	73.581	CG	ENSBTAG00000004962	exon	BCORL1	gnl|BL_ORD_ID|41784 sp|A2AQH4|BCORL_MOUSE BCL-6 corepressor-like protein 1 OS=Mus musculus OX=10090 GN=Bcorl1 PE=2 SV=1//4.65958e-07
NKLS02000567.1	36291	36424	134	28	0.318739	0.108766	0.209972	120.837	CG	ENSBTAG00000023970	exon	--	gnl|BL_ORD_ID|495206 sp|Q9BZM4|ULBP3_HUMAN UL16-binding protein 3 OS=Homo sapiens OX=9606 GN=ULBP3 PE=1 SV=1//1.19028e-59
3	109536154	109536481	328	75	0.719037	0.507327	0.21171	601.801	CG	ENSBTAG00000014358	exon	EVA1B	gnl|BL_ORD_ID|122954 sp|Q9NVM1|EVA1B_HUMAN Protein eva-1 homolog B OS=Homo sapiens OX=9606 GN=EVA1B PE=1 SV=1//4.01964e-26
16	4693688	4693862	175	48	0.542158	0.330267	0.211891	322.9	CG	ENSBTAG00000019796	exon	FCMR	gnl|BL_ORD_ID|128276 sp|O60667|FAIM3_HUMAN Fas apoptotic inhibitory molecule 3 OS=Homo sapiens OX=9606 GN=FCMR PE=1 SV=1//1.34027e-118
X	3960778	3961159	382	48	0.397669	0.183922	0.213747	310.726	CG	ENSBTAG00000045744	exon	NKRF	gnl|BL_ORD_ID|270624 sp|O15226|NKRF_HUMAN NF-kappa-B-repressing factor OS=Homo sapiens OX=9606 GN=NKRF PE=1 SV=2//0
18	55167500	55167739	240	38	0.792712	0.577595	0.215117	193.356	CG	ENSBTAG00000012016	exon	LMTK3	gnl|BL_ORD_ID|219268 sp|Q96Q04|LMTK3_HUMAN Serine/threonine-protein kinase LMTK3 OS=Homo sapiens OX=9606 GN=LMTK3 PE=1 SV=2//1.4971e-40
8	110313179	110313254	76	11	0.729023	0.5131	0.215922	60.6152	CG	ENSBTAG00000003012	exon	TRAF1	gnl|BL_ORD_ID|479021 sp|Q13077|TRAF1_HUMAN TNF receptor-associated factor 1 OS=Homo sapiens OX=9606 GN=TRAF1 PE=1 SV=1//0
5	27263605	27263674	70	9	0.659872	0.438839	0.221033	42.349	CG	ENSBTAG00000039261	exon	KRT2	gnl|BL_ORD_ID|200178 sp|P35908|K22E_HUMAN Keratin, type II cytoskeletal 2 epidermal OS=Homo sapiens OX=9606 GN=KRT2 PE=1 SV=2//0
12	75554422	75554818	397	102	0.334231	0.112603	0.221628	842.284	CG	ENSBTAG00000032234	exon	STK24	gnl|BL_ORD_ID|446258 sp|Q99KH8|STK24_MOUSE Serine/threonine-protein kinase 24 OS=Mus musculus OX=10090 GN=Stk24 PE=1 SV=1//0
18	57556917	57557155	239	62	0.583388	0.360281	0.223107	453.966	CG	ENSBTAG00000023365	exon	--	gnl|BL_ORD_ID|81610 sp|Q0VC66|CTU1_BOVIN Cytoplasmic tRNA 2-thiolation protein 1 OS=Bos taurus OX=9913 GN=CTU1 PE=2 SV=1//6.01279e-147
6	117376334	117376759	426	78	0.875052	0.651852	0.2232	600.567	CG	ENSBTAG00000007002	exon	IDUA	gnl|BL_ORD_ID|187238 sp|P35475|IDUA_HUMAN Alpha-L-iduronidase OS=Homo sapiens OX=9606 GN=IDUA PE=1 SV=2//1.00229e-30
7	18612350	18612620	271	35	0.593403	0.368756	0.224647	246.372	CG	ENSBTAG00000001793	exon	HSD11B1L	gnl|BL_ORD_ID|98815 sp|Q6Q7D1|DHI1L_BOVIN Hydroxysteroid 11-beta-dehydrogenase 1-like protein OS=Bos taurus OX=9913 GN=HSD11B1L PE=2 SV=1//1.00058e-24
8	76191643	76191719	77	6	0.943431	0.718201	0.22523	28.8214	CG	ENSBTAG00000021751	exon	RASEF	gnl|BL_ORD_ID|338828 sp|Q8IZ41|RASEF_HUMAN Ras and EF-hand domain-containing protein OS=Homo sapiens OX=9606 GN=RASEF PE=1 SV=1//0
6	116593923	116594577	655	116	0.712117	0.486708	0.225409	767.77	CG	ENSBTAG00000053874	exon	--	gnl|BL_ORD_ID|263824 sp|D3ZVU9|NAT8L_RAT N-acetylaspartate synthetase OS=Rattus norvegicus OX=10116 GN=Nat8l PE=1 SV=1//7.75118e-102
27	1371240	1371462	223	35	0.664245	0.438831	0.225413	229.463	CG	ENSBTAG00000008585	exon	ARHGEF10	gnl|BL_ORD_ID|23090 sp|O15013|ARHGA_HUMAN Rho guanine nucleotide exchange factor 10 OS=Homo sapiens OX=9606 GN=ARHGEF10 PE=1 SV=4//0
18	56177966	56178427	462	56	0.31504	0.0895769	0.225463	447.822	CG	ENSBTAG00000008518	exon	MED25	gnl|BL_ORD_ID|233055 sp|A2VE44|MED25_BOVIN Mediator of RNA polymerase II transcription subunit 25 OS=Bos taurus OX=9913 GN=MED25 PE=2 SV=1//0
23	39462141	39462736	596	106	0.751907	0.525922	0.225984	792.102	CG	ENSBTAG00000048340	exon	--	gnl|BL_ORD_ID|269475 sp|Q6VVB1|NHLC1_HUMAN E3 ubiquitin-protein ligase NHLRC1 OS=Homo sapiens OX=9606 GN=NHLRC1 PE=1 SV=2//6.76083e-22
23	39462141	39462736	596	106	0.751907	0.525922	0.225984	792.102	CG	ENSBTAG00000012087	exon	NHLRC1	gnl|BL_ORD_ID|269475 sp|Q6VVB1|NHLC1_HUMAN E3 ubiquitin-protein ligase NHLRC1 OS=Homo sapiens OX=9606 GN=NHLRC1 PE=1 SV=2//0
18	53510721	53511145	425	81	0.599986	0.373899	0.226087	572.451	CG	ENSBTAG00000005819	exon	CCDC61	gnl|BL_ORD_ID|55334 sp|Q9Y6R9|CCD61_HUMAN Coiled-coil domain-containing protein 61 OS=Homo sapiens OX=9606 GN=CCDC61 PE=1 SV=3//0
18	56719775	56720039	265	44	0.499842	0.273256	0.226586	311.993	CG	ENSBTAG00000013105	exon	SYT3	gnl|BL_ORD_ID|460666 sp|Q9BQG1|SYT3_HUMAN Synaptotagmin-3 OS=Homo sapiens OX=9606 GN=SYT3 PE=2 SV=1//0
4	113594595	113594818	224	46	0.698572	0.471705	0.226867	321.922	CG	ENSBTAG00000017680	exon	NOS3	gnl|BL_ORD_ID|272360 sp|P29473|NOS3_BOVIN Nitric oxide synthase, endothelial OS=Bos taurus OX=9913 GN=NOS3 PE=1 SV=3//0
19	61696707	61697083	377	53	0.62515	0.398087	0.227063	312.636	CG	ENSBTAG00000001085	exon	FAM20A	gnl|BL_ORD_ID|125687 sp|Q96MK3|FA20A_HUMAN Pseudokinase FAM20A OS=Homo sapiens OX=9606 GN=FAM20A PE=1 SV=4//0
10	21063045	21063248	204	44	0.817346	0.588863	0.228484	371.664	CG	ENSBTAG00000001870	exon	CPNE6	gnl|BL_ORD_ID|76858 sp|Q2KHY1|CPNE6_BOVIN Copine-6 OS=Bos taurus OX=9913 GN=CPNE6 PE=2 SV=1//0
19	27320494	27320813	320	49	0.844954	0.615348	0.229606	386.86	CG	ENSBTAG00000005461	exon	SOX15	gnl|BL_ORD_ID|439656 sp|O60248|SOX15_HUMAN Protein SOX-15 OS=Homo sapiens OX=9606 GN=SOX15 PE=1 SV=1//5.50619e-84
10	76230749	76230956	208	5	0.945508	0.712186	0.233322	23.606	CG	ENSBTAG00000025450	exon	SYNE2	gnl|BL_ORD_ID|457718 sp|Q8WXH0|SYNE2_HUMAN Nesprin-2 OS=Homo sapiens OX=9606 GN=SYNE2 PE=1 SV=3//0
10	101905461	101905656	196	16	0.78434	0.549386	0.234954	96.6645	CG	ENSBTAG00000005427	exon	NRDE2	gnl|BL_ORD_ID|274027 sp|Q9H7Z3|NRDE2_HUMAN Protein NRDE2 homolog OS=Homo sapiens OX=9606 GN=NRDE2 PE=1 SV=3//0
15	83675284	83675649	366	42	0.839381	0.604149	0.235232	264.792	CG	ENSBTAG00000027477	exon	B3GAT1	gnl|BL_ORD_ID|40427 sp|Q9P2W7|B3GA1_HUMAN Galactosylgalactosylxylosylprotein 3-beta-glucuronosyltransferase 1 OS=Homo sapiens OX=9606 GN=B3GAT1 PE=1 SV=2//0
18	51815804	51816620	817	218	0.854589	0.616219	0.238371	2152.59	CG	ENSBTAG00000052481	exon	IRGQ	gnl|BL_ORD_ID|195353 sp|Q8WZA9|IRGQ_HUMAN Immunity-related GTPase family Q protein OS=Homo sapiens OX=9606 GN=IRGQ PE=1 SV=1//7.11656e-158
7	20696733	20696869	137	22	0.621706	0.381788	0.239918	140.841	CG	ENSBTAG00000012181	exon	GNA11	gnl|BL_ORD_ID|156866 sp|P38409|GNA11_BOVIN Guanine nucleotide-binding protein subunit alpha-11 OS=Bos taurus OX=9913 GN=GNA11 PE=2 SV=2//0
18	61272091	61272358	268	30	0.513254	0.27323	0.240024	187.053	CG	ENSBTAG00000054918	exon	--	gnl|BL_ORD_ID|81459 sp|O08812|CTR3_RAT Cationic amino acid transporter 3 OS=Rattus norvegicus OX=10116 GN=Slc7a3 PE=2 SV=1//1.80601e-54
3	18624059	18624616	558	99	0.502172	0.261366	0.240806	901.992	CG	ENSBTAG00000053103	exon	--	gnl|BL_ORD_ID|479522 sp|P22793|TRHY_SHEEP Trichohyalin OS=Ovis aries OX=9940 GN=TCHH PE=2 SV=2//9.96494e-07
7	10234830	10235042	213	34	0.544869	0.303793	0.241076	172.335	CG	ENSBTAG00000052986	exon	--	gnl|BL_ORD_ID|157104 sp|Q58CS8|GNPTG_BOVIN N-acetylglucosamine-1-phosphotransferase subunit gamma OS=Bos taurus OX=9913 GN=GNPTG PE=1 SV=4//5.65333e-19
11	106968974	106969065	92	4	0.939791	0.698608	0.241183	18.8276	CG	ENSBTAG00000015929	exon	--	gnl|BL_ORD_ID|287001 sp|Q8NGP3|OR5M9_HUMAN Olfactory receptor 5M9 OS=Homo sapiens OX=9606 GN=OR5M9 PE=3 SV=1//5.65049e-152
15	83783861	83784264	404	31	0.708828	0.467109	0.241719	192.164	CG	ENSBTAG00000053446	exon	--	-//-
12	9823629	9823744	116	9	0.889574	0.647716	0.241858	46.6255	CG	ENSBTAG00000025953	exon	--	gnl|BL_ORD_ID|133066 sp|Q15007|FL2D_HUMAN Pre-mRNA-splicing regulator WTAP OS=Homo sapiens OX=9606 GN=WTAP PE=1 SV=2//2.52244e-103
19	44016926	44017128	203	65	0.372344	0.129427	0.242917	356.494	CG	ENSBTAG00000049992	exon	--	-//-
19	44016926	44017128	203	65	0.372344	0.129427	0.242917	356.494	CG	ENSBTAG00000019662	exon	ATXN7L3	gnl|BL_ORD_ID|30955 sp|Q14CW9|AT7L3_HUMAN Ataxin-7-like protein 3 OS=Homo sapiens OX=9606 GN=ATXN7L3 PE=1 SV=1//1.48016e-179
18	56634003	56634261	259	38	0.652336	0.409375	0.242961	239.573	CG	ENSBTAG00000006839	exon	JOSD2	gnl|BL_ORD_ID|199753 sp|Q8TAC2|JOS2_HUMAN Josephin-2 OS=Homo sapiens OX=9606 GN=JOSD2 PE=1 SV=1//3.47958e-86
15	14913045	14913099	55	5	0.889841	0.645893	0.243948	21.7148	CG	ENSBTAG00000050674	exon	--	-//-
29	40948207	40948741	535	108	0.730441	0.485901	0.24454	891.198	CG	ENSBTAG00000011872	exon	EML3	gnl|BL_ORD_ID|117499 sp|Q32P44|EMAL3_HUMAN Echinoderm microtubule-associated protein-like 3 OS=Homo sapiens OX=9606 GN=EML3 PE=1 SV=1//0
29	40948207	40948741	535	108	0.730441	0.485901	0.24454	891.198	CG	ENSBTAG00000011865	exon	MTA2	gnl|BL_ORD_ID|250586 sp|O94776|MTA2_HUMAN Metastasis-associated protein MTA2 OS=Homo sapiens OX=9606 GN=MTA2 PE=1 SV=1//0
16	2173711	2173874	164	38	0.554245	0.30956	0.244685	252.177	CG	ENSBTAG00000024633	exon	PIK3C2B	gnl|BL_ORD_ID|289479 sp|O00750|P3C2B_HUMAN Phosphatidylinositol 4-phosphate 3-kinase C2 domain-containing subunit beta OS=Homo sapiens OX=9606 GN=PIK3C2B PE=1 SV=2//0
23	28055753	28056366	614	117	0.685778	0.439742	0.246037	900.836	CG	ENSBTAG00000007075	exon	--	gnl|BL_ORD_ID|166635 sp|P13753|HA1B_BOVIN BOLA class I histocompatibility antigen, alpha chain BL3-7 OS=Bos taurus OX=9913 PE=2 SV=1//6.85681e-166
23	28723275	28723698	424	69	0.32204	0.0751839	0.246856	396.683	CG	ENSBTAG00000002069	exon	BOLA	gnl|BL_ORD_ID|166635 sp|P13753|HA1B_BOVIN BOLA class I histocompatibility antigen, alpha chain BL3-7 OS=Bos taurus OX=9913 PE=2 SV=1//0
13	54915310	54915529	220	25	0.834351	0.586577	0.247774	166.365	CG	ENSBTAG00000003061	exon	LAMA5	gnl|BL_ORD_ID|210739 sp|O15230|LAMA5_HUMAN Laminin subunit alpha-5 OS=Homo sapiens OX=9606 GN=LAMA5 PE=1 SV=8//4.45247e-07
X	36957254	36957541	288	44	0.620321	0.370914	0.249407	337.687	CG	ENSBTAG00000020551	exon	ABCD1	gnl|BL_ORD_ID|4182 sp|P33897|ABCD1_HUMAN ATP-binding cassette sub-family D member 1 OS=Homo sapiens OX=9606 GN=ABCD1 PE=1 SV=2//0
19	36045701	36045774	74	5	0.786285	0.535908	0.250377	22.9828	CG	ENSBTAG00000002267	exon	ANKRD40	gnl|BL_ORD_ID|17395 sp|Q6AI12|ANR40_HUMAN Ankyrin repeat domain-containing protein 40 OS=Homo sapiens OX=9606 GN=ANKRD40 PE=1 SV=2//0
X	58423926	58424081	156	29	0.475468	0.224279	0.251189	174.696	CG	ENSBTAG00000037413	exon	TMEM164	gnl|BL_ORD_ID|474779 sp|Q5U3C3|TM164_HUMAN Transmembrane protein 164 OS=Homo sapiens OX=9606 GN=TMEM164 PE=2 SV=1//0
10	70914687	70915689	1003	237	0.694568	0.441095	0.253473	2374.31	CG	ENSBTAG00000019421	exon	DACT1	gnl|BL_ORD_ID|88505 sp|Q9NYF0|DACT1_HUMAN Dapper homolog 1 OS=Homo sapiens OX=9606 GN=DACT1 PE=1 SV=2//0
23	29074755	29074827	73	8	0.373145	0.118304	0.25484	48.5256	CG	ENSBTAG00000025398	exon	--	gnl|BL_ORD_ID|491897 sp|O15205|UBD_HUMAN Ubiquitin D OS=Homo sapiens OX=9606 GN=UBD PE=1 SV=2//1.50015e-63
17	70893390	70893477	88	8	0.958671	0.699451	0.25922	41.4162	CG	ENSBTAG00000045810	exon	--	gnl|BL_ORD_ID|225304 sp|A0A075B6I0|LV861_HUMAN Immunoglobulin lambda variable 8-61 OS=Homo sapiens OX=9606 GN=IGLV8-61 PE=3 SV=7//4.81889e-45
24	56682618	56682698	81	18	0.354562	0.093986	0.260576	111.853	CG	ENSBTAG00000022819	exon	ONECUT2	gnl|BL_ORD_ID|285963 sp|Q6XBJ3|ONEC2_MOUSE One cut domain family member 2 OS=Mus musculus OX=10090 GN=Onecut2 PE=2 SV=2//0
18	62174471	62174625	155	22	0.702209	0.441489	0.26072	116.629	CG	ENSBTAG00000015226	exon	BRSK1	gnl|BL_ORD_ID|46771 sp|Q8TDC3|BRSK1_HUMAN Serine/threonine-protein kinase BRSK1 OS=Homo sapiens OX=9606 GN=BRSK1 PE=1 SV=2//0
18	57123182	57123345	164	16	0.43428	0.173215	0.261065	92.016	CG	ENSBTAG00000004608	exon	--	gnl|BL_ORD_ID|57083 sp|P20138|CD33_HUMAN Myeloid cell surface antigen CD33 OS=Homo sapiens OX=9606 GN=CD33 PE=1 SV=2//1.12469e-128
X	37535722	37536129	408	89	0.48236	0.220253	0.262107	840.987	CG	ENSBTAG00000054868	exon	LAGE3	gnl|BL_ORD_ID|210687 sp|Q14657|LAGE3_HUMAN EKC/KEOPS complex subunit LAGE3 OS=Homo sapiens OX=9606 GN=LAGE3 PE=1 SV=2//1.28273e-38
13	66348480	66348752	273	40	0.540163	0.277313	0.26285	277.836	CG	ENSBTAG00000008938	exon	SRC	gnl|BL_ORD_ID|443027 sp|Q9WUD9|SRC_RAT Proto-oncogene tyrosine-protein kinase Src OS=Rattus norvegicus OX=10116 GN=Src PE=1 SV=4//0
18	56167956	56168325	370	59	0.645353	0.382176	0.263177	466.711	CG	ENSBTAG00000019183	exon	FUZ	gnl|BL_ORD_ID|140462 sp|Q9BT04|FUZZY_HUMAN Protein fuzzy homolog OS=Homo sapiens OX=9606 GN=FUZ PE=1 SV=1//0
2	117785394	117785521	128	30	0.926804	0.662755	0.264049	182.956	CG	ENSBTAG00000039046	exon	CD24	gnl|BL_ORD_ID|57039 sp|P25063|CD24_HUMAN Signal transducer CD24 OS=Homo sapiens OX=9606 GN=CD24 PE=1 SV=3//9.92773e-11
8	59884864	59885085	222	17	0.693704	0.424517	0.269187	108.755	CG	ENSBTAG00000025868	exon	TLN1	gnl|BL_ORD_ID|474387 sp|Q9Y490|TLN1_HUMAN Talin-1 OS=Homo sapiens OX=9606 GN=TLN1 PE=1 SV=3//0
25	26382177	26382268	92	8	0.607057	0.33601	0.271047	43.8447	CG	ENSBTAG00000007955	exon	SEZ6L2	gnl|BL_ORD_ID|429808 sp|Q29RN8|SE6L2_BOVIN Seizure 6-like protein 2 OS=Bos taurus OX=9913 GN=SEZ6L2 PE=2 SV=1//0
14	76963387	76963704	318	24	0.751865	0.480182	0.271683	159.136	CG	ENSBTAG00000046121	exon	--	-//-
18	57102358	57102536	179	13	0.759741	0.48494	0.274801	68.3847	CG	ENSBTAG00000049494	exon	--	gnl|BL_ORD_ID|57083 sp|P20138|CD33_HUMAN Myeloid cell surface antigen CD33 OS=Homo sapiens OX=9606 GN=CD33 PE=1 SV=2//1.24376e-34
7	51802317	51803018	702	146	0.655947	0.379499	0.276448	1556.47	CG	ENSBTAG00000018845	exon	DND1	gnl|BL_ORD_ID|103252 sp|Q8IYX4|DND1_HUMAN Dead end protein homolog 1 OS=Homo sapiens OX=9606 GN=DND1 PE=1 SV=1//0
6	117375006	117375636	631	157	0.731882	0.454415	0.277466	1348.58	CG	ENSBTAG00000007002	exon	IDUA	gnl|BL_ORD_ID|187238 sp|P35475|IDUA_HUMAN Alpha-L-iduronidase OS=Homo sapiens OX=9606 GN=IDUA PE=1 SV=2//1.00229e-30
2	121413096	121413336	241	33	0.91356	0.634756	0.278804	297.933	CG	ENSBTAG00000019486	exon	CLDN12	gnl|BL_ORD_ID|65704 sp|Q0IIL2|CLD12_BOVIN Claudin-12 OS=Bos taurus OX=9913 GN=CLDN12 PE=2 SV=1//5.23442e-167
7	10188678	10188730	53	4	0.853686	0.572834	0.280852	19.5274	CG	ENSBTAG00000054723	exon	--	gnl|BL_ORD_ID|287050 sp|O76100|OR7AA_HUMAN Olfactory receptor 7A10 OS=Homo sapiens OX=9606 GN=OR7A10 PE=3 SV=1//8.53418e-123
4	68939477	68939854	378	67	0.828482	0.547354	0.281128	611.877	CG	ENSBTAG00000008138	exon	HOXA2	gnl|BL_ORD_ID|184996 sp|Q0VCS4|HXA2_BOVIN Homeobox protein Hox-A2 OS=Bos taurus OX=9913 GN=HOXA2 PE=2 SV=1//0
2	129409733	129410234	502	76	0.568267	0.285597	0.28267	622.428	CG	ENSBTAG00000012263	exon	ASAP3	gnl|BL_ORD_ID|28602 sp|Q8TDY4|ASAP3_HUMAN Arf-GAP with SH3 domain, ANK repeat and PH domain-containing protein 3 OS=Homo sapiens OX=9606 GN=ASAP3 PE=1 SV=1//1.77629e-06
28	1266293	1266372	80	4	0.662425	0.376395	0.286029	18.6437	CG	ENSBTAG00000000079	exon	CCSAP	gnl|BL_ORD_ID|56641 sp|Q6IQ19|CCSAP_HUMAN Centriole, cilia and spindle-associated protein OS=Homo sapiens OX=9606 GN=CCSAP PE=1 SV=2//8.31238e-26
X	36955757	36955994	238	65	0.520964	0.229871	0.291092	653.313	CG	ENSBTAG00000020551	exon	ABCD1	gnl|BL_ORD_ID|4182 sp|P33897|ABCD1_HUMAN ATP-binding cassette sub-family D member 1 OS=Homo sapiens OX=9606 GN=ABCD1 PE=1 SV=2//0
23	28666174	28666289	116	18	0.402097	0.110079	0.292018	75.0665	CG	ENSBTAG00000020116	exon	JSP.1	gnl|BL_ORD_ID|166635 sp|P13753|HA1B_BOVIN BOLA class I histocompatibility antigen, alpha chain BL3-7 OS=Bos taurus OX=9913 PE=2 SV=1//0
29	51007934	51008028	95	12	0.36866	0.0713578	0.297303	51.6018	CG	ENSBTAG00000053521	exon	--	gnl|BL_ORD_ID|189759 sp|P13164|IFM1_HUMAN Interferon-induced transmembrane protein 1 OS=Homo sapiens OX=9606 GN=IFITM1 PE=1 SV=3//1.11823e-30
10	37489069	37489236	168	7	0.716811	0.418778	0.298034	35.0306	CG	ENSBTAG00000005268	exon	PLA2G4D	gnl|BL_ORD_ID|289962 sp|Q86XP0|PA24D_HUMAN Cytosolic phospholipase A2 delta OS=Homo sapiens OX=9606 GN=PLA2G4D PE=1 SV=2//0
6	89112055	89112172	118	8	0.873489	0.571237	0.302252	49.3085	CG	ENSBTAG00000043960	exon	MTHFD2L	gnl|BL_ORD_ID|250937 sp|Q9H903|MTD2L_HUMAN Probable bifunctional methylenetetrahydrofolate dehydrogenase/cyclohydrolase 2 OS=Homo sapiens OX=9606 GN=MTHFD2L PE=2 SV=3//0
2	118178511	118178890	380	105	0.526949	0.223708	0.303242	1267.29	CG	ENSBTAG00000005584	exon	--	gnl|BL_ORD_ID|443592 sp|Q5PPI1|SRSF9_RAT Serine/arginine-rich splicing factor 9 OS=Rattus norvegicus OX=10116 GN=Srsf9 PE=1 SV=1//1.42148e-104
12	73058980	73059556	577	154	0.734596	0.424934	0.309662	1669.19	CG	ENSBTAG00000003569	exon	DZIP1	gnl|BL_ORD_ID|110182 sp|Q86YF9|DZIP1_HUMAN Zinc finger protein DZIP1 OS=Homo sapiens OX=9606 GN=DZIP1 PE=1 SV=1//0
13	64393808	64394109	302	30	0.488871	0.176736	0.312135	268.973	CG	ENSBTAG00000003815	exon	EDEM2	gnl|BL_ORD_ID|111822 sp|Q9BV94|EDEM2_HUMAN ER degradation-enhancing alpha-mannosidase-like protein 2 OS=Homo sapiens OX=9606 GN=EDEM2 PE=1 SV=2//0
4	76116186	76116388	203	63	0.372008	0.0567116	0.315296	586.819	CG	ENSBTAG00000003994	exon	IGFBP3	gnl|BL_ORD_ID|186272 sp|P20959|IBP3_BOVIN Insulin-like growth factor-binding protein 3 OS=Bos taurus OX=9913 GN=IGFBP3 PE=1 SV=3//5.47365e-174
14	81400440	81400622	183	44	0.721135	0.405504	0.315631	374.458	CG	ENSBTAG00000015341	exon	DEPTOR	gnl|BL_ORD_ID|106217 sp|Q8TB45|DPTOR_HUMAN DEP domain-containing mTOR-interacting protein OS=Homo sapiens OX=9606 GN=DEPTOR PE=1 SV=2//0
19	44156660	44157111	452	112	0.759634	0.437389	0.322245	1179.92	CG	ENSBTAG00000011447	exon	FAM171A2	gnl|BL_ORD_ID|125277 sp|A2A699|F1712_MOUSE Protein FAM171A2 OS=Mus musculus OX=10090 GN=Fam171a2 PE=1 SV=1//0
24	8479647	8479738	92	4	0.96137	0.636075	0.325295	21.7519	CG	ENSBTAG00000007567	exon	TMX3	gnl|BL_ORD_ID|475809 sp|Q5R875|TMX3_PONAB Protein disulfide-isomerase TMX3 OS=Pongo abelii OX=9601 GN=TMX3 PE=2 SV=1//0
7	59549265	59549320	56	4	0.374553	0.0401289	0.334424	23.6319	CG	ENSBTAG00000050942	exon	--	gnl|BL_ORD_ID|186090 sp|P01000|IAC1_BOVIN Acrosin inhibitor 1 OS=Bos taurus OX=9913 PE=1 SV=1//7.50828e-28
23	29028107	29028217	111	14	0.86395	0.518904	0.345046	87.3361	CG	ENSBTAG00000025398	exon	--	gnl|BL_ORD_ID|491897 sp|O15205|UBD_HUMAN Ubiquitin D OS=Homo sapiens OX=9606 GN=UBD PE=1 SV=2//1.50015e-63
4	32948211	32948504	294	53	0.719236	0.357199	0.362037	438.385	CG	ENSBTAG00000005997	exon	--	gnl|BL_ORD_ID|231962 sp|P08183|MDR1_HUMAN Multidrug resistance protein 1 OS=Homo sapiens OX=9606 GN=ABCB1 PE=1 SV=3//0
15	15860951	15861359	409	24	0.562881	0.18665	0.376231	203.948	CG	ENSBTAG00000014910	exon	PIWIL4	gnl|BL_ORD_ID|305707 sp|Q7Z3Z4|PIWL4_HUMAN Piwi-like protein 4 OS=Homo sapiens OX=9606 GN=PIWIL4 PE=2 SV=2//0
15	48039616	48039680	65	4	0.862747	0.46499	0.397757	24.065	CG	ENSBTAG00000046762	exon	MGC137098	gnl|BL_ORD_ID|283499 sp|Q9H346|O52D1_HUMAN Olfactory receptor 52D1 OS=Homo sapiens OX=9606 GN=OR52D1 PE=2 SV=1//9.45505e-76
4	107134662	107134748	87	8	0.728006	0.319523	0.408483	63.8125	CG	ENSBTAG00000053730	exon	--	gnl|BL_ORD_ID|285595 sp|Q95156|OLF3_CANLF Olfactory receptor-like protein OLF3 OS=Canis lupus familiaris OX=9615 PE=3 SV=1//0
27	33104332	33105535	1204	286	0.843606	0.434732	0.408873	4628.03	CG	ENSBTAG00000008814	exon	ADGRA2	gnl|BL_ORD_ID|12071 sp|Q96PE1|AGRA2_HUMAN Adhesion G protein-coupled receptor A2 OS=Homo sapiens OX=9606 GN=ADGRA2 PE=1 SV=2//0
11	6910889	6911133	245	4	0.592206	0.15873	0.433476	24.75	CG	ENSBTAG00000005273	exon	IL1R1	gnl|BL_ORD_ID|191065 sp|P14778|IL1R1_HUMAN Interleukin-1 receptor type 1 OS=Homo sapiens OX=9606 GN=IL1R1 PE=1 SV=1//0
19	20049488	20049560	73	4	0.939772	0.420519	0.519254	34.4105	CG	ENSBTAG00000013100	exon	SPAG5	gnl|BL_ORD_ID|440198 sp|Q96R06|SPAG5_HUMAN Sperm-associated antigen 5 OS=Homo sapiens OX=9606 GN=SPAG5 PE=1 SV=2//0
25	19490114	19490379	266	4	0.82393	0.287357	0.536573	29.9199	CG	ENSBTAG00000035915	exon	--	gnl|BL_ORD_ID|4098 sp|Q8R420|ABCA3_MOUSE ATP-binding cassette sub-family A member 3 OS=Mus musculus OX=10090 GN=Abca3 PE=1 SV=3//0
21	24900453	24900503	51	4	0.0882113	0.898383	-0.810172	-77.649	CG	ENSBTAG00000018527	intron	HDGFL3	gnl|BL_ORD_ID|168863 sp|Q9Y3E1|HDGR3_HUMAN Hepatoma-derived growth factor-related protein 3 OS=Homo sapiens OX=9606 GN=HDGFL3 PE=1 SV=1//7.97195e-96
1	154152386	154152571	186	4	0.131051	0.909311	-0.77826	-58.7637	CG	ENSBTAG00000030581	intron	TBC1D5	gnl|BL_ORD_ID|466045 sp|Q92609|TBCD5_HUMAN TBC1 domain family member 5 OS=Homo sapiens OX=9606 GN=TBC1D5 PE=1 SV=1//0
10	48336851	48337295	445	4	0.108182	0.830551	-0.72237	-48.0233	CG	ENSBTAG00000050502	intron	--	-//-
9	82061576	82061900	325	4	0.024909	0.742977	-0.718068	-52.8382	CG	ENSBTAG00000009665	intron	UTRN	gnl|BL_ORD_ID|500066 sp|P46939|UTRO_HUMAN Utrophin OS=Homo sapiens OX=9606 GN=UTRN PE=1 SV=2//0
6	113013313	113013498	186	6	0.141169	0.826333	-0.685165	-58.349	CG	ENSBTAG00000027825	intron	--	gnl|BL_ORD_ID|226827 sp|Q28949|MA2B2_PIG Epididymis-specific alpha-mannosidase OS=Sus scrofa OX=9823 GN=MAN2B2 PE=1 SV=2//0
4	59971977	59972124	148	6	0.200447	0.877744	-0.677297	-78.3105	CG	ENSBTAG00000003490	intron	ELMO1	gnl|BL_ORD_ID|117286 sp|Q92556|ELMO1_HUMAN Engulfment and cell motility protein 1 OS=Homo sapiens OX=9606 GN=ELMO1 PE=1 SV=2//0
5	22673963	22674079	117	4	0.196419	0.871333	-0.674914	-42.8295	CG	ENSBTAG00000000421	intron	EEA1	gnl|BL_ORD_ID|111914 sp|Q15075|EEA1_HUMAN Early endosome antigen 1 OS=Homo sapiens OX=9606 GN=EEA1 PE=1 SV=2//0
17	51960121	51960245	125	4	0.11558	0.784504	-0.668924	-40.8783	CG	ENSBTAG00000007272	intron	ATP6V0A2	gnl|BL_ORD_ID|507646 sp|O97681|VPP2_BOVIN V-type proton ATPase 116 kDa subunit a isoform 2 OS=Bos taurus OX=9913 GN=ATP6V0A2 PE=2 SV=1//0
4	4824630	4824715	86	6	0.237087	0.897872	-0.660786	-60.4254	CG	ENSBTAG00000023806	intron	COBL	gnl|BL_ORD_ID|71871 sp|O75128|COBL_HUMAN Protein cordon-bleu OS=Homo sapiens OX=9606 GN=COBL PE=1 SV=2//0
20	59345016	59345070	55	4	0.0238734	0.683921	-0.660048	-50.9023	CG	ENSBTAG00000021972	intron	DNAH5	gnl|BL_ORD_ID|109941 sp|Q8TE73|DYH5_HUMAN Dynein heavy chain 5, axonemal OS=Homo sapiens OX=9606 GN=DNAH5 PE=1 SV=3//0
6	98210859	98211077	219	4	0.311553	0.967453	-0.6559	-33.6231	CG	ENSBTAG00000018151	intron	HELQ	gnl|BL_ORD_ID|169101 sp|Q8TDG4|HELQ_HUMAN Helicase POLQ-like OS=Homo sapiens OX=9606 GN=HELQ PE=1 SV=2//0
13	62868447	62868653	207	4	0.0573655	0.707644	-0.650278	-42.5464	CG	ENSBTAG00000018535	intron	CDK5RAP1	gnl|BL_ORD_ID|65142 sp|Q96SZ6|CK5P1_HUMAN CDK5 regulatory subunit-associated protein 1 OS=Homo sapiens OX=9606 GN=CDK5RAP1 PE=1 SV=2//0
13	62863853	62863926	74	6	0.286604	0.934059	-0.647455	-53.1692	CG	ENSBTAG00000018535	intron	CDK5RAP1	gnl|BL_ORD_ID|65142 sp|Q96SZ6|CK5P1_HUMAN CDK5 regulatory subunit-associated protein 1 OS=Homo sapiens OX=9606 GN=CDK5RAP1 PE=1 SV=2//0
28	4481488	4481653	166	4	0.175276	0.820873	-0.645597	-39.4343	CG	ENSBTAG00000050839	intron	DISC1	gnl|BL_ORD_ID|99720 sp|Q9NRI5|DISC1_HUMAN Disrupted in schizophrenia 1 protein OS=Homo sapiens OX=9606 GN=DISC1 PE=1 SV=3//9.48209e-100
3	82768221	82768299	79	4	0.141633	0.786822	-0.645189	-48.0517	CG	ENSBTAG00000010124	intron	ATG4C	gnl|BL_ORD_ID|31646 sp|Q96DT6|ATG4C_HUMAN Cysteine protease ATG4C OS=Homo sapiens OX=9606 GN=ATG4C PE=1 SV=1//0
10	48335596	48335681	86	4	0.0955525	0.729106	-0.633554	-46.4833	CG	ENSBTAG00000050502	intron	--	-//-
7	96073270	96073433	164	4	0.290836	0.921487	-0.63065	-35.6519	CG	ENSBTAG00000000874	intron	CAST	gnl|BL_ORD_ID|186463 sp|P20811|ICAL_BOVIN Calpastatin OS=Bos taurus OX=9913 GN=CAST PE=1 SV=2//0
25	19525568	19525770	203	4	0.170783	0.797458	-0.626675	-34.9347	CG	ENSBTAG00000035915	intron	--	gnl|BL_ORD_ID|4098 sp|Q8R420|ABCA3_MOUSE ATP-binding cassette sub-family A member 3 OS=Mus musculus OX=10090 GN=Abca3 PE=1 SV=3//0
13	62875723	62876083	361	6	0.0243511	0.640836	-0.616485	-47.3854	CG	ENSBTAG00000018535	intron	CDK5RAP1	gnl|BL_ORD_ID|65142 sp|Q96SZ6|CK5P1_HUMAN CDK5 regulatory subunit-associated protein 1 OS=Homo sapiens OX=9606 GN=CDK5RAP1 PE=1 SV=2//0
9	69628279	69628405	127	4	0.0700732	0.684918	-0.614845	-38.4443	CG	ENSBTAG00000020196	intron	ENPP3	gnl|BL_ORD_ID|119866 sp|P15396|ENPP3_BOVIN Ectonucleotide pyrophosphatase/phosphodiesterase family member 3 OS=Bos taurus OX=9913 GN=ENPP3 PE=1 SV=2//0
20	42234305	42234381	77	6	0.206256	0.819706	-0.61345	-68.2507	CG	ENSBTAG00000012992	intron	CDH6	gnl|BL_ORD_ID|49457 sp|Q3SWX5|CADH6_BOVIN Cadherin-6 OS=Bos taurus OX=9913 GN=CDH6 PE=2 SV=1//0
23	12588024	12588079	56	4	0.125779	0.737073	-0.611294	-39.9436	CG	ENSBTAG00000014063	intron	DNAH8	gnl|BL_ORD_ID|109948 sp|Q91XQ0|DYH8_MOUSE Dynein heavy chain 8, axonemal OS=Mus musculus OX=10090 GN=Dnah8 PE=1 SV=2//0
24	61967600	61967655	56	4	0.100825	0.708633	-0.607808	-43.4419	CG	ENSBTAG00000052206	intron	--	gnl|BL_ORD_ID|440350 sp|Q96P15|SPB11_HUMAN Serpin B11 OS=Homo sapiens OX=9606 GN=SERPINB11 PE=2 SV=1//6.48931e-43
8	86108191	86108262	72	4	0.199816	0.798194	-0.598378	-30.1719	CG	ENSBTAG00000005092	intron	ROR2	gnl|BL_ORD_ID|391258 sp|Q01974|ROR2_HUMAN Tyrosine-protein kinase transmembrane receptor ROR2 OS=Homo sapiens OX=9606 GN=ROR2 PE=1 SV=2//0
6	77523717	77523768	52	4	0.034851	0.631418	-0.596567	-48.002	CG	ENSBTAG00000013918	intron	ADGRL3	gnl|BL_ORD_ID|12188 sp|O97827|AGRL3_BOVIN Adhesion G protein-coupled receptor L3 OS=Bos taurus OX=9913 GN=ADGRL3 PE=2 SV=1//0
8	10350122	10350315	194	4	0.0798942	0.67487	-0.594976	-28.194	CG	ENSBTAG00000000536	intron	ZNF395	gnl|BL_ORD_ID|555795 sp|Q9H8N7|ZN395_HUMAN Zinc finger protein 395 OS=Homo sapiens OX=9606 GN=ZNF395 PE=1 SV=2//2.36369e-16
17	14211700	14211939	240	8	0.150359	0.743029	-0.59267	-74.5836	CG	ENSBTAG00000049621	intron	--	gnl|BL_ORD_ID|137995 sp|P0C091|FREM3_HUMAN FRAS1-related extracellular matrix protein 3 OS=Homo sapiens OX=9606 GN=FREM3 PE=3 SV=2//1.40529e-06
21	5579081	5579175	95	4	0.160778	0.752541	-0.591763	-34.1698	CG	ENSBTAG00000001567	intron	LRRK1	gnl|BL_ORD_ID|223487 sp|Q38SD2|LRRK1_HUMAN Leucine-rich repeat serine/threonine-protein kinase 1 OS=Homo sapiens OX=9606 GN=LRRK1 PE=1 SV=3//0
23	10622442	10622633	192	4	0.312122	0.903734	-0.591612	-31.712	CG	ENSBTAG00000050445	intron	RAB44	gnl|BL_ORD_ID|337665 sp|Q7Z6P3|RAB44_HUMAN Ras-related protein Rab-44 OS=Homo sapiens OX=9606 GN=RAB44 PE=1 SV=3//0
4	7208945	7209010	66	6	0.253581	0.836079	-0.582497	-53.3447	CG	ENSBTAG00000003531	intron	ABCA13	gnl|BL_ORD_ID|4123 sp|Q86UQ4|ABCAD_HUMAN ATP-binding cassette sub-family A member 13 OS=Homo sapiens OX=9606 GN=ABCA13 PE=2 SV=3//0
9	7867136	7867352	217	4	0.231482	0.810832	-0.579351	-37.1002	CG	ENSBTAG00000015335	intron	ADGRB3	gnl|BL_ORD_ID|12093 sp|O60242|AGRB3_HUMAN Adhesion G protein-coupled receptor B3 OS=Homo sapiens OX=9606 GN=ADGRB3 PE=1 SV=2//0
9	73543690	73544199	510	4	0.212022	0.790158	-0.578137	-30.8649	CG	ENSBTAG00000017958	intron	AHI1	gnl|BL_ORD_ID|12335 sp|Q8N157|AHI1_HUMAN Jouberin OS=Homo sapiens OX=9606 GN=AHI1 PE=1 SV=1//0
7	64916838	64916937	100	4	0.237669	0.812325	-0.574655	-38.6084	CG	ENSBTAG00000005800	intron	GRIA1	gnl|BL_ORD_ID|160878 sp|Q38PU8|GRIA1_MACFA Glutamate receptor 1 OS=Macaca fascicularis OX=9541 GN=GRIA1 PE=2 SV=1//0
4	76248557	76248687	131	6	0.0564597	0.628182	-0.571722	-66.4603	CG	ENSBTAG00000009520	intron	ADCY1	gnl|BL_ORD_ID|9942 sp|P19754|ADCY1_BOVIN Adenylate cyclase type 1 OS=Bos taurus OX=9913 GN=ADCY1 PE=1 SV=1//0
11	106737891	106738399	509	32	0.174425	0.746044	-0.571619	-473.971	CG	ENSBTAG00000007882	intron	CACNA1B	gnl|BL_ORD_ID|49241 sp|Q05152|CAC1B_RABIT Voltage-dependent N-type calcium channel subunit alpha-1B OS=Oryctolagus cuniculus OX=9986 GN=CACNA1B PE=1 SV=1//3.61478e-07
15	18275426	18275556	131	4	0.0909156	0.662527	-0.571612	-38.7376	CG	ENSBTAG00000008253	intron	EXPH5	gnl|BL_ORD_ID|124343 sp|Q8NEV8|EXPH5_HUMAN Exophilin-5 OS=Homo sapiens OX=9606 GN=EXPH5 PE=1 SV=3//0
18	47092731	47092916	186	4	0.381244	0.952734	-0.57149	-39.3957	CG	ENSBTAG00000050174	intron	--	gnl|BL_ORD_ID|555108 sp|Q8N141|ZFP82_HUMAN Zinc finger protein 82 homolog OS=Homo sapiens OX=9606 GN=ZFP82 PE=1 SV=1//9.61179e-20
2	89920749	89920949	201	6	0.292273	0.858328	-0.566055	-33.3454	CG	ENSBTAG00000012334	intron	ALS2CR12	gnl|BL_ORD_ID|13387 sp|Q96Q35|AL2SB_HUMAN Amyotrophic lateral sclerosis 2 chromosomal region candidate gene 12 protein OS=Homo sapiens OX=9606 GN=ALS2CR12 PE=1 SV=2//4.39138e-78
15	18378509	18378676	168	4	0.0254108	0.590422	-0.565011	-39.494	CG	ENSBTAG00000002382	intron	DDX10	gnl|BL_ORD_ID|94716 sp|Q13206|DDX10_HUMAN Probable ATP-dependent RNA helicase DDX10 OS=Homo sapiens OX=9606 GN=DDX10 PE=1 SV=2//0
18	18084776	18084858	83	4	0.241396	0.80621	-0.564814	-36.675	CG	ENSBTAG00000017397	intron	ZNF423	gnl|BL_ORD_ID|555820 sp|Q2M1K9|ZN423_HUMAN Zinc finger protein 423 OS=Homo sapiens OX=9606 GN=ZNF423 PE=1 SV=1//0
15	6297440	6297723	284	4	0.303463	0.860593	-0.55713	-35.8087	CG	ENSBTAG00000049233	intron	--	gnl|BL_ORD_ID|311139 sp|Q8N131|PORIM_HUMAN Porimin OS=Homo sapiens OX=9606 GN=TMEM123 PE=1 SV=1//8.14137e-34
8	87460507	87460961	455	4	0.349937	0.900822	-0.550884	-33.3948	CG	ENSBTAG00000055211	intron	--	-//-
19	36820253	36820339	87	4	0.0551932	0.604273	-0.54908	-31.9113	CG	ENSBTAG00000018699	intron	KAT7	gnl|BL_ORD_ID|201713 sp|O95251|KAT7_HUMAN Histone acetyltransferase KAT7 OS=Homo sapiens OX=9606 GN=KAT7 PE=1 SV=1//0
19	6265214	6266234	1021	4	0.383387	0.932438	-0.549051	-33.8608	CG	ENSBTAG00000018706	intron	PCTP	gnl|BL_ORD_ID|312418 sp|P02720|PPCT_BOVIN Phosphatidylcholine transfer protein OS=Bos taurus OX=9913 GN=PCTP PE=1 SV=1//2.91985e-101
23	44805219	44805291	73	6	0.388832	0.936473	-0.547641	-61.9201	CG	ENSBTAG00000010256	intron	TMEM170B	gnl|BL_ORD_ID|462637 sp|Q5T4T1|T170B_HUMAN Transmembrane protein 170B OS=Homo sapiens OX=9606 GN=TMEM170B PE=3 SV=1//5.22971e-87
15	14505529	14506200	672	4	0.353554	0.901115	-0.547561	-24.3568	CG	ENSBTAG00000020748	intron	FAM76B	gnl|BL_ORD_ID|125813 sp|Q5HYJ3|FA76B_HUMAN Protein FAM76B OS=Homo sapiens OX=9606 GN=FAM76B PE=1 SV=3//0
10	6995603	6995687	85	6	0.30156	0.84766	-0.5461	-37.4534	CG	ENSBTAG00000004028	intron	POLK	gnl|BL_ORD_ID|310631 sp|Q9UBT6|POLK_HUMAN DNA polymerase kappa OS=Homo sapiens OX=9606 GN=POLK PE=1 SV=1//0
28	26884073	26885211	1139	5	0.0612396	0.604808	-0.543569	-41.464	CG	ENSBTAG00000021177	intron	ADAMTS14	gnl|BL_ORD_ID|39237 sp|Q8WXS8|ATS14_HUMAN A disintegrin and metalloproteinase with thrombospondin motifs 14 OS=Homo sapiens OX=9606 GN=ADAMTS14 PE=2 SV=2//0
1	125157190	125157500	311	4	0.177917	0.720898	-0.542981	-26.1319	CG	ENSBTAG00000031178	intron	SLC9A9	gnl|BL_ORD_ID|436233 sp|Q8IVB4|SL9A9_HUMAN Sodium/hydrogen exchanger 9 OS=Homo sapiens OX=9606 GN=SLC9A9 PE=1 SV=1//0
5	41274847	41274909	63	4	0.418044	0.959954	-0.54191	-27.5345	CG	ENSBTAG00000043962	intron	SLC2A13	gnl|BL_ORD_ID|259297 sp|Q96QE2|MYCT_HUMAN Proton myo-inositol cotransporter OS=Homo sapiens OX=9606 GN=SLC2A13 PE=1 SV=3//0
10	78851239	78851593	355	4	0.145864	0.68587	-0.540006	-27.7893	CG	ENSBTAG00000004171	intron	GPHN	gnl|BL_ORD_ID|148565 sp|Q03555|GEPH_RAT Gephyrin OS=Rattus norvegicus OX=10116 GN=Gphn PE=1 SV=3//0
5	48713663	48713903	241	4	0.103952	0.643837	-0.539886	-31.123	CG	ENSBTAG00000014758	intron	WIF1	gnl|BL_ORD_ID|510022 sp|Q9Y5W5|WIF1_HUMAN Wnt inhibitory factor 1 OS=Homo sapiens OX=9606 GN=WIF1 PE=1 SV=3//1.4784e-149
11	82955934	82956123	190	10	0.264985	0.804288	-0.539303	-67.596	CG	ENSBTAG00000014081	intron	NBAS	gnl|BL_ORD_ID|263903 sp|A2RRP1|NBAS_HUMAN Neuroblastoma-amplified sequence OS=Homo sapiens OX=9606 GN=NBAS PE=1 SV=2//0
3	43406785	43406999	215	4	0.138285	0.677574	-0.539289	-26.3314	CG	ENSBTAG00000006491	intron	AGL	gnl|BL_ORD_ID|148063 sp|Q2PQH8|GDE_CANLF Glycogen debranching enzyme OS=Canis lupus familiaris OX=9615 GN=AGL PE=2 SV=1//0
15	18383152	18383250	99	4	0.110493	0.648451	-0.537959	-33.7323	CG	ENSBTAG00000002382	intron	DDX10	gnl|BL_ORD_ID|94716 sp|Q13206|DDX10_HUMAN Probable ATP-dependent RNA helicase DDX10 OS=Homo sapiens OX=9606 GN=DDX10 PE=1 SV=2//0
8	87453637	87453967	331	4	0.193389	0.7305	-0.537112	-31.5316	CG	ENSBTAG00000055211	intron	--	-//-
1	122052065	122052228	164	4	0.360107	0.894824	-0.534717	-30.6337	CG	ENSBTAG00000031306	intron	PLSCR1	gnl|BL_ORD_ID|306967 sp|Q3ZBG9|PLS2_BOVIN Phospholipid scramblase 2 OS=Bos taurus OX=9913 GN=PLSCR2 PE=2 SV=1//2.73745e-83
9	65443973	65444035	63	6	0.269015	0.802464	-0.533449	-42.001	CG	ENSBTAG00000013591	intron	CYB5R4	gnl|BL_ORD_ID|263893 sp|Q32LH7|NB5R4_BOVIN Cytochrome b5 reductase 4 OS=Bos taurus OX=9913 GN=CYB5R4 PE=2 SV=1//0
8	84856498	84856600	103	4	0.383735	0.915825	-0.53209	-32.8415	CG	ENSBTAG00000008696	intron	FAM120A	gnl|BL_ORD_ID|124615 sp|A6H7H1|F120A_BOVIN Constitutive coactivator of PPAR-gamma-like protein 1 OS=Bos taurus OX=9913 GN=FAM120A PE=2 SV=1//0
17	18308141	18308226	86	4	0.374682	0.905899	-0.531217	-36.5863	CG	ENSBTAG00000004745	intron	NAA15	gnl|BL_ORD_ID|260280 sp|Q9BXJ9|NAA15_HUMAN N-alpha-acetyltransferase 15, NatA auxiliary subunit OS=Homo sapiens OX=9606 GN=NAA15 PE=1 SV=1//0
1	88012070	88012347	278	4	0.34668	0.875108	-0.528428	-26.1506	CG	ENSBTAG00000012463	intron	ZMAT3	gnl|BL_ORD_ID|555519 sp|Q0IIC4|ZMAT3_BOVIN Zinc finger matrin-type protein 3 OS=Bos taurus OX=9913 GN=ZMAT3 PE=2 SV=1//0
1	146403214	146403368	155	4	0.207953	0.736153	-0.5282	-28.9466	CG	ENSBTAG00000052513	intron	--	gnl|BL_ORD_ID|12515 sp|Q95LD9|AHR_DELLE Aryl hydrocarbon receptor OS=Delphinapterus leucas OX=9749 GN=AHR PE=2 SV=1//7.74954e-125
3	78006964	78007083	120	4	0.183967	0.71195	-0.527984	-27.1106	CG	ENSBTAG00000009455	intron	IL12RB2	gnl|BL_ORD_ID|185846 sp|Q9BEG2|I12R2_BOVIN Interleukin-12 receptor subunit beta-2 OS=Bos taurus OX=9913 GN=IL12RB2 PE=2 SV=1//0
18	18080766	18080827	62	6	0.323487	0.849281	-0.525794	-55.6083	CG	ENSBTAG00000017397	intron	ZNF423	gnl|BL_ORD_ID|555820 sp|Q2M1K9|ZN423_HUMAN Zinc finger protein 423 OS=Homo sapiens OX=9606 GN=ZNF423 PE=1 SV=1//0
X	125795076	125795302	227	4	0.253986	0.777637	-0.52365	-30.4295	CG	ENSBTAG00000039195	intron	NHS	gnl|BL_ORD_ID|269607 sp|Q6T4R5|NHS_HUMAN Nance-Horan syndrome protein OS=Homo sapiens OX=9606 GN=NHS PE=1 SV=2//0
7	96148544	96148707	164	4	0.358173	0.879851	-0.521678	-26.4113	CG	ENSBTAG00000000874	intron	CAST	gnl|BL_ORD_ID|186463 sp|P20811|ICAL_BOVIN Calpastatin OS=Bos taurus OX=9913 GN=CAST PE=1 SV=2//0
11	4767020	4767212	193	4	0.22892	0.750562	-0.521642	-29.7683	CG	ENSBTAG00000012449	intron	AFF3	gnl|BL_ORD_ID|11486 sp|P51826|AFF3_HUMAN AF4/FMR2 family member 3 OS=Homo sapiens OX=9606 GN=AFF3 PE=1 SV=2//0
21	55669131	55669192	62	4	0.129936	0.651439	-0.521503	-30.6915	CG	ENSBTAG00000017216	intron	FRMD5	gnl|BL_ORD_ID|138171 sp|Q6P5H6|FRMD5_MOUSE FERM domain-containing protein 5 OS=Mus musculus OX=10090 GN=Frmd5 PE=1 SV=1//0
1	56836341	56836424	84	4	0.158302	0.677748	-0.519446	-36.6665	CG	ENSBTAG00000015065	intron	TMPRSS7	gnl|BL_ORD_ID|475724 sp|Q7RTY8|TMPS7_HUMAN Transmembrane protease serine 7 OS=Homo sapiens OX=9606 GN=TMPRSS7 PE=2 SV=3//0
19	36825131	36825195	65	4	0.173583	0.691802	-0.518219	-28.8678	CG	ENSBTAG00000018699	intron	KAT7	gnl|BL_ORD_ID|201713 sp|O95251|KAT7_HUMAN Histone acetyltransferase KAT7 OS=Homo sapiens OX=9606 GN=KAT7 PE=1 SV=1//0
4	8110035	8110095	61	4	0.410581	0.928563	-0.517982	-31.6639	CG	ENSBTAG00000048664	intron	CDK14	gnl|BL_ORD_ID|57862 sp|O94921|CDK14_HUMAN Cyclin-dependent kinase 14 OS=Homo sapiens OX=9606 GN=CDK14 PE=1 SV=3//0
1	125179254	125179350	97	6	0.138346	0.653547	-0.5152	-45.2247	CG	ENSBTAG00000031178	intron	SLC9A9	gnl|BL_ORD_ID|436233 sp|Q8IVB4|SL9A9_HUMAN Sodium/hydrogen exchanger 9 OS=Homo sapiens OX=9606 GN=SLC9A9 PE=1 SV=1//0
9	65428322	65428385	64	6	0.303749	0.818252	-0.514503	-38.3695	CG	ENSBTAG00000013591	intron	CYB5R4	gnl|BL_ORD_ID|263893 sp|Q32LH7|NB5R4_BOVIN Cytochrome b5 reductase 4 OS=Bos taurus OX=9913 GN=CYB5R4 PE=2 SV=1//0
7	94357272	94357554	283	4	0.315377	0.828277	-0.5129	-32.648	CG	ENSBTAG00000054976	intron	MCTP1	gnl|BL_ORD_ID|230847 sp|Q6DN14|MCTP1_HUMAN Multiple C2 and transmembrane domain-containing protein 1 OS=Homo sapiens OX=9606 GN=MCTP1 PE=2 SV=2//0
12	79051312	79051527	216	4	0.232712	0.744862	-0.51215	-24.0147	CG	ENSBTAG00000048674	intron	BIVM	gnl|BL_ORD_ID|44983 sp|Q86UB2|BIVM_HUMAN Basic immunoglobulin-like variable motif-containing protein OS=Homo sapiens OX=9606 GN=BIVM PE=2 SV=3//0
2	28397976	28398077	102	10	0.372357	0.883465	-0.511108	-85.4099	CG	ENSBTAG00000052783	intron	--	-//-
22	44172107	44172203	97	4	0.295269	0.806293	-0.511024	-34.7501	CG	ENSBTAG00000014091	intron	ARHGEF3	gnl|BL_ORD_ID|23068 sp|Q9NR81|ARHG3_HUMAN Rho guanine nucleotide exchange factor 3 OS=Homo sapiens OX=9606 GN=ARHGEF3 PE=1 SV=1//0
4	60251247	60251317	71	4	0.238894	0.749806	-0.510912	-32.499	CG	ENSBTAG00000003490	intron	ELMO1	gnl|BL_ORD_ID|117286 sp|Q92556|ELMO1_HUMAN Engulfment and cell motility protein 1 OS=Homo sapiens OX=9606 GN=ELMO1 PE=1 SV=2//0
9	11191373	11191565	193	4	0.242623	0.751912	-0.509289	-26.376	CG	ENSBTAG00000020238	intron	RIMS1	gnl|BL_ORD_ID|352496 sp|Q86UR5|RIMS1_HUMAN Regulating synaptic membrane exocytosis protein 1 OS=Homo sapiens OX=9606 GN=RIMS1 PE=1 SV=1//0
8	87458857	87458973	117	4	0.355953	0.86209	-0.506137	-27.7628	CG	ENSBTAG00000055211	intron	--	-//-
24	29864893	29864945	53	4	0.242143	0.748226	-0.506083	-29.2115	CG	ENSBTAG00000014082	intron	CHST9	gnl|BL_ORD_ID|63688 sp|Q7L1S5|CHST9_HUMAN Carbohydrate sulfotransferase 9 OS=Homo sapiens OX=9606 GN=CHST9 PE=2 SV=2//0
19	7826331	7826402	72	6	0.0354734	0.539422	-0.503949	-52.4363	CG	ENSBTAG00000007893	intron	SCPEP1	gnl|BL_ORD_ID|353556 sp|Q9HB40|RISC_HUMAN Retinoid-inducible serine carboxypeptidase OS=Homo sapiens OX=9606 GN=SCPEP1 PE=1 SV=1//0
19	58354671	58354768	98	4	0.296117	0.798141	-0.502024	-32.1942	CG	ENSBTAG00000018837	intron	SLC39A11	gnl|BL_ORD_ID|425791 sp|Q2YDD4|S39AB_BOVIN Zinc transporter ZIP11 OS=Bos taurus OX=9913 GN=SLC39A11 PE=2 SV=1//4.75814e-175
2	131976007	131976068	62	4	0.358535	0.859592	-0.501057	-28.4531	CG	ENSBTAG00000006085	intron	DDOST	gnl|BL_ORD_ID|287915 sp|A6QPY0|OST48_BOVIN Dolichyl-diphosphooligosaccharide--protein glycosyltransferase 48 kDa subunit OS=Bos taurus OX=9913 GN=DDOST PE=2 SV=2//0
3	7248387	7248484	98	4	0.169063	0.669573	-0.50051	-35.5229	CG	ENSBTAG00000010158	intron	NOS1AP	gnl|BL_ORD_ID|50737 sp|Q9D3A8|CAPON_MOUSE Carboxyl-terminal PDZ ligand of neuronal nitric oxide synthase protein OS=Mus musculus OX=10090 GN=Nos1ap PE=1 SV=3//1.20867e-108
10	28861170	28861232	63	4	0.265067	0.762804	-0.497737	-32.121	CG	ENSBTAG00000025642	intron	RYR3	gnl|BL_ORD_ID|424975 sp|Q15413|RYR3_HUMAN Ryanodine receptor 3 OS=Homo sapiens OX=9606 GN=RYR3 PE=1 SV=3//0
2	125269019	125269263	245	4	0.128432	0.625337	-0.496905	-28.9065	CG	ENSBTAG00000043989	intron	EYA3	gnl|BL_ORD_ID|124420 sp|Q99504|EYA3_HUMAN Eyes absent homolog 3 OS=Homo sapiens OX=9606 GN=EYA3 PE=1 SV=3//0
18	39131475	39131569	95	4	0.222679	0.718674	-0.495995	-27.8468	CG	ENSBTAG00000019884	intron	PKD1L3	gnl|BL_ORD_ID|305736 sp|Q2EG98|PK1L3_MOUSE Polycystic kidney disease protein 1-like 3 OS=Mus musculus OX=10090 GN=Pkd1l3 PE=1 SV=2//8.75802e-27
15	18242427	18243068	642	6	0.273991	0.768777	-0.494786	-51.0198	CG	ENSBTAG00000008253	intron	EXPH5	gnl|BL_ORD_ID|124343 sp|Q8NEV8|EXPH5_HUMAN Exophilin-5 OS=Homo sapiens OX=9606 GN=EXPH5 PE=1 SV=3//0
13	29254582	29254642	61	4	0.124587	0.619145	-0.494558	-32.1157	CG	ENSBTAG00000010023	intron	FAM107B	gnl|BL_ORD_ID|124560 sp|Q2KI00|F107B_BOVIN Protein FAM107B OS=Bos taurus OX=9913 GN=FAM107B PE=2 SV=1//7.05704e-52
6	5778813	5778881	69	4	0.384213	0.873116	-0.488903	-29.4066	CG	ENSBTAG00000024888	intron	PDE5A	gnl|BL_ORD_ID|295990 sp|Q28156|PDE5A_BOVIN cGMP-specific 3&apos;,5&apos;-cyclic phosphodiesterase OS=Bos taurus OX=9913 GN=PDE5A PE=1 SV=1//0
12	67937272	67938127	856	8	0.175014	0.66109	-0.486076	-67.0763	CG	ENSBTAG00000040347	intron	GPC6	gnl|BL_ORD_ID|157885 sp|Q9Y625|GPC6_HUMAN Glypican-6 OS=Homo sapiens OX=9606 GN=GPC6 PE=1 SV=1//3.72921e-58
9	7869453	7869789	337	5	0.240617	0.725409	-0.484793	-37.316	CG	ENSBTAG00000015335	intron	ADGRB3	gnl|BL_ORD_ID|12093 sp|O60242|AGRB3_HUMAN Adhesion G protein-coupled receptor B3 OS=Homo sapiens OX=9606 GN=ADGRB3 PE=1 SV=2//0
20	35538014	35538113	100	6	0.43197	0.915625	-0.483655	-55.99	CG	ENSBTAG00000033107	intron	OSMR	gnl|BL_ORD_ID|287842 sp|Q99650|OSMR_HUMAN Oncostatin-M-specific receptor subunit beta OS=Homo sapiens OX=9606 GN=OSMR PE=1 SV=1//5.51772e-138
1	132195854	132195927	74	4	0.316588	0.798911	-0.482322	-25.9928	CG	ENSBTAG00000008299	intron	IL20RB	gnl|BL_ORD_ID|185891 sp|Q6UXL0|I20RB_HUMAN Interleukin-20 receptor subunit beta OS=Homo sapiens OX=9606 GN=IL20RB PE=1 SV=1//1.63649e-157
1	135776172	135776697	526	4	0.0279624	0.508785	-0.480822	-35.9497	CG	ENSBTAG00000000526	intron	TOPBP1	gnl|BL_ORD_ID|477045 sp|Q92547|TOPB1_HUMAN DNA topoisomerase 2-binding protein 1 OS=Homo sapiens OX=9606 GN=TOPBP1 PE=1 SV=3//0
20	4216002	4216065	64	4	0.0876002	0.567993	-0.480392	-35.7959	CG	ENSBTAG00000009019	intron	SH3PXD2B	gnl|BL_ORD_ID|440610 sp|A1X283|SPD2B_HUMAN SH3 and PX domain-containing protein 2B OS=Homo sapiens OX=9606 GN=SH3PXD2B PE=1 SV=3//0
4	59975905	59976261	357	5	0.289211	0.768616	-0.479405	-41.1435	CG	ENSBTAG00000003490	intron	ELMO1	gnl|BL_ORD_ID|117286 sp|Q92556|ELMO1_HUMAN Engulfment and cell motility protein 1 OS=Homo sapiens OX=9606 GN=ELMO1 PE=1 SV=2//0
10	6570480	6570585	106	8	0.358125	0.837148	-0.479023	-65.9119	CG	ENSBTAG00000024878	intron	ANKRD31	gnl|BL_ORD_ID|17385 sp|Q8N7Z5|ANR31_HUMAN Putative ankyrin repeat domain-containing protein 31 OS=Homo sapiens OX=9606 GN=ANKRD31 PE=5 SV=2//0
12	16177457	16177596	140	6	0.427176	0.905481	-0.478306	-38.6187	CG	ENSBTAG00000007073	intron	CPB2	gnl|BL_ORD_ID|54150 sp|Q2KIG3|CBPB2_BOVIN Carboxypeptidase B2 OS=Bos taurus OX=9913 GN=CPB2 PE=1 SV=1//0
17	14211216	14211382	167	5	0.369091	0.846335	-0.477244	-38.5182	CG	ENSBTAG00000049621	intron	--	gnl|BL_ORD_ID|137995 sp|P0C091|FREM3_HUMAN FRAS1-related extracellular matrix protein 3 OS=Homo sapiens OX=9606 GN=FREM3 PE=3 SV=2//1.40529e-06
20	59380036	59380169	134	8	0.345647	0.819885	-0.474238	-52.2477	CG	ENSBTAG00000021972	intron	DNAH5	gnl|BL_ORD_ID|109941 sp|Q8TE73|DYH5_HUMAN Dynein heavy chain 5, axonemal OS=Homo sapiens OX=9606 GN=DNAH5 PE=1 SV=3//0
5	33734600	33735637	1038	10	0.084455	0.556647	-0.472192	-66.4609	CG	ENSBTAG00000049143	intron	--	-//-
NKLS02001114.1	4359	4504	146	16	0.405575	0.876986	-0.471412	-88.6747	CG	ENSBTAG00000050608	intron	--	gnl|BL_ORD_ID|218619 sp|Q8NHJ6|LIRB4_HUMAN Leukocyte immunoglobulin-like receptor subfamily B member 4 OS=Homo sapiens OX=9606 GN=LILRB4 PE=1 SV=3//4.81457e-29
17	53414007	53414105	99	4	0.189144	0.659346	-0.470201	-30.9162	CG	ENSBTAG00000004187	intron	WDR66	gnl|BL_ORD_ID|59524 sp|Q8TBY9|CF251_HUMAN Cilia- and flagella-associated protein 251 OS=Homo sapiens OX=9606 GN=WDR66 PE=2 SV=2//0
15	8904989	8905385	397	8	0.337657	0.80741	-0.469753	-47.2296	CG	ENSBTAG00000020466	intron	CNTN5	gnl|BL_ORD_ID|69577 sp|O94779|CNTN5_HUMAN Contactin-5 OS=Homo sapiens OX=9606 GN=CNTN5 PE=1 SV=2//0
6	42312286	42313051	766	8	0.307607	0.775596	-0.467988	-61.0233	CG	ENSBTAG00000020363	intron	GBA3	gnl|BL_ORD_ID|145239 sp|Q5RF65|GBA3_PONAB Cytosolic beta-glucosidase OS=Pongo abelii OX=9601 GN=GBA3 PE=2 SV=1//0
8	24595801	24595895	95	4	0.0416233	0.509185	-0.467562	-24.1909	CG	ENSBTAG00000043972	intron	SLC24A2	gnl|BL_ORD_ID|264656 sp|Q9UI40|NCKX2_HUMAN Sodium/potassium/calcium exchanger 2 OS=Homo sapiens OX=9606 GN=SLC24A2 PE=1 SV=1//0
X	7788306	7788906	601	4	0.0206021	0.487384	-0.466782	-38.9385	CG	ENSBTAG00000011833	intron	GRIA3	gnl|BL_ORD_ID|160888 sp|Q9Z2W9|GRIA3_MOUSE Glutamate receptor 3 OS=Mus musculus OX=10090 GN=Gria3 PE=1 SV=2//0
1	92226003	92226282	280	6	0.335934	0.8026	-0.466666	-42.0825	CG	ENSBTAG00000048493	intron	NAALADL2	gnl|BL_ORD_ID|262147 sp|Q58DX5|NADL2_HUMAN Inactive N-acetylated-alpha-linked acidic dipeptidase-like protein 2 OS=Homo sapiens OX=9606 GN=NAALADL2 PE=1 SV=3//0
NKLS02000910.1	684872	684948	77	4	0.293479	0.757659	-0.464181	-21.1137	CG	ENSBTAG00000051896	intron	--	gnl|BL_ORD_ID|248138 sp|O15439|MRP4_HUMAN Multidrug resistance-associated protein 4 OS=Homo sapiens OX=9606 GN=ABCC4 PE=1 SV=3//6.87877e-09
5	63131778	63131898	121	4	0.234539	0.697328	-0.462789	-23.7086	CG	ENSBTAG00000030994	intron	ANKS1B	gnl|BL_ORD_ID|17455 sp|Q7Z6G8|ANS1B_HUMAN Ankyrin repeat and sterile alpha motif domain-containing protein 1B OS=Homo sapiens OX=9606 GN=ANKS1B PE=1 SV=2//4.01706e-87
17	34858500	34858567	68	4	0.147317	0.609312	-0.461994	-30.646	CG	ENSBTAG00000005691	intron	FGF2	gnl|BL_ORD_ID|131837 sp|P03969|FGF2_BOVIN Fibroblast growth factor 2 OS=Bos taurus OX=9913 GN=FGF2 PE=1 SV=1//1.60143e-99
8	63872604	63872973	370	4	0.0385358	0.500168	-0.461632	-27.5709	CG	ENSBTAG00000009037	intron	GALNT12	gnl|BL_ORD_ID|155060 sp|Q8IXK2|GLT12_HUMAN Polypeptide N-acetylgalactosaminyltransferase 12 OS=Homo sapiens OX=9606 GN=GALNT12 PE=1 SV=3//0
8	87473529	87473684	156	6	0.282625	0.743723	-0.461098	-39.9664	CG	ENSBTAG00000055211	intron	--	-//-
8	74533965	74534066	102	4	0.511985	0.972476	-0.460491	-27.8912	CG	ENSBTAG00000005958	intron	PTK2B	gnl|BL_ORD_ID|128284 sp|Q14289|FAK2_HUMAN Protein-tyrosine kinase 2-beta OS=Homo sapiens OX=9606 GN=PTK2B PE=1 SV=2//0
21	12760161	12760256	96	4	0.276708	0.735555	-0.458847	-27.6679	CG	ENSBTAG00000013689	intron	MCTP2	gnl|BL_ORD_ID|230850 sp|Q6DN12|MCTP2_HUMAN Multiple C2 and transmembrane domain-containing protein 2 OS=Homo sapiens OX=9606 GN=MCTP2 PE=1 SV=3//0
29	23392186	23392281	96	4	0.454553	0.91322	-0.458668	-26.1599	CG	ENSBTAG00000050228	intron	--	gnl|BL_ORD_ID|267644 sp|Q92832|NELL1_HUMAN Protein kinase C-binding protein NELL1 OS=Homo sapiens OX=9606 GN=NELL1 PE=1 SV=4//1.54881e-07
17	10239118	10239189	72	8	0.321667	0.779517	-0.45785	-65.9935	CG	ENSBTAG00000002531	intron	ARHGAP10	gnl|BL_ORD_ID|349150 sp|Q08DP6|RHG10_BOVIN Rho GTPase-activating protein 10 OS=Bos taurus OX=9913 GN=ARHGAP10 PE=2 SV=1//0
4	4824309	4824449	141	8	0.267567	0.725316	-0.457749	-57.3306	CG	ENSBTAG00000023806	intron	COBL	gnl|BL_ORD_ID|71871 sp|O75128|COBL_HUMAN Protein cordon-bleu OS=Homo sapiens OX=9606 GN=COBL PE=1 SV=2//0
11	37681562	37681658	97	4	0.209604	0.665533	-0.455929	-27.789	CG	ENSBTAG00000011101	intron	EML6	gnl|BL_ORD_ID|117508 sp|Q6ZMW3|EMAL6_HUMAN Echinoderm microtubule-associated protein-like 6 OS=Homo sapiens OX=9606 GN=EML6 PE=2 SV=2//1.69549e-136
20	59426194	59426257	64	5	0.223058	0.67859	-0.455532	-32.2819	CG	ENSBTAG00000021972	intron	DNAH5	gnl|BL_ORD_ID|109941 sp|Q8TE73|DYH5_HUMAN Dynein heavy chain 5, axonemal OS=Homo sapiens OX=9606 GN=DNAH5 PE=1 SV=3//0
23	24818089	24818179	91	4	0.199391	0.654459	-0.455068	-31.175	CG	ENSBTAG00000025494	intron	PAQR8	gnl|BL_ORD_ID|246287 sp|Q865K9|MPRB_PIG Membrane progestin receptor beta OS=Sus scrofa OX=9823 GN=PAQR8 PE=2 SV=1//0
19	16972061	16972268	208	4	0.258715	0.713582	-0.454867	-23.1142	CG	ENSBTAG00000025200	intron	ASIC2	gnl|BL_ORD_ID|28846 sp|Q925H0|ASIC2_MOUSE Acid-sensing ion channel 2 OS=Mus musculus OX=10090 GN=Asic2 PE=1 SV=1//0
4	112237842	112237900	59	4	0.446539	0.900505	-0.453967	-30.5906	CG	ENSBTAG00000014768	intron	ZNF786	gnl|BL_ORD_ID|556216 sp|Q8BV42|ZN786_MOUSE Zinc finger protein 786 OS=Mus musculus OX=10090 GN=Znf786 PE=2 SV=1//0
16	26051726	26051827	102	4	0.37388	0.827727	-0.453846	-18.9368	CG	ENSBTAG00000013483	intron	TAF1A	gnl|BL_ORD_ID|463633 sp|Q15573|TAF1A_HUMAN TATA box-binding protein-associated factor RNA polymerase I subunit A OS=Homo sapiens OX=9606 GN=TAF1A PE=1 SV=1//0
12	75235926	75236165	240	8	0.199192	0.653016	-0.453824	-46.5827	CG	ENSBTAG00000000146	intron	FARP1	gnl|BL_ORD_ID|128741 sp|Q9Y4F1|FARP1_HUMAN FERM, ARHGEF and pleckstrin domain-containing protein 1 OS=Homo sapiens OX=9606 GN=FARP1 PE=1 SV=1//0
5	22763687	22763773	87	4	0.4853	0.938934	-0.453634	-23.2365	CG	ENSBTAG00000000421	intron	EEA1	gnl|BL_ORD_ID|111914 sp|Q15075|EEA1_HUMAN Early endosome antigen 1 OS=Homo sapiens OX=9606 GN=EEA1 PE=1 SV=2//0
6	44944892	44945629	738	8	0.384399	0.837023	-0.452624	-47.6124	CG	ENSBTAG00000000646	intron	ANAPC4	gnl|BL_ORD_ID|18546 sp|Q9UJX5|APC4_HUMAN Anaphase-promoting complex subunit 4 OS=Homo sapiens OX=9606 GN=ANAPC4 PE=1 SV=2//0
6	18986558	18986629	72	4	0.0371976	0.487106	-0.449908	-35.4823	CG	ENSBTAG00000004227	intron	TBCK	gnl|BL_ORD_ID|466078 sp|Q8TEA7|TBCK_HUMAN TBC domain-containing protein kinase-like protein OS=Homo sapiens OX=9606 GN=TBCK PE=1 SV=4//0
7	37362090	37362234	145	6	0.0526232	0.502399	-0.449776	-38.4958	CG	ENSBTAG00000020489	intron	SEMA6A	gnl|BL_ORD_ID|432317 sp|Q9H2E6|SEM6A_HUMAN Semaphorin-6A OS=Homo sapiens OX=9606 GN=SEMA6A PE=1 SV=2//0
4	4785245	4785320	76	4	0.203479	0.653222	-0.449742	-29.7047	CG	ENSBTAG00000023806	intron	COBL	gnl|BL_ORD_ID|71871 sp|O75128|COBL_HUMAN Protein cordon-bleu OS=Homo sapiens OX=9606 GN=COBL PE=1 SV=2//0
12	16315829	16316030	202	4	0.431238	0.878371	-0.447133	-25.1818	CG	ENSBTAG00000015994	intron	LRRC63	gnl|BL_ORD_ID|223160 sp|Q05C16|LRC63_HUMAN Leucine-rich repeat-containing protein 63 OS=Homo sapiens OX=9606 GN=LRRC63 PE=2 SV=2//1.17429e-170
3	85862877	85862969	93	4	0.432638	0.879426	-0.446788	-26.727	CG	ENSBTAG00000051542	intron	--	gnl|BL_ORD_ID|76341 sp|P51589|CP2J2_HUMAN Cytochrome P450 2J2 OS=Homo sapiens OX=9606 GN=CYP2J2 PE=1 SV=2//0
5	9877769	9877839	71	4	0.134731	0.581311	-0.446579	-28.3355	CG	ENSBTAG00000011336	intron	OTOGL	gnl|BL_ORD_ID|288514 sp|Q3ZCN5|OTOGL_HUMAN Otogelin-like protein OS=Homo sapiens OX=9606 GN=OTOGL PE=2 SV=5//0
25	34837819	34837914	96	4	0.249805	0.696317	-0.446512	-26.2332	CG	ENSBTAG00000010659	intron	CUX1	gnl|BL_ORD_ID|82421 sp|P39880|CUX1_HUMAN Homeobox protein cut-like 1 OS=Homo sapiens OX=9606 GN=CUX1 PE=1 SV=3//1.08239e-19
25	37249321	37249384	64	6	0.419654	0.865973	-0.44632	-34.1195	CG	ENSBTAG00000007118	intron	SMURF1	gnl|BL_ORD_ID|438056 sp|Q9CUN6|SMUF1_MOUSE E3 ubiquitin-protein ligase SMURF1 OS=Mus musculus OX=10090 GN=Smurf1 PE=1 SV=2//0
7	96063462	96063562	101	4	0.417734	0.863215	-0.445481	-32.1784	CG	ENSBTAG00000000874	intron	CAST	gnl|BL_ORD_ID|186463 sp|P20811|ICAL_BOVIN Calpastatin OS=Bos taurus OX=9913 GN=CAST PE=1 SV=2//0
1	152236212	152236305	94	4	0.312055	0.756497	-0.444442	-22.114	CG	ENSBTAG00000006479	intron	CAPN7	gnl|BL_ORD_ID|50526 sp|A0FKG7|CAN7_PIG Calpain-7 OS=Sus scrofa OX=9823 GN=CAPN7 PE=2 SV=1//0
23	32549853	32549930	78	4	0.0450803	0.487589	-0.442508	-29.9097	CG	ENSBTAG00000016549	intron	CARMIL1	gnl|BL_ORD_ID|52104 sp|Q5VZK9|CARL1_HUMAN F-actin-uncapping protein LRRC16A OS=Homo sapiens OX=9606 GN=CARMIL1 PE=1 SV=1//0
7	96177395	96177478	84	6	0.507108	0.949519	-0.442411	-35.1921	CG	ENSBTAG00000013557	intron	ERAP1	gnl|BL_ORD_ID|120700 sp|Q9NZ08|ERAP1_HUMAN Endoplasmic reticulum aminopeptidase 1 OS=Homo sapiens OX=9606 GN=ERAP1 PE=1 SV=3//0
20	31524353	31524422	70	4	0.244217	0.685558	-0.44134	-27.3119	CG	ENSBTAG00000006233	intron	NIM1K	gnl|BL_ORD_ID|270283 sp|Q8IY84|NIM1_HUMAN Serine/threonine-protein kinase NIM1 OS=Homo sapiens OX=9606 GN=NIM1K PE=1 SV=1//0
1	92206809	92206931	123	4	0.272296	0.712839	-0.440543	-25.2234	CG	ENSBTAG00000048493	intron	NAALADL2	gnl|BL_ORD_ID|262147 sp|Q58DX5|NADL2_HUMAN Inactive N-acetylated-alpha-linked acidic dipeptidase-like protein 2 OS=Homo sapiens OX=9606 GN=NAALADL2 PE=1 SV=3//0
10	27603346	27603805	460	4	0.396764	0.837144	-0.440379	-22.7299	CG	ENSBTAG00000049903	intron	--	gnl|BL_ORD_ID|286945 sp|Q8NGB9|OR4F6_HUMAN Olfactory receptor 4F6 OS=Homo sapiens OX=9606 GN=OR4F6 PE=2 SV=1//2.31533e-141
12	1710408	1710510	103	5	0.467262	0.907551	-0.440289	-29.9762	CG	ENSBTAG00000009308	intron	TDRD3	gnl|BL_ORD_ID|467394 sp|Q2HJG4|TDRD3_BOVIN Tudor domain-containing protein 3 OS=Bos taurus OX=9913 GN=TDRD3 PE=2 SV=1//0
1	137247027	137247078	52	4	0.40519	0.844436	-0.439246	-28.2752	CG	ENSBTAG00000011634	intron	ACPP	gnl|BL_ORD_ID|312289 sp|A6H730|PPAP_BOVIN Prostatic acid phosphatase OS=Bos taurus OX=9913 GN=ACPP PE=2 SV=1//0
3	66875164	66875286	123	4	0.215625	0.654411	-0.438786	-24.3984	CG	ENSBTAG00000031044	intron	MIGA1	gnl|BL_ORD_ID|239331 sp|Q8NAN2|MIGA1_HUMAN Mitoguardin 1 OS=Homo sapiens OX=9606 GN=MIGA1 PE=1 SV=1//0
7	96056633	96056920	288	8	0.459415	0.897819	-0.438404	-51.3756	CG	ENSBTAG00000000874	intron	CAST	gnl|BL_ORD_ID|186463 sp|P20811|ICAL_BOVIN Calpastatin OS=Bos taurus OX=9913 GN=CAST PE=1 SV=2//0
6	68775233	68775399	167	4	0.0975776	0.535776	-0.438199	-27.778	CG	ENSBTAG00000020648	intron	SCFD2	gnl|BL_ORD_ID|428006 sp|Q8WU76|SCFD2_HUMAN Sec1 family domain-containing protein 2 OS=Homo sapiens OX=9606 GN=SCFD2 PE=1 SV=2//0
12	27089197	27089493	297	6	0.299822	0.737685	-0.437864	-31.7846	CG	ENSBTAG00000049236	intron	--	-//-
8	75585436	75585585	150	14	0.293439	0.731127	-0.437688	-151.751	CG	ENSBTAG00000000320	intron	UBAP1	gnl|BL_ORD_ID|491718 sp|Q9NZ09|UBAP1_HUMAN Ubiquitin-associated protein 1 OS=Homo sapiens OX=9606 GN=UBAP1 PE=1 SV=1//0
5	33737094	33737238	145	4	0.0357392	0.472342	-0.436603	-24.0238	CG	ENSBTAG00000049143	intron	--	-//-
8	36440063	36441272	1210	4	0.184344	0.620941	-0.436596	-24.8216	CG	ENSBTAG00000010178	intron	PTPRD	gnl|BL_ORD_ID|325940 sp|P23468|PTPRD_HUMAN Receptor-type tyrosine-protein phosphatase delta OS=Homo sapiens OX=9606 GN=PTPRD PE=1 SV=2//0
14	45638779	45638830	52	6	0.308143	0.744122	-0.435979	-42.0925	CG	ENSBTAG00000043996	intron	SAMD12	gnl|BL_ORD_ID|426536 sp|Q0VE29|SAM12_MOUSE Sterile alpha motif domain-containing protein 12 OS=Mus musculus OX=10090 GN=Samd12 PE=2 SV=1//1.04583e-87
9	73350897	73350982	86	8	0.342356	0.777851	-0.435495	-77.0991	CG	ENSBTAG00000017958	intron	AHI1	gnl|BL_ORD_ID|12335 sp|Q8N157|AHI1_HUMAN Jouberin OS=Homo sapiens OX=9606 GN=AHI1 PE=1 SV=1//0
11	82898996	82899087	92	4	0.31389	0.748866	-0.434976	-23.984	CG	ENSBTAG00000014081	intron	NBAS	gnl|BL_ORD_ID|263903 sp|A2RRP1|NBAS_HUMAN Neuroblastoma-amplified sequence OS=Homo sapiens OX=9606 GN=NBAS PE=1 SV=2//0
11	82898996	82899087	92	4	0.31389	0.748866	-0.434976	-23.984	CG	ENSBTAG00000002044	intron	SIRT3	gnl|BL_ORD_ID|435675 sp|Q8R104|SIR3_MOUSE NAD-dependent protein deacetylase sirtuin-3 OS=Mus musculus OX=10090 GN=Sirt3 PE=1 SV=2//6.19736e-146
17	11890678	11890748	71	8	0.506628	0.941429	-0.4348	-64.1792	CG	ENSBTAG00000034522	intron	SLC10A7	gnl|BL_ORD_ID|276250 sp|Q0GE19|NTCP7_HUMAN Sodium/bile acid cotransporter 7 OS=Homo sapiens OX=9606 GN=SLC10A7 PE=1 SV=2//0
7	37717965	37718022	58	4	0.352863	0.787173	-0.43431	-25.3345	CG	ENSBTAG00000019071	intron	COMMD10	gnl|BL_ORD_ID|73513 sp|Q9Y6G5|COMDA_HUMAN COMM domain-containing protein 10 OS=Homo sapiens OX=9606 GN=COMMD10 PE=1 SV=1//1.29041e-118
22	19501469	19501561	93	4	0.237052	0.6702	-0.433149	-27.7672	CG	ENSBTAG00000013047	intron	GRM7	gnl|BL_ORD_ID|161033 sp|Q68ED2|GRM7_MOUSE Metabotropic glutamate receptor 7 OS=Mus musculus OX=10090 GN=Grm7 PE=1 SV=1//0
4	46907678	46907739	62	6	0.229049	0.662152	-0.433103	-46.2536	CG	ENSBTAG00000049733	intron	ATXN7L1	gnl|BL_ORD_ID|30950 sp|Q3T136|AT7L1_BOVIN Ataxin-7-like protein 1 OS=Bos taurus OX=9913 GN=ATXN7L1 PE=2 SV=2//3.54956e-99
19	30583176	30583260	85	4	0.394988	0.826882	-0.431894	-25.4643	CG	ENSBTAG00000022509	intron	DNAH9	gnl|BL_ORD_ID|109949 sp|Q9NYC9|DYH9_HUMAN Dynein heavy chain 9, axonemal OS=Homo sapiens OX=9606 GN=DNAH9 PE=1 SV=3//0
17	16892619	16892683	65	4	0.455133	0.886334	-0.431201	-28.8416	CG	ENSBTAG00000049010	intron	RNF150	gnl|BL_ORD_ID|386314 sp|Q9ULK6|RN150_HUMAN RING finger protein 150 OS=Homo sapiens OX=9606 GN=RNF150 PE=2 SV=2//0
3	67182652	67182731	80	6	0.276792	0.707624	-0.430832	-33.5544	CG	ENSBTAG00000017411	intron	AK5	gnl|BL_ORD_ID|200511 sp|A4IFD0|KAD5_BOVIN Adenylate kinase isoenzyme 5 OS=Bos taurus OX=9913 GN=Ak5 PE=2 SV=1//0
1	152237686	152237904	219	5	0.342711	0.771917	-0.429206	-34.2717	CG	ENSBTAG00000006479	intron	CAPN7	gnl|BL_ORD_ID|50526 sp|A0FKG7|CAN7_PIG Calpain-7 OS=Sus scrofa OX=9823 GN=CAPN7 PE=2 SV=1//0
25	34843654	34843747	94	6	0.252821	0.679235	-0.426414	-32.969	CG	ENSBTAG00000010659	intron	CUX1	gnl|BL_ORD_ID|82421 sp|P39880|CUX1_HUMAN Homeobox protein cut-like 1 OS=Homo sapiens OX=9606 GN=CUX1 PE=1 SV=3//1.08239e-19
11	83194923	83194982	60	4	0.257597	0.683141	-0.425544	-23.8269	CG	ENSBTAG00000014081	intron	NBAS	gnl|BL_ORD_ID|263903 sp|A2RRP1|NBAS_HUMAN Neuroblastoma-amplified sequence OS=Homo sapiens OX=9606 GN=NBAS PE=1 SV=2//0
1	144499942	144500011	70	10	0.354592	0.779049	-0.424457	-74.89	CG	ENSBTAG00000018607	intron	TSPEAR	gnl|BL_ORD_ID|487467 sp|Q8WU66|TSEAR_HUMAN Thrombospondin-type laminin G domain and EAR repeat-containing protein OS=Homo sapiens OX=9606 GN=TSPEAR PE=2 SV=2//0
15	20802931	20803044	114	6	0.497851	0.920712	-0.42286	-45.3254	CG	ENSBTAG00000000333	intron	ARHGAP20	gnl|BL_ORD_ID|349171 sp|Q9P2F6|RHG20_HUMAN Rho GTPase-activating protein 20 OS=Homo sapiens OX=9606 GN=ARHGAP20 PE=1 SV=2//0
7	40877086	40877218	133	4	0.295533	0.718284	-0.422751	-21.5811	CG	ENSBTAG00000052663	intron	GCSAML	gnl|BL_ORD_ID|161954 sp|Q5JQS6|GSAML_HUMAN Germinal center-associated signaling and motility-like protein OS=Homo sapiens OX=9606 GN=GCSAML PE=2 SV=1//4.44365e-49
12	25390992	25391076	85	4	0.15393	0.576457	-0.422527	-26.5027	CG	ENSBTAG00000053984	intron	--	gnl|BL_ORD_ID|92825 sp|O15075|DCLK1_HUMAN Serine/threonine-protein kinase DCLK1 OS=Homo sapiens OX=9606 GN=DCLK1 PE=1 SV=2//0
2	126115176	126115302	127	6	0.0543846	0.476474	-0.422089	-44.8556	CG	ENSBTAG00000008766	intron	SLC9A1	gnl|BL_ORD_ID|436204 sp|Q28036|SL9A1_BOVIN Sodium/hydrogen exchanger 1 OS=Bos taurus OX=9913 GN=SLC9A1 PE=2 SV=1//0
6	29564229	29564352	124	7	0.4157	0.837286	-0.421586	-46.2335	CG	ENSBTAG00000002081	intron	BMPR1B	gnl|BL_ORD_ID|45493 sp|O00238|BMR1B_HUMAN Bone morphogenetic protein receptor type-1B OS=Homo sapiens OX=9606 GN=BMPR1B PE=1 SV=1//0
1	78170079	78170129	51	4	0.169067	0.590295	-0.421228	-24.3488	CG	ENSBTAG00000032538	intron	TPRG1	gnl|BL_ORD_ID|478534 sp|Q6ZUI0|TPRG1_HUMAN Tumor protein p63-regulated gene 1 protein OS=Homo sapiens OX=9606 GN=TPRG1 PE=2 SV=1//4.73059e-169
4	61081413	61081483	71	4	0.171684	0.592757	-0.421074	-22.7456	CG	ENSBTAG00000019065	intron	EEPD1	gnl|BL_ORD_ID|111925 sp|Q3MHJ7|EEPD1_BOVIN Endonuclease/exonuclease/phosphatase family domain-containing protein 1 OS=Bos taurus OX=9913 GN=EEPD1 PE=2 SV=1//0
4	71104579	71104678	100	6	0.507782	0.92854	-0.420758	-49.7294	CG	ENSBTAG00000015326	intron	GSDME	gnl|BL_ORD_ID|162544 sp|Q7YS54|GSDME_HORSE Gasdermin-E OS=Equus caballus OX=9796 GN=GSDME PE=2 SV=1//0
2	60035694	60035750	57	4	0.134683	0.554507	-0.419824	-25.8908	CG	ENSBTAG00000044055	intron	THSD7B	gnl|BL_ORD_ID|472081 sp|Q9C0I4|THS7B_HUMAN Thrombospondin type-1 domain-containing protein 7B OS=Homo sapiens OX=9606 GN=THSD7B PE=2 SV=2//0
20	59352678	59352808	131	6	0.251359	0.671077	-0.419718	-37.1234	CG	ENSBTAG00000021972	intron	DNAH5	gnl|BL_ORD_ID|109941 sp|Q8TE73|DYH5_HUMAN Dynein heavy chain 5, axonemal OS=Homo sapiens OX=9606 GN=DNAH5 PE=1 SV=3//0
1	76086026	76086261	236	4	0.0287388	0.448261	-0.419522	-25.4995	CG	ENSBTAG00000018703	intron	OSTN	gnl|BL_ORD_ID|288037 sp|P61366|OSTN_HUMAN Osteocrin OS=Homo sapiens OX=9606 GN=OSTN PE=1 SV=1//2.08559e-60
4	102971685	102971772	88	13	0.375758	0.795103	-0.419346	-79.1344	CG	ENSBTAG00000017793	intron	KLRG2	gnl|BL_ORD_ID|207432 sp|A4D1S0|KLRG2_HUMAN Killer cell lectin-like receptor subfamily G member 2 OS=Homo sapiens OX=9606 GN=KLRG2 PE=1 SV=3//5.827e-123
9	89154824	89154901	78	4	0.500227	0.919202	-0.418976	-27.1809	CG	ENSBTAG00000009362	intron	--	gnl|BL_ORD_ID|457716 sp|Q8NF91|SYNE1_HUMAN Nesprin-1 OS=Homo sapiens OX=9606 GN=SYNE1 PE=1 SV=4//0
8	78062893	78064180	1288	6	0.307913	0.726536	-0.418624	-33.9545	CG	ENSBTAG00000010647	intron	NTRK2	gnl|BL_ORD_ID|276524 sp|Q16620|NTRK2_HUMAN BDNF/NT-3 growth factors receptor OS=Homo sapiens OX=9606 GN=NTRK2 PE=1 SV=1//0
10	1128712	1128765	54	4	0.567743	0.986149	-0.418406	-23.9597	CG	ENSBTAG00000012804	intron	REEP5	gnl|BL_ORD_ID|345346 sp|Q29RM3|REEP5_BOVIN Receptor expression-enhancing protein 5 OS=Bos taurus OX=9913 GN=REEP5 PE=2 SV=1//5.60312e-128
5	110903514	110903581	68	4	0.47853	0.896016	-0.417486	-27.0881	CG	ENSBTAG00000012503	intron	MGAT3	gnl|BL_ORD_ID|236980 sp|Q10470|MGAT3_MOUSE Beta-1,4-mannosyl-glycoprotein 4-beta-N-acetylglucosaminyltransferase OS=Mus musculus OX=10090 GN=Mgat3 PE=1 SV=2//0
23	14330737	14330925	189	8	0.393491	0.810693	-0.417202	-49.2519	CG	ENSBTAG00000017971	intron	LRFN2	gnl|BL_ORD_ID|223215 sp|Q460M5|LRFN2_RAT Leucine-rich repeat and fibronectin type-III domain-containing protein 2 OS=Rattus norvegicus OX=10116 GN=Lrfn2 PE=1 SV=1//0
15	17955376	17955465	90	6	0.43191	0.849004	-0.417095	-33.7801	CG	ENSBTAG00000003111	intron	ATM	gnl|BL_ORD_ID|32103 sp|Q6PQD5|ATM_PIG Serine-protein kinase ATM OS=Sus scrofa OX=9823 GN=ATM PE=3 SV=2//0
3	4365085	4365253	169	6	0.338199	0.754944	-0.416744	-32.7828	CG	ENSBTAG00000053215	intron	--	gnl|BL_ORD_ID|294433 sp|P41778|PBX1_MOUSE Pre-B-cell leukemia transcription factor 1 OS=Mus musculus OX=10090 GN=Pbx1 PE=1 SV=2//1.15172e-70
18	23818520	23818571	52	4	0.227946	0.644667	-0.416721	-24.7681	CG	ENSBTAG00000019272	intron	LPCAT2	gnl|BL_ORD_ID|294483 sp|Q7L5N7|PCAT2_HUMAN Lysophosphatidylcholine acyltransferase 2 OS=Homo sapiens OX=9606 GN=LPCAT2 PE=1 SV=1//0
17	70283415	70283502	88	4	0.339759	0.75521	-0.415451	-24.6518	CG	ENSBTAG00000008996	intron	SFI1	gnl|BL_ORD_ID|433660 sp|A8K8P3|SFI1_HUMAN Protein SFI1 homolog OS=Homo sapiens OX=9606 GN=SFI1 PE=1 SV=2//0
4	30582989	30583052	64	4	0.453925	0.869108	-0.415183	-24.5845	CG	ENSBTAG00000013078	intron	DNAH11	gnl|BL_ORD_ID|109924 sp|Q96DT5|DYH11_HUMAN Dynein heavy chain 11, axonemal OS=Homo sapiens OX=9606 GN=DNAH11 PE=1 SV=4//0
1	150090397	150090501	105	9	0.256713	0.671652	-0.414938	-52.6748	CG	ENSBTAG00000037616	intron	KCNJ6	gnl|BL_ORD_ID|202736 sp|P48051|KCNJ6_HUMAN G protein-activated inward rectifier potassium channel 2 OS=Homo sapiens OX=9606 GN=KCNJ6 PE=1 SV=1//0
27	2479150	2479208	59	4	0.411668	0.826383	-0.414715	-26.0037	CG	ENSBTAG00000009739	intron	CSMD1	gnl|BL_ORD_ID|79672 sp|Q96PZ7|CSMD1_HUMAN CUB and sushi domain-containing protein 1 OS=Homo sapiens OX=9606 GN=CSMD1 PE=1 SV=3//1.39034e-146
19	46833694	46833769	76	4	0.29299	0.704816	-0.411826	-26.4086	CG	ENSBTAG00000006943	intron	EFCAB3	gnl|BL_ORD_ID|112400 sp|Q2T9P0|EFCB3_BOVIN EF-hand calcium-binding domain-containing protein 3 OS=Bos taurus OX=9913 GN=EFCAB3 PE=2 SV=1//0
7	40437571	40437654	84	6	0.111399	0.523183	-0.411785	-34.1922	CG	ENSBTAG00000004815	intron	--	gnl|BL_ORD_ID|634 sp|P30383|1C01_GORGO Class I histocompatibility antigen, Gogo-C*0101/C*0102 alpha chain OS=Gorilla gorilla gorilla OX=9595 PE=2 SV=1//8.98274e-77
4	93259723	93259854	132	5	0.5213	0.932775	-0.411475	-26.1366	CG	ENSBTAG00000001754	intron	AHCYL2	gnl|BL_ORD_ID|426236 sp|A6QLP2|SAHH3_BOVIN Adenosylhomocysteinase 3 OS=Bos taurus OX=9913 GN=AHCYL2 PE=1 SV=1//0
25	15717341	15717482	142	8	0.402161	0.813061	-0.4109	-53.6008	CG	ENSBTAG00000005523	intron	XYLT1	gnl|BL_ORD_ID|512505 sp|Q86Y38|XYLT1_HUMAN Xylosyltransferase 1 OS=Homo sapiens OX=9606 GN=XYLT1 PE=1 SV=1//0
4	95260121	95260369	249	12	0.427456	0.837938	-0.410481	-91.8995	CG	ENSBTAG00000010452	intron	PODXL	gnl|BL_ORD_ID|310193 sp|Q52S86|PODXL_CANLF Podocalyxin OS=Canis lupus familiaris OX=9615 GN=PODXL PE=1 SV=1//9.14002e-102
26	35178745	35178803	59	4	0.195862	0.606125	-0.410263	-23.3138	CG	ENSBTAG00000004899	intron	ABLIM1	gnl|BL_ORD_ID|4495 sp|Q8K4G5|ABLM1_MOUSE Actin-binding LIM protein 1 OS=Mus musculus OX=10090 GN=Ablim1 PE=1 SV=1//0
2	71369919	71369981	63	4	0.387586	0.797269	-0.409683	-25.6712	CG	ENSBTAG00000054356	intron	--	gnl|BL_ORD_ID|294700 sp|Q4G0U5|PCDP1_HUMAN Cilia- and flagella-associated protein 221 OS=Homo sapiens OX=9606 GN=CFAP221 PE=1 SV=2//6.37563e-149
17	36624837	36624928	92	4	0.217896	0.627143	-0.409247	-22.7564	CG	ENSBTAG00000047595	intron	FSTL5	gnl|BL_ORD_ID|138489 sp|Q8N475|FSTL5_HUMAN Follistatin-related protein 5 OS=Homo sapiens OX=9606 GN=FSTL5 PE=2 SV=2//0
16	72664580	72664674	95	6	0.374615	0.783322	-0.408707	-35.1062	CG	ENSBTAG00000048628	intron	HHAT	gnl|BL_ORD_ID|172424 sp|Q5VTY9|HHAT_HUMAN Protein-cysteine N-palmitoyltransferase HHAT OS=Homo sapiens OX=9606 GN=HHAT PE=1 SV=1//0
5	84289087	84289444	358	6	0.208661	0.61734	-0.408679	-31.3666	CG	ENSBTAG00000053615	intron	--	-//-
14	52034511	52034655	145	4	0.129748	0.537757	-0.408009	-18.8274	CG	ENSBTAG00000038281	intron	CSMD3	gnl|BL_ORD_ID|79675 sp|Q7Z407|CSMD3_HUMAN CUB and sushi domain-containing protein 3 OS=Homo sapiens OX=9606 GN=CSMD3 PE=2 SV=3//5.69415e-11
10	90773992	90774084	93	5	0.307074	0.714094	-0.40702	-31.9624	CG	ENSBTAG00000025324	intron	NRXN3	gnl|BL_ORD_ID|275217 sp|Q28143|NRX3B_BOVIN Neurexin-3-beta OS=Bos taurus OX=9913 GN=NRXN3 PE=1 SV=2//0
10	37689396	37689455	60	10	0.503947	0.910048	-0.406101	-64.4072	CG	ENSBTAG00000008866	intron	GANC	gnl|BL_ORD_ID|142917 sp|Q8TET4|GANC_HUMAN Neutral alpha-glucosidase C OS=Homo sapiens OX=9606 GN=GANC PE=2 SV=3//0
23	24897807	24897895	89	6	0.349946	0.755899	-0.405952	-30.1293	CG	ENSBTAG00000055192	intron	--	-//-
23	24897807	24897895	89	6	0.349946	0.755899	-0.405952	-30.1293	CG	ENSBTAG00000009112	intron	TRAM2	gnl|BL_ORD_ID|479096 sp|Q15035|TRAM2_HUMAN Translocating chain-associated membrane protein 2 OS=Homo sapiens OX=9606 GN=TRAM2 PE=1 SV=1//0
19	16971023	16971104	82	4	0.242754	0.64854	-0.405786	-23.9804	CG	ENSBTAG00000025200	intron	ASIC2	gnl|BL_ORD_ID|28846 sp|Q925H0|ASIC2_MOUSE Acid-sensing ion channel 2 OS=Mus musculus OX=10090 GN=Asic2 PE=1 SV=1//0
17	18359035	18359119	85	6	0.473074	0.877099	-0.404025	-32.033	CG	ENSBTAG00000004745	intron	NAA15	gnl|BL_ORD_ID|260280 sp|Q9BXJ9|NAA15_HUMAN N-alpha-acetyltransferase 15, NatA auxiliary subunit OS=Homo sapiens OX=9606 GN=NAA15 PE=1 SV=1//0
15	20775611	20776243	633	4	0.370598	0.774116	-0.403517	-24.3387	CG	ENSBTAG00000000333	intron	ARHGAP20	gnl|BL_ORD_ID|349171 sp|Q9P2F6|RHG20_HUMAN Rho GTPase-activating protein 20 OS=Homo sapiens OX=9606 GN=ARHGAP20 PE=1 SV=2//0
15	5914245	5914300	56	4	0.463651	0.866435	-0.402784	-24.6139	CG	ENSBTAG00000051520	intron	--	gnl|BL_ORD_ID|241046 sp|P21692|MMP1_PIG Interstitial collagenase OS=Sus scrofa OX=9823 GN=MMP1 PE=1 SV=2//1.69557e-21
1	152273260	152273355	96	8	0.554886	0.956956	-0.40207	-44.7843	CG	ENSBTAG00000006479	intron	CAPN7	gnl|BL_ORD_ID|50526 sp|A0FKG7|CAN7_PIG Calpain-7 OS=Sus scrofa OX=9823 GN=CAPN7 PE=2 SV=1//0
6	40949349	40949670	322	4	0.090306	0.491886	-0.40158	-21.431	CG	ENSBTAG00000047743	intron	KCNIP4	gnl|BL_ORD_ID|202513 sp|Q2KI69|KCIP4_BOVIN Kv channel-interacting protein 4 OS=Bos taurus OX=9913 GN=KCNIP4 PE=2 SV=1//2.08496e-165
18	5982639	5982776	138	10	0.431976	0.832463	-0.400487	-80.6493	CG	ENSBTAG00000015894	intron	WWOX	gnl|BL_ORD_ID|510684 sp|Q9NZC7|WWOX_HUMAN WW domain-containing oxidoreductase OS=Homo sapiens OX=9606 GN=WWOX PE=1 SV=1//0
2	15343516	15343588	73	4	0.263399	0.663752	-0.400353	-25.4852	CG	ENSBTAG00000050811	intron	--	-//-
14	54801080	54801413	334	4	0.0362891	0.433928	-0.397639	-26.2046	CG	ENSBTAG00000032548	intron	SYBU	gnl|BL_ORD_ID|450151 sp|Q9NX95|SYBU_HUMAN Syntabulin OS=Homo sapiens OX=9606 GN=SYBU PE=1 SV=2//0
3	80633371	80633994	624	4	0.150597	0.547486	-0.39689	-22.2969	CG	ENSBTAG00000030686	intron	RAVER2	gnl|BL_ORD_ID|339000 sp|Q9HCJ3|RAVR2_HUMAN Ribonucleoprotein PTB-binding 2 OS=Homo sapiens OX=9606 GN=RAVER2 PE=1 SV=2//0
20	59376256	59376434	179	5	0.381801	0.778361	-0.396561	-25.8054	CG	ENSBTAG00000021972	intron	DNAH5	gnl|BL_ORD_ID|109941 sp|Q8TE73|DYH5_HUMAN Dynein heavy chain 5, axonemal OS=Homo sapiens OX=9606 GN=DNAH5 PE=1 SV=3//0
8	29013421	29013534	114	4	0.4438	0.840008	-0.396208	-21.3088	CG	ENSBTAG00000003943	intron	TTC39B	gnl|BL_ORD_ID|487901 sp|Q95LT8|TT39B_MACFA Tetratricopeptide repeat protein 39B OS=Macaca fascicularis OX=9541 GN=TTC39B PE=2 SV=1//0
16	6147014	6147434	421	4	0.28223	0.678254	-0.396024	-23.96	CG	ENSBTAG00000040409	intron	--	gnl|BL_ORD_ID|59638 sp|Q28085|CFAH_BOVIN Complement factor H OS=Bos taurus OX=9913 GN=CFH PE=1 SV=3//1.1416e-08
17	48069914	48070005	92	14	0.537065	0.932228	-0.395162	-129.661	CG	ENSBTAG00000002950	intron	TMEM132D	gnl|BL_ORD_ID|462586 sp|Q14C87|T132D_HUMAN Transmembrane protein 132D OS=Homo sapiens OX=9606 GN=TMEM132D PE=1 SV=1//0
3	70498120	70498181	62	4	0.219991	0.614963	-0.394972	-21.7702	CG	ENSBTAG00000000965	intron	TNNI3K	gnl|BL_ORD_ID|475979 sp|Q59H18|TNI3K_HUMAN Serine/threonine-protein kinase TNNI3K OS=Homo sapiens OX=9606 GN=TNNI3K PE=1 SV=3//0
8	76698751	76698895	145	10	0.453222	0.84699	-0.393768	-67.9723	CG	ENSBTAG00000005247	intron	FRMD3	gnl|BL_ORD_ID|138166 sp|A2A2Y4|FRMD3_HUMAN FERM domain-containing protein 3 OS=Homo sapiens OX=9606 GN=FRMD3 PE=2 SV=1//0
25	19536921	19537066	146	10	0.388602	0.7809	-0.392297	-76.5839	CG	ENSBTAG00000035915	intron	--	gnl|BL_ORD_ID|4098 sp|Q8R420|ABCA3_MOUSE ATP-binding cassette sub-family A member 3 OS=Mus musculus OX=10090 GN=Abca3 PE=1 SV=3//0
23	10917075	10917212	138	5	0.196221	0.587159	-0.390939	-28.8367	CG	ENSBTAG00000014172	intron	FGD2	gnl|BL_ORD_ID|131748 sp|Q7Z6J4|FGD2_HUMAN FYVE, RhoGEF and PH domain-containing protein 2 OS=Homo sapiens OX=9606 GN=FGD2 PE=1 SV=1//0
22	5140931	5141013	83	5	0.508481	0.89858	-0.3901	-24.7198	CG	ENSBTAG00000019832	intron	TGFBR2	gnl|BL_ORD_ID|468857 sp|P37173|TGFR2_HUMAN TGF-beta receptor type-2 OS=Homo sapiens OX=9606 GN=TGFBR2 PE=1 SV=2//0
11	75260365	75260496	132	5	0.529004	0.91887	-0.389865	-29.9462	CG	ENSBTAG00000021969	intron	KLHL29	gnl|BL_ORD_ID|207259 sp|Q96CT2|KLH29_HUMAN Kelch-like protein 29 OS=Homo sapiens OX=9606 GN=KLHL29 PE=2 SV=3//0
4	50157019	50157502	484	4	0.0318029	0.421509	-0.389706	-24.6197	CG	ENSBTAG00000036154	intron	--	gnl|BL_ORD_ID|466537 sp|P01853|TCC1_MOUSE T-cell receptor gamma chain C region C10.5 OS=Mus musculus OX=10090 PE=4 SV=1//2.4934e-47
17	70280066	70280148	83	4	0.411132	0.800659	-0.389526	-24.5135	CG	ENSBTAG00000008996	intron	SFI1	gnl|BL_ORD_ID|433660 sp|A8K8P3|SFI1_HUMAN Protein SFI1 homolog OS=Homo sapiens OX=9606 GN=SFI1 PE=1 SV=2//0
1	10498147	10498228	82	4	0.461794	0.850935	-0.389141	-26.8618	CG	ENSBTAG00000017753	intron	APP	gnl|BL_ORD_ID|3071 sp|P79307|A4_PIG Amyloid-beta A4 protein OS=Sus scrofa OX=9823 GN=APP PE=2 SV=2//1.32017e-121
16	31676990	31677065	76	6	0.378851	0.766693	-0.387842	-34.8821	CG	ENSBTAG00000012715	intron	KIF26B	gnl|BL_ORD_ID|206461 sp|Q2KJY2|KI26B_HUMAN Kinesin-like protein KIF26B OS=Homo sapiens OX=9606 GN=KIF26B PE=2 SV=1//0
7	95773277	95773518	242	8	0.447476	0.835151	-0.387675	-54.2541	CG	ENSBTAG00000020843	intron	PCSK1	gnl|BL_ORD_ID|267372 sp|Q9GLR1|NEC1_BOVIN Neuroendocrine convertase 1 OS=Bos taurus OX=9913 GN=PCSK1 PE=2 SV=1//0
5	22638392	22638485	94	4	0.484399	0.871033	-0.386635	-21.4568	CG	ENSBTAG00000000818	intron	PLEKHG7	gnl|BL_ORD_ID|305902 sp|Q6ZR37|PKHG7_HUMAN Pleckstrin homology domain-containing family G member 7 OS=Homo sapiens OX=9606 GN=PLEKHG7 PE=2 SV=1//0
14	52035043	52035335	293	5	0.160478	0.546913	-0.386435	-26.0145	CG	ENSBTAG00000038281	intron	CSMD3	gnl|BL_ORD_ID|79675 sp|Q7Z407|CSMD3_HUMAN CUB and sushi domain-containing protein 3 OS=Homo sapiens OX=9606 GN=CSMD3 PE=2 SV=3//5.69415e-11
19	20410176	20410471	296	14	0.354831	0.741001	-0.38617	-109.093	CG	ENSBTAG00000007946	intron	PIPOX	gnl|BL_ORD_ID|439765 sp|Q29RU9|SOX_BOVIN Peroxisomal sarcosine oxidase OS=Bos taurus OX=9913 GN=PIPOX PE=2 SV=2//0
21	47366976	47367098	123	4	0.196315	0.582278	-0.385963	-21.599	CG	ENSBTAG00000019350	intron	SLC25A21	gnl|BL_ORD_ID|284856 sp|A0JN87|ODC_BOVIN Mitochondrial 2-oxodicarboxylate carrier OS=Bos taurus OX=9913 GN=SLC25A21 PE=2 SV=1//0
6	77527289	77527579	291	6	0.0842596	0.469478	-0.385219	-41.2263	CG	ENSBTAG00000013918	intron	ADGRL3	gnl|BL_ORD_ID|12188 sp|O97827|AGRL3_BOVIN Adhesion G protein-coupled receptor L3 OS=Bos taurus OX=9913 GN=ADGRL3 PE=2 SV=1//0
1	132181951	132182007	57	6	0.453579	0.838782	-0.385202	-30.6793	CG	ENSBTAG00000008299	intron	IL20RB	gnl|BL_ORD_ID|185891 sp|Q6UXL0|I20RB_HUMAN Interleukin-20 receptor subunit beta OS=Homo sapiens OX=9606 GN=IL20RB PE=1 SV=1//1.63649e-157
20	1769072	1769616	545	4	0.58737	0.972464	-0.385095	-25.6523	CG	ENSBTAG00000014612	intron	DOCK2	gnl|BL_ORD_ID|104502 sp|Q92608|DOCK2_HUMAN Dedicator of cytokinesis protein 2 OS=Homo sapiens OX=9606 GN=DOCK2 PE=1 SV=2//0
20	1769072	1769616	545	4	0.58737	0.972464	-0.385095	-25.6523	CG	ENSBTAG00000002134	intron	INSYN2B	gnl|BL_ORD_ID|125365 sp|A6NMK8|F196B_HUMAN Protein FAM196B OS=Homo sapiens OX=9606 GN=FAM196B PE=2 SV=1//0
8	74388549	74388939	391	14	0.426291	0.810262	-0.383971	-78.4203	CG	ENSBTAG00000009958	intron	TRIM35	gnl|BL_ORD_ID|479605 sp|Q9UPQ4|TRI35_HUMAN Tripartite motif-containing protein 35 OS=Homo sapiens OX=9606 GN=TRIM35 PE=1 SV=2//0
15	22746607	22746659	53	4	0.421909	0.805457	-0.383547	-20.71	CG	ENSBTAG00000053780	intron	--	-//-
6	71605286	71605367	82	4	0.483125	0.866587	-0.383462	-21.9581	CG	ENSBTAG00000040398	intron	KIAA1211	gnl|BL_ORD_ID|199975 sp|Q6ZU35|K1211_HUMAN Uncharacterized protein KIAA1211 OS=Homo sapiens OX=9606 GN=KIAA1211 PE=1 SV=3//3.19235e-108
25	15728046	15728133	88	4	0.537746	0.921048	-0.383302	-22.1081	CG	ENSBTAG00000005523	intron	XYLT1	gnl|BL_ORD_ID|512505 sp|Q86Y38|XYLT1_HUMAN Xylosyltransferase 1 OS=Homo sapiens OX=9606 GN=XYLT1 PE=1 SV=1//0
6	64594134	64594498	365	4	0.26491	0.647654	-0.382744	-22.6084	CG	ENSBTAG00000012296	intron	GABRG1	gnl|BL_ORD_ID|145481 sp|Q9R0Y8|GBRG1_MOUSE Gamma-aminobutyric acid receptor subunit gamma-1 OS=Mus musculus OX=10090 GN=Gabrg1 PE=2 SV=2//0
1	91669845	91670049	205	5	0.283084	0.665525	-0.38244	-29.0518	CG	ENSBTAG00000048493	intron	NAALADL2	gnl|BL_ORD_ID|262147 sp|Q58DX5|NADL2_HUMAN Inactive N-acetylated-alpha-linked acidic dipeptidase-like protein 2 OS=Homo sapiens OX=9606 GN=NAALADL2 PE=1 SV=3//0
18	59963704	59963768	65	4	0.488703	0.871046	-0.382343	-18.7159	CG	ENSBTAG00000025023	intron	--	gnl|BL_ORD_ID|555933 sp|Q76KX8|ZN534_HUMAN Zinc finger protein 534 OS=Homo sapiens OX=9606 GN=ZNF534 PE=2 SV=1//3.2931e-19
1	44358502	44358633	132	4	0.560295	0.942436	-0.382142	-19.2545	CG	ENSBTAG00000013663	intron	CMSS1	gnl|BL_ORD_ID|54465 sp|Q2T9Y1|CC026_BOVIN Uncharacterized protein C3orf26 homolog OS=Bos taurus OX=9913 PE=2 SV=1//4.74585e-169
1	44358502	44358633	132	4	0.560295	0.942436	-0.382142	-19.2545	CG	ENSBTAG00000013664	intron	FILIP1L	gnl|BL_ORD_ID|132369 sp|Q4L180|FIL1L_HUMAN Filamin A-interacting protein 1-like OS=Homo sapiens OX=9606 GN=FILIP1L PE=1 SV=2//0
16	21054671	21054806	136	4	0.534297	0.915991	-0.381694	-20.6393	CG	ENSBTAG00000001574	intron	GPATCH2	gnl|BL_ORD_ID|159939 sp|Q9NW75|GPTC2_HUMAN G patch domain-containing protein 2 OS=Homo sapiens OX=9606 GN=GPATCH2 PE=1 SV=1//0
4	95251270	95251654	385	5	0.214589	0.596278	-0.381689	-29.1412	CG	ENSBTAG00000010452	intron	PODXL	gnl|BL_ORD_ID|310193 sp|Q52S86|PODXL_CANLF Podocalyxin OS=Canis lupus familiaris OX=9615 GN=PODXL PE=1 SV=1//9.14002e-102
5	41314987	41315061	75	4	0.247828	0.628829	-0.381	-20.3612	CG	ENSBTAG00000043962	intron	SLC2A13	gnl|BL_ORD_ID|259297 sp|Q96QE2|MYCT_HUMAN Proton myo-inositol cotransporter OS=Homo sapiens OX=9606 GN=SLC2A13 PE=1 SV=3//0
3	48431731	48431814	84	4	0.396721	0.777658	-0.380937	-25.7609	CG	ENSBTAG00000004422	intron	ALG14	gnl|BL_ORD_ID|14037 sp|Q96F25|ALG14_HUMAN UDP-N-acetylglucosamine transferase subunit ALG14 homolog OS=Homo sapiens OX=9606 GN=ALG14 PE=1 SV=1//8.26972e-103
19	46835611	46835694	84	4	0.260862	0.641203	-0.380341	-23.8857	CG	ENSBTAG00000006943	intron	EFCAB3	gnl|BL_ORD_ID|112400 sp|Q2T9P0|EFCB3_BOVIN EF-hand calcium-binding domain-containing protein 3 OS=Bos taurus OX=9913 GN=EFCAB3 PE=2 SV=1//0
7	51923737	51924695	959	9	0.267196	0.647392	-0.380196	-52.2398	CG	ENSBTAG00000015439	intron	--	gnl|BL_ORD_ID|294586 sp|Q9UN73|PCDA6_HUMAN Protocadherin alpha-6 OS=Homo sapiens OX=9606 GN=PCDHA6 PE=2 SV=1//0
2	126873447	126873639	193	4	0.497503	0.877425	-0.379922	-22.2317	CG	ENSBTAG00000009579	intron	CEP85	gnl|BL_ORD_ID|59281 sp|Q6P2H3|CEP85_HUMAN Centrosomal protein of 85 kDa OS=Homo sapiens OX=9606 GN=CEP85 PE=1 SV=1//0
3	100261287	100261376	90	4	0.566466	0.946135	-0.379668	-22.5373	CG	ENSBTAG00000020444	intron	MAST2	gnl|BL_ORD_ID|228414 sp|Q6P0Q8|MAST2_HUMAN Microtubule-associated serine/threonine-protein kinase 2 OS=Homo sapiens OX=9606 GN=MAST2 PE=1 SV=2//0
2	93503421	93503693	273	4	0.0833658	0.462616	-0.37925	-20.2902	CG	ENSBTAG00000010293	intron	--	gnl|BL_ORD_ID|293289 sp|Q8TEW8|PAR3L_HUMAN Partitioning defective 3 homolog B OS=Homo sapiens OX=9606 GN=PARD3B PE=1 SV=2//0
7	64910831	64910914	84	5	0.449817	0.828376	-0.378559	-21.7412	CG	ENSBTAG00000005800	intron	GRIA1	gnl|BL_ORD_ID|160878 sp|Q38PU8|GRIA1_MACFA Glutamate receptor 1 OS=Macaca fascicularis OX=9541 GN=GRIA1 PE=2 SV=1//0
6	64829397	64829450	54	6	0.370025	0.74836	-0.378335	-30.9592	CG	ENSBTAG00000011817	intron	GABRA2	gnl|BL_ORD_ID|145428 sp|P10063|GBRA2_BOVIN Gamma-aminobutyric acid receptor subunit alpha-2 OS=Bos taurus OX=9913 GN=GABRA2 PE=2 SV=1//0
7	92434763	92434834	72	4	0.523832	0.901993	-0.378161	-28.5385	CG	ENSBTAG00000048629	intron	--	-//-
2	89128988	89129604	617	4	0.0257021	0.403729	-0.378027	-27.1702	CG	ENSBTAG00000009725	intron	AOX1	gnl|BL_ORD_ID|17743 sp|P48034|AOXA_BOVIN Aldehyde oxidase 1 OS=Bos taurus OX=9913 GN=AOX1 PE=1 SV=2//0
22	32567478	32567632	155	6	0.566972	0.944551	-0.377579	-36.5567	CG	ENSBTAG00000022681	intron	EOGT	gnl|BL_ORD_ID|120264 sp|A0JND3|EOGT_BOVIN EGF domain-specific O-linked N-acetylglucosamine transferase OS=Bos taurus OX=9913 GN=EOGT PE=2 SV=1//0
9	7826709	7827121	413	4	0.472693	0.84974	-0.377048	-22.5237	CG	ENSBTAG00000015335	intron	ADGRB3	gnl|BL_ORD_ID|12093 sp|O60242|AGRB3_HUMAN Adhesion G protein-coupled receptor B3 OS=Homo sapiens OX=9606 GN=ADGRB3 PE=1 SV=2//0
17	61649593	61649677	85	6	0.340208	0.717233	-0.377024	-37.3994	CG	ENSBTAG00000050792	intron	--	-//-
15	56509168	56509238	71	4	0.389961	0.766871	-0.37691	-19.6563	CG	ENSBTAG00000005034	intron	CAPN5	gnl|BL_ORD_ID|50518 sp|O15484|CAN5_HUMAN Calpain-5 OS=Homo sapiens OX=9606 GN=CAPN5 PE=1 SV=2//0
16	21055113	21055177	65	6	0.562125	0.93696	-0.374834	-33.0543	CG	ENSBTAG00000001574	intron	GPATCH2	gnl|BL_ORD_ID|159939 sp|Q9NW75|GPTC2_HUMAN G patch domain-containing protein 2 OS=Homo sapiens OX=9606 GN=GPATCH2 PE=1 SV=1//0
24	2316782	2316898	117	10	0.457791	0.831644	-0.373854	-71.2067	CG	ENSBTAG00000022890	intron	MBP	gnl|BL_ORD_ID|229855 sp|P02686|MBP_HUMAN Myelin basic protein OS=Homo sapiens OX=9606 GN=MBP PE=1 SV=3//8.92854e-142
13	12687939	12688019	81	4	0.560851	0.934526	-0.373675	-22.194	CG	ENSBTAG00000019488	intron	USP6NL	gnl|BL_ORD_ID|499586 sp|Q92738|US6NL_HUMAN USP6 N-terminal-like protein OS=Homo sapiens OX=9606 GN=USP6NL PE=1 SV=3//0
12	1592347	1592480	134	8	0.526376	0.899758	-0.373382	-48.233	CG	ENSBTAG00000009308	intron	TDRD3	gnl|BL_ORD_ID|467394 sp|Q2HJG4|TDRD3_BOVIN Tudor domain-containing protein 3 OS=Bos taurus OX=9913 GN=TDRD3 PE=2 SV=1//0
5	67678726	67679147	422	4	0.482259	0.854936	-0.372677	-21.7583	CG	ENSBTAG00000000925	intron	GLT8D2	gnl|BL_ORD_ID|149803 sp|Q2HJ96|GL8D2_BOVIN Glycosyltransferase 8 domain-containing protein 2 OS=Bos taurus OX=9913 GN=GLT8D2 PE=2 SV=1//0
6	101574748	101575327	580	4	0.565098	0.937179	-0.372081	-20.0425	CG	ENSBTAG00000014947	intron	PTPN13	gnl|BL_ORD_ID|325706 sp|Q12923|PTN13_HUMAN Tyrosine-protein phosphatase non-receptor type 13 OS=Homo sapiens OX=9606 GN=PTPN13 PE=1 SV=2//0
10	47495362	47495438	77	4	0.124648	0.496012	-0.371363	-23.4359	CG	ENSBTAG00000003667	intron	TLN2	gnl|BL_ORD_ID|474389 sp|Q9Y4G6|TLN2_HUMAN Talin-2 OS=Homo sapiens OX=9606 GN=TLN2 PE=1 SV=4//0
5	12558412	12558468	57	4	0.384218	0.755482	-0.371264	-24.9641	CG	ENSBTAG00000002888	intron	TMTC2	gnl|BL_ORD_ID|475768 sp|Q56A06|TMTC2_MOUSE Transmembrane and TPR repeat-containing protein 2 OS=Mus musculus OX=10090 GN=Tmtc2 PE=2 SV=1//0
2	131975173	131975358	186	16	0.506601	0.877837	-0.371236	-111.098	CG	ENSBTAG00000006085	intron	DDOST	gnl|BL_ORD_ID|287915 sp|A6QPY0|OST48_BOVIN Dolichyl-diphosphooligosaccharide--protein glycosyltransferase 48 kDa subunit OS=Bos taurus OX=9913 GN=DDOST PE=2 SV=2//0
17	70796641	70796736	96	12	0.174638	0.545552	-0.370914	-115.841	CG	ENSBTAG00000053980	intron	--	gnl|BL_ORD_ID|225256 sp|P01703|LV140_HUMAN Immunoglobulin lambda variable 1-40 OS=Homo sapiens OX=9606 GN=IGLV1-40 PE=1 SV=2//6.75363e-28
15	25854131	25854226	96	4	0.588823	0.959193	-0.37037	-22.3509	CG	ENSBTAG00000000977	intron	CADM1	gnl|BL_ORD_ID|49494 sp|Q9BY67|CADM1_HUMAN Cell adhesion molecule 1 OS=Homo sapiens OX=9606 GN=CADM1 PE=1 SV=2//0
17	39787647	39787737	91	10	0.397697	0.76739	-0.369693	-76.8239	CG	ENSBTAG00000012450	intron	RAPGEF2	gnl|BL_ORD_ID|391940 sp|F1MSG6|RPGF2_BOVIN Rap guanine nucleotide exchange factor 2 OS=Bos taurus OX=9913 GN=RAPGEF2 PE=1 SV=2//0
5	98190917	98191201	285	5	0.487171	0.856781	-0.369609	-28.8579	CG	ENSBTAG00000014605	intron	ETV6	gnl|BL_ORD_ID|122784 sp|Q0VC65|ETV6_BOVIN Transcription factor ETV6 OS=Bos taurus OX=9913 GN=ETV6 PE=2 SV=1//0
16	35661006	35661147	142	10	0.441403	0.810928	-0.369525	-49.639	CG	ENSBTAG00000005410	intron	RGS7	gnl|BL_ORD_ID|348363 sp|P49803|RGS7_RAT Regulator of G-protein signaling 7 OS=Rattus norvegicus OX=10116 GN=Rgs7 PE=1 SV=2//0
7	90414626	90415320	695	4	0.462158	0.831039	-0.368882	-23.0216	CG	ENSBTAG00000006031	intron	ADGRV1	gnl|BL_ORD_ID|159778 sp|Q8WXG9|GPR98_HUMAN G-protein coupled receptor 98 OS=Homo sapiens OX=9606 GN=GPR98 PE=1 SV=2//0
6	116544591	116544729	139	14	0.38596	0.754793	-0.368832	-83.1583	CG	ENSBTAG00000017296	intron	POLN	gnl|BL_ORD_ID|105780 sp|Q7Z5Q5|DPOLN_HUMAN DNA polymerase nu OS=Homo sapiens OX=9606 GN=POLN PE=1 SV=2//0
19	62906404	62906489	86	8	0.458176	0.826951	-0.368775	-52.091	CG	ENSBTAG00000001061	intron	PRKCA	gnl|BL_ORD_ID|207793 sp|P04409|KPCA_BOVIN Protein kinase C alpha type OS=Bos taurus OX=9913 GN=PRKCA PE=1 SV=3//0
5	24349056	24349138	83	4	0.172	0.539698	-0.367698	-23.6711	CG	ENSBTAG00000014375	intron	TMCC3	gnl|BL_ORD_ID|475354 sp|Q9ULS5|TMCC3_HUMAN Transmembrane and coiled-coil domain protein 3 OS=Homo sapiens OX=9606 GN=TMCC3 PE=2 SV=3//0
6	34090224	34090296	73	6	0.510917	0.87854	-0.367623	-46.0278	CG	ENSBTAG00000019808	intron	CCSER1	gnl|BL_ORD_ID|56788 sp|Q1RMS0|CCSE1_BOVIN Serine-rich coiled-coil domain-containing protein 1 OS=Bos taurus OX=9913 GN=CCSER1 PE=2 SV=1//0
17	17088615	17088732	118	4	0.162379	0.52965	-0.36727	-21.0678	CG	ENSBTAG00000018951	intron	TBC1D9	gnl|BL_ORD_ID|466054 sp|Q6ZT07|TBCD9_HUMAN TBC1 domain family member 9 OS=Homo sapiens OX=9606 GN=TBC1D9 PE=2 SV=2//0
23	32837848	32837945	98	10	0.513682	0.880815	-0.367133	-55.613	CG	ENSBTAG00000018165	intron	RIPOR2	gnl|BL_ORD_ID|352705 sp|Q3B7M3|RIPR2_BOVIN Rho family-interacting cell polarization regulator 2 OS=Bos taurus OX=9913 GN=RIPOR2 PE=2 SV=1//0
15	7935356	7935499	144	4	0.456919	0.823756	-0.366837	-22.3641	CG	ENSBTAG00000024648	intron	PGR	gnl|BL_ORD_ID|314496 sp|P06186|PRGR_RABIT Progesterone receptor OS=Oryctolagus cuniculus OX=9986 GN=PGR PE=2 SV=1//0
19	36830350	36830457	108	12	0.498191	0.864907	-0.366716	-70.2327	CG	ENSBTAG00000018699	intron	KAT7	gnl|BL_ORD_ID|201713 sp|O95251|KAT7_HUMAN Histone acetyltransferase KAT7 OS=Homo sapiens OX=9606 GN=KAT7 PE=1 SV=1//0
11	50323112	50323259	148	4	0.0373076	0.402129	-0.364821	-19.6693	CG	ENSBTAG00000049566	intron	DNAH6	gnl|BL_ORD_ID|109944 sp|Q9C0G6|DYH6_HUMAN Dynein heavy chain 6, axonemal OS=Homo sapiens OX=9606 GN=DNAH6 PE=2 SV=3//0
11	15866540	15866817	278	22	0.363739	0.728009	-0.36427	-194.068	CG	ENSBTAG00000019839	intron	LTBP1	gnl|BL_ORD_ID|224501 sp|Q14766|LTBP1_HUMAN Latent-transforming growth factor beta-binding protein 1 OS=Homo sapiens OX=9606 GN=LTBP1 PE=1 SV=4//0
1	75005848	75006027	180	7	0.40563	0.769407	-0.363778	-56.5417	CG	ENSBTAG00000012413	intron	FGF12	gnl|BL_ORD_ID|131789 sp|P61150|FGF12_RAT Fibroblast growth factor 12 OS=Rattus norvegicus OX=10116 GN=Fgf12 PE=1 SV=1//2.97939e-126
21	45298701	45299034	334	4	0.47869	0.841834	-0.363144	-21.863	CG	ENSBTAG00000037938	intron	--	-//-
4	71103146	71103214	69	4	0.578534	0.941161	-0.362627	-21.4862	CG	ENSBTAG00000015326	intron	GSDME	gnl|BL_ORD_ID|162544 sp|Q7YS54|GSDME_HORSE Gasdermin-E OS=Equus caballus OX=9796 GN=GSDME PE=2 SV=1//0
7	96187032	96187160	129	8	0.609227	0.971367	-0.36214	-54.7244	CG	ENSBTAG00000013557	intron	ERAP1	gnl|BL_ORD_ID|120700 sp|Q9NZ08|ERAP1_HUMAN Endoplasmic reticulum aminopeptidase 1 OS=Homo sapiens OX=9606 GN=ERAP1 PE=1 SV=3//0
25	19524664	19524778	115	8	0.538901	0.900764	-0.361863	-57.9551	CG	ENSBTAG00000035915	intron	--	gnl|BL_ORD_ID|4098 sp|Q8R420|ABCA3_MOUSE ATP-binding cassette sub-family A member 3 OS=Mus musculus OX=10090 GN=Abca3 PE=1 SV=3//0
18	15004193	15004259	67	4	0.24587	0.606052	-0.360182	-18.5371	CG	ENSBTAG00000002493	intron	VPS35	gnl|BL_ORD_ID|507899 sp|Q2HJG5|VPS35_BOVIN Vacuolar protein sorting-associated protein 35 OS=Bos taurus OX=9913 GN=VPS35 PE=2 SV=1//0
17	40098521	40098603	83	6	0.522218	0.882178	-0.35996	-39.4941	CG	ENSBTAG00000033547	intron	C17H4orf45	gnl|BL_ORD_ID|56897 sp|Q2KIR0|CD045_BOVIN Uncharacterized protein C4orf45 homolog OS=Bos taurus OX=9913 PE=2 SV=1//2.15986e-133
3	118312860	118312988	129	11	0.250424	0.609843	-0.359419	-63.8303	CG	ENSBTAG00000017764	intron	HDAC4	gnl|BL_ORD_ID|168678 sp|P56524|HDAC4_HUMAN Histone deacetylase 4 OS=Homo sapiens OX=9606 GN=HDAC4 PE=1 SV=3//0
10	37426367	37426745	379	8	0.436992	0.796304	-0.359311	-47.22	CG	ENSBTAG00000021924	intron	PLA2G4E	gnl|BL_ORD_ID|289964 sp|Q3MJ16|PA24E_HUMAN Cytosolic phospholipase A2 epsilon OS=Homo sapiens OX=9606 GN=PLA2G4E PE=2 SV=4//0
20	549175	549256	82	10	0.501495	0.860401	-0.358906	-57.6814	CG	ENSBTAG00000017746	intron	SLIT3	gnl|BL_ORD_ID|436580 sp|Q9WVB4|SLIT3_MOUSE Slit homolog 3 protein OS=Mus musculus OX=10090 GN=Slit3 PE=2 SV=2//1.69694e-95
12	75235437	75235550	114	4	0.164382	0.523177	-0.358795	-21.3416	CG	ENSBTAG00000000146	intron	FARP1	gnl|BL_ORD_ID|128741 sp|Q9Y4F1|FARP1_HUMAN FERM, ARHGEF and pleckstrin domain-containing protein 1 OS=Homo sapiens OX=9606 GN=FARP1 PE=1 SV=1//0
6	64840728	64840778	51	8	0.366269	0.724742	-0.358473	-47.4778	CG	ENSBTAG00000011817	intron	GABRA2	gnl|BL_ORD_ID|145428 sp|P10063|GBRA2_BOVIN Gamma-aminobutyric acid receptor subunit alpha-2 OS=Bos taurus OX=9913 GN=GABRA2 PE=2 SV=1//0
8	100711201	100711263	63	6	0.286585	0.643966	-0.357381	-33.8136	CG	ENSBTAG00000050421	intron	--	-//-
1	128393362	128393452	91	6	0.357858	0.715116	-0.357258	-30.0647	CG	ENSBTAG00000008714	intron	CLSTN2	gnl|BL_ORD_ID|80716 sp|Q9H4D0|CSTN2_HUMAN Calsyntenin-2 OS=Homo sapiens OX=9606 GN=CLSTN2 PE=1 SV=2//0
5	12360220	12360296	77	6	0.499716	0.855218	-0.355503	-30.7815	CG	ENSBTAG00000002888	intron	TMTC2	gnl|BL_ORD_ID|475768 sp|Q56A06|TMTC2_MOUSE Transmembrane and TPR repeat-containing protein 2 OS=Mus musculus OX=10090 GN=Tmtc2 PE=2 SV=1//0
4	101157750	101157996	247	4	0.24576	0.601215	-0.355455	-21.5322	CG	ENSBTAG00000019980	intron	DGKI	gnl|BL_ORD_ID|98131 sp|O75912|DGKI_HUMAN Diacylglycerol kinase iota OS=Homo sapiens OX=9606 GN=DGKI PE=1 SV=1//0
15	8318800	8318887	88	4	0.36778	0.722808	-0.355028	-21.0801	CG	ENSBTAG00000004423	intron	ARHGAP42	gnl|BL_ORD_ID|349224 sp|A6NI28|RHG42_HUMAN Rho GTPase-activating protein 42 OS=Homo sapiens OX=9606 GN=ARHGAP42 PE=1 SV=3//0
17	34487916	34487999	84	4	0.516948	0.870798	-0.353851	-20.9361	CG	ENSBTAG00000000125	intron	SPATA5	gnl|BL_ORD_ID|440319 sp|Q3UMC0|SPAT5_MOUSE Spermatogenesis-associated protein 5 OS=Mus musculus OX=10090 GN=Spata5 PE=1 SV=2//0
9	43194849	43194950	102	6	0.495748	0.849273	-0.353525	-30.6498	CG	ENSBTAG00000049954	intron	--	-//-
21	47408481	47408548	68	6	0.290844	0.644339	-0.353494	-37.0393	CG	ENSBTAG00000000655	intron	MIPOL1	gnl|BL_ORD_ID|240127 sp|Q8TD10|MIPO1_HUMAN Mirror-image polydactyly gene 1 protein OS=Homo sapiens OX=9606 GN=MIPOL1 PE=1 SV=1//0
29	29331561	29331846	286	5	0.540085	0.892377	-0.352292	-27.8101	CG	ENSBTAG00000009315	intron	CDON	gnl|BL_ORD_ID|58092 sp|Q4KMG0|CDON_HUMAN Cell adhesion molecule-related/down-regulated by oncogenes OS=Homo sapiens OX=9606 GN=CDON PE=1 SV=2//0
3	86060389	86060793	405	6	0.281147	0.632941	-0.351794	-35.7888	CG	ENSBTAG00000051030	intron	--	gnl|BL_ORD_ID|76341 sp|P51589|CP2J2_HUMAN Cytochrome P450 2J2 OS=Homo sapiens OX=9606 GN=CYP2J2 PE=1 SV=2//0
4	15509595	15509727	133	4	0.576095	0.926853	-0.350758	-22.4508	CG	ENSBTAG00000024420	intron	COL28A1	gnl|BL_ORD_ID|74357 sp|Q2UY09|COSA1_HUMAN Collagen alpha-1(XXVIII) chain OS=Homo sapiens OX=9606 GN=COL28A1 PE=2 SV=2//4.02826e-09
10	47491791	47491856	66	4	0.186396	0.536995	-0.350599	-20.5386	CG	ENSBTAG00000003667	intron	TLN2	gnl|BL_ORD_ID|474389 sp|Q9Y4G6|TLN2_HUMAN Talin-2 OS=Homo sapiens OX=9606 GN=TLN2 PE=1 SV=4//0
4	69728268	69728341	74	4	0.454552	0.80508	-0.350528	-22.6544	CG	ENSBTAG00000049437	intron	CBX3	gnl|BL_ORD_ID|54434 sp|Q5R6X7|CBX3_PONAB Chromobox protein homolog 3 OS=Pongo abelii OX=9601 GN=CBX3 PE=2 SV=1//4.74196e-81
10	79126105	79126162	58	6	0.514969	0.864665	-0.349696	-30.9652	CG	ENSBTAG00000010239	intron	FAM71D	gnl|BL_ORD_ID|125797 sp|Q2YDE8|FA71D_BOVIN Protein FAM71D OS=Bos taurus OX=9913 GN=FAM71D PE=2 SV=1//0
14	32687772	32687864	93	4	0.484013	0.833486	-0.349473	-20.9912	CG	ENSBTAG00000022588	intron	C14H8orf34	gnl|BL_ORD_ID|60066 sp|Q49A92|CH034_HUMAN Uncharacterized protein C8orf34 OS=Homo sapiens OX=9606 GN=C8orf34 PE=2 SV=3//0
2	53181231	53181285	55	4	0.531355	0.880806	-0.349451	-23.6517	CG	ENSBTAG00000032289	intron	ARHGAP15	gnl|BL_ORD_ID|349156 sp|A4IF90|RHG15_BOVIN Rho GTPase-activating protein 15 OS=Bos taurus OX=9913 GN=ARHGAP15 PE=2 SV=1//0
8	86117760	86117872	113	7	0.475137	0.823406	-0.348269	-36.2701	CG	ENSBTAG00000005092	intron	ROR2	gnl|BL_ORD_ID|391258 sp|Q01974|ROR2_HUMAN Tyrosine-protein kinase transmembrane receptor ROR2 OS=Homo sapiens OX=9606 GN=ROR2 PE=1 SV=2//0
1	93753605	93753687	83	4	0.40499	0.752795	-0.347805	-22.0679	CG	ENSBTAG00000031891	intron	NLGN1	gnl|BL_ORD_ID|270686 sp|Q8N2Q7|NLGN1_HUMAN Neuroligin-1 OS=Homo sapiens OX=9606 GN=NLGN1 PE=1 SV=2//0
1	56577225	56577320	96	6	0.383948	0.731587	-0.34764	-33.7478	CG	ENSBTAG00000001209	intron	PHLDB2	gnl|BL_ORD_ID|303273 sp|Q86SQ0|PHLB2_HUMAN Pleckstrin homology-like domain family B member 2 OS=Homo sapiens OX=9606 GN=PHLDB2 PE=1 SV=2//0
20	541123	541315	193	15	0.462802	0.810324	-0.347522	-105.212	CG	ENSBTAG00000017746	intron	SLIT3	gnl|BL_ORD_ID|436580 sp|Q9WVB4|SLIT3_MOUSE Slit homolog 3 protein OS=Mus musculus OX=10090 GN=Slit3 PE=2 SV=2//1.69694e-95
22	15611488	15611789	302	6	0.0412267	0.388712	-0.347486	-36.802	CG	ENSBTAG00000008416	intron	ABHD5	gnl|BL_ORD_ID|4405 sp|Q8WTS1|ABHD5_HUMAN 1-acylglycerol-3-phosphate O-acyltransferase ABHD5 OS=Homo sapiens OX=9606 GN=ABHD5 PE=1 SV=1//0
19	26049805	26049881	77	6	0.426912	0.773734	-0.346822	-32.2491	CG	ENSBTAG00000020433	intron	NLRP1	gnl|BL_ORD_ID|270783 sp|Q9C000|NLRP1_HUMAN NACHT, LRR and PYD domains-containing protein 1 OS=Homo sapiens OX=9606 GN=NLRP1 PE=1 SV=1//0
10	48333552	48333855	304	7	0.350594	0.697162	-0.346568	-39.7586	CG	ENSBTAG00000050502	intron	--	-//-
11	15906185	15906407	223	14	0.398634	0.744725	-0.346091	-101.46	CG	ENSBTAG00000019839	intron	LTBP1	gnl|BL_ORD_ID|224501 sp|Q14766|LTBP1_HUMAN Latent-transforming growth factor beta-binding protein 1 OS=Homo sapiens OX=9606 GN=LTBP1 PE=1 SV=4//0
10	48331294	48331377	84	4	0.0367892	0.382803	-0.346014	-25.0801	CG	ENSBTAG00000050502	intron	--	-//-
6	110989927	110989998	72	4	0.215782	0.561772	-0.345989	-20.5973	CG	ENSBTAG00000013569	intron	CD38	gnl|BL_ORD_ID|57108 sp|Q64244|CD38_RAT ADP-ribosyl cyclase/cyclic ADP-ribose hydrolase 1 OS=Rattus norvegicus OX=10116 GN=Cd38 PE=1 SV=1//2.35861e-70
11	101048409	101048483	75	4	0.530992	0.876814	-0.345821	-21.448	CG	ENSBTAG00000017976	intron	ABL1	gnl|BL_ORD_ID|4486 sp|P00519|ABL1_HUMAN Tyrosine-protein kinase ABL1 OS=Homo sapiens OX=9606 GN=ABL1 PE=1 SV=4//0
1	5575805	5575855	51	4	0.366736	0.712308	-0.345572	-22.5699	CG	ENSBTAG00000050522	intron	--	gnl|BL_ORD_ID|208285 sp|Q52LG2|KR132_HUMAN Keratin-associated protein 13-2 OS=Homo sapiens OX=9606 GN=KRTAP13-2 PE=1 SV=1//6.21174e-30
16	66870788	66870897	110	5	0.35353	0.697763	-0.344233	-27.6846	CG	ENSBTAG00000015235	intron	HMCN1	gnl|BL_ORD_ID|177773 sp|Q96RW7|HMCN1_HUMAN Hemicentin-1 OS=Homo sapiens OX=9606 GN=HMCN1 PE=1 SV=2//0
21	55647318	55647398	81	8	0.351889	0.695173	-0.343284	-49.1797	CG	ENSBTAG00000017216	intron	FRMD5	gnl|BL_ORD_ID|138171 sp|Q6P5H6|FRMD5_MOUSE FERM domain-containing protein 5 OS=Mus musculus OX=10090 GN=Frmd5 PE=1 SV=1//0
19	17532629	17532690	62	4	0.463734	0.806662	-0.342928	-19.6459	CG	ENSBTAG00000015527	intron	MYO1D	gnl|BL_ORD_ID|259701 sp|Q17R14|MYO1D_BOVIN Unconventional myosin-Id OS=Bos taurus OX=9913 GN=MYO1D PE=2 SV=1//0
8	24658246	24658310	65	4	0.180906	0.523397	-0.342491	-20.6994	CG	ENSBTAG00000043972	intron	SLC24A2	gnl|BL_ORD_ID|264656 sp|Q9UI40|NCKX2_HUMAN Sodium/potassium/calcium exchanger 2 OS=Homo sapiens OX=9606 GN=SLC24A2 PE=1 SV=1//0
21	68532949	68533019	71	6	0.523617	0.865946	-0.342329	-37.0665	CG	ENSBTAG00000020402	intron	TDRD9	gnl|BL_ORD_ID|467424 sp|Q8NDG6|TDRD9_HUMAN ATP-dependent RNA helicase TDRD9 OS=Homo sapiens OX=9606 GN=TDRD9 PE=2 SV=3//0
22	12703534	12703614	81	10	0.393345	0.735544	-0.342199	-74.166	CG	ENSBTAG00000009757	intron	RPSA	gnl|BL_ORD_ID|420889 sp|P26452|RSSA_BOVIN 40S ribosomal protein SA OS=Bos taurus OX=9913 GN=RPSA PE=2 SV=4//0
10	56597172	56597237	66	4	0.569062	0.908545	-0.339484	-22.9825	CG	ENSBTAG00000021876	intron	WDR72	gnl|BL_ORD_ID|509396 sp|Q3MJ13|WDR72_HUMAN WD repeat-containing protein 72 OS=Homo sapiens OX=9606 GN=WDR72 PE=2 SV=2//0
23	45041197	45041318	122	4	0.433212	0.772598	-0.339386	-18.9933	CG	ENSBTAG00000006287	intron	NEDD9	gnl|BL_ORD_ID|52536 sp|Q14511|CASL_HUMAN Enhancer of filamentation 1 OS=Homo sapiens OX=9606 GN=NEDD9 PE=1 SV=1//0
17	48082364	48082537	174	10	0.510164	0.849421	-0.339257	-53.7565	CG	ENSBTAG00000002950	intron	TMEM132D	gnl|BL_ORD_ID|462586 sp|Q14C87|T132D_HUMAN Transmembrane protein 132D OS=Homo sapiens OX=9606 GN=TMEM132D PE=1 SV=1//0
11	13651371	13651431	61	8	0.268369	0.607622	-0.339253	-51.3613	CG	ENSBTAG00000009076	intron	ADD2	gnl|BL_ORD_ID|10203 sp|P35612|ADDB_HUMAN Beta-adducin OS=Homo sapiens OX=9606 GN=ADD2 PE=1 SV=3//0
19	14462788	14462845	58	4	0.551429	0.890629	-0.3392	-21.8812	CG	ENSBTAG00000010738	intron	CCL14	gnl|BL_ORD_ID|55599 sp|Q16627|CCL14_HUMAN C-C motif chemokine 14 OS=Homo sapiens OX=9606 GN=CCL14 PE=1 SV=1//3.84679e-40
20	547628	547812	185	14	0.588525	0.927319	-0.338794	-95.1689	CG	ENSBTAG00000017746	intron	SLIT3	gnl|BL_ORD_ID|436580 sp|Q9WVB4|SLIT3_MOUSE Slit homolog 3 protein OS=Mus musculus OX=10090 GN=Slit3 PE=2 SV=2//1.69694e-95
5	8708778	8709004	227	6	0.149015	0.487764	-0.33875	-29.9412	CG	ENSBTAG00000034693	intron	SYT1	gnl|BL_ORD_ID|460650 sp|P48018|SYT1_BOVIN Synaptotagmin-1 OS=Bos taurus OX=9913 GN=SYT1 PE=1 SV=1//0
6	68779286	68779535	250	4	0.0882061	0.424463	-0.336257	-21.8116	CG	ENSBTAG00000020648	intron	SCFD2	gnl|BL_ORD_ID|428006 sp|Q8WU76|SCFD2_HUMAN Sec1 family domain-containing protein 2 OS=Homo sapiens OX=9606 GN=SCFD2 PE=1 SV=2//0
NKLS02001494.1	528001	528060	60	6	0.587942	0.923858	-0.335916	-35.7432	CG	ENSBTAG00000047764	intron	--	gnl|BL_ORD_ID|248138 sp|O15439|MRP4_HUMAN Multidrug resistance-associated protein 4 OS=Homo sapiens OX=9606 GN=ABCC4 PE=1 SV=3//0
20	39376370	39376662	293	7	0.0496739	0.384541	-0.334867	-37.1681	CG	ENSBTAG00000007071	intron	RAI14	gnl|BL_ORD_ID|338344 sp|Q9P0K7|RAI14_HUMAN Ankycorbin OS=Homo sapiens OX=9606 GN=RAI14 PE=1 SV=2//0
2	61407036	61407112	77	8	0.263696	0.59768	-0.333984	-42.241	CG	ENSBTAG00000009949	intron	DARS	gnl|BL_ORD_ID|450953 sp|Q3SYZ4|SYDC_BOVIN Aspartate--tRNA ligase, cytoplasmic OS=Bos taurus OX=9913 GN=DARS PE=2 SV=1//0
10	25411403	25411571	169	4	0.485839	0.819802	-0.333963	-18.6441	CG	ENSBTAG00000053908	intron	--	gnl|BL_ORD_ID|489182 sp|A0A0B4J244|TVA3_HUMAN T cell receptor alpha variable 3 OS=Homo sapiens OX=9606 GN=TRAV3 PE=3 SV=1//2.44425e-57
3	33765461	33765537	77	20	0.399724	0.733475	-0.333751	-122.145	CG	ENSBTAG00000037673	intron	GSTM1	gnl|BL_ORD_ID|163205 sp|P09488|GSTM1_HUMAN Glutathione S-transferase Mu 1 OS=Homo sapiens OX=9606 GN=GSTM1 PE=1 SV=3//5.42858e-138
6	77183920	77183983	64	4	0.562565	0.895725	-0.333161	-23.0718	CG	ENSBTAG00000013918	intron	ADGRL3	gnl|BL_ORD_ID|12188 sp|O97827|AGRL3_BOVIN Adhesion G protein-coupled receptor L3 OS=Bos taurus OX=9913 GN=ADGRL3 PE=2 SV=1//0
1	142076910	142076972	63	8	0.631461	0.964608	-0.333146	-54.1487	CG	ENSBTAG00000021253	intron	PRDM15	gnl|BL_ORD_ID|314316 sp|P57071|PRD15_HUMAN PR domain zinc finger protein 15 OS=Homo sapiens OX=9606 GN=PRDM15 PE=1 SV=4//6.73372e-20
5	22676201	22676259	59	6	0.561655	0.894512	-0.332857	-29.4982	CG	ENSBTAG00000000421	intron	EEA1	gnl|BL_ORD_ID|111914 sp|Q15075|EEA1_HUMAN Early endosome antigen 1 OS=Homo sapiens OX=9606 GN=EEA1 PE=1 SV=2//0
18	5402501	5402556	56	4	0.606108	0.937931	-0.331823	-20.9206	CG	ENSBTAG00000015894	intron	WWOX	gnl|BL_ORD_ID|510684 sp|Q9NZC7|WWOX_HUMAN WW domain-containing oxidoreductase OS=Homo sapiens OX=9606 GN=WWOX PE=1 SV=1//0
2	15693738	15693790	53	4	0.630372	0.961556	-0.331184	-24.5085	CG	ENSBTAG00000043956	intron	UBE2E3	gnl|BL_ORD_ID|491534 sp|P52483|UB2E3_MOUSE Ubiquitin-conjugating enzyme E2 E3 OS=Mus musculus OX=10090 GN=Ube2e3 PE=1 SV=2//8.25929e-104
3	53598082	53598201	120	5	0.282381	0.613126	-0.330745	-25.8973	CG	ENSBTAG00000000900	intron	LRRC8C	gnl|BL_ORD_ID|223180 sp|A5PK13|LRC8C_BOVIN Volume-regulated anion channel subunit LRRC8C OS=Bos taurus OX=9913 GN=LRRC8C PE=2 SV=1//0
6	103489623	103489703	81	5	0.313228	0.64342	-0.330192	-23.1456	CG	ENSBTAG00000004287	intron	EVC	gnl|BL_ORD_ID|122963 sp|P57679|EVC_HUMAN Ellis-van Creveld syndrome protein OS=Homo sapiens OX=9606 GN=EVC PE=1 SV=1//0
27	38165299	38165423	125	4	0.592715	0.921515	-0.3288	-20.7671	CG	ENSBTAG00000004613	intron	CSGALNACT1	gnl|BL_ORD_ID|59954 sp|Q8TDX6|CGAT1_HUMAN Chondroitin sulfate N-acetylgalactosaminyltransferase 1 OS=Homo sapiens OX=9606 GN=CSGALNACT1 PE=1 SV=2//0
20	896692	896874	183	6	0.558225	0.886646	-0.328422	-31.7714	CG	ENSBTAG00000017746	intron	SLIT3	gnl|BL_ORD_ID|436580 sp|Q9WVB4|SLIT3_MOUSE Slit homolog 3 protein OS=Mus musculus OX=10090 GN=Slit3 PE=2 SV=2//1.69694e-95
17	1532155	1532219	65	4	0.516919	0.845248	-0.328329	-21.7758	CG	ENSBTAG00000005968	intron	TLL1	gnl|BL_ORD_ID|474376 sp|O43897|TLL1_HUMAN Tolloid-like protein 1 OS=Homo sapiens OX=9606 GN=TLL1 PE=1 SV=1//0
1	151581074	151581152	79	4	0.594905	0.922713	-0.327807	-22.255	CG	ENSBTAG00000012837	intron	COL6A6	gnl|BL_ORD_ID|69939 sp|A6NMZ7|CO6A6_HUMAN Collagen alpha-6(VI) chain OS=Homo sapiens OX=9606 GN=COL6A6 PE=1 SV=2//0
28	8222902	8222995	94	7	0.485778	0.81295	-0.327172	-32.1402	CG	ENSBTAG00000013750	intron	B3GALNT2	gnl|BL_ORD_ID|40446 sp|Q8NCR0|B3GL2_HUMAN UDP-GalNAc:beta-1,3-N-acetylgalactosaminyltransferase 2 OS=Homo sapiens OX=9606 GN=B3GALNT2 PE=1 SV=1//0
8	65989995	65990088	94	4	0.432226	0.758847	-0.326621	-21.5736	CG	ENSBTAG00000006446	intron	CNTNAP3	gnl|BL_ORD_ID|69590 sp|Q9C0A0|CNTP4_HUMAN Contactin-associated protein-like 4 OS=Homo sapiens OX=9606 GN=CNTNAP4 PE=1 SV=3//0
20	35537278	35537464	187	14	0.474908	0.801398	-0.32649	-93.3184	CG	ENSBTAG00000033107	intron	OSMR	gnl|BL_ORD_ID|287842 sp|Q99650|OSMR_HUMAN Oncostatin-M-specific receptor subunit beta OS=Homo sapiens OX=9606 GN=OSMR PE=1 SV=1//5.51772e-138
15	27104431	27104576	146	8	0.437899	0.763731	-0.325831	-46.5976	CG	ENSBTAG00000051027	intron	--	-//-
10	8382511	8382666	156	13	0.593635	0.919029	-0.325393	-90.6863	CG	ENSBTAG00000020205	intron	--	gnl|BL_ORD_ID|296049 sp|O95263|PDE8B_HUMAN High affinity cAMP-specific and IBMX-insensitive 3&apos;,5&apos;-cyclic phosphodiesterase 8B OS=Homo sapiens OX=9606 GN=PDE8B PE=1 SV=2//0
19	20178904	20179123	220	7	0.274787	0.599611	-0.324824	-40.3354	CG	ENSBTAG00000047717	intron	FAM222B	gnl|BL_ORD_ID|125492 sp|Q8WU58|F222B_HUMAN Protein FAM222B OS=Homo sapiens OX=9606 GN=FAM222B PE=1 SV=1//0
X	55118335	55118439	105	10	0.287362	0.611631	-0.324269	-66.0141	CG	ENSBTAG00000003668	intron	RADX	gnl|BL_ORD_ID|338241 sp|Q6NSI4|RADX_HUMAN RPA-related protein RADX OS=Homo sapiens OX=9606 GN=RADX PE=1 SV=2//0
10	89915836	89915893	58	4	0.588848	0.912016	-0.323168	-22.4642	CG	ENSBTAG00000050101	intron	NRXN3	gnl|BL_ORD_ID|275214 sp|Q9Y4C0|NRX3A_HUMAN Neurexin-3 OS=Homo sapiens OX=9606 GN=NRXN3 PE=1 SV=4//8.89194e-35
4	91116051	91116147	97	4	0.497812	0.820233	-0.322421	-20.1407	CG	ENSBTAG00000054974	intron	GRM8	gnl|BL_ORD_ID|161036 sp|O00222|GRM8_HUMAN Metabotropic glutamate receptor 8 OS=Homo sapiens OX=9606 GN=GRM8 PE=1 SV=2//0
11	75046812	75047001	190	18	0.536122	0.858334	-0.322213	-150.687	CG	ENSBTAG00000002034	intron	MFSD2B	gnl|BL_ORD_ID|236878 sp|A6NFX1|MFS2B_HUMAN Major facilitator superfamily domain-containing protein 2B OS=Homo sapiens OX=9606 GN=MFSD2B PE=1 SV=4//0
7	94013703	94013773	71	4	0.606046	0.927785	-0.321739	-20.0329	CG	ENSBTAG00000006107	intron	SLF1	gnl|BL_ORD_ID|436528 sp|A6QR20|SLF1_BOVIN SMC5-SMC6 complex localization factor protein 1 OS=Bos taurus OX=9913 GN=SLF1 PE=2 SV=2//0
1	144498401	144498574	174	18	0.258847	0.580455	-0.321608	-91.9154	CG	ENSBTAG00000018607	intron	TSPEAR	gnl|BL_ORD_ID|487467 sp|Q8WU66|TSEAR_HUMAN Thrombospondin-type laminin G domain and EAR repeat-containing protein OS=Homo sapiens OX=9606 GN=TSPEAR PE=2 SV=2//0
4	97956653	97956712	60	4	0.429296	0.75049	-0.321194	-18.4813	CG	ENSBTAG00000003372	intron	SLC35B4	gnl|BL_ORD_ID|425617 sp|Q969S0|S35B4_HUMAN UDP-xylose and UDP-N-acetylglucosamine transporter OS=Homo sapiens OX=9606 GN=SLC35B4 PE=1 SV=1//0
18	34274880	34276050	1171	103	0.221672	0.542481	-0.320809	-964.165	CG	ENSBTAG00000038858	intron	CKLF	gnl|BL_ORD_ID|65219 sp|Q9UBR5|CKLF_HUMAN Chemokine-like factor OS=Homo sapiens OX=9606 GN=CKLF PE=2 SV=1//6.06209e-63
X	8867061	8867537	477	4	0.0873466	0.40727	-0.319924	-21.3375	CG	ENSBTAG00000018819	intron	TENM1	gnl|BL_ORD_ID|467798 sp|Q9UKZ4|TEN1_HUMAN Teneurin-1 OS=Homo sapiens OX=9606 GN=TENM1 PE=1 SV=2//0
4	102558021	102558106	86	6	0.468584	0.788396	-0.319813	-27.7871	CG	ENSBTAG00000021073	intron	--	gnl|BL_ORD_ID|199995 sp|Q9HCM3|K1549_HUMAN UPF0606 protein KIAA1549 OS=Homo sapiens OX=9606 GN=KIAA1549 PE=1 SV=4//0
8	23837182	23837361	180	4	0.597173	0.91615	-0.318976	-21.0036	CG	ENSBTAG00000014124	intron	MLLT3	gnl|BL_ORD_ID|11445 sp|A2AM29|AF9_MOUSE Protein AF-9 OS=Mus musculus OX=10090 GN=Mllt3 PE=1 SV=1//0
17	11884690	11884854	165	10	0.651307	0.969801	-0.318494	-58.6688	CG	ENSBTAG00000034522	intron	SLC10A7	gnl|BL_ORD_ID|276250 sp|Q0GE19|NTCP7_HUMAN Sodium/bile acid cotransporter 7 OS=Homo sapiens OX=9606 GN=SLC10A7 PE=1 SV=2//0
9	8645616	8645692	77	4	0.545596	0.864068	-0.318472	-20.2316	CG	ENSBTAG00000016164	intron	LMBRD1	gnl|BL_ORD_ID|219094 sp|Q3SYY9|LMBD1_BOVIN Probable lysosomal cobalamin transporter OS=Bos taurus OX=9913 GN=LMBRD1 PE=2 SV=1//0
5	63153358	63153411	54	4	0.256649	0.573201	-0.316551	-19.0256	CG	ENSBTAG00000030994	intron	ANKS1B	gnl|BL_ORD_ID|17455 sp|Q7Z6G8|ANS1B_HUMAN Ankyrin repeat and sterile alpha motif domain-containing protein 1B OS=Homo sapiens OX=9606 GN=ANKS1B PE=1 SV=2//4.01706e-87
9	43299321	43299406	86	4	0.632857	0.949095	-0.316238	-22.2143	CG	ENSBTAG00000017557	intron	QRSL1	gnl|BL_ORD_ID|143316 sp|Q29RP9|GATA_BOVIN Glutamyl-tRNA(Gln) amidotransferase subunit A, mitochondrial OS=Bos taurus OX=9913 GN=QRSL1 PE=2 SV=1//0
20	46735011	46735069	59	10	0.32913	0.645303	-0.316173	-62.106	CG	ENSBTAG00000018234	intron	CDH9	gnl|BL_ORD_ID|49475 sp|Q9ULB4|CADH9_HUMAN Cadherin-9 OS=Homo sapiens OX=9606 GN=CDH9 PE=2 SV=2//1.53659e-13
1	138610245	138610300	56	7	0.332963	0.648302	-0.31534	-36.7889	CG	ENSBTAG00000009258	intron	NEK11	gnl|BL_ORD_ID|267582 sp|Q8WNU8|NEK11_MACFA Serine/threonine-protein kinase Nek11 OS=Macaca fascicularis OX=9541 GN=NEK11 PE=2 SV=1//1.34244e-79
6	116031609	116032581	973	122	0.2547	0.569043	-0.314343	-1076.97	CG	ENSBTAG00000009744	intron	FAM193A	gnl|BL_ORD_ID|125358 sp|P78312|F193A_HUMAN Protein FAM193A OS=Homo sapiens OX=9606 GN=FAM193A PE=1 SV=2//0
2	61898098	61898198	101	8	0.549162	0.863182	-0.314021	-49.7468	CG	ENSBTAG00000026842	intron	ZRANB3	gnl|BL_ORD_ID|556730 sp|E1BB03|ZRAB3_BOVIN DNA annealing helicase and endonuclease ZRANB3 OS=Bos taurus OX=9913 GN=ZRANB3 PE=3 SV=3//0
1	92237004	92237132	129	7	0.3879	0.700925	-0.313025	-41.345	CG	ENSBTAG00000048493	intron	NAALADL2	gnl|BL_ORD_ID|262147 sp|Q58DX5|NADL2_HUMAN Inactive N-acetylated-alpha-linked acidic dipeptidase-like protein 2 OS=Homo sapiens OX=9606 GN=NAALADL2 PE=1 SV=3//0
14	75358941	75359245	305	9	0.533961	0.846774	-0.312814	-44.2213	CG	ENSBTAG00000051390	intron	CNBD1	gnl|BL_ORD_ID|69174 sp|Q8NA66|CNBD1_HUMAN Cyclic nucleotide-binding domain-containing protein 1 OS=Homo sapiens OX=9606 GN=CNBD1 PE=2 SV=1//0
9	101772931	101773729	799	46	0.368745	0.681391	-0.312646	-338.012	CG	ENSBTAG00000014494	intron	RNASET2	gnl|BL_ORD_ID|390298 sp|Q7M329|RNT2_PIG Ribonuclease T2 OS=Sus scrofa OX=9823 GN=RNASET2 PE=1 SV=1//1.7037e-90
10	68555652	68555818	167	22	0.403652	0.715963	-0.312311	-152.648	CG	ENSBTAG00000005141	intron	PELI2	gnl|BL_ORD_ID|298423 sp|Q9HAT8|PELI2_HUMAN E3 ubiquitin-protein ligase pellino homolog 2 OS=Homo sapiens OX=9606 GN=PELI2 PE=1 SV=1//0
10	47585379	47585465	87	4	0.139162	0.450953	-0.311791	-21.845	CG	ENSBTAG00000003667	intron	TLN2	gnl|BL_ORD_ID|474389 sp|Q9Y4G6|TLN2_HUMAN Talin-2 OS=Homo sapiens OX=9606 GN=TLN2 PE=1 SV=4//0
25	41931048	41931161	114	18	0.283397	0.594832	-0.311435	-98.4793	CG	ENSBTAG00000046142	intron	PRKAR1B	gnl|BL_ORD_ID|201525 sp|P31321|KAP1_HUMAN cAMP-dependent protein kinase type I-beta regulatory subunit OS=Homo sapiens OX=9606 GN=PRKAR1B PE=1 SV=4//1.9009e-11
13	81435132	81435794	663	24	0.402749	0.713472	-0.310724	-140.302	CG	ENSBTAG00000000835	intron	BCAS1	gnl|BL_ORD_ID|41449 sp|O75363|BCAS1_HUMAN Breast carcinoma-amplified sequence 1 OS=Homo sapiens OX=9606 GN=BCAS1 PE=1 SV=2//0
10	13018234	13018284	51	4	0.220042	0.530672	-0.310629	-18.5608	CG	ENSBTAG00000034140	intron	MEGF11	gnl|BL_ORD_ID|233360 sp|A6BM72|MEG11_HUMAN Multiple epidermal growth factor-like domains protein 11 OS=Homo sapiens OX=9606 GN=MEGF11 PE=2 SV=3//0
12	16318424	16318590	167	4	0.65028	0.960857	-0.310577	-24.8154	CG	ENSBTAG00000015994	intron	LRRC63	gnl|BL_ORD_ID|223160 sp|Q05C16|LRC63_HUMAN Leucine-rich repeat-containing protein 63 OS=Homo sapiens OX=9606 GN=LRRC63 PE=2 SV=2//1.17429e-170
14	57176142	57176200	59	4	0.570119	0.879952	-0.309833	-21.9538	CG	ENSBTAG00000014051	intron	ANGPT1	gnl|BL_ORD_ID|16803 sp|O18920|ANGP1_BOVIN Angiopoietin-1 OS=Bos taurus OX=9913 GN=ANGPT1 PE=2 SV=3//0
4	106702400	106702614	215	20	0.520767	0.829923	-0.309156	-155.144	CG	ENSBTAG00000009182	intron	CLCN1	gnl|BL_ORD_ID|65658 sp|P35523|CLCN1_HUMAN Chloride channel protein 1 OS=Homo sapiens OX=9606 GN=CLCN1 PE=1 SV=3//0
19	63125886	63126483	598	116	0.346423	0.655422	-0.308999	-1254.21	CG	ENSBTAG00000007547	intron	CACNG1	gnl|BL_ORD_ID|55494 sp|Q08DE1|CCG1_BOVIN Voltage-dependent calcium channel gamma-1 subunit OS=Bos taurus OX=9913 GN=CACNG1 PE=2 SV=1//2.21457e-113
18	56335192	56335292	101	7	0.650773	0.959558	-0.308785	-35.2241	CG	ENSBTAG00000012064	intron	ZNF473	gnl|BL_ORD_ID|555867 sp|Q8WTR7|ZN473_HUMAN Zinc finger protein 473 OS=Homo sapiens OX=9606 GN=ZNF473 PE=1 SV=1//3.95974e-16
10	48031372	48031567	196	10	0.0446656	0.353225	-0.308559	-72.3545	CG	ENSBTAG00000010952	intron	--	gnl|BL_ORD_ID|48168 sp|Q2KJ18|C2C4A_BOVIN C2 calcium-dependent domain-containing protein 4A OS=Bos taurus OX=9913 GN=C2CD4A PE=2 SV=1//3.40524e-75
3	113592458	113592521	64	4	0.576553	0.884414	-0.30786	-22.1764	CG	ENSBTAG00000014652	intron	TRPM8	gnl|BL_ORD_ID|484719 sp|Q7Z2W7|TRPM8_HUMAN Transient receptor potential cation channel subfamily M member 8 OS=Homo sapiens OX=9606 GN=TRPM8 PE=1 SV=2//0
3	43187212	43187424	213	12	0.533986	0.841644	-0.307658	-69.3617	CG	ENSBTAG00000015776	intron	MFSD14A	gnl|BL_ORD_ID|236634 sp|P70187|MF14A_MOUSE Hippocampus abundant transcript 1 protein OS=Mus musculus OX=10090 GN=Mfsd14a PE=2 SV=3//0
16	24271614	24271859	246	8	0.311222	0.618569	-0.307347	-39.7665	CG	ENSBTAG00000047287	intron	2001-03-01	gnl|BL_ORD_ID|228262 sp|Q5VT66|MARC1_HUMAN Mitochondrial amidoxime-reducing component 1 OS=Homo sapiens OX=9606 GN=MARC1 PE=1 SV=1//0
15	46463952	46464186	235	18	0.397707	0.704898	-0.307191	-115.917	CG	ENSBTAG00000000697	intron	RRP8	gnl|BL_ORD_ID|400003 sp|O43159|RRP8_HUMAN Ribosomal RNA-processing protein 8 OS=Homo sapiens OX=9606 GN=RRP8 PE=1 SV=2//0
20	12548606	12548681	76	12	0.671512	0.978674	-0.307162	-85.0657	CG	ENSBTAG00000025964	intron	MAST4	gnl|BL_ORD_ID|228422 sp|O15021|MAST4_HUMAN Microtubule-associated serine/threonine-protein kinase 4 OS=Homo sapiens OX=9606 GN=MAST4 PE=1 SV=4//4.16401e-116
23	32278410	32278473	64	6	0.580052	0.886743	-0.30669	-34.2317	CG	ENSBTAG00000016549	intron	CARMIL1	gnl|BL_ORD_ID|52104 sp|Q5VZK9|CARL1_HUMAN F-actin-uncapping protein LRRC16A OS=Homo sapiens OX=9606 GN=CARMIL1 PE=1 SV=1//0
8	86011257	86011339	83	6	0.481164	0.786298	-0.305134	-32.5782	CG	ENSBTAG00000054391	intron	--	gnl|BL_ORD_ID|391258 sp|Q01974|ROR2_HUMAN Tyrosine-protein kinase transmembrane receptor ROR2 OS=Homo sapiens OX=9606 GN=ROR2 PE=1 SV=2//3.66307e-27
8	86011257	86011339	83	6	0.481164	0.786298	-0.305134	-32.5782	CG	ENSBTAG00000005092	intron	ROR2	gnl|BL_ORD_ID|391258 sp|Q01974|ROR2_HUMAN Tyrosine-protein kinase transmembrane receptor ROR2 OS=Homo sapiens OX=9606 GN=ROR2 PE=1 SV=2//0
13	67243952	67244002	51	4	0.532519	0.836987	-0.304467	-18.88	CG	ENSBTAG00000016864	intron	LBP	gnl|BL_ORD_ID|211263 sp|Q2TBI0|LBP_BOVIN Lipopolysaccharide-binding protein OS=Bos taurus OX=9913 GN=LBP PE=2 SV=1//0
24	48528584	48528658	75	10	0.529622	0.833872	-0.30425	-57.056	CG	ENSBTAG00000018901	intron	CTIF	gnl|BL_ORD_ID|81244 sp|O43310|CTIF_HUMAN CBP80/20-dependent translation initiation factor OS=Homo sapiens OX=9606 GN=CTIF PE=1 SV=1//0
10	5462332	5462774	443	48	0.325972	0.629102	-0.30313	-378.474	CG	ENSBTAG00000044071	intron	HRH2	gnl|BL_ORD_ID|180280 sp|P17124|HRH2_CANLF Histamine H2 receptor OS=Canis lupus familiaris OX=9615 GN=HRH2 PE=1 SV=1//0
19	30579437	30579489	53	6	0.491791	0.794219	-0.302428	-29.513	CG	ENSBTAG00000022509	intron	DNAH9	gnl|BL_ORD_ID|109949 sp|Q9NYC9|DYH9_HUMAN Dynein heavy chain 9, axonemal OS=Homo sapiens OX=9606 GN=DNAH9 PE=1 SV=3//0
26	25584771	25584998	228	17	0.386378	0.688502	-0.302124	-107.449	CG	ENSBTAG00000004612	intron	SORCS3	gnl|BL_ORD_ID|439443 sp|Q9UPU3|SORC3_HUMAN VPS10 domain-containing receptor SorCS3 OS=Homo sapiens OX=9606 GN=SORCS3 PE=1 SV=2//0
26	25584771	25584998	228	17	0.386378	0.688502	-0.302124	-107.449	CG	ENSBTAG00000047474	intron	SPRN	gnl|BL_ORD_ID|442078 sp|A0RZB4|SPRN_BOVIN Shadow of prion protein OS=Bos taurus OX=9913 GN=SPRN PE=2 SV=1//4.80273e-19
17	13513292	13513383	92	6	0.599393	0.901475	-0.302082	-32.9481	CG	ENSBTAG00000016071	intron	HHIP	gnl|BL_ORD_ID|172439 sp|Q96QV1|HHIP_HUMAN Hedgehog-interacting protein OS=Homo sapiens OX=9606 GN=HHIP PE=1 SV=3//0
18	22038498	22038548	51	12	0.401938	0.704004	-0.302065	-82.5085	CG	ENSBTAG00000012499	intron	RPGRIP1L	gnl|BL_ORD_ID|138852 sp|Q68CZ1|FTM_HUMAN Protein fantom OS=Homo sapiens OX=9606 GN=RPGRIP1L PE=1 SV=2//0
27	8061977	8062060	84	8	0.624803	0.926735	-0.301932	-44.7537	CG	ENSBTAG00000014737	intron	VEGFC	gnl|BL_ORD_ID|503700 sp|P49767|VEGFC_HUMAN Vascular endothelial growth factor C OS=Homo sapiens OX=9606 GN=VEGFC PE=1 SV=1//0
14	46226353	46226448	96	8	0.392561	0.693968	-0.301407	-52.1221	CG	ENSBTAG00000006209	intron	EXT1	gnl|BL_ORD_ID|124373 sp|A5D7I4|EXT1_BOVIN Exostosin-1 OS=Bos taurus OX=9913 GN=EXT1 PE=2 SV=1//0
1	140391744	140391797	54	5	0.546536	0.847591	-0.301054	-27.9581	CG	ENSBTAG00000004754	intron	DSCAM	gnl|BL_ORD_ID|107093 sp|O60469|DSCAM_HUMAN Down syndrome cell adhesion molecule OS=Homo sapiens OX=9606 GN=DSCAM PE=1 SV=2//1.00789e-12
14	60903508	60904183	676	4	0.242563	0.543268	-0.300705	-17.2547	CG	ENSBTAG00000054448	intron	RIMS2	gnl|BL_ORD_ID|352499 sp|Q9UQ26|RIMS2_HUMAN Regulating synaptic membrane exocytosis protein 2 OS=Homo sapiens OX=9606 GN=RIMS2 PE=1 SV=2//0
4	31708568	31708640	73	4	0.589291	0.889758	-0.300467	-23.1338	CG	ENSBTAG00000004575	intron	FAM126A	gnl|BL_ORD_ID|185475 sp|Q9BYI3|HYCCI_HUMAN Hyccin OS=Homo sapiens OX=9606 GN=FAM126A PE=1 SV=2//2.90122e-87
19	20415801	20415857	57	8	0.498806	0.798977	-0.300171	-44.6651	CG	ENSBTAG00000007946	intron	PIPOX	gnl|BL_ORD_ID|439765 sp|Q29RU9|SOX_BOVIN Peroxisomal sarcosine oxidase OS=Bos taurus OX=9913 GN=PIPOX PE=2 SV=2//0
20	59375849	59375938	90	9	0.570595	0.870448	-0.299853	-53.1282	CG	ENSBTAG00000021972	intron	DNAH5	gnl|BL_ORD_ID|109941 sp|Q8TE73|DYH5_HUMAN Dynein heavy chain 5, axonemal OS=Homo sapiens OX=9606 GN=DNAH5 PE=1 SV=3//0
9	43211568	43211638	71	4	0.661999	0.96167	-0.29967	-21.8994	CG	ENSBTAG00000049954	intron	--	-//-
27	31021998	31022119	122	5	0.424116	0.723779	-0.299663	-24.5491	CG	ENSBTAG00000010241	intron	UNC5D	gnl|BL_ORD_ID|495376 sp|Q6UXZ4|UNC5D_HUMAN Netrin receptor UNC5D OS=Homo sapiens OX=9606 GN=UNC5D PE=1 SV=1//0
6	17494138	17494227	90	8	0.385773	0.685195	-0.299421	-52.8204	CG	ENSBTAG00000012961	intron	PAPSS1	gnl|BL_ORD_ID|293209 sp|O43252|PAPS1_HUMAN Bifunctional 3&apos;-phosphoadenosine 5&apos;-phosphosulfate synthase 1 OS=Homo sapiens OX=9606 GN=PAPSS1 PE=1 SV=2//0
28	14947000	14947065	66	6	0.548373	0.847525	-0.299152	-30.739	CG	ENSBTAG00000017540	intron	FAM13C	gnl|BL_ORD_ID|125683 sp|Q8NE31|FA13C_HUMAN Protein FAM13C OS=Homo sapiens OX=9606 GN=FAM13C PE=1 SV=2//0
2	6044632	6044696	65	4	0.633866	0.932828	-0.298962	-21.9972	CG	ENSBTAG00000007787	intron	HIBCH	gnl|BL_ORD_ID|172485 sp|Q2HJ73|HIBCH_BOVIN 3-hydroxyisobutyryl-CoA hydrolase, mitochondrial OS=Bos taurus OX=9913 GN=HIBCH PE=2 SV=1//0
27	41639571	41639626	56	6	0.396384	0.694822	-0.298437	-33.6691	CG	ENSBTAG00000017802	intron	THRB	gnl|BL_ORD_ID|469532 sp|P10828|THB_HUMAN Thyroid hormone receptor beta OS=Homo sapiens OX=9606 GN=THRB PE=1 SV=2//0
27	8066051	8066144	94	4	0.603238	0.901214	-0.297976	-23.0076	CG	ENSBTAG00000014737	intron	VEGFC	gnl|BL_ORD_ID|503700 sp|P49767|VEGFC_HUMAN Vascular endothelial growth factor C OS=Homo sapiens OX=9606 GN=VEGFC PE=1 SV=1//0
2	56409727	56409797	71	5	0.56195	0.859562	-0.297612	-24.3534	CG	ENSBTAG00000024632	intron	LRP1B	gnl|BL_ORD_ID|223398 sp|Q9NZR2|LRP1B_HUMAN Low-density lipoprotein receptor-related protein 1B OS=Homo sapiens OX=9606 GN=LRP1B PE=1 SV=2//5.76647e-53
26	9946381	9946432	52	4	0.569108	0.865744	-0.296636	-18.3824	CG	ENSBTAG00000054881	intron	RNLS	gnl|BL_ORD_ID|389060 sp|Q5VYX0|RNLS_HUMAN Renalase OS=Homo sapiens OX=9606 GN=RNLS PE=1 SV=1//0
11	43134025	43134883	859	8	0.643803	0.939989	-0.296187	-46.2934	CG	ENSBTAG00000048348	intron	--	gnl|BL_ORD_ID|404437 sp|Q56K10|RS15_BOVIN 40S ribosomal protein S15 OS=Bos taurus OX=9913 GN=RPS15 PE=2 SV=3//1.32672e-20
6	68628124	68628211	88	6	0.546136	0.842321	-0.296184	-28.4841	CG	ENSBTAG00000020648	intron	SCFD2	gnl|BL_ORD_ID|428006 sp|Q8WU76|SCFD2_HUMAN Sec1 family domain-containing protein 2 OS=Homo sapiens OX=9606 GN=SCFD2 PE=1 SV=2//0
17	11994564	11994621	58	4	0.671076	0.967048	-0.295973	-20.3539	CG	ENSBTAG00000034522	intron	SLC10A7	gnl|BL_ORD_ID|276250 sp|Q0GE19|NTCP7_HUMAN Sodium/bile acid cotransporter 7 OS=Homo sapiens OX=9606 GN=SLC10A7 PE=1 SV=2//0
9	48595534	48595590	57	4	0.508863	0.80452	-0.295657	-19.6201	CG	ENSBTAG00000033153	intron	GRIK2	gnl|BL_ORD_ID|160917 sp|Q13002|GRIK2_HUMAN Glutamate receptor ionotropic, kainate 2 OS=Homo sapiens OX=9606 GN=GRIK2 PE=1 SV=1//0
6	67534297	67534409	113	10	0.50504	0.80013	-0.29509	-52.1843	CG	ENSBTAG00000001839	intron	OCIAD2	gnl|BL_ORD_ID|284701 sp|Q3SYY7|OCAD2_BOVIN OCIA domain-containing protein 2 OS=Bos taurus OX=9913 GN=OCIAD2 PE=2 SV=1//1.22582e-102
17	15687478	15687575	98	8	0.618762	0.91365	-0.294888	-43.5136	CG	ENSBTAG00000014111	intron	INPP4B	gnl|BL_ORD_ID|193529 sp|O15327|INP4B_HUMAN Type II inositol 3,4-bisphosphate 4-phosphatase OS=Homo sapiens OX=9606 GN=INPP4B PE=2 SV=4//0
1	142388346	142388456	111	6	0.542285	0.836436	-0.294151	-30.1615	CG	ENSBTAG00000021270	intron	UMODL1	gnl|BL_ORD_ID|499439 sp|Q5DID0|UROL1_HUMAN Uromodulin-like 1 OS=Homo sapiens OX=9606 GN=UMODL1 PE=2 SV=2//0
2	78901238	78901289	52	8	0.511988	0.806104	-0.294115	-49.9174	CG	ENSBTAG00000014863	intron	GYPC	gnl|BL_ORD_ID|153980 sp|Q6XFR6|GLPC_RAT Glycophorin-C OS=Rattus norvegicus OX=10116 GN=Gypc PE=1 SV=1//6.29547e-20
27	32206952	32207218	267	8	0.593134	0.886831	-0.293697	-44.2918	CG	ENSBTAG00000027118	intron	KCNU1	gnl|BL_ORD_ID|202854 sp|A8MYU2|KCNU1_HUMAN Potassium channel subfamily U member 1 OS=Homo sapiens OX=9606 GN=KCNU1 PE=1 SV=2//0
10	54452629	54452687	59	4	0.646971	0.940622	-0.293651	-22.2266	CG	ENSBTAG00000013793	intron	NEDD4	gnl|BL_ORD_ID|267471 sp|P46934|NEDD4_HUMAN E3 ubiquitin-protein ligase NEDD4 OS=Homo sapiens OX=9606 GN=NEDD4 PE=1 SV=4//0
4	50154247	50154331	85	7	0.449782	0.74315	-0.293369	-37.7343	CG	ENSBTAG00000036154	intron	--	gnl|BL_ORD_ID|466537 sp|P01853|TCC1_MOUSE T-cell receptor gamma chain C region C10.5 OS=Mus musculus OX=10090 PE=4 SV=1//2.4934e-47
20	62266722	62266775	54	4	0.259403	0.552748	-0.293346	-20.0538	CG	ENSBTAG00000017222	intron	CTNND2	gnl|BL_ORD_ID|81358 sp|O35927|CTND2_MOUSE Catenin delta-2 OS=Mus musculus OX=10090 GN=Ctnnd2 PE=1 SV=1//0
23	44805526	44805584	59	4	0.62396	0.917212	-0.293252	-19.5711	CG	ENSBTAG00000010256	intron	TMEM170B	gnl|BL_ORD_ID|462637 sp|Q5T4T1|T170B_HUMAN Transmembrane protein 170B OS=Homo sapiens OX=9606 GN=TMEM170B PE=3 SV=1//5.22971e-87
17	13534108	13534164	57	4	0.549552	0.842729	-0.293177	-19.9018	CG	ENSBTAG00000016071	intron	HHIP	gnl|BL_ORD_ID|172439 sp|Q96QV1|HHIP_HUMAN Hedgehog-interacting protein OS=Homo sapiens OX=9606 GN=HHIP PE=1 SV=3//0
10	6517875	6517987	113	12	0.485618	0.777878	-0.29226	-76.4118	CG	ENSBTAG00000050091	intron	GCNT4	gnl|BL_ORD_ID|146327 sp|Q9P109|GCNT4_HUMAN Beta-1,3-galactosyl-O-glycosyl-glycoprotein beta-1,6-N-acetylglucosaminyltransferase 4 OS=Homo sapiens OX=9606 GN=GCNT4 PE=2 SV=1//0
5	33719678	33719775	98	5	0.632487	0.924395	-0.291908	-24.8359	CG	ENSBTAG00000049143	intron	--	-//-
2	17346764	17346816	53	6	0.0297046	0.321311	-0.291607	-30.3668	CG	ENSBTAG00000003120	intron	ZNF385B	gnl|BL_ORD_ID|554131 sp|Q569K4|Z385B_HUMAN Zinc finger protein 385B OS=Homo sapiens OX=9606 GN=ZNF385B PE=1 SV=1//0
12	29225569	29225664	96	4	0.678194	0.969657	-0.291463	-18.0116	CG	ENSBTAG00000015132	intron	RXFP2	gnl|BL_ORD_ID|424886 sp|Q5XM32|RXFP2_CANLF Relaxin receptor 2 OS=Canis lupus familiaris OX=9615 GN=RXFP2 PE=2 SV=1//0
4	8440907	8441005	99	4	0.535241	0.826008	-0.290767	-19.0861	CG	ENSBTAG00000048664	intron	CDK14	gnl|BL_ORD_ID|57862 sp|O94921|CDK14_HUMAN Cyclin-dependent kinase 14 OS=Homo sapiens OX=9606 GN=CDK14 PE=1 SV=3//0
20	38980370	38980493	124	6	0.568361	0.858156	-0.289795	-31.6186	CG	ENSBTAG00000025035	intron	PRLR	gnl|BL_ORD_ID|314917 sp|Q28172|PRLR_BOVIN Prolactin receptor OS=Bos taurus OX=9913 GN=PRLR PE=1 SV=1//0
8	87509467	87509609	143	10	0.594892	0.884445	-0.289553	-51.1712	CG	ENSBTAG00000055211	intron	--	-//-
9	24120402	24120500	99	4	0.61086	0.900385	-0.289525	-19.0507	CG	ENSBTAG00000008121	intron	RSPO3	gnl|BL_ORD_ID|420825 sp|Q1RMU1|RSPO3_BOVIN R-spondin-3 OS=Bos taurus OX=9913 GN=RSPO3 PE=2 SV=1//1.86597e-140
26	22144365	22144451	87	6	0.559867	0.848277	-0.28841	-30.4102	CG	ENSBTAG00000007476	intron	BTRC	gnl|BL_ORD_ID|129677 sp|Q9Y297|FBW1A_HUMAN F-box/WD repeat-containing protein 1A OS=Homo sapiens OX=9606 GN=BTRC PE=1 SV=1//0
5	110569195	110569333	139	8	0.409075	0.697229	-0.288154	-41.6969	CG	ENSBTAG00000007755	intron	APOBEC3H	gnl|BL_ORD_ID|4334 sp|Q99J72|ABEC3_MOUSE DNA dC-&gt;dU-editing enzyme APOBEC-3 OS=Mus musculus OX=10090 GN=Apobec3 PE=1 SV=3//3.94184e-86
27	35593279	35593347	69	6	0.422537	0.710659	-0.288122	-26.4932	CG	ENSBTAG00000017420	intron	ZMAT4	gnl|BL_ORD_ID|555523 sp|Q0VD35|ZMAT4_BOVIN Zinc finger matrin-type protein 4 OS=Bos taurus OX=9913 GN=ZMAT4 PE=2 SV=1//1.01667e-163
28	33304781	33304849	69	7	0.466065	0.75357	-0.287505	-36.7521	CG	ENSBTAG00000013300	intron	KCNMA1	gnl|BL_ORD_ID|202551 sp|Q08460|KCMA1_MOUSE Calcium-activated potassium channel subunit alpha-1 OS=Mus musculus OX=10090 GN=Kcnma1 PE=1 SV=2//0
10	87641411	87641712	302	22	0.592437	0.879132	-0.286695	-145.171	CG	ENSBTAG00000012285	intron	ESRRB	gnl|BL_ORD_ID|121895 sp|O95718|ERR2_HUMAN Steroid hormone receptor ERR2 OS=Homo sapiens OX=9606 GN=ESRRB PE=1 SV=3//0
16	52106217	52106277	61	8	0.43673	0.722705	-0.285976	-43.9875	CG	ENSBTAG00000002408	intron	FHAD1	gnl|BL_ORD_ID|132019 sp|B1AJZ9|FHAD1_HUMAN Forkhead-associated domain-containing protein 1 OS=Homo sapiens OX=9606 GN=FHAD1 PE=2 SV=2//0
13	67175473	67175546	74	5	0.563959	0.848799	-0.284841	-23.8416	CG	ENSBTAG00000014046	intron	BPI	gnl|BL_ORD_ID|45962 sp|P17453|BPI_BOVIN Bactericidal permeability-increasing protein OS=Bos taurus OX=9913 GN=BPI PE=2 SV=2//0
3	22878539	22878589	51	4	0.581231	0.86554	-0.284309	-20.3804	CG	ENSBTAG00000001564	intron	PDE4DIP	gnl|BL_ORD_ID|259873 sp|Q5VU43|MYOME_HUMAN Myomegalin OS=Homo sapiens OX=9606 GN=PDE4DIP PE=1 SV=3//0
11	104118847	104118950	104	44	0.149543	0.43383	-0.284286	-317.241	CG	ENSBTAG00000021928	intron	DIPK1B	gnl|BL_ORD_ID|125785 sp|Q99ML4|FA69B_MOUSE Protein FAM69B OS=Mus musculus OX=10090 GN=Fam69b PE=1 SV=1//0
4	74470877	74470935	59	12	0.633996	0.918231	-0.284236	-80.346	CG	ENSBTAG00000003508	intron	CFAP69	gnl|BL_ORD_ID|59591 sp|A5D8W1|CFA69_HUMAN Cilia- and flagella-associated protein 69 OS=Homo sapiens OX=9606 GN=CFAP69 PE=2 SV=3//0
11	37684205	37684287	83	8	0.62357	0.907385	-0.283815	-41.985	CG	ENSBTAG00000011101	intron	EML6	gnl|BL_ORD_ID|117508 sp|Q6ZMW3|EMAL6_HUMAN Echinoderm microtubule-associated protein-like 6 OS=Homo sapiens OX=9606 GN=EML6 PE=2 SV=2//1.69549e-136
19	17534742	17535068	327	30	0.562151	0.845951	-0.2838	-226.238	CG	ENSBTAG00000015527	intron	MYO1D	gnl|BL_ORD_ID|259701 sp|Q17R14|MYO1D_BOVIN Unconventional myosin-Id OS=Bos taurus OX=9913 GN=MYO1D PE=2 SV=1//0
4	96942496	96942580	85	8	0.619925	0.903616	-0.283691	-40.5723	CG	ENSBTAG00000014112	intron	EXOC4	gnl|BL_ORD_ID|124154 sp|Q96A65|EXOC4_HUMAN Exocyst complex component 4 OS=Homo sapiens OX=9606 GN=EXOC4 PE=1 SV=1//0
19	63045884	63046483	600	60	0.186686	0.47007	-0.283384	-433.798	CG	ENSBTAG00000055036	intron	--	-//-
20	61997648	61997729	82	5	0.523625	0.806746	-0.283121	-26.2277	CG	ENSBTAG00000017222	intron	CTNND2	gnl|BL_ORD_ID|81358 sp|O35927|CTND2_MOUSE Catenin delta-2 OS=Mus musculus OX=10090 GN=Ctnnd2 PE=1 SV=1//0
19	20408747	20408829	83	10	0.482622	0.765619	-0.282997	-57.8405	CG	ENSBTAG00000007946	intron	PIPOX	gnl|BL_ORD_ID|439765 sp|Q29RU9|SOX_BOVIN Peroxisomal sarcosine oxidase OS=Bos taurus OX=9913 GN=PIPOX PE=2 SV=2//0
23	39601209	39601279	71	8	0.64039	0.923077	-0.282686	-46.1491	CG	ENSBTAG00000019217	intron	KIF13A	gnl|BL_ORD_ID|206436 sp|Q9H1H9|KI13A_HUMAN Kinesin-like protein KIF13A OS=Homo sapiens OX=9606 GN=KIF13A PE=1 SV=2//0
14	60905983	60906077	95	8	0.611238	0.893783	-0.282545	-37.9902	CG	ENSBTAG00000054448	intron	RIMS2	gnl|BL_ORD_ID|352499 sp|Q9UQ26|RIMS2_HUMAN Regulating synaptic membrane exocytosis protein 2 OS=Homo sapiens OX=9606 GN=RIMS2 PE=1 SV=2//0
7	96073690	96073784	95	6	0.647757	0.930274	-0.282517	-32.5526	CG	ENSBTAG00000000874	intron	CAST	gnl|BL_ORD_ID|186463 sp|P20811|ICAL_BOVIN Calpastatin OS=Bos taurus OX=9913 GN=CAST PE=1 SV=2//0
3	106561725	106561859	135	11	0.471813	0.754302	-0.282489	-63.8844	CG	ENSBTAG00000050691	intron	BMP8A	gnl|BL_ORD_ID|45469 sp|P34820|BMP8B_HUMAN Bone morphogenetic protein 8B OS=Homo sapiens OX=9606 GN=BMP8B PE=2 SV=2//0
2	86165418	86165565	148	14	0.452901	0.73525	-0.282349	-93.9405	CG	ENSBTAG00000007652	intron	RFTN2	gnl|BL_ORD_ID|347980 sp|Q52LD8|RFTN2_HUMAN Raftlin-2 OS=Homo sapiens OX=9606 GN=RFTN2 PE=1 SV=3//0
8	108653603	108653675	73	4	0.566996	0.849178	-0.282183	-21.369	CG	ENSBTAG00000015936	intron	BRINP1	gnl|BL_ORD_ID|46677 sp|Q5E9L2|BRNP1_BOVIN BMP/retinoic acid-inducible neural-specific protein 1 OS=Bos taurus OX=9913 GN=BRINP1 PE=2 SV=1//0
22	12927740	12927819	80	6	0.0388164	0.320571	-0.281755	-35.4445	CG	ENSBTAG00000009430	intron	MYRIP	gnl|BL_ORD_ID|259965 sp|Q8NFW9|MYRIP_HUMAN Rab effector MyRIP OS=Homo sapiens OX=9606 GN=MYRIP PE=1 SV=2//0
6	22163905	22163998	94	8	0.69419	0.975671	-0.281481	-46.1203	CG	ENSBTAG00000019761	intron	MANBA	gnl|BL_ORD_ID|227758 sp|Q29444|MANBA_BOVIN Beta-mannosidase OS=Bos taurus OX=9913 GN=MANBA PE=1 SV=1//0
15	9242241	9242338	98	5	0.450894	0.732216	-0.281321	-25.9021	CG	ENSBTAG00000020466	intron	CNTN5	gnl|BL_ORD_ID|69577 sp|O94779|CNTN5_HUMAN Contactin-5 OS=Homo sapiens OX=9606 GN=CNTN5 PE=1 SV=2//0
20	35540301	35540365	65	7	0.558488	0.839484	-0.280996	-33.7334	CG	ENSBTAG00000033107	intron	OSMR	gnl|BL_ORD_ID|287842 sp|Q99650|OSMR_HUMAN Oncostatin-M-specific receptor subunit beta OS=Homo sapiens OX=9606 GN=OSMR PE=1 SV=1//5.51772e-138
19	62815239	62815513	275	42	0.597374	0.87836	-0.280986	-336.177	CG	ENSBTAG00000001061	intron	PRKCA	gnl|BL_ORD_ID|207793 sp|P04409|KPCA_BOVIN Protein kinase C alpha type OS=Bos taurus OX=9913 GN=PRKCA PE=1 SV=3//0
4	110415173	110415237	65	4	0.621895	0.902794	-0.280899	-18.5425	CG	ENSBTAG00000000719	intron	--	gnl|BL_ORD_ID|69586 sp|Q9UHC6|CNTP2_HUMAN Contactin-associated protein-like 2 OS=Homo sapiens OX=9606 GN=CNTNAP2 PE=1 SV=1//1.21607e-08
1	140165476	140165550	75	6	0.456942	0.737778	-0.280836	-28.7039	CG	ENSBTAG00000004754	intron	DSCAM	gnl|BL_ORD_ID|107093 sp|O60469|DSCAM_HUMAN Down syndrome cell adhesion molecule OS=Homo sapiens OX=9606 GN=DSCAM PE=1 SV=2//1.00789e-12
9	8193805	8194067	263	5	0.645321	0.925998	-0.280677	-26.3669	CG	ENSBTAG00000015335	intron	ADGRB3	gnl|BL_ORD_ID|12093 sp|O60242|AGRB3_HUMAN Adhesion G protein-coupled receptor B3 OS=Homo sapiens OX=9606 GN=ADGRB3 PE=1 SV=2//0
17	11821769	11821856	88	4	0.646637	0.927213	-0.280576	-20.7704	CG	ENSBTAG00000034522	intron	SLC10A7	gnl|BL_ORD_ID|276250 sp|Q0GE19|NTCP7_HUMAN Sodium/bile acid cotransporter 7 OS=Homo sapiens OX=9606 GN=SLC10A7 PE=1 SV=2//0
12	16309779	16309907	129	8	0.703203	0.983201	-0.279998	-48.2236	CG	ENSBTAG00000007079	intron	LCP1	gnl|BL_ORD_ID|307153 sp|Q61233|PLSL_MOUSE Plastin-2 OS=Mus musculus OX=10090 GN=Lcp1 PE=1 SV=4//0
7	27396921	27397088	168	18	0.495327	0.775297	-0.279969	-103.988	CG	ENSBTAG00000014974	intron	GRAMD2B	gnl|BL_ORD_ID|161009 sp|Q96HH9|GRM2B_HUMAN GRAM domain-containing protein 2B OS=Homo sapiens OX=9606 GN=GRAMD2B PE=1 SV=1//0
19	57055720	57055836	117	11	0.662081	0.94176	-0.279678	-50.6874	CG	ENSBTAG00000053274	intron	--	gnl|BL_ORD_ID|47130 sp|Q9DB72|BTBDH_MOUSE BTB/POZ domain-containing protein 17 OS=Mus musculus OX=10090 GN=Btbd17 PE=1 SV=1//1.43782e-166
19	57055720	57055836	117	11	0.662081	0.94176	-0.279678	-50.6874	CG	ENSBTAG00000030166	intron	BTBD17	gnl|BL_ORD_ID|47130 sp|Q9DB72|BTBDH_MOUSE BTB/POZ domain-containing protein 17 OS=Mus musculus OX=10090 GN=Btbd17 PE=1 SV=1//0
19	57055720	57055836	117	11	0.662081	0.94176	-0.279678	-50.6874	CG	ENSBTAG00000018663	intron	GPRC5C	gnl|BL_ORD_ID|157871 sp|Q2YDG0|GPC5C_BOVIN G-protein coupled receptor family C group 5 member C OS=Bos taurus OX=9913 GN=GPRC5C PE=2 SV=2//0
19	57055720	57055836	117	11	0.662081	0.94176	-0.279678	-50.6874	CG	ENSBTAG00000004617	intron	KIF19	gnl|BL_ORD_ID|206526 sp|Q2TAC6|KIF19_HUMAN Kinesin-like protein KIF19 OS=Homo sapiens OX=9606 GN=KIF19 PE=2 SV=2//0
7	5497203	5497426	224	20	0.231184	0.510619	-0.279435	-137.36	CG	ENSBTAG00000012682	intron	UNC13A	gnl|BL_ORD_ID|495287 sp|Q9UPW8|UN13A_HUMAN Protein unc-13 homolog A OS=Homo sapiens OX=9606 GN=UNC13A PE=2 SV=4//0
23	3748736	3748836	101	9	0.53294	0.811815	-0.278876	-42.0425	CG	ENSBTAG00000021237	intron	DST	gnl|BL_ORD_ID|110168 sp|Q03001|DYST_HUMAN Dystonin OS=Homo sapiens OX=9606 GN=DST PE=1 SV=4//0
20	36773321	36773667	347	6	0.690035	0.968342	-0.278307	-28.3846	CG	ENSBTAG00000033095	intron	WDR70	gnl|BL_ORD_ID|509390 sp|Q32LB0|WDR70_BOVIN WD repeat-containing protein 70 OS=Bos taurus OX=9913 GN=WDR70 PE=2 SV=1//0
5	24012966	24013070	105	8	0.542019	0.819679	-0.27766	-39.594	CG	ENSBTAG00000011245	intron	PLXNC1	gnl|BL_ORD_ID|308284 sp|O60486|PLXC1_HUMAN Plexin-C1 OS=Homo sapiens OX=9606 GN=PLXNC1 PE=1 SV=1//0
2	60081053	60081137	85	6	0.667026	0.94447	-0.277444	-34.1917	CG	ENSBTAG00000044055	intron	THSD7B	gnl|BL_ORD_ID|472081 sp|Q9C0I4|THS7B_HUMAN Thrombospondin type-1 domain-containing protein 7B OS=Homo sapiens OX=9606 GN=THSD7B PE=2 SV=2//0
6	34235656	34235773	118	8	0.623966	0.90132	-0.277354	-50.4233	CG	ENSBTAG00000019808	intron	CCSER1	gnl|BL_ORD_ID|56788 sp|Q1RMS0|CCSE1_BOVIN Serine-rich coiled-coil domain-containing protein 1 OS=Bos taurus OX=9913 GN=CCSER1 PE=2 SV=1//0
NKLS02001361.1	17118	17216	99	11	0.669685	0.946446	-0.276761	-47.4357	CG	ENSBTAG00000050515	intron	--	gnl|BL_ORD_ID|225256 sp|P01703|LV140_HUMAN Immunoglobulin lambda variable 1-40 OS=Homo sapiens OX=9606 GN=IGLV1-40 PE=1 SV=2//2.53269e-53
22	57380396	57380655	260	32	0.445843	0.722293	-0.27645	-238.24	CG	ENSBTAG00000050620	intron	--	-//-
2	127622883	127623213	331	24	0.620432	0.896742	-0.276311	-175.788	CG	ENSBTAG00000001297	intron	--	gnl|BL_ORD_ID|349398 sp|Q28849|RHL_MACMU RH-like protein OS=Macaca mulatta OX=9544 PE=2 SV=2//7.2157e-132
1	64541144	64541205	62	10	0.559164	0.835165	-0.276001	-48.307	CG	ENSBTAG00000001293	intron	MAATS1	gnl|BL_ORD_ID|59607 sp|Q7Z4T9|CFA91_HUMAN Cilia- and flagella-associated protein 91 OS=Homo sapiens OX=9606 GN=MAATS1 PE=1 SV=3//0
11	66898261	66898348	88	7	0.603628	0.879352	-0.275725	-33.3754	CG	ENSBTAG00000018401	intron	APLF	gnl|BL_ORD_ID|18908 sp|A0JNH9|APLF_BOVIN Aprataxin and PNK-like factor OS=Bos taurus OX=9913 GN=APLF PE=2 SV=1//0
17	12006753	12006808	56	8	0.684869	0.960093	-0.275224	-48.5763	CG	ENSBTAG00000034522	intron	SLC10A7	gnl|BL_ORD_ID|276250 sp|Q0GE19|NTCP7_HUMAN Sodium/bile acid cotransporter 7 OS=Homo sapiens OX=9606 GN=SLC10A7 PE=1 SV=2//0
18	62818108	62818210	103	9	0.519122	0.793736	-0.274614	-45.0428	CG	ENSBTAG00000039086	intron	--	gnl|BL_ORD_ID|218619 sp|Q8NHJ6|LIRB4_HUMAN Leukocyte immunoglobulin-like receptor subfamily B member 4 OS=Homo sapiens OX=9606 GN=LILRB4 PE=1 SV=3//2.79588e-34
5	29456098	29456252	155	8	0.693176	0.967034	-0.273858	-40.2166	CG	ENSBTAG00000017164	intron	LARP4	gnl|BL_ORD_ID|211073 sp|Q71RC2|LARP4_HUMAN La-related protein 4 OS=Homo sapiens OX=9606 GN=LARP4 PE=1 SV=3//0
14	8247795	8247866	72	5	0.540744	0.813738	-0.272994	-23.5723	CG	ENSBTAG00000007823	intron	TG	gnl|BL_ORD_ID|472188 sp|P01267|THYG_BOVIN Thyroglobulin OS=Bos taurus OX=9913 GN=TG PE=1 SV=1//4.73498e-08
10	28869149	28869207	59	12	0.599607	0.872491	-0.272883	-68.9834	CG	ENSBTAG00000025642	intron	RYR3	gnl|BL_ORD_ID|424975 sp|Q15413|RYR3_HUMAN Ryanodine receptor 3 OS=Homo sapiens OX=9606 GN=RYR3 PE=1 SV=3//0
11	49598371	49598423	53	5	0.246282	0.519118	-0.272836	-36.1244	CG	ENSBTAG00000005432	intron	CAPG	gnl|BL_ORD_ID|50724 sp|Q865V6|CAPG_BOVIN Macrophage-capping protein OS=Bos taurus OX=9913 GN=CAPG PE=2 SV=1//0
1	137255612	137255662	51	4	0.556564	0.82889	-0.272327	-19.4253	CG	ENSBTAG00000011634	intron	ACPP	gnl|BL_ORD_ID|312289 sp|A6H730|PPAP_BOVIN Prostatic acid phosphatase OS=Bos taurus OX=9913 GN=ACPP PE=2 SV=1//0
14	45672891	45672976	86	5	0.497966	0.769569	-0.271603	-24.2773	CG	ENSBTAG00000043996	intron	SAMD12	gnl|BL_ORD_ID|426536 sp|Q0VE29|SAM12_MOUSE Sterile alpha motif domain-containing protein 12 OS=Mus musculus OX=10090 GN=Samd12 PE=2 SV=1//1.04583e-87
19	22350332	22350398	67	5	0.152673	0.424274	-0.271601	-21.612	CG	ENSBTAG00000039819	intron	RPH3AL	gnl|BL_ORD_ID|391972 sp|Q58D79|RPH3L_BOVIN Rab effector Noc2 OS=Bos taurus OX=9913 GN=RPH3AL PE=2 SV=1//3.62422e-164
10	90593965	90594039	75	7	0.563633	0.835113	-0.27148	-39.1391	CG	ENSBTAG00000025324	intron	NRXN3	gnl|BL_ORD_ID|275217 sp|Q28143|NRX3B_BOVIN Neurexin-3-beta OS=Bos taurus OX=9913 GN=NRXN3 PE=1 SV=2//0
24	521076	521141	66	10	0.385292	0.656685	-0.271393	-70.3414	CG	ENSBTAG00000036298	intron	--	gnl|BL_ORD_ID|474160 sp|O32264|TKRA_BACSU Probable 2-ketogluconate reductase OS=Bacillus subtilis (strain 168) OX=224308 GN=yvcT PE=3 SV=1//2.3188e-51
NKLS02000591.1	161479	161544	66	12	0.541621	0.812511	-0.27089	-62.4888	CG	ENSBTAG00000053351	intron	--	gnl|BL_ORD_ID|218613 sp|Q6PI73|LIRA6_HUMAN Leukocyte immunoglobulin-like receptor subfamily A member 6 OS=Homo sapiens OX=9606 GN=LILRA6 PE=2 SV=2//8.67666e-29
1	151878871	151878963	93	8	0.410756	0.681563	-0.270808	-44.5423	CG	ENSBTAG00000049122	intron	COL6A5	gnl|BL_ORD_ID|69937 sp|A8TX70|CO6A5_HUMAN Collagen alpha-5(VI) chain OS=Homo sapiens OX=9606 GN=COL6A5 PE=1 SV=1//6.17925e-63
6	40953933	40954065	133	5	0.345763	0.615807	-0.270044	-24.9782	CG	ENSBTAG00000047743	intron	KCNIP4	gnl|BL_ORD_ID|202513 sp|Q2KI69|KCIP4_BOVIN Kv channel-interacting protein 4 OS=Bos taurus OX=9913 GN=KCNIP4 PE=2 SV=1//2.08496e-165
9	40492978	40493333	356	4	0.672585	0.942515	-0.26993	-20.4124	CG	ENSBTAG00000005827	intron	FIG4	gnl|BL_ORD_ID|132347 sp|Q92562|FIG4_HUMAN Polyphosphoinositide phosphatase OS=Homo sapiens OX=9606 GN=FIG4 PE=1 SV=1//0
4	65755700	65755755	56	8	0.62744	0.897068	-0.269628	-44.1729	CG	ENSBTAG00000018972	intron	GARS	gnl|BL_ORD_ID|143075 sp|Q5RBL1|GARS_PONAB Glycine--tRNA ligase OS=Pongo abelii OX=9601 GN=GARS PE=2 SV=1//0
18	62818711	62818893	183	11	0.612186	0.881615	-0.269429	-57.4758	CG	ENSBTAG00000039086	intron	--	gnl|BL_ORD_ID|218619 sp|Q8NHJ6|LIRB4_HUMAN Leukocyte immunoglobulin-like receptor subfamily B member 4 OS=Homo sapiens OX=9606 GN=LILRB4 PE=1 SV=3//2.79588e-34
21	21753334	21753415	82	4	0.708938	0.978132	-0.269194	-20.7773	CG	ENSBTAG00000018905	intron	MAN2A2	gnl|BL_ORD_ID|226817 sp|P49641|MA2A2_HUMAN Alpha-mannosidase 2x OS=Homo sapiens OX=9606 GN=MAN2A2 PE=2 SV=3//0
19	58339266	58339355	90	8	0.687592	0.956708	-0.269116	-48.6457	CG	ENSBTAG00000018837	intron	SLC39A11	gnl|BL_ORD_ID|425791 sp|Q2YDD4|S39AB_BOVIN Zinc transporter ZIP11 OS=Bos taurus OX=9913 GN=SLC39A11 PE=2 SV=1//4.75814e-175
6	110990098	110990192	95	5	0.541147	0.809296	-0.268149	-23.2795	CG	ENSBTAG00000013569	intron	CD38	gnl|BL_ORD_ID|57108 sp|Q64244|CD38_RAT ADP-ribosyl cyclase/cyclic ADP-ribose hydrolase 1 OS=Rattus norvegicus OX=10116 GN=Cd38 PE=1 SV=1//2.35861e-70
25	19664211	19664284	74	4	0.699284	0.96688	-0.267597	-18.5838	CG	ENSBTAG00000021651	intron	UQCRC2	gnl|BL_ORD_ID|335252 sp|P23004|QCR2_BOVIN Cytochrome b-c1 complex subunit 2, mitochondrial OS=Bos taurus OX=9913 GN=UQCRC2 PE=1 SV=2//0
8	108664485	108664720	236	32	0.535265	0.802651	-0.267387	-247.92	CG	ENSBTAG00000015936	intron	BRINP1	gnl|BL_ORD_ID|46677 sp|Q5E9L2|BRNP1_BOVIN BMP/retinoic acid-inducible neural-specific protein 1 OS=Bos taurus OX=9913 GN=BRINP1 PE=2 SV=1//0
17	71045366	71045454	89	6	0.171463	0.438846	-0.267384	-29.5665	CG	ENSBTAG00000054090	intron	--	gnl|BL_ORD_ID|225278 sp|P01706|LV211_HUMAN Immunoglobulin lambda variable 2-11 OS=Homo sapiens OX=9606 GN=IGLV2-11 PE=1 SV=2//2.37305e-52
9	96969803	96969899	97	12	0.6218	0.888881	-0.267081	-61.2303	CG	ENSBTAG00000018996	intron	PRKN	gnl|BL_ORD_ID|314866 sp|O60260|PRKN_HUMAN E3 ubiquitin-protein ligase parkin OS=Homo sapiens OX=9606 GN=PRKN PE=1 SV=2//1.34086e-60
1	87649424	87649506	83	9	0.133095	0.399662	-0.266567	-38.611	CG	ENSBTAG00000002767	intron	GNB4	gnl|BL_ORD_ID|145266 sp|Q9HAV0|GBB4_HUMAN Guanine nucleotide-binding protein subunit beta-4 OS=Homo sapiens OX=9606 GN=GNB4 PE=1 SV=3//0
4	76211082	76211166	85	10	0.581771	0.848326	-0.266555	-59.5529	CG	ENSBTAG00000009520	intron	ADCY1	gnl|BL_ORD_ID|9942 sp|P19754|ADCY1_BOVIN Adenylate cyclase type 1 OS=Bos taurus OX=9913 GN=ADCY1 PE=1 SV=1//0
4	113949027	113949165	139	16	0.4838	0.749945	-0.266146	-102.526	CG	ENSBTAG00000006232	intron	WDR86	gnl|BL_ORD_ID|509438 sp|Q86TI4|WDR86_HUMAN WD repeat-containing protein 86 OS=Homo sapiens OX=9606 GN=WDR86 PE=2 SV=3//0
23	915060	915119	60	7	0.660242	0.926034	-0.265792	-33.302	CG	ENSBTAG00000043990	intron	KHDRBS2	gnl|BL_ORD_ID|205972 sp|Q5VWX1|KHDR2_HUMAN KH domain-containing, RNA-binding, signal transduction-associated protein 2 OS=Homo sapiens OX=9606 GN=KHDRBS2 PE=1 SV=1//2.49517e-145
26	34600162	34600298	137	14	0.512423	0.77814	-0.265717	-82.6636	CG	ENSBTAG00000020233	intron	CCDC186	gnl|BL_ORD_ID|54672 sp|Q7Z3E2|CC186_HUMAN Coiled-coil domain-containing protein 186 OS=Homo sapiens OX=9606 GN=CCDC186 PE=1 SV=2//0
20	1706195	1706249	55	5	0.685521	0.951143	-0.265621	-22.6133	CG	ENSBTAG00000014612	intron	DOCK2	gnl|BL_ORD_ID|104502 sp|Q92608|DOCK2_HUMAN Dedicator of cytokinesis protein 2 OS=Homo sapiens OX=9606 GN=DOCK2 PE=1 SV=2//0
10	81642961	81643028	68	5	0.568138	0.833648	-0.26551	-25.2061	CG	ENSBTAG00000030599	intron	SMOC1	gnl|BL_ORD_ID|437838 sp|Q8BLY1|SMOC1_MOUSE SPARC-related modular calcium-binding protein 1 OS=Mus musculus OX=10090 GN=Smoc1 PE=2 SV=2//0
19	20417153	20417370	218	18	0.585744	0.851228	-0.265483	-124.575	CG	ENSBTAG00000007946	intron	PIPOX	gnl|BL_ORD_ID|439765 sp|Q29RU9|SOX_BOVIN Peroxisomal sarcosine oxidase OS=Bos taurus OX=9913 GN=PIPOX PE=2 SV=2//0
27	36647934	36648095	162	22	0.418599	0.683563	-0.264964	-160.356	CG	ENSBTAG00000003275	intron	--	gnl|BL_ORD_ID|16850 sp|Q02357|ANK1_MOUSE Ankyrin-1 OS=Mus musculus OX=10090 GN=Ank1 PE=1 SV=2//9.02638e-16
6	15832834	15832890	57	4	0.722036	0.986611	-0.264575	-21.8732	CG	ENSBTAG00000010945	intron	SEC24B	gnl|BL_ORD_ID|427554 sp|O95487|SC24B_HUMAN Protein transport protein Sec24B OS=Homo sapiens OX=9606 GN=SEC24B PE=1 SV=2//0
20	1626666	1626758	93	9	0.625304	0.889789	-0.264485	-44.0477	CG	ENSBTAG00000014612	intron	DOCK2	gnl|BL_ORD_ID|104502 sp|Q92608|DOCK2_HUMAN Dedicator of cytokinesis protein 2 OS=Homo sapiens OX=9606 GN=DOCK2 PE=1 SV=2//0
21	65017237	65017395	159	14	0.352195	0.616655	-0.264459	-86.7117	CG	ENSBTAG00000009293	intron	EVL	gnl|BL_ORD_ID|122985 sp|Q9UI08|EVL_HUMAN Ena/VASP-like protein OS=Homo sapiens OX=9606 GN=EVL PE=1 SV=2//2.01731e-59
20	46732221	46732375	155	6	0.0409281	0.305298	-0.26437	-37.7269	CG	ENSBTAG00000018234	intron	CDH9	gnl|BL_ORD_ID|49475 sp|Q9ULB4|CADH9_HUMAN Cadherin-9 OS=Homo sapiens OX=9606 GN=CDH9 PE=2 SV=2//1.53659e-13
1	125332151	125332270	120	6	0.537956	0.801979	-0.264023	-29.677	CG	ENSBTAG00000031178	intron	SLC9A9	gnl|BL_ORD_ID|436233 sp|Q8IVB4|SL9A9_HUMAN Sodium/hydrogen exchanger 9 OS=Homo sapiens OX=9606 GN=SLC9A9 PE=1 SV=1//0
13	1307786	1307843	58	8	0.55199	0.815664	-0.263674	-41.9396	CG	ENSBTAG00000008338	intron	PLCB1	gnl|BL_ORD_ID|306368 sp|P10894|PLCB1_BOVIN 1-phosphatidylinositol 4,5-bisphosphate phosphodiesterase beta-1 OS=Bos taurus OX=9913 GN=PLCB1 PE=1 SV=1//5.23229e-36
29	47907431	47907517	87	12	0.541856	0.805215	-0.26336	-71.283	CG	ENSBTAG00000003171	intron	SHANK2	gnl|BL_ORD_ID|434550 sp|Q9UPX8|SHAN2_HUMAN SH3 and multiple ankyrin repeat domains protein 2 OS=Homo sapiens OX=9606 GN=SHANK2 PE=1 SV=3//0
17	48082071	48082166	96	8	0.517366	0.780484	-0.263119	-41.6589	CG	ENSBTAG00000002950	intron	TMEM132D	gnl|BL_ORD_ID|462586 sp|Q14C87|T132D_HUMAN Transmembrane protein 132D OS=Homo sapiens OX=9606 GN=TMEM132D PE=1 SV=1//0
6	58668273	58668386	114	7	0.522189	0.785194	-0.263005	-38.9361	CG	ENSBTAG00000014522	intron	SMIM14	gnl|BL_ORD_ID|435465 sp|Q2KIK3|SIM14_BOVIN Small integral membrane protein 14 OS=Bos taurus OX=9913 GN=SMIM14 PE=3 SV=1//1.15792e-64
12	33458527	33458620	94	5	0.542524	0.805474	-0.26295	-22.6815	CG	ENSBTAG00000019529	intron	ATP8A2	gnl|BL_ORD_ID|30961 sp|C7EXK4|AT8A2_BOVIN Phospholipid-transporting ATPase IB OS=Bos taurus OX=9913 GN=ATP8A2 PE=1 SV=4//0
27	15695146	15695206	61	6	0.685951	0.94824	-0.262289	-32.1655	CG	ENSBTAG00000017157	intron	CCDC110	gnl|BL_ORD_ID|54507 sp|Q95JS9|CC110_MACFA Coiled-coil domain-containing protein 110 OS=Macaca fascicularis OX=9541 GN=CCDC110 PE=2 SV=2//0
21	33690166	33690216	51	5	0.511888	0.774125	-0.262237	-24.8662	CG	ENSBTAG00000014089	intron	PPCDC	gnl|BL_ORD_ID|70360 sp|Q96CD2|COAC_HUMAN Phosphopantothenoylcysteine decarboxylase OS=Homo sapiens OX=9606 GN=PPCDC PE=1 SV=2//1.47085e-106
28	18787455	18787513	59	6	0.646127	0.908328	-0.262202	-34.1308	CG	ENSBTAG00000048611	intron	--	-//-
X	126717618	126717751	134	12	0.478545	0.740175	-0.26163	-82.1348	CG	ENSBTAG00000001768	intron	TXLNG	gnl|BL_ORD_ID|489927 sp|Q9NUQ3|TXLNG_HUMAN Gamma-taxilin OS=Homo sapiens OX=9606 GN=TXLNG PE=1 SV=2//0
23	24792244	24792299	56	8	0.413733	0.675224	-0.261491	-41.016	CG	ENSBTAG00000025494	intron	PAQR8	gnl|BL_ORD_ID|246287 sp|Q865K9|MPRB_PIG Membrane progestin receptor beta OS=Sus scrofa OX=9823 GN=PAQR8 PE=2 SV=1//0
23	5155298	5155616	319	4	0.239649	0.501089	-0.26144	-19.4637	CG	ENSBTAG00000011719	intron	HCRTR2	gnl|BL_ORD_ID|288749 sp|Q9TUP7|OX2R_CANLF Orexin receptor type 2 OS=Canis lupus familiaris OX=9615 GN=HCRTR2 PE=1 SV=1//0
13	64326784	64326878	95	8	0.709888	0.970864	-0.260976	-49.5826	CG	ENSBTAG00000002236	intron	TRPC4AP	gnl|BL_ORD_ID|477348 sp|Q8TEL6|TP4AP_HUMAN Short transient receptor potential channel 4-associated protein OS=Homo sapiens OX=9606 GN=TRPC4AP PE=1 SV=2//0
29	40604911	40605089	179	12	0.533237	0.794028	-0.260791	-57.1989	CG	ENSBTAG00000050061	intron	INCENP	gnl|BL_ORD_ID|193308 sp|Q9NQS7|INCE_HUMAN Inner centromere protein OS=Homo sapiens OX=9606 GN=INCENP PE=1 SV=3//7.98669e-50
23	5503102	5503194	93	6	0.554426	0.815126	-0.2607	-28.8285	CG	ENSBTAG00000016058	intron	FAM83B	gnl|BL_ORD_ID|125836 sp|Q5T0W9|FA83B_HUMAN Protein FAM83B OS=Homo sapiens OX=9606 GN=FAM83B PE=1 SV=1//0
15	64085009	64085082	74	8	0.533331	0.793765	-0.260435	-38.4305	CG	ENSBTAG00000012846	intron	KIAA1549L	gnl|BL_ORD_ID|199997 sp|Q6ZVL6|K154L_HUMAN UPF0606 protein KIAA1549L OS=Homo sapiens OX=9606 GN=KIAA1549L PE=2 SV=2//0
11	75255779	75255948	170	12	0.562091	0.822504	-0.260412	-62.4467	CG	ENSBTAG00000021969	intron	KLHL29	gnl|BL_ORD_ID|207259 sp|Q96CT2|KLH29_HUMAN Kelch-like protein 29 OS=Homo sapiens OX=9606 GN=KLHL29 PE=2 SV=3//0
25	9406003	9406089	87	6	0.549862	0.810191	-0.260329	-28.2254	CG	ENSBTAG00000017015	intron	TEKT5	gnl|BL_ORD_ID|467744 sp|Q2YDI7|TEKT5_BOVIN Tektin-5 OS=Bos taurus OX=9913 GN=TEKT5 PE=2 SV=1//0
16	45360116	45360185	70	10	0.434834	0.69505	-0.260215	-62.2687	CG	ENSBTAG00000006609	intron	ERRFI1	gnl|BL_ORD_ID|121904 sp|Q9UJM3|ERRFI_HUMAN ERBB receptor feedback inhibitor 1 OS=Homo sapiens OX=9606 GN=ERRFI1 PE=1 SV=1//0
9	67612659	67612794	136	9	0.630766	0.890868	-0.260102	-46.7465	CG	ENSBTAG00000054952	intron	--	gnl|BL_ORD_ID|210733 sp|P24043|LAMA2_HUMAN Laminin subunit alpha-2 OS=Homo sapiens OX=9606 GN=LAMA2 PE=1 SV=4//0
9	7945778	7945861	84	4	0.606366	0.865902	-0.259537	-18.4072	CG	ENSBTAG00000015335	intron	ADGRB3	gnl|BL_ORD_ID|12093 sp|O60242|AGRB3_HUMAN Adhesion G protein-coupled receptor B3 OS=Homo sapiens OX=9606 GN=ADGRB3 PE=1 SV=2//0
22	5334538	5334650	113	7	0.21299	0.472365	-0.259375	-35.0659	CG	ENSBTAG00000007131	intron	GADL1	gnl|BL_ORD_ID|142253 sp|A6QM00|GADL1_BOVIN Acidic amino acid decarboxylase GADL1 OS=Bos taurus OX=9913 GN=GADL1 PE=2 SV=2//0
4	12364131	12364327	197	16	0.542906	0.802211	-0.259305	-97.5752	CG	ENSBTAG00000024426	intron	PPP1R9A	gnl|BL_ORD_ID|267363 sp|Q9ULJ8|NEB1_HUMAN Neurabin-1 OS=Homo sapiens OX=9606 GN=PPP1R9A PE=1 SV=2//2.32107e-94
27	42928625	42928731	107	7	0.494865	0.753095	-0.25823	-36.0965	CG	ENSBTAG00000054528	intron	--	-//-
27	38660434	38660514	81	6	0.464437	0.722627	-0.25819	-30.7766	CG	ENSBTAG00000033137	intron	PSD3	gnl|BL_ORD_ID|322429 sp|Q9NYI0|PSD3_HUMAN PH and SEC7 domain-containing protein 3 OS=Homo sapiens OX=9606 GN=PSD3 PE=1 SV=2//0
11	82916527	82916593	67	8	0.6561	0.914032	-0.257932	-45.4086	CG	ENSBTAG00000014081	intron	NBAS	gnl|BL_ORD_ID|263903 sp|A2RRP1|NBAS_HUMAN Neuroblastoma-amplified sequence OS=Homo sapiens OX=9606 GN=NBAS PE=1 SV=2//0
11	82916527	82916593	67	8	0.6561	0.914032	-0.257932	-45.4086	CG	ENSBTAG00000002045	intron	PSMD13	gnl|BL_ORD_ID|322394 sp|Q5E964|PSD13_BOVIN 26S proteasome non-ATPase regulatory subunit 13 OS=Bos taurus OX=9913 GN=PSMD13 PE=2 SV=1//0
24	48403211	48403366	156	16	0.621749	0.87956	-0.257811	-85.068	CG	ENSBTAG00000018901	intron	CTIF	gnl|BL_ORD_ID|81244 sp|O43310|CTIF_HUMAN CBP80/20-dependent translation initiation factor OS=Homo sapiens OX=9606 GN=CTIF PE=1 SV=1//0
3	46257889	46257979	91	4	0.662667	0.9203	-0.257633	-20.6035	CG	ENSBTAG00000031358	intron	DPYD	gnl|BL_ORD_ID|106242 sp|Q28007|DPYD_BOVIN Dihydropyrimidine dehydrogenase [NADP(+)] OS=Bos taurus OX=9913 GN=DPYD PE=1 SV=1//0
22	26304345	26304456	112	10	0.406927	0.664358	-0.257431	-58.6536	CG	ENSBTAG00000054298	intron	--	-//-
NKLS02000657.1	75132	75515	384	67	0.268412	0.525693	-0.257281	-531.114	CG	ENSBTAG00000055259	intron	--	gnl|BL_ORD_ID|338256 sp|Q8TD07|RAE1E_HUMAN Retinoic acid early transcript 1E OS=Homo sapiens OX=9606 GN=RAET1E PE=1 SV=1//8.55609e-44
10	86780220	86780295	76	8	0.676857	0.933523	-0.256666	-46.3986	CG	ENSBTAG00000040078	intron	FLVCR2	gnl|BL_ORD_ID|134820 sp|Q9UPI3|FLVC2_HUMAN Feline leukemia virus subgroup C receptor-related protein 2 OS=Homo sapiens OX=9606 GN=FLVCR2 PE=1 SV=1//0
23	11575271	11575388	118	11	0.560553	0.816882	-0.256329	-50.658	CG	ENSBTAG00000005888	intron	MDGA1	gnl|BL_ORD_ID|231085 sp|Q8NFP4|MDGA1_HUMAN MAM domain-containing glycosylphosphatidylinositol anchor protein 1 OS=Homo sapiens OX=9606 GN=MDGA1 PE=1 SV=1//0
11	4770436	4770492	57	7	0.512277	0.76828	-0.256003	-35.3805	CG	ENSBTAG00000012449	intron	AFF3	gnl|BL_ORD_ID|11486 sp|P51826|AFF3_HUMAN AF4/FMR2 family member 3 OS=Homo sapiens OX=9606 GN=AFF3 PE=1 SV=2//0
12	16322530	16322580	51	4	0.656476	0.912091	-0.255615	-18.7136	CG	ENSBTAG00000015994	intron	LRRC63	gnl|BL_ORD_ID|223160 sp|Q05C16|LRC63_HUMAN Leucine-rich repeat-containing protein 63 OS=Homo sapiens OX=9606 GN=LRRC63 PE=2 SV=2//1.17429e-170
18	18018856	18019398	543	37	0.491995	0.746969	-0.254974	-214.552	CG	ENSBTAG00000017397	intron	ZNF423	gnl|BL_ORD_ID|555820 sp|Q2M1K9|ZN423_HUMAN Zinc finger protein 423 OS=Homo sapiens OX=9606 GN=ZNF423 PE=1 SV=1//0
4	31682705	31682838	134	7	0.690401	0.944915	-0.254514	-42.152	CG	ENSBTAG00000004575	intron	FAM126A	gnl|BL_ORD_ID|185475 sp|Q9BYI3|HYCCI_HUMAN Hyccin OS=Homo sapiens OX=9606 GN=FAM126A PE=1 SV=2//2.90122e-87
10	1623931	1624113	183	26	0.61836	0.872801	-0.254441	-181.186	CG	ENSBTAG00000014750	intron	EPB41L4A	gnl|BL_ORD_ID|110447 sp|Q9HCS5|E41LA_HUMAN Band 4.1-like protein 4A OS=Homo sapiens OX=9606 GN=EPB41L4A PE=1 SV=2//0
17	69264905	69264978	74	14	0.613957	0.868317	-0.25436	-73.8129	CG	ENSBTAG00000007424	intron	LIF	gnl|BL_ORD_ID|217062 sp|Q27956|LIF_BOVIN Leukemia inhibitory factor OS=Bos taurus OX=9913 GN=LIF PE=2 SV=1//5.62127e-115
8	76656035	76656092	58	6	0.624481	0.878824	-0.254343	-27.7139	CG	ENSBTAG00000005247	intron	FRMD3	gnl|BL_ORD_ID|138166 sp|A2A2Y4|FRMD3_HUMAN FERM domain-containing protein 3 OS=Homo sapiens OX=9606 GN=FRMD3 PE=2 SV=1//0
23	33217969	33218043	75	4	0.426639	0.680817	-0.254178	-19.4569	CG	ENSBTAG00000004982	intron	GPLD1	gnl|BL_ORD_ID|303303 sp|P80109|PHLD_BOVIN Phosphatidylinositol-glycan-specific phospholipase D OS=Bos taurus OX=9913 GN=GPLD1 PE=1 SV=1//0
23	45032237	45032310	74	4	0.714075	0.968238	-0.254163	-20.7585	CG	ENSBTAG00000006287	intron	NEDD9	gnl|BL_ORD_ID|52536 sp|Q14511|CASL_HUMAN Enhancer of filamentation 1 OS=Homo sapiens OX=9606 GN=NEDD9 PE=1 SV=1//0
14	67212141	67212272	132	10	0.364922	0.618771	-0.253849	-49.8637	CG	ENSBTAG00000011908	intron	CPQ	gnl|BL_ORD_ID|54277 sp|Q17QK3|CBPQ_BOVIN Carboxypeptidase Q OS=Bos taurus OX=9913 GN=CPQ PE=2 SV=1//0
8	24656562	24656622	61	8	0.571522	0.824755	-0.253233	-39.2845	CG	ENSBTAG00000043972	intron	SLC24A2	gnl|BL_ORD_ID|264656 sp|Q9UI40|NCKX2_HUMAN Sodium/potassium/calcium exchanger 2 OS=Homo sapiens OX=9606 GN=SLC24A2 PE=1 SV=1//0
28	24118687	24118824	138	9	0.661306	0.913996	-0.252689	-52.0149	CG	ENSBTAG00000045699	intron	CTNNA3	gnl|BL_ORD_ID|81339 sp|Q9UI47|CTNA3_HUMAN Catenin alpha-3 OS=Homo sapiens OX=9606 GN=CTNNA3 PE=1 SV=2//0
20	1621538	1621640	103	14	0.671656	0.924101	-0.252444	-80.4697	CG	ENSBTAG00000014612	intron	DOCK2	gnl|BL_ORD_ID|104502 sp|Q92608|DOCK2_HUMAN Dedicator of cytokinesis protein 2 OS=Homo sapiens OX=9606 GN=DOCK2 PE=1 SV=2//0
11	83193001	83193077	77	7	0.5983	0.85073	-0.25243	-38.9392	CG	ENSBTAG00000014081	intron	NBAS	gnl|BL_ORD_ID|263903 sp|A2RRP1|NBAS_HUMAN Neuroblastoma-amplified sequence OS=Homo sapiens OX=9606 GN=NBAS PE=1 SV=2//0
14	59212308	59212371	64	5	0.60325	0.855387	-0.252138	-23.8184	CG	ENSBTAG00000001649	intron	ZFPM2	gnl|BL_ORD_ID|135901 sp|Q8WW38|FOG2_HUMAN Zinc finger protein ZFPM2 OS=Homo sapiens OX=9606 GN=ZFPM2 PE=1 SV=3//0
8	76641574	76641633	60	5	0.413056	0.664863	-0.251807	-26.3167	CG	ENSBTAG00000005247	intron	FRMD3	gnl|BL_ORD_ID|138166 sp|A2A2Y4|FRMD3_HUMAN FERM domain-containing protein 3 OS=Homo sapiens OX=9606 GN=FRMD3 PE=2 SV=1//0
15	25904709	25904898	190	10	0.557977	0.809059	-0.251081	-49.8139	CG	ENSBTAG00000000977	intron	CADM1	gnl|BL_ORD_ID|49494 sp|Q9BY67|CADM1_HUMAN Cell adhesion molecule 1 OS=Homo sapiens OX=9606 GN=CADM1 PE=1 SV=2//0
6	56900730	56900805	76	8	0.584302	0.835039	-0.250736	-39.2181	CG	ENSBTAG00000006643	intron	C6H4orf19	gnl|BL_ORD_ID|56881 sp|Q8IY42|CD019_HUMAN Uncharacterized protein C4orf19 OS=Homo sapiens OX=9606 GN=C4orf19 PE=1 SV=1//3.61422e-94
12	11292925	11292976	52	4	0.719389	0.969418	-0.250028	-18.9409	CG	ENSBTAG00000012260	intron	MTRF1	gnl|BL_ORD_ID|346327 sp|Q3MHI7|RF1M_BOVIN Peptide chain release factor 1, mitochondrial OS=Bos taurus OX=9913 GN=MTRF1 PE=2 SV=1//0
12	11292925	11292976	52	4	0.719389	0.969418	-0.250028	-18.9409	CG	ENSBTAG00000016637	intron	WBP4	gnl|BL_ORD_ID|509104 sp|O75554|WBP4_HUMAN WW domain-binding protein 4 OS=Homo sapiens OX=9606 GN=WBP4 PE=1 SV=1//2.88021e-161
10	73571204	73571257	54	5	0.298486	0.547946	-0.249461	-24.0837	CG	ENSBTAG00000003276	intron	PRKCH	gnl|BL_ORD_ID|207833 sp|P24723|KPCL_HUMAN Protein kinase C eta type OS=Homo sapiens OX=9606 GN=PRKCH PE=1 SV=4//0
1	110630909	110630996	88	6	0.707525	0.956626	-0.249101	-29.9367	CG	ENSBTAG00000018009	intron	--	gnl|BL_ORD_ID|212537 sp|Q6ZMV7|LEKR1_HUMAN Leucine-, glutamate- and lysine-rich protein 1 OS=Homo sapiens OX=9606 GN=LEKR1 PE=2 SV=2//2.52323e-162
13	1626105	1626186	82	6	0.472193	0.721266	-0.249073	-28.1551	CG	ENSBTAG00000008338	intron	PLCB1	gnl|BL_ORD_ID|306368 sp|P10894|PLCB1_BOVIN 1-phosphatidylinositol 4,5-bisphosphate phosphodiesterase beta-1 OS=Bos taurus OX=9913 GN=PLCB1 PE=1 SV=1//5.23229e-36
1	142095003	142095146	144	8	0.706553	0.955416	-0.248864	-49.5939	CG	ENSBTAG00000021253	intron	PRDM15	gnl|BL_ORD_ID|314316 sp|P57071|PRD15_HUMAN PR domain zinc finger protein 15 OS=Homo sapiens OX=9606 GN=PRDM15 PE=1 SV=4//6.73372e-20
15	22833817	22833895	79	16	0.226231	0.474927	-0.248696	-98.1726	CG	ENSBTAG00000054743	intron	--	-//-
17	13243252	13243325	74	4	0.723068	0.97057	-0.247503	-20.6259	CG	ENSBTAG00000013326	intron	ANAPC10	gnl|BL_ORD_ID|18497 sp|Q9UM13|APC10_HUMAN Anaphase-promoting complex subunit 10 OS=Homo sapiens OX=9606 GN=ANAPC10 PE=1 SV=1//1.1216e-135
3	79064377	79064433	57	6	0.551409	0.798826	-0.247417	-29.5081	CG	ENSBTAG00000008636	intron	PDE4B	gnl|BL_ORD_ID|295978 sp|Q07343|PDE4B_HUMAN cAMP-specific 3&apos;,5&apos;-cyclic phosphodiesterase 4B OS=Homo sapiens OX=9606 GN=PDE4B PE=1 SV=1//0
12	74023514	74023628	115	9	0.603453	0.850613	-0.24716	-44.1823	CG	ENSBTAG00000039065	intron	HS6ST3	gnl|BL_ORD_ID|166544 sp|Q8IZP7|H6ST3_HUMAN Heparan-sulfate 6-O-sulfotransferase 3 OS=Homo sapiens OX=9606 GN=HS6ST3 PE=2 SV=3//5.18724e-07
13	65596952	65597026	75	8	0.240206	0.487201	-0.246995	-38.201	CG	ENSBTAG00000001741	intron	DLGAP4	gnl|BL_ORD_ID|100182 sp|Q9Y2H0|DLGP4_HUMAN Disks large-associated protein 4 OS=Homo sapiens OX=9606 GN=DLGAP4 PE=1 SV=3//0
28	27951413	27951494	82	8	0.649714	0.895683	-0.245969	-41.3275	CG	ENSBTAG00000021497	intron	CDH23	gnl|BL_ORD_ID|49358 sp|Q9H251|CAD23_HUMAN Cadherin-23 OS=Homo sapiens OX=9606 GN=CDH23 PE=1 SV=2//0
29	47802547	47802771	225	22	0.519814	0.765652	-0.245838	-135.659	CG	ENSBTAG00000003171	intron	SHANK2	gnl|BL_ORD_ID|434550 sp|Q9UPX8|SHAN2_HUMAN SH3 and multiple ankyrin repeat domains protein 2 OS=Homo sapiens OX=9606 GN=SHANK2 PE=1 SV=3//0
5	94696571	94696663	93	9	0.58235	0.827762	-0.245413	-43.0462	CG	ENSBTAG00000002174	intron	RERG	gnl|BL_ORD_ID|345893 sp|Q0VCJ7|RERG_BOVIN Ras-related and estrogen-regulated growth inhibitor OS=Bos taurus OX=9913 GN=RERG PE=2 SV=1//6.64595e-136
22	54254794	54254978	185	7	0.340568	0.585886	-0.245319	-32.2074	CG	ENSBTAG00000011484	intron	ZDHHC3	gnl|BL_ORD_ID|554894 sp|Q9NYG2|ZDHC3_HUMAN Palmitoyltransferase ZDHHC3 OS=Homo sapiens OX=9606 GN=ZDHHC3 PE=1 SV=2//0
3	91856819	91856888	70	10	0.499293	0.744252	-0.244959	-52.8649	CG	ENSBTAG00000010717	intron	SSBP3	gnl|BL_ORD_ID|443836 sp|Q9D032|SSBP3_MOUSE Single-stranded DNA-binding protein 3 OS=Mus musculus OX=10090 GN=Ssbp3 PE=1 SV=2//5.05814e-159
14	8246363	8246506	144	10	0.565716	0.809989	-0.244272	-49.6474	CG	ENSBTAG00000007823	intron	TG	gnl|BL_ORD_ID|472188 sp|P01267|THYG_BOVIN Thyroglobulin OS=Bos taurus OX=9913 GN=TG PE=1 SV=1//4.73498e-08
10	51704472	51704547	76	10	0.664513	0.908723	-0.24421	-68.9378	CG	ENSBTAG00000005479	intron	LIPC	gnl|BL_ORD_ID|218459 sp|Q3SZ79|LIPC_BOVIN Hepatic triacylglycerol lipase OS=Bos taurus OX=9913 GN=LIPC PE=2 SV=1//0
25	21980223	21980282	60	6	0.507696	0.751457	-0.243761	-28.7574	CG	ENSBTAG00000001404	intron	CACNG3	gnl|BL_ORD_ID|55503 sp|Q0VD05|CCG3_BOVIN Voltage-dependent calcium channel gamma-3 subunit OS=Bos taurus OX=9913 GN=CACNG3 PE=2 SV=1//0
4	93265047	93265104	58	9	0.694599	0.938053	-0.243454	-41.8139	CG	ENSBTAG00000001754	intron	AHCYL2	gnl|BL_ORD_ID|426236 sp|A6QLP2|SAHH3_BOVIN Adenosylhomocysteinase 3 OS=Bos taurus OX=9913 GN=AHCYL2 PE=1 SV=1//0
10	81645795	81645864	70	8	0.597181	0.840563	-0.243383	-40.3645	CG	ENSBTAG00000030599	intron	SMOC1	gnl|BL_ORD_ID|437838 sp|Q8BLY1|SMOC1_MOUSE SPARC-related modular calcium-binding protein 1 OS=Mus musculus OX=10090 GN=Smoc1 PE=2 SV=2//0
[truncated: 4,036 more rows]

## Sheet: Exons
#chr	start	end	length	nCG	G2_meanMethy	G3_meanMethy	diff.Methy	areaStat	C_context	regionID	region	Gene Symbol
[truncated: 1,218 more rows]

[truncated: 3 more sheets: Exons (>15% Diff Meth), Promoters, Promoters (>15% Diff Meth)]
