# Supplementary material for: Extensive differential DNA methylation between tuberculosis skin test positive and skin test negative cattle
Source: BMC Genomics. 2024 Aug 6;25:762. doi: 10.1186/s12864-024-10574-x (PMC11301934; doi:10.1186/s12864-024-10574-x)
Supplement: Supplementary file 10 — Supplementary Material 10 - Supplementary Table S8: Differentially expressed promoter region genes (DMPGs) in various genomic features from Group 2 (SICTT-/IFNG+) samples relative to Group 3 (SICTT+/IFNG+) samples. Genes identified with CH, CHH or CHG methylation types are listed with Ensembl ID and Gene Symbols. The overlap tab lists genes with multiple methylation types [file 12864_2024_10574_MOESM10_ESM.xlsx]

## Sheet: CG_Genes
Ensembl ID	Gene Symbol
ENSBTAG00000000019	SERINC1
ENSBTAG00000000031	TRPV4
ENSBTAG00000000040	MAFG
ENSBTAG00000000061	PCDH7
ENSBTAG00000000066	LRRN4
ENSBTAG00000000074	NFIA
ENSBTAG00000000079	CCSAP
ENSBTAG00000000081	CERT1
ENSBTAG00000000088	ALCAM
ENSBTAG00000000103	MRPL23
ENSBTAG00000000106	DIPK1C
ENSBTAG00000000113	ARHGEF2
ENSBTAG00000000120	USP43
ENSBTAG00000000125	SPATA5
ENSBTAG00000000146	FARP1
ENSBTAG00000000149	USP40
ENSBTAG00000000169	ASZ1
ENSBTAG00000000189	LHFPL3
ENSBTAG00000000207	PUDP
ENSBTAG00000000210	ARHGAP31
ENSBTAG00000000211	SHROOM2
ENSBTAG00000000241	STAU1
ENSBTAG00000000244	NRXN2
ENSBTAG00000000246	ME3
ENSBTAG00000000253	PTPRF
ENSBTAG00000000267	SMG6
ENSBTAG00000000275	PARP11
ENSBTAG00000000309	PTPRT
ENSBTAG00000000317	MAPK8IP1
ENSBTAG00000000320	UBAP1
ENSBTAG00000000333	ARHGAP20
ENSBTAG00000000376	P2RX3
ENSBTAG00000000418	TOX3
ENSBTAG00000000419	PHEX
ENSBTAG00000000421	EEA1
ENSBTAG00000000446	ATP11A
ENSBTAG00000000473	ATP10D
ENSBTAG00000000475	IMMP1L
ENSBTAG00000000500	PINX1
ENSBTAG00000000501	KLHL13
ENSBTAG00000000512	SNTA1
ENSBTAG00000000520	ATP2B3
ENSBTAG00000000526	TOPBP1
ENSBTAG00000000527	ZFAND3
ENSBTAG00000000536	ZNF395
ENSBTAG00000000573	KRT37
ENSBTAG00000000595	FBN3
ENSBTAG00000000601	COL11A2
ENSBTAG00000000606	SYT10
ENSBTAG00000000634	MLPH
ENSBTAG00000000642	INTS1
ENSBTAG00000000646	ANAPC4
ENSBTAG00000000647	SELENOO
ENSBTAG00000000655	MIPOL1
ENSBTAG00000000656	NFATC1
ENSBTAG00000000662	TCF20
ENSBTAG00000000684	ARHGEF10L
ENSBTAG00000000697	RRP8
ENSBTAG00000000698	MYO18B
ENSBTAG00000000699	AOPEP
ENSBTAG00000000706	ADAMTS1
ENSBTAG00000000707	CCN4
ENSBTAG00000000711	NDRG1
ENSBTAG00000000713	AGFG2
ENSBTAG00000000719	Novel gene
ENSBTAG00000000736	LRP8
ENSBTAG00000000746	KAT2B
ENSBTAG00000000771	DNAJB6
ENSBTAG00000000804	MOB3B
ENSBTAG00000000809	IRX1
ENSBTAG00000000817	SYNJ2
ENSBTAG00000000818	PLEKHG7
ENSBTAG00000000835	BCAS1
ENSBTAG00000000838	CCDC88C
ENSBTAG00000000874	CAST
ENSBTAG00000000897	IQGAP2
ENSBTAG00000000898	F2RL2
ENSBTAG00000000900	LRRC8C
ENSBTAG00000000902	OGT
ENSBTAG00000000911	UBE2H
ENSBTAG00000000920	DNAH17
ENSBTAG00000000923	HOXC13
ENSBTAG00000000925	GLT8D2
ENSBTAG00000000939	KIF16B
ENSBTAG00000000944	LPCAT1
ENSBTAG00000000946	MEAK7
ENSBTAG00000000965	TNNI3K
ENSBTAG00000000977	CADM1
ENSBTAG00000000986	USH1C
ENSBTAG00000001001	ANKRD55
ENSBTAG00000001049	ANOS1
ENSBTAG00000001057	ARFGAP3
ENSBTAG00000001058	SRPK3
ENSBTAG00000001061	PRKCA
ENSBTAG00000001076	NLRP6
ENSBTAG00000001081	PALLD
ENSBTAG00000001083	MAP3K20
ENSBTAG00000001085	FAM20A
ENSBTAG00000001094	MTUS2
ENSBTAG00000001119	ANKRD13B
ENSBTAG00000001133	VWA8
ENSBTAG00000001153	TLE2
ENSBTAG00000001173	PLXNA2
ENSBTAG00000001186	SH2D4A
ENSBTAG00000001187	RASL10A
ENSBTAG00000001207	SERPINB8
ENSBTAG00000001209	PHLDB2
ENSBTAG00000001242	ADRB1
ENSBTAG00000001250	TFAP2A
ENSBTAG00000001252	HIVEP1
ENSBTAG00000001293	CFAP91
ENSBTAG00000001295	DEPDC5
ENSBTAG00000001297	Novel gene
ENSBTAG00000001299	CYP7B1
ENSBTAG00000001305	ATP2B2
ENSBTAG00000001311	MORF4L2
ENSBTAG00000001322	SAXO1
ENSBTAG00000001325	UPB1
ENSBTAG00000001332	MYO1C
ENSBTAG00000001352	ENTR1
ENSBTAG00000001404	CACNG3
ENSBTAG00000001444	TNXB
ENSBTAG00000001455	HOXA7
ENSBTAG00000001473	ARVCF
ENSBTAG00000001492	FYB1
ENSBTAG00000001503	TRIM72
ENSBTAG00000001504	NOP14
ENSBTAG00000001564	PDE4DIP
ENSBTAG00000001567	LRRK1
ENSBTAG00000001573	JMJD1C
ENSBTAG00000001574	GPATCH2
ENSBTAG00000001579	AGO2
ENSBTAG00000001597	PITPNM2
ENSBTAG00000001598	MAP7
ENSBTAG00000001609	MAP2K6
ENSBTAG00000001619	SERINC5
ENSBTAG00000001649	ZFPM2
ENSBTAG00000001657	PICALM
ENSBTAG00000001665	COG8
ENSBTAG00000001704	Novel gene
ENSBTAG00000001706	SLC9A2
ENSBTAG00000001710	CMTM8
ENSBTAG00000001739	CDH20
ENSBTAG00000001741	DLGAP4
ENSBTAG00000001754	AHCYL2
ENSBTAG00000001768	TXLNG
ENSBTAG00000001778	NFKBIB
ENSBTAG00000001793	HSD11B1L
ENSBTAG00000001816	SLC25A42
ENSBTAG00000001819	CDX2
ENSBTAG00000001826	SASH1
ENSBTAG00000001838	LRRC36
ENSBTAG00000001839	OCIAD2
ENSBTAG00000001864	NR4A3
ENSBTAG00000001870	CPNE6
ENSBTAG00000001877	HMGN5
ENSBTAG00000001879	PER2
ENSBTAG00000001880	VGLL1
ENSBTAG00000001900	Novel gene
ENSBTAG00000001915	APOH
ENSBTAG00000001931	TRABD
ENSBTAG00000001941	SEMA4D
ENSBTAG00000001988	EIF3D
ENSBTAG00000002019	SERPINB5
ENSBTAG00000002023	NOS1
ENSBTAG00000002024	ASB18
ENSBTAG00000002034	MFSD2B
ENSBTAG00000002041	SASH3
ENSBTAG00000002044	SIRT3
ENSBTAG00000002045	PSMD13
ENSBTAG00000002059	MCM9
ENSBTAG00000002068	TAGLN2
ENSBTAG00000002069	BOLA
ENSBTAG00000002081	BMPR1B
ENSBTAG00000002082	MARCKS
ENSBTAG00000002083	AUTS2
ENSBTAG00000002084	UNC5C
ENSBTAG00000002089	FAM217A
ENSBTAG00000002097	TMC5
ENSBTAG00000002103	PLCG2
ENSBTAG00000002134	INSYN2B
ENSBTAG00000002174	RERG
ENSBTAG00000002190	DOCK8
ENSBTAG00000002199	CORIN
ENSBTAG00000002211	MAPK8IP3
ENSBTAG00000002214	TAT
ENSBTAG00000002216	MYOD1
ENSBTAG00000002233	CPNE2
ENSBTAG00000002236	TRPC4AP
ENSBTAG00000002247	Novel gene
ENSBTAG00000002249	NAALADL1
ENSBTAG00000002253	FKBP6
ENSBTAG00000002267	ANKRD40
ENSBTAG00000002277	MLLT1
ENSBTAG00000002299	SEL1L3
ENSBTAG00000002328	KDM2B
ENSBTAG00000002329	ASAP2
ENSBTAG00000002350	PIK3R2
ENSBTAG00000002361	TMCC2
ENSBTAG00000002382	DDX10
ENSBTAG00000002402	IGF2R
ENSBTAG00000002408	FHAD1
ENSBTAG00000002430	COL17A1
ENSBTAG00000002448	SNTG1
ENSBTAG00000002452	ASCC2
ENSBTAG00000002464	PLCH2
ENSBTAG00000002469	KANK3
ENSBTAG00000002471	CHL1
ENSBTAG00000002474	MAD1L1
ENSBTAG00000002493	VPS35
ENSBTAG00000002497	ELOVL2
ENSBTAG00000002531	ARHGAP10
ENSBTAG00000002539	TRIOBP
ENSBTAG00000002561	CCDC120
ENSBTAG00000002564	DLG4
ENSBTAG00000002566	PGPEP1
ENSBTAG00000002568	GPKOW
ENSBTAG00000002580	MYH14
ENSBTAG00000002590	EXOSC10
ENSBTAG00000002599	MGARP
ENSBTAG00000002615	LONRF3
ENSBTAG00000002630	MRTFA
ENSBTAG00000002631	SCNN1A
ENSBTAG00000002633	SEPTIN9
ENSBTAG00000002635	PGLYRP1
ENSBTAG00000002644	KCNQ4
ENSBTAG00000002680	TMEM132E
ENSBTAG00000002702	TSPAN32
ENSBTAG00000002739	PDE1C
ENSBTAG00000002747	ABCA5
ENSBTAG00000002763	KMT2B
ENSBTAG00000002765	CYP24A1
ENSBTAG00000002767	GNB4
ENSBTAG00000002772	GAL3ST3
ENSBTAG00000002810	ZNF777
ENSBTAG00000002813	GAB1
ENSBTAG00000002817	SLC46A1
ENSBTAG00000002854	TMEM63A
ENSBTAG00000002856	MEIG1
ENSBTAG00000002865	KCNIP1
ENSBTAG00000002908	GNG4
ENSBTAG00000002917	PRKAG2
ENSBTAG00000002922	GAB2
ENSBTAG00000002950	TMEM132D
ENSBTAG00000002966	DNAJC13
ENSBTAG00000002977	ECE1
ENSBTAG00000002978	PRKG2
ENSBTAG00000002993	SFT2D1
ENSBTAG00000003012	TRAF1
ENSBTAG00000003034	GATAD2A
ENSBTAG00000003038	TAP2
ENSBTAG00000003054	INSRR
ENSBTAG00000003061	LAMA5
ENSBTAG00000003088	LANCL3
ENSBTAG00000003100	SMTN
ENSBTAG00000003102	GCC1
ENSBTAG00000003111	ATM
ENSBTAG00000003120	ZNF385B
ENSBTAG00000003166	AXL
ENSBTAG00000003168	HNRNPUL1
ENSBTAG00000003171	SHANK2
ENSBTAG00000003176	JAM3
ENSBTAG00000003192	TBC1D16
ENSBTAG00000003196	PAPSS2
ENSBTAG00000003209	BLCAP
ENSBTAG00000003212	NNAT
ENSBTAG00000003215	KIF3B
ENSBTAG00000003222	ASNS
ENSBTAG00000003237	IQSEC1
ENSBTAG00000003239	UTP20
ENSBTAG00000003244	CFAP92
ENSBTAG00000003257	STK4
ENSBTAG00000003275	Novel gene
ENSBTAG00000003276	PRKCH
ENSBTAG00000003279	NDUFA10
ENSBTAG00000003290	SLC9A7
ENSBTAG00000003298	LZTS2
ENSBTAG00000003372	SLC35B4
ENSBTAG00000003381	TENT4A
ENSBTAG00000003392	GABRA5
ENSBTAG00000003396	MAFB
ENSBTAG00000003397	CTBP2
ENSBTAG00000003403	PADI2
ENSBTAG00000003435	ENTREP2
ENSBTAG00000003436	RHBDF2
ENSBTAG00000003470	TTYH1
ENSBTAG00000003474	RAB15
ENSBTAG00000003490	ELMO1
ENSBTAG00000003501	SACM1L
ENSBTAG00000003508	CFAP69
ENSBTAG00000003526	SYNE3
ENSBTAG00000003531	ABCA13
ENSBTAG00000003532	TLE4
ENSBTAG00000003540	MYT1L
ENSBTAG00000003565	TRIM3
ENSBTAG00000003578	DPCD
ENSBTAG00000003586	MAN1A2
ENSBTAG00000003604	ADAMTSL4
ENSBTAG00000003640	GJD4
ENSBTAG00000003645	FSIP2
ENSBTAG00000003667	TLN2
ENSBTAG00000003668	RADX
ENSBTAG00000003669	BNC2
ENSBTAG00000003671	SOWAHA
ENSBTAG00000003675	ADGRL1
ENSBTAG00000003696	BICDL1
ENSBTAG00000003707	GRAP
ENSBTAG00000003741	NEURL1
ENSBTAG00000003776	MSANTD1
ENSBTAG00000003798	AMFR
ENSBTAG00000003800	LRRC27
ENSBTAG00000003801	MBD1
ENSBTAG00000003808	HDAC9
ENSBTAG00000003815	EDEM2
ENSBTAG00000003826	SCN1B
ENSBTAG00000003837	RSPO1
ENSBTAG00000003843	SMARCAL1
ENSBTAG00000003855	FAM120C
ENSBTAG00000003892	Novel gene
ENSBTAG00000003943	TTC39B
ENSBTAG00000003947	SSBP4
ENSBTAG00000003952	FBXL2
ENSBTAG00000003983	TOM1L2
ENSBTAG00000003989	GSTO1
ENSBTAG00000003994	IGFBP3
ENSBTAG00000004005	WDR7
ENSBTAG00000004010	PAPPA
ENSBTAG00000004023	ELAPOR2
ENSBTAG00000004028	POLK
ENSBTAG00000004035	SDK1
ENSBTAG00000004046	DTX4
ENSBTAG00000004073	MTA3
ENSBTAG00000004078	KCNH2
ENSBTAG00000004092	AK8
ENSBTAG00000004094	SPARCL1
ENSBTAG00000004100	TTI1
ENSBTAG00000004104	RUNX2
ENSBTAG00000004106	PRKRIP1
ENSBTAG00000004114	MAP3K11
ENSBTAG00000004153	SCGB3A2
ENSBTAG00000004161	UBE2D2
ENSBTAG00000004171	GPHN
ENSBTAG00000004187	CFAP251
ENSBTAG00000004204	GPR107
ENSBTAG00000004227	TBCK
ENSBTAG00000004238	TACC1
ENSBTAG00000004261	SPON2
ENSBTAG00000004266	DDX25
ENSBTAG00000004283	PPFIBP1
ENSBTAG00000004286	CDC45
ENSBTAG00000004287	EVC
ENSBTAG00000004291	SEPTIN6
ENSBTAG00000004294	EVI5L
ENSBTAG00000004315	HDLBP
ENSBTAG00000004344	ACSL1
ENSBTAG00000004352	SLC5A7
ENSBTAG00000004358	DARS2
ENSBTAG00000004377	PHLDB3
ENSBTAG00000004407	KCNK2
ENSBTAG00000004420	BAHD1
ENSBTAG00000004422	ALG14
ENSBTAG00000004423	ARHGAP42
ENSBTAG00000004432	CHRDL1
ENSBTAG00000004452	IPO9
ENSBTAG00000004456	TECTA
ENSBTAG00000004457	ORAI1
ENSBTAG00000004462	NPAS3
ENSBTAG00000004472	Novel gene
ENSBTAG00000004484	CEP83
ENSBTAG00000004499	RGS3
ENSBTAG00000004510	SARDH
ENSBTAG00000004511	VAV2
ENSBTAG00000004518	GRHL2
ENSBTAG00000004524	SPPL2B
ENSBTAG00000004540	NUB1
ENSBTAG00000004542	FAM78A
ENSBTAG00000004554	CAPZB
ENSBTAG00000004558	C10H15orf48
ENSBTAG00000004569	GLIPR1L1
ENSBTAG00000004575	HYCC1
ENSBTAG00000004586	Novel gene
ENSBTAG00000004588	KCNN4
ENSBTAG00000004594	MMP7
ENSBTAG00000004602	PITX1
ENSBTAG00000004608	Novel gene
ENSBTAG00000004612	SORCS3
ENSBTAG00000004613	CSGALNACT1
ENSBTAG00000004617	KIF19
ENSBTAG00000004629	SLC9A3
ENSBTAG00000004632	ASPSCR1
ENSBTAG00000004633	PRSS48
ENSBTAG00000004650	ZNF516
ENSBTAG00000004674	HAAO
ENSBTAG00000004685	SRGAP3
ENSBTAG00000004693	CCDC60
ENSBTAG00000004706	SUV39H1
ENSBTAG00000004742	RUNX1
ENSBTAG00000004745	NAA15
ENSBTAG00000004751	SPTBN4
ENSBTAG00000004754	DSCAM
ENSBTAG00000004757	LTBP4
ENSBTAG00000004766	CLEC18C
ENSBTAG00000004767	SYK
ENSBTAG00000004768	RAI1
ENSBTAG00000004770	SCN4A
ENSBTAG00000004775	GRIA2
ENSBTAG00000004783	CORO1B
ENSBTAG00000004789	LGR6
ENSBTAG00000004792	CHMP4C
ENSBTAG00000004802	CEP170B
ENSBTAG00000004813	SUSD1
ENSBTAG00000004815	Novel gene
ENSBTAG00000004824	REEP1
ENSBTAG00000004836	NRK
ENSBTAG00000004838	IRX5
ENSBTAG00000004862	TUB
ENSBTAG00000004870	GALNT2
ENSBTAG00000004887	DCTN1
ENSBTAG00000004891	OXNAD1
ENSBTAG00000004899	ABLIM1
ENSBTAG00000004940	CELF4
ENSBTAG00000004952	MFSD4A
ENSBTAG00000004958	PTPRN2
ENSBTAG00000004962	BCORL1
ENSBTAG00000004965	NUP133
ENSBTAG00000004970	LRRC24
ENSBTAG00000004982	GPLD1
ENSBTAG00000005034	CAPN5
ENSBTAG00000005039	ARAF
ENSBTAG00000005042	SYN1
ENSBTAG00000005052	GLP2R
ENSBTAG00000005072	CUBN
ENSBTAG00000005083	TULP4
ENSBTAG00000005091	DGKG
ENSBTAG00000005094	LRP2BP
ENSBTAG00000005110	CADPS2
ENSBTAG00000005124	JADE3
ENSBTAG00000005138	BCL9L
ENSBTAG00000005141	PELI2
ENSBTAG00000005145	PEAK1
ENSBTAG00000005150	HMGB3
ENSBTAG00000005155	ARL13B
ENSBTAG00000005168	CROCC2
ENSBTAG00000005170	ADGRG5
ENSBTAG00000005176	GDNF
ENSBTAG00000005208	CLEC16A
ENSBTAG00000005244	RASL11A
ENSBTAG00000005246	DIP2B
ENSBTAG00000005247	FRMD3
ENSBTAG00000005248	Novel gene
ENSBTAG00000005268	PLA2G4D
ENSBTAG00000005273	IL1R1
ENSBTAG00000005280	ADA
ENSBTAG00000005295	SLC35E1
ENSBTAG00000005321	CADPS
ENSBTAG00000005340	SERGEF
ENSBTAG00000005353	DES
ENSBTAG00000005410	RGS7
ENSBTAG00000005412	NEDD4L
ENSBTAG00000005413	NLRC5
ENSBTAG00000005425	GATA4
ENSBTAG00000005427	NRDE2
ENSBTAG00000005430	MB21D2
ENSBTAG00000005432	CAPG
ENSBTAG00000005439	EEIG2
ENSBTAG00000005444	UGGT1
ENSBTAG00000005448	Novel gene
ENSBTAG00000005453	FGD4
ENSBTAG00000005455	USP7
ENSBTAG00000005461	SOX15
ENSBTAG00000005464	ADCY6
ENSBTAG00000005479	LIPC
ENSBTAG00000005482	TMEM135
ENSBTAG00000005483	ESYT2
ENSBTAG00000005493	TBC1D14
ENSBTAG00000005499	ZPBP
ENSBTAG00000005514	TRIO
ENSBTAG00000005523	XYLT1
ENSBTAG00000005548	HYAL4
ENSBTAG00000005557	AFDN
ENSBTAG00000005572	ZNF205
ENSBTAG00000005584	Novel gene
ENSBTAG00000005585	ANXA13
ENSBTAG00000005617	SLC41A3
ENSBTAG00000005633	ARHGEF28
ENSBTAG00000005650	SKAP2
ENSBTAG00000005670	ARHGEF19
ENSBTAG00000005678	AACS
ENSBTAG00000005691	FGF2
ENSBTAG00000005730	GPAT4
ENSBTAG00000005744	COQ2
ENSBTAG00000005750	TCF15
ENSBTAG00000005760	TBC1D4
ENSBTAG00000005766	IL4I1
ENSBTAG00000005785	DPY19L1
ENSBTAG00000005800	GRIA1
ENSBTAG00000005808	TMEM14C
ENSBTAG00000005819	CCDC61
ENSBTAG00000005825	NEIL3
ENSBTAG00000005827	FIG4
ENSBTAG00000005857	SLC6A1
ENSBTAG00000005888	MDGA1
ENSBTAG00000005892	ZAP70
ENSBTAG00000005897	FNTB
ENSBTAG00000005910	LEPR
ENSBTAG00000005923	ABTB2
ENSBTAG00000005933	CTNNBIP1
ENSBTAG00000005958	PTK2B
ENSBTAG00000005965	ADGRA1
ENSBTAG00000005968	TLL1
ENSBTAG00000005973	OVGP1
ENSBTAG00000005985	CBLN2
ENSBTAG00000005997	Novel gene
ENSBTAG00000006007	SH3GL1
ENSBTAG00000006013	NT5DC3
ENSBTAG00000006019	Novel gene
ENSBTAG00000006031	ADGRV1
ENSBTAG00000006034	RNF113A
ENSBTAG00000006036	ERP27
ENSBTAG00000006060	DCDC1
ENSBTAG00000006085	DDOST
ENSBTAG00000006107	SLF1
ENSBTAG00000006121	SBK2
ENSBTAG00000006122	HUWE1
ENSBTAG00000006130	CLEC14A
ENSBTAG00000006176	GRIA4
ENSBTAG00000006188	USH2A
ENSBTAG00000006193	IRAK2
ENSBTAG00000006209	EXT1
ENSBTAG00000006212	GTF2IRD1
ENSBTAG00000006221	ADGRG3
ENSBTAG00000006232	WDR86
ENSBTAG00000006233	NIM1K
ENSBTAG00000006241	MAN2B1
ENSBTAG00000006280	RBFOX3
ENSBTAG00000006282	POU2AF1
ENSBTAG00000006287	NEDD9
ENSBTAG00000006296	VMA21
ENSBTAG00000006323	SNX9
ENSBTAG00000006346	DAP
ENSBTAG00000006349	EXTL1
ENSBTAG00000006350	SLC22A7
ENSBTAG00000006413	KATNBL1
ENSBTAG00000006419	TNNT1
ENSBTAG00000006439	DOCK11
ENSBTAG00000006440	IGDCC4
ENSBTAG00000006443	PRDM11
ENSBTAG00000006446	CNTNAP3
ENSBTAG00000006491	AGL
ENSBTAG00000006515	ESPN
ENSBTAG00000006531	DIP2C
ENSBTAG00000006535	IRS4
ENSBTAG00000006563	KLHL40
ENSBTAG00000006569	SEZ6L
ENSBTAG00000006572	CARD9
ENSBTAG00000006589	CFTR
ENSBTAG00000006590	NUDT16L1
ENSBTAG00000006593	ANKS3
ENSBTAG00000006601	KSR1
ENSBTAG00000006609	ERRFI1
ENSBTAG00000006625	NDC1
ENSBTAG00000006643	C6H4orf19
ENSBTAG00000006663	CYTH1
ENSBTAG00000006683	ZFYVE28
ENSBTAG00000006693	MTX2
ENSBTAG00000006703	PTGDR
ENSBTAG00000006747	LTBP3
ENSBTAG00000006748	DMXL1
ENSBTAG00000006768	ENTPD4
ENSBTAG00000006771	FRY
ENSBTAG00000006804	KIRREL3
ENSBTAG00000006839	JOSD2
ENSBTAG00000006846	LGALS9
ENSBTAG00000006852	ACYP2
ENSBTAG00000006862	MEIS3
ENSBTAG00000006868	OTUD7A
ENSBTAG00000006878	Novel gene
ENSBTAG00000006910	ASRGL1
ENSBTAG00000006921	ABCA6
ENSBTAG00000006941	ATAT1
ENSBTAG00000006943	EFCAB3
ENSBTAG00000006973	PHF21B
ENSBTAG00000006978	HSD17B4
ENSBTAG00000006988	M1AP
ENSBTAG00000006998	RASGRP4
ENSBTAG00000006999	RYR1
ENSBTAG00000007002	IDUA
ENSBTAG00000007007	WDR20
ENSBTAG00000007014	CEP63
ENSBTAG00000007065	TRAPPC6A
ENSBTAG00000007066	TMTC4
ENSBTAG00000007073	CPB2
ENSBTAG00000007075	Novel gene
ENSBTAG00000007079	LCP1
ENSBTAG00000007118	SMURF1
ENSBTAG00000007136	ADAM22
ENSBTAG00000007142	CPPED1
ENSBTAG00000007147	CUEDC1
ENSBTAG00000007181	KIFC3
ENSBTAG00000007186	ARHGAP39
ENSBTAG00000007233	WDR25
ENSBTAG00000007256	DYRK2
ENSBTAG00000007268	F13A1
ENSBTAG00000007270	GTF2H3
ENSBTAG00000007272	ATP6V0A2
ENSBTAG00000007305	VPS41
ENSBTAG00000007306	RAB3C
ENSBTAG00000007315	LARS2
ENSBTAG00000007319	JAG2
ENSBTAG00000007370	EIF2AK1
ENSBTAG00000007384	CYTH3
ENSBTAG00000007388	ZC3H12D
ENSBTAG00000007390	VAT1
ENSBTAG00000007424	LIF
ENSBTAG00000007476	BTRC
ENSBTAG00000007484	ACADS
ENSBTAG00000007485	GRHL1
ENSBTAG00000007490	SULF2
ENSBTAG00000007493	Novel gene
ENSBTAG00000007509	CACNG8
ENSBTAG00000007532	TRIM15
ENSBTAG00000007547	CACNG1
ENSBTAG00000007567	TMX3
ENSBTAG00000007569	TNFRSF11A
ENSBTAG00000007589	SMAD9
ENSBTAG00000007592	RARG
ENSBTAG00000007593	AIDA
ENSBTAG00000007599	IKBKB
ENSBTAG00000007611	NRIP2
ENSBTAG00000007615	CNTN3
ENSBTAG00000007624	FRMD4B
ENSBTAG00000007630	RNF170
ENSBTAG00000007635	PLCL1
ENSBTAG00000007639	SDAD1
ENSBTAG00000007652	RFTN2
ENSBTAG00000007680	THSD7A
ENSBTAG00000007687	GDF6
ENSBTAG00000007689	LPIN1
ENSBTAG00000007694	KIF25
ENSBTAG00000007723	KDSR
ENSBTAG00000007725	ARF1
ENSBTAG00000007728	PES1
ENSBTAG00000007755	APOBEC3H
ENSBTAG00000007758	PDE10A
ENSBTAG00000007772	SLC29A4
ENSBTAG00000007787	HIBCH
ENSBTAG00000007791	KCNQ5
ENSBTAG00000007797	IGBP1
ENSBTAG00000007804	RILPL2
ENSBTAG00000007813	CMC4
ENSBTAG00000007823	TG
ENSBTAG00000007827	RCOR2
ENSBTAG00000007860	ASPM
ENSBTAG00000007871	SNX12
ENSBTAG00000007878	ARHGAP22
ENSBTAG00000007880	RAB40C
ENSBTAG00000007882	CACNA1B
ENSBTAG00000007893	SCPEP1
ENSBTAG00000007917	TSHZ2
ENSBTAG00000007946	PIPOX
ENSBTAG00000007955	SEZ6L2
ENSBTAG00000007962	ATP9A
ENSBTAG00000007977	LAMP5
ENSBTAG00000007983	ZNF775
ENSBTAG00000007988	STX2
ENSBTAG00000008001	NUCKS1
ENSBTAG00000008021	Novel gene
ENSBTAG00000008032	ACTR3B
ENSBTAG00000008036	CELSR1
ENSBTAG00000008040	SPART
ENSBTAG00000008066	Novel gene
ENSBTAG00000008083	SEL1L
ENSBTAG00000008098	DCLK2
ENSBTAG00000008100	GOLGA7B
ENSBTAG00000008101	PCSK5
ENSBTAG00000008102	CRTAC1
ENSBTAG00000008114	CD99
ENSBTAG00000008117	SLC5A4
ENSBTAG00000008121	RSPO3
ENSBTAG00000008124	GK
ENSBTAG00000008125	KCNAB2
ENSBTAG00000008126	NPHP4
ENSBTAG00000008133	ALKBH1
ENSBTAG00000008138	HOXA2
ENSBTAG00000008153	CAMSAP2
ENSBTAG00000008185	RTN2
ENSBTAG00000008190	SUMF2
ENSBTAG00000008197	EPOR
ENSBTAG00000008232	DAB2IP
ENSBTAG00000008248	Novel gene
ENSBTAG00000008253	EXPH5
ENSBTAG00000008275	GREB1L
ENSBTAG00000008279	FRMD4A
ENSBTAG00000008307	PLCH1
ENSBTAG00000008313	KLF15
ENSBTAG00000008338	PLCB1
ENSBTAG00000008348	NOL4L
ENSBTAG00000008376	SMRP1
ENSBTAG00000008389	HTRA1
ENSBTAG00000008416	ABHD5
ENSBTAG00000008424	ABR
ENSBTAG00000008428	UPP1
ENSBTAG00000008441	SOCS3
ENSBTAG00000008510	FBXO42
ENSBTAG00000008518	MED25
ENSBTAG00000008520	NFIC
ENSBTAG00000008542	SSPO
ENSBTAG00000008552	PLXNA3
ENSBTAG00000008556	POU2F2
ENSBTAG00000008571	CUX2
ENSBTAG00000008576	PLEKHD1
ENSBTAG00000008579	RCC2
ENSBTAG00000008583	PALD1
ENSBTAG00000008584	CLN8
ENSBTAG00000008585	ARHGEF10
ENSBTAG00000008623	FGF3
ENSBTAG00000008636	PDE4B
ENSBTAG00000008644	KCNK4
ENSBTAG00000008696	FAM120A
ENSBTAG00000008700	CRCT1
ENSBTAG00000008704	FIGN
ENSBTAG00000008710	KCNH1
ENSBTAG00000008714	CLSTN2
ENSBTAG00000008723	CCBE1
ENSBTAG00000008730	SFXN4
ENSBTAG00000008732	ZC3H12C
ENSBTAG00000008766	SLC9A1
ENSBTAG00000008787	FAM171A1
ENSBTAG00000008805	USP3
ENSBTAG00000008814	ADGRA2
ENSBTAG00000008816	TRIM2
ENSBTAG00000008817	LAMA4
ENSBTAG00000008827	SPOCK2
ENSBTAG00000008828	IGDCC3
ENSBTAG00000008851	Novel gene
ENSBTAG00000008866	GANC
ENSBTAG00000008911	Novel gene
ENSBTAG00000008937	CELF2
ENSBTAG00000008938	SRC
ENSBTAG00000008940	NPTX1
ENSBTAG00000008944	CRB1
ENSBTAG00000008953	TAP1
ENSBTAG00000008969	SLC9A8
ENSBTAG00000008981	USP49
ENSBTAG00000008996	SFI1
ENSBTAG00000008997	ENG
ENSBTAG00000009019	SH3PXD2B
ENSBTAG00000009035	CENPE
ENSBTAG00000009037	GALNT12
ENSBTAG00000009075	RNF207
ENSBTAG00000009076	ADD2
ENSBTAG00000009086	LOXL1
ENSBTAG00000009093	GAL3ST2
ENSBTAG00000009111	LRRN2
ENSBTAG00000009112	TRAM2
ENSBTAG00000009115	SPSB4
ENSBTAG00000009123	ING5
ENSBTAG00000009125	ALDH1A3
ENSBTAG00000009132	TMPRSS2
ENSBTAG00000009139	LDLRAD4
ENSBTAG00000009148	GPA33
ENSBTAG00000009153	MLXIPL
ENSBTAG00000009159	PLXNA1
ENSBTAG00000009182	CLCN1
ENSBTAG00000009194	OSBPL10
ENSBTAG00000009198	ASB9
ENSBTAG00000009201	CORO7
ENSBTAG00000009236	DAGLB
ENSBTAG00000009238	HOXC6
ENSBTAG00000009251	SZRD1
ENSBTAG00000009258	NEK11
ENSBTAG00000009260	GPM6B
ENSBTAG00000009265	NR5A2
ENSBTAG00000009266	CD226
ENSBTAG00000009288	TBC1D25
ENSBTAG00000009291	CFAP61
ENSBTAG00000009293	EVL
ENSBTAG00000009294	DEGS2
ENSBTAG00000009297	PANX2
ENSBTAG00000009308	TDRD3
ENSBTAG00000009315	CDON
ENSBTAG00000009332	TTLL6
ENSBTAG00000009348	OIT3
ENSBTAG00000009351	ATXN10
ENSBTAG00000009357	IL34
ENSBTAG00000009362	SYNE1
ENSBTAG00000009405	TRPC4
ENSBTAG00000009420	SCML2
ENSBTAG00000009423	NIPAL1
ENSBTAG00000009430	MYRIP
ENSBTAG00000009440	Novel gene
ENSBTAG00000009444	SLC15A5
ENSBTAG00000009451	JDP2
ENSBTAG00000009453	URGCP
ENSBTAG00000009455	IL12RB2
ENSBTAG00000009459	MTCL1
ENSBTAG00000009475	PLXDC2
ENSBTAG00000009523	SLC9A6
ENSBTAG00000009541	SUCLG2
ENSBTAG00000009545	PPEF1
ENSBTAG00000009569	DOCK6
ENSBTAG00000009578	PTK2
ENSBTAG00000009579	CEP85
ENSBTAG00000009581	UBXN11
ENSBTAG00000009587	NRG3
ENSBTAG00000009598	CHM
ENSBTAG00000009599	Novel gene
ENSBTAG00000009611	PHF21A
ENSBTAG00000009620	WDR27
ENSBTAG00000009657	MTMR1
ENSBTAG00000009668	TMEM184B
ENSBTAG00000009679	PLEKHG1
ENSBTAG00000009683	PSMA6
ENSBTAG00000009686	FBXO15
ENSBTAG00000009711	RPA1
ENSBTAG00000009725	AOX1
ENSBTAG00000009739	CSMD1
ENSBTAG00000009742	DOK7
ENSBTAG00000009744	FAM193A
ENSBTAG00000009757	RPSA
ENSBTAG00000009762	BEAN1
ENSBTAG00000009765	MTMR14
ENSBTAG00000009806	INVS
ENSBTAG00000009811	BOP1
ENSBTAG00000009838	RRP15
ENSBTAG00000009845	ITPK1
ENSBTAG00000009851	ROBO1
ENSBTAG00000009852	NAV3
ENSBTAG00000009856	ACAP3
ENSBTAG00000009861	FRS3
ENSBTAG00000009873	NRN1
ENSBTAG00000009906	DDX1
ENSBTAG00000009913	UPK3A
ENSBTAG00000009918	GSE1
ENSBTAG00000009942	PLCL2
ENSBTAG00000009949	DARS1
ENSBTAG00000009958	TRIM35
ENSBTAG00000009959	SLC6A8
ENSBTAG00000009960	FLOT1
ENSBTAG00000009975	PBX4
ENSBTAG00000009985	SIN3A
ENSBTAG00000009990	EPS15L1
ENSBTAG00000009996	DOT1L
ENSBTAG00000009997	ANO1
ENSBTAG00000010002	IRF2
ENSBTAG00000010013	DNAJA3
ENSBTAG00000010015	NMRAL1
ENSBTAG00000010023	FAM107B
ENSBTAG00000010029	ERC2
ENSBTAG00000010046	ZNF350
ENSBTAG00000010082	COL15A1
ENSBTAG00000010107	WHRN
ENSBTAG00000010116	AK9
ENSBTAG00000010120	HERC3
ENSBTAG00000010124	ATG4C
ENSBTAG00000010128	NAP1L5
ENSBTAG00000010152	MID1
ENSBTAG00000010158	NOS1AP
ENSBTAG00000010164	ESPNL
ENSBTAG00000010178	PTPRD
ENSBTAG00000010239	GARIN2
ENSBTAG00000010241	UNC5D
ENSBTAG00000010243	RBM33
ENSBTAG00000010246	GRTP1
ENSBTAG00000010256	TMEM170B
ENSBTAG00000010264	FBXL18
ENSBTAG00000010292	SYNRG
ENSBTAG00000010293	PARD3B
ENSBTAG00000010299	NOL4
ENSBTAG00000010304	CHKA
ENSBTAG00000010306	RXFP1
ENSBTAG00000010351	SNX25
ENSBTAG00000010368	TPST2
ENSBTAG00000010372	MTMR7
ENSBTAG00000010395	DOCK9
ENSBTAG00000010414	DMRTA2
ENSBTAG00000010416	RIN3
ENSBTAG00000010420	PCDH17
ENSBTAG00000010452	PODXL
ENSBTAG00000010485	MFN1
ENSBTAG00000010492	VPS4B
ENSBTAG00000010493	SERTAD1
ENSBTAG00000010497	TRAF2
ENSBTAG00000010521	PVRIG
ENSBTAG00000010531	CYP1B1
ENSBTAG00000010566	TMEM11
ENSBTAG00000010590	FAM118A
ENSBTAG00000010623	ANKRD53
ENSBTAG00000010637	ARSG
ENSBTAG00000010647	NTRK2
ENSBTAG00000010658	PFKL
ENSBTAG00000010659	CUX1
ENSBTAG00000010660	CACNA1C
ENSBTAG00000010692	SND1
ENSBTAG00000010693	LMO7
ENSBTAG00000010694	BICC1
ENSBTAG00000010709	DLAT
ENSBTAG00000010717	SSBP3
ENSBTAG00000010726	F8
ENSBTAG00000010732	MMP23
ENSBTAG00000010738	CCL14
ENSBTAG00000010777	CARS1
ENSBTAG00000010790	EIF3L
ENSBTAG00000010795	ATG14
ENSBTAG00000010801	CMBL
ENSBTAG00000010818	AEBP2
ENSBTAG00000010841	FMO5
ENSBTAG00000010847	FOXN4
ENSBTAG00000010880	TNNI2
ENSBTAG00000010899	TIMP2
ENSBTAG00000010906	RPS6KA5
ENSBTAG00000010915	CRTC3
ENSBTAG00000010922	TRAPPC2
ENSBTAG00000010943	SLC22A23
ENSBTAG00000010945	SEC24B
ENSBTAG00000010952	Novel gene
ENSBTAG00000010961	LYRM7
ENSBTAG00000010986	KCNQ1
ENSBTAG00000010992	CTSH
ENSBTAG00000010993	ZNF839
ENSBTAG00000011007	TTYH2
ENSBTAG00000011027	PTGR1
ENSBTAG00000011032	MCPH1
ENSBTAG00000011034	ANGPT2
ENSBTAG00000011037	RBPMS2
ENSBTAG00000011042	TMEM129
ENSBTAG00000011080	TLX1
ENSBTAG00000011083	POLD1
ENSBTAG00000011088	SLC6A6
ENSBTAG00000011092	Novel gene
ENSBTAG00000011098	TTLL8
ENSBTAG00000011101	EML6
ENSBTAG00000011103	SLC8B1
ENSBTAG00000011106	PACRG
ENSBTAG00000011124	LHX3
ENSBTAG00000011146	RAB8B
ENSBTAG00000011147	RNF13
ENSBTAG00000011162	ZKSCAN2
ENSBTAG00000011170	JAKMIP1
ENSBTAG00000011185	TTC23
ENSBTAG00000011186	BEST1
ENSBTAG00000011215	ACTN4
ENSBTAG00000011227	TRPC6
ENSBTAG00000011236	STX11
ENSBTAG00000011245	PLXNC1
ENSBTAG00000011267	CLRN1
ENSBTAG00000011275	SCUBE1
ENSBTAG00000011279	MATN4
ENSBTAG00000011283	RBPJL
ENSBTAG00000011291	DLG3
ENSBTAG00000011307	DNM1
ENSBTAG00000011312	NKX2-4
ENSBTAG00000011336	OTOGL
ENSBTAG00000011373	MAML3
ENSBTAG00000011379	KCNH5
ENSBTAG00000011447	FAM171A2
ENSBTAG00000011463	MID1IP1
ENSBTAG00000011482	SLC43A2
ENSBTAG00000011483	SCARF1
ENSBTAG00000011484	ZDHHC3
ENSBTAG00000011495	DIP2A
ENSBTAG00000011500	CASQ2
ENSBTAG00000011530	CDH15
ENSBTAG00000011532	MLLT6
ENSBTAG00000011538	KIF1A
ENSBTAG00000011545	GDA
ENSBTAG00000011558	GPAT2
ENSBTAG00000011563	TNFSF13B
ENSBTAG00000011567	VPS18
ENSBTAG00000011578	CD44
ENSBTAG00000011584	CHST2
ENSBTAG00000011628	EGFR
ENSBTAG00000011634	ACP3
ENSBTAG00000011648	TMLHE
ENSBTAG00000011651	HECTD2
ENSBTAG00000011682	GLI2
ENSBTAG00000011684	RAB11FIP1
ENSBTAG00000011693	LENG9
ENSBTAG00000011717	SAP30BP
ENSBTAG00000011719	HCRTR2
ENSBTAG00000011723	GRIK5
ENSBTAG00000011738	TFR2
ENSBTAG00000011748	SGMS1
ENSBTAG00000011767	PALS1
ENSBTAG00000011772	PPP1R12B
ENSBTAG00000011786	CLUH
ENSBTAG00000011793	FDX1
ENSBTAG00000011817	GABRA2
ENSBTAG00000011818	COL26A1
ENSBTAG00000011822	ARMH1
ENSBTAG00000011833	GRIA3
ENSBTAG00000011851	FYN
ENSBTAG00000011865	MTA2
ENSBTAG00000011872	EML3
ENSBTAG00000011882	SLC24A3
ENSBTAG00000011904	HCFC1
ENSBTAG00000011908	CPQ
ENSBTAG00000011909	ACVR1
ENSBTAG00000011922	PLEC
ENSBTAG00000011928	ZBTB20
ENSBTAG00000011930	DDX54
ENSBTAG00000011936	ATP8B4
ENSBTAG00000011940	ZNF831
ENSBTAG00000011975	SERPINB1
ENSBTAG00000012002	BCAR1
ENSBTAG00000012014	CDX1
ENSBTAG00000012016	LMTK3
ENSBTAG00000012019	IRS2
ENSBTAG00000012029	KLRB1
ENSBTAG00000012039	PHACTR1
ENSBTAG00000012052	PADI4
ENSBTAG00000012057	CBLIF
ENSBTAG00000012058	GMDS
ENSBTAG00000012060	LPIN2
ENSBTAG00000012064	ZNF473
ENSBTAG00000012079	MYLK4
ENSBTAG00000012087	NHLRC1
ENSBTAG00000012088	FBLN1
ENSBTAG00000012097	RSPH6A
ENSBTAG00000012106	ADCK1
ENSBTAG00000012125	GDI1
ENSBTAG00000012126	PNPLA7
ENSBTAG00000012159	CNBP
ENSBTAG00000012181	GNA11
ENSBTAG00000012193	TTC28
ENSBTAG00000012208	Novel gene
ENSBTAG00000012211	HOXA5
ENSBTAG00000012239	SLC37A3
ENSBTAG00000012247	MXRA8
ENSBTAG00000012252	MOCOS
ENSBTAG00000012260	MTRF1
ENSBTAG00000012263	ASAP3
ENSBTAG00000012265	VWF
ENSBTAG00000012273	FAM131A
ENSBTAG00000012277	SRRD
ENSBTAG00000012285	ESRRB
ENSBTAG00000012290	SCNN1B
ENSBTAG00000012291	TBC1D22A
ENSBTAG00000012296	GABRG1
ENSBTAG00000012305	ADGRL2
ENSBTAG00000012311	CACNG5
ENSBTAG00000012312	ROR1
ENSBTAG00000012319	KCNE5
ENSBTAG00000012321	ZFAND6
ENSBTAG00000012333	ZNF524
ENSBTAG00000012334	FLACC1
ENSBTAG00000012343	TSPAN5
ENSBTAG00000012348	LRRC71
ENSBTAG00000012394	CCDC85A
ENSBTAG00000012411	HAPLN1
ENSBTAG00000012413	FGF12
ENSBTAG00000012416	ZNF511
ENSBTAG00000012432	FDFT1
ENSBTAG00000012433	DENND1B
ENSBTAG00000012441	SMAD7
ENSBTAG00000012444	ADAM12
ENSBTAG00000012450	RAPGEF2
ENSBTAG00000012456	HEPACAM2
ENSBTAG00000012463	ZMAT3
ENSBTAG00000012481	RANGAP1
ENSBTAG00000012489	TMEM266
ENSBTAG00000012498	PAX5
ENSBTAG00000012499	RPGRIP1L
ENSBTAG00000012503	MGAT3
ENSBTAG00000012508	OSGIN1
ENSBTAG00000012509	DYRK1B
ENSBTAG00000012534	BEND3
ENSBTAG00000012575	MAEA
ENSBTAG00000012577	UVSSA
ENSBTAG00000012599	SMAD3
ENSBTAG00000012621	RTN4RL2
ENSBTAG00000012632	TECR
ENSBTAG00000012647	ERBB4
ENSBTAG00000012682	UNC13A
ENSBTAG00000012688	CAPSL
ENSBTAG00000012715	KIF26B
ENSBTAG00000012738	ZNF827
ENSBTAG00000012742	SLC22A18
ENSBTAG00000012747	FAM3A
ENSBTAG00000012753	BRF1
ENSBTAG00000012785	TEPP
ENSBTAG00000012794	PAH
ENSBTAG00000012798	KCNH8
ENSBTAG00000012804	REEP5
ENSBTAG00000012820	STX3
ENSBTAG00000012833	ATG2B
ENSBTAG00000012837	COL6A6
ENSBTAG00000012844	LRSAM1
ENSBTAG00000012846	KIAA1549L
ENSBTAG00000012849	COL4A1
ENSBTAG00000012850	NME9
ENSBTAG00000012857	CNNM2
ENSBTAG00000012880	DNLZ
ENSBTAG00000012881	EIF4G1
ENSBTAG00000012914	WNT8B
ENSBTAG00000012919	MMP15
ENSBTAG00000012921	KIF24
ENSBTAG00000012922	PHF2
ENSBTAG00000012926	TM6SF1
ENSBTAG00000012937	ACAD8
ENSBTAG00000012938	JARID2
ENSBTAG00000012939	DTNBP1
ENSBTAG00000012943	PPARGC1B
ENSBTAG00000012944	USP35
ENSBTAG00000012961	PAPSS1
ENSBTAG00000012989	UBE2L6
ENSBTAG00000012992	CDH6
ENSBTAG00000013038	UBE2L3
ENSBTAG00000013047	GRM7
ENSBTAG00000013066	IGF2
ENSBTAG00000013072	FUBP3
ENSBTAG00000013078	DNAH11
ENSBTAG00000013085	CELA3B
ENSBTAG00000013100	SPAG5
ENSBTAG00000013105	SYT3
ENSBTAG00000013107	SHANK1
ENSBTAG00000013110	FARP2
ENSBTAG00000013116	PLCB4
ENSBTAG00000013150	THOC5
ENSBTAG00000013165	ENPP2
ENSBTAG00000013176	SMOC2
ENSBTAG00000013196	STK17B
ENSBTAG00000013210	ADAMTS4
ENSBTAG00000013213	OSR2
ENSBTAG00000013222	CD109
ENSBTAG00000013244	HDAC6
ENSBTAG00000013248	OR10AC1
ENSBTAG00000013277	CCDC22
ENSBTAG00000013290	DYSF
ENSBTAG00000013300	KCNMA1
ENSBTAG00000013306	ZBTB7C
ENSBTAG00000013326	ANAPC10
ENSBTAG00000013336	EYA2
ENSBTAG00000013337	DHDH
ENSBTAG00000013339	NEBL
ENSBTAG00000013367	PPT1
ENSBTAG00000013369	COL14A1
ENSBTAG00000013391	ANKH
ENSBTAG00000013407	PLXNB1
ENSBTAG00000013442	GPR62
ENSBTAG00000013483	TAF1A
ENSBTAG00000013491	EML1
ENSBTAG00000013499	LHX9
ENSBTAG00000013505	IQCA1
ENSBTAG00000013511	VWA5B1
ENSBTAG00000013524	CMIP
ENSBTAG00000013548	GABRE
ENSBTAG00000013550	PRKCG
ENSBTAG00000013557	ERAP1
ENSBTAG00000013569	CD38
ENSBTAG00000013591	CYB5R4
ENSBTAG00000013596	NR1H4
ENSBTAG00000013614	TMEM38A
ENSBTAG00000013632	GRM4
ENSBTAG00000013644	SLC22A8
ENSBTAG00000013663	CMSS1
ENSBTAG00000013664	FILIP1L
ENSBTAG00000013665	KCNG2
ENSBTAG00000013689	MCTP2
ENSBTAG00000013708	SNX8
ENSBTAG00000013716	NR2C2
ENSBTAG00000013723	MRPS25
ENSBTAG00000013725	RBSN
ENSBTAG00000013727	UMPS
ENSBTAG00000013749	RHOQ
ENSBTAG00000013750	B3GALNT2
ENSBTAG00000013761	STMN1
ENSBTAG00000013779	HSPA12A
ENSBTAG00000013784	CSNK2A2
ENSBTAG00000013793	NEDD4
ENSBTAG00000013802	DAB1
ENSBTAG00000013806	EFHB
ENSBTAG00000013821	RIOK1
ENSBTAG00000013824	WWC3
ENSBTAG00000013832	TRIT1
ENSBTAG00000013877	HORMAD2
ENSBTAG00000013912	TXNRD1
ENSBTAG00000013918	ADGRL3
ENSBTAG00000013942	DAGLA
ENSBTAG00000013955	TRAPPC9
ENSBTAG00000013958	PAK4
ENSBTAG00000013971	PI4KA
ENSBTAG00000013973	SERPIND1
ENSBTAG00000013980	SOD3
ENSBTAG00000013984	KL
ENSBTAG00000013990	WNT6
ENSBTAG00000014016	IKZF1
ENSBTAG00000014017	PCGF3
ENSBTAG00000014021	UBN2
ENSBTAG00000014030	FGD6
ENSBTAG00000014046	BPI
ENSBTAG00000014051	ANGPT1
ENSBTAG00000014053	MAK
ENSBTAG00000014058	LDB2
ENSBTAG00000014063	DNAH8
ENSBTAG00000014068	VDAC3
ENSBTAG00000014081	NBAS
ENSBTAG00000014082	CHST9
ENSBTAG00000014088	MBNL3
ENSBTAG00000014089	PPCDC
ENSBTAG00000014091	ARHGEF3
ENSBTAG00000014096	PCNX4
ENSBTAG00000014112	EXOC4
ENSBTAG00000014124	MLLT3
ENSBTAG00000014132	SNED1
ENSBTAG00000014137	CEP164
ENSBTAG00000014141	SPATA4
ENSBTAG00000014147	PRSS54
ENSBTAG00000014166	POLR1B
ENSBTAG00000014172	FGD2
ENSBTAG00000014178	RALGAPA2
ENSBTAG00000014179	SLC12A5
ENSBTAG00000014211	FOXP4
ENSBTAG00000014224	IGSF9B
ENSBTAG00000014228	TFEC
ENSBTAG00000014247	FAM83F
ENSBTAG00000014251	MMP20
ENSBTAG00000014252	SPTLC3
ENSBTAG00000014253	TBC1D22B
ENSBTAG00000014255	VPS50
ENSBTAG00000014265	SREBF2
ENSBTAG00000014267	ZCCHC14
ENSBTAG00000014269	SCARB1
ENSBTAG00000014272	MMUT
ENSBTAG00000014284	ALPK2
ENSBTAG00000014306	DOP1B
ENSBTAG00000014324	ANTXR2
ENSBTAG00000014354	FXYD6
ENSBTAG00000014358	EVA1B
ENSBTAG00000014371	CHPF2
ENSBTAG00000014372	SMARCD3
ENSBTAG00000014375	TMCC3
ENSBTAG00000014405	OSBPL6
ENSBTAG00000014406	LATS2
ENSBTAG00000014417	Novel gene
ENSBTAG00000014418	FHIT
ENSBTAG00000014447	RPS6KA1
ENSBTAG00000014455	PDZD2
ENSBTAG00000014459	MAP6D1
ENSBTAG00000014471	PALM2
ENSBTAG00000014486	ATP12A
ENSBTAG00000014488	CDH7
ENSBTAG00000014494	RNASET2
ENSBTAG00000014497	GPR31
ENSBTAG00000014498	UNC93A
ENSBTAG00000014506	ZNF503
ENSBTAG00000014521	UGDH
ENSBTAG00000014522	SMIM14
ENSBTAG00000014523	DIRAS2
ENSBTAG00000014548	NIBAN1
ENSBTAG00000014560	HLX
ENSBTAG00000014580	FCRLB
ENSBTAG00000014581	MLIP
ENSBTAG00000014597	ZSWIM9
ENSBTAG00000014600	ADCY8
ENSBTAG00000014605	ETV6
ENSBTAG00000014612	DOCK2
ENSBTAG00000014636	ZFHX3
ENSBTAG00000014638	TRPC7
ENSBTAG00000014652	TRPM8
ENSBTAG00000014665	ADAMTS2
ENSBTAG00000014666	GP9
ENSBTAG00000014676	SHROOM1
ENSBTAG00000014698	CARD11
ENSBTAG00000014700	DYNC1LI1
ENSBTAG00000014737	VEGFC
ENSBTAG00000014750	EPB41L4A
ENSBTAG00000014758	WIF1
ENSBTAG00000014768	ZNF786
ENSBTAG00000014792	MAP4K5
ENSBTAG00000014818	MYLK3
ENSBTAG00000014828	CACNA1A
ENSBTAG00000014861	SLC20A2
ENSBTAG00000014863	GYPC
ENSBTAG00000014879	FAM185A
ENSBTAG00000014904	SIRT5
ENSBTAG00000014910	PIWIL4
ENSBTAG00000014920	SEMA3E
ENSBTAG00000014930	MYLK2
ENSBTAG00000014947	PTPN13
ENSBTAG00000014955	AMH
ENSBTAG00000014966	PLXNB2
ENSBTAG00000014974	GRAMD2B
ENSBTAG00000014982	TEKTIP1
ENSBTAG00000015037	GAREM2
ENSBTAG00000015065	TMPRSS7
ENSBTAG00000015083	FBXO9
ENSBTAG00000015097	CACFD1
ENSBTAG00000015119	SIK3
ENSBTAG00000015126	TNIP2
ENSBTAG00000015132	RXFP2
ENSBTAG00000015164	SLC27A5
ENSBTAG00000015181	EPM2A
ENSBTAG00000015188	KLF6
ENSBTAG00000015190	RMC1
ENSBTAG00000015205	NCK2
ENSBTAG00000015226	BRSK1
ENSBTAG00000015235	HMCN1
ENSBTAG00000015241	EPHX2
ENSBTAG00000015249	B4GALT1
ENSBTAG00000015254	GLB1
ENSBTAG00000015255	ST6GALNAC2
ENSBTAG00000015278	ARPC5L
ENSBTAG00000015307	FBN2
ENSBTAG00000015321	TRERF1
ENSBTAG00000015326	GSDME
ENSBTAG00000015333	TAF2
ENSBTAG00000015335	ADGRB3
ENSBTAG00000015339	ENDOV
ENSBTAG00000015341	DEPTOR
ENSBTAG00000015354	ZDHHC9
ENSBTAG00000015355	PHKA2
ENSBTAG00000015375	SH2D3C
ENSBTAG00000015405	DCHS1
ENSBTAG00000015409	STK32B
ENSBTAG00000015433	APC2
ENSBTAG00000015439	Novel gene
ENSBTAG00000015487	KDM4B
ENSBTAG00000015510	EPHB6
ENSBTAG00000015512	HEXB
ENSBTAG00000015519	GFM2
ENSBTAG00000015526	PIWIL3
ENSBTAG00000015527	MYO1D
ENSBTAG00000015532	NR0B1
ENSBTAG00000015538	LEMD2
ENSBTAG00000015539	RAPGEF5
ENSBTAG00000015546	RIOX2
ENSBTAG00000015547	SLC26A3
ENSBTAG00000015550	MLN
ENSBTAG00000015575	TACR1
ENSBTAG00000015609	PREX1
ENSBTAG00000015666	Novel gene
ENSBTAG00000015698	FYCO1
ENSBTAG00000015704	TMCO3
ENSBTAG00000015743	GMPR
ENSBTAG00000015750	AMN
ENSBTAG00000015766	ZFPM1
ENSBTAG00000015776	MFSD14A
ENSBTAG00000015779	PML
ENSBTAG00000015782	SCAP
ENSBTAG00000015788	CCDC171
ENSBTAG00000015805	SIPA1L1
ENSBTAG00000015834	ARHGEF4
ENSBTAG00000015836	EXOC3L2
ENSBTAG00000015849	PNPLA4
ENSBTAG00000015857	TPRG1L
ENSBTAG00000015860	FGD1
ENSBTAG00000015875	FOXM1
ENSBTAG00000015894	WWOX
ENSBTAG00000015904	RORA
ENSBTAG00000015907	IRX4
ENSBTAG00000015910	ITGB1
ENSBTAG00000015912	DMKN
ENSBTAG00000015913	MFHAS1
ENSBTAG00000015925	SDHAF3
ENSBTAG00000015926	ABLIM2
ENSBTAG00000015929	Novel gene
ENSBTAG00000015930	DNAL1
ENSBTAG00000015936	BRINP1
ENSBTAG00000015939	NECTIN1
ENSBTAG00000015952	ADAP1
ENSBTAG00000015973	TRAF3IP1
ENSBTAG00000015980	FASN
ENSBTAG00000015988	MYH11
ENSBTAG00000015994	LRRC63
ENSBTAG00000016002	FAM169A
ENSBTAG00000016021	GAA
ENSBTAG00000016048	CPT1B
ENSBTAG00000016058	FAM83B
ENSBTAG00000016063	DNER
ENSBTAG00000016071	HHIP
ENSBTAG00000016091	KLHL25
ENSBTAG00000016093	PLP2
ENSBTAG00000016097	CACNA1F
ENSBTAG00000016103	CBFB
ENSBTAG00000016109	DHRS12
ENSBTAG00000016140	PPFIBP2
ENSBTAG00000016145	ADAMTS19
ENSBTAG00000016148	Novel gene
ENSBTAG00000016164	LMBRD1
ENSBTAG00000016197	PHLDB1
ENSBTAG00000016223	SCRN1
ENSBTAG00000016225	COLEC11
ENSBTAG00000016227	ASCL1
ENSBTAG00000016230	BRWD3
ENSBTAG00000016243	RBL2
ENSBTAG00000016249	NAGS
ENSBTAG00000016250	AKTIP
ENSBTAG00000016257	ZNF74
ENSBTAG00000016275	AMDHD1
ENSBTAG00000016313	ECH1
ENSBTAG00000016374	OGFRL1
ENSBTAG00000016385	F10
ENSBTAG00000016396	PDE11A
ENSBTAG00000016397	CDYL
ENSBTAG00000016424	MMP25
ENSBTAG00000016432	PEMT
ENSBTAG00000016442	MAP4K3
ENSBTAG00000016444	RETREG1
ENSBTAG00000016456	CDC42BPB
ENSBTAG00000016467	SLC22A17
ENSBTAG00000016486	SORBS2
ENSBTAG00000016501	ARHGAP1
ENSBTAG00000016504	AGAP1
ENSBTAG00000016514	CPE
ENSBTAG00000016519	MBOAT1
ENSBTAG00000016523	DNAH10
ENSBTAG00000016526	PIH1D1
ENSBTAG00000016528	NOC2L
ENSBTAG00000016548	TEX12
ENSBTAG00000016549	CARMIL1
ENSBTAG00000016557	MTMR2
ENSBTAG00000016588	PGAP6
ENSBTAG00000016589	PRPF40B
ENSBTAG00000016595	CYSTM1
ENSBTAG00000016598	DYNC1H1
ENSBTAG00000016620	SIGLEC15
ENSBTAG00000016637	WBP4
ENSBTAG00000016646	KCNA1
ENSBTAG00000016666	RELCH
ENSBTAG00000016667	ZBTB46
ENSBTAG00000016692	DSCAML1
ENSBTAG00000016704	SLC37A2
ENSBTAG00000016717	CEP68
ENSBTAG00000016722	PGGHG
ENSBTAG00000016738	DTX1
ENSBTAG00000016741	TOX2
ENSBTAG00000016752	ASB10
ENSBTAG00000016758	MLH1
ENSBTAG00000016774	Novel gene
ENSBTAG00000016784	DNAH7
ENSBTAG00000016813	SH3D19
ENSBTAG00000016835	IL17F
ENSBTAG00000016845	GALNT7
ENSBTAG00000016854	AK7
ENSBTAG00000016857	ADAMTS15
ENSBTAG00000016864	LBP
ENSBTAG00000016879	DENND11
ENSBTAG00000016894	CYFIP1
ENSBTAG00000016904	MARCHF9
ENSBTAG00000016943	NEK7
ENSBTAG00000016944	ADORA2A
ENSBTAG00000016948	PTH1R
ENSBTAG00000016977	FUNDC2
ENSBTAG00000016991	EFNB2
ENSBTAG00000017015	TEKT5
ENSBTAG00000017019	PRKDC
ENSBTAG00000017044	MAG
ENSBTAG00000017069	GASK1B
ENSBTAG00000017075	STX1A
ENSBTAG00000017086	GRB10
ENSBTAG00000017097	PTCRA
ENSBTAG00000017103	MAP3K13
ENSBTAG00000017108	OTUD3
ENSBTAG00000017112	CDYL2
ENSBTAG00000017133	GINS4
ENSBTAG00000017145	LEXM
ENSBTAG00000017157	CCDC110
ENSBTAG00000017162	STK39
ENSBTAG00000017164	LARP4
ENSBTAG00000017165	MATN2
ENSBTAG00000017181	MACROD1
ENSBTAG00000017188	ISM1
ENSBTAG00000017215	WDR76
ENSBTAG00000017216	FRMD5
ENSBTAG00000017222	CTNND2
ENSBTAG00000017223	MEST
ENSBTAG00000017225	RNF135
ENSBTAG00000017228	TP53I11
ENSBTAG00000017243	GATA3
ENSBTAG00000017260	PDE3A
ENSBTAG00000017268	PROCA1
ENSBTAG00000017281	OPLAH
ENSBTAG00000017289	MCF2L
ENSBTAG00000017296	POLN
ENSBTAG00000017299	KLC1
ENSBTAG00000017301	AVPR1B
ENSBTAG00000017321	SUMO3
ENSBTAG00000017369	MAMDC2
ENSBTAG00000017370	ARFGEF3
ENSBTAG00000017380	MYO18A
ENSBTAG00000017386	C3H1orf50
ENSBTAG00000017397	ZNF423
ENSBTAG00000017411	AK5
ENSBTAG00000017420	ZMAT4
ENSBTAG00000017430	PNCK
ENSBTAG00000017452	RCAN3
ENSBTAG00000017473	LAMC3
ENSBTAG00000017488	KLF3
ENSBTAG00000017505	PAXIP1
ENSBTAG00000017509	MYPN
ENSBTAG00000017512	MAPT
ENSBTAG00000017524	CBLN4
ENSBTAG00000017527	CRYBG1
ENSBTAG00000017533	LRRC1
ENSBTAG00000017536	MPP3
ENSBTAG00000017540	FAM13C
ENSBTAG00000017542	PPARD
ENSBTAG00000017557	QRSL1
ENSBTAG00000017599	NR2F1
ENSBTAG00000017616	ADSS1
ENSBTAG00000017633	EIF1AX
ENSBTAG00000017636	AKT1
ENSBTAG00000017672	HAS1
ENSBTAG00000017676	TPK1
ENSBTAG00000017678	SPRED3
ENSBTAG00000017679	PAK5
ENSBTAG00000017680	NOS3
ENSBTAG00000017697	CTF1
ENSBTAG00000017709	ATRNL1
ENSBTAG00000017713	KTN1
ENSBTAG00000017731	ZFAT
ENSBTAG00000017739	TNK1
ENSBTAG00000017745	IL6ST
ENSBTAG00000017746	SLIT3
ENSBTAG00000017759	Novel gene
ENSBTAG00000017761	SMC1A
ENSBTAG00000017764	HDAC4
ENSBTAG00000017769	RIBC1
ENSBTAG00000017775	SDCCAG8
ENSBTAG00000017785	FRMPD4
ENSBTAG00000017788	AKT3
ENSBTAG00000017793	KLRG2
ENSBTAG00000017802	THRB
ENSBTAG00000017815	STX8
ENSBTAG00000017834	PRELP
ENSBTAG00000017837	GABRB1
ENSBTAG00000017839	TIAM1
ENSBTAG00000017845	BAG1
ENSBTAG00000017847	PPP1R12C
ENSBTAG00000017850	ARHGEF6
ENSBTAG00000017851	RXRA
ENSBTAG00000017860	HIPK2
ENSBTAG00000017871	GNA12
ENSBTAG00000017890	ZMAT5
ENSBTAG00000017905	WDR91
ENSBTAG00000017936	FRRS1L
ENSBTAG00000017958	AHI1
ENSBTAG00000017970	ZYX
ENSBTAG00000017971	LRFN2
ENSBTAG00000017976	ABL1
ENSBTAG00000017986	GLIS1
ENSBTAG00000018003	ARHGEF25
ENSBTAG00000018004	SH3GL3
ENSBTAG00000018009	Novel gene
ENSBTAG00000018019	BCL11B
ENSBTAG00000018026	LANCL2
ENSBTAG00000018035	TGFBR1
ENSBTAG00000018048	MED15
ENSBTAG00000018052	PTPRS
ENSBTAG00000018060	WDR13
ENSBTAG00000018072	FARS2
ENSBTAG00000018073	TSPO
ENSBTAG00000018097	PARN
ENSBTAG00000018103	HMGB1
ENSBTAG00000018105	ACVR2B
ENSBTAG00000018112	TBL1X
ENSBTAG00000018119	AOAH
ENSBTAG00000018125	KIF5C
ENSBTAG00000018127	PPM1A
ENSBTAG00000018131	ATF1
ENSBTAG00000018133	SEMA3A
ENSBTAG00000018146	VAT1L
ENSBTAG00000018151	HELQ
ENSBTAG00000018152	MYADM
ENSBTAG00000018165	RIPOR2
ENSBTAG00000018216	SKA1
ENSBTAG00000018225	SIPA1L3
ENSBTAG00000018229	NFIX
ENSBTAG00000018234	CDH9
ENSBTAG00000018237	MYO16
ENSBTAG00000018248	MGLL
ENSBTAG00000018255	ACTN1
ENSBTAG00000018261	PDHX
ENSBTAG00000018270	NFATC2
ENSBTAG00000018271	SLC38A10
ENSBTAG00000018272	RERE
ENSBTAG00000018284	KBTBD11
ENSBTAG00000018291	C11H2orf68
ENSBTAG00000018292	MOSPD2
ENSBTAG00000018345	FBXO39
ENSBTAG00000018373	DPYSL2
ENSBTAG00000018387	EIPR1
ENSBTAG00000018390	GLB1L2
ENSBTAG00000018399	MYH15
ENSBTAG00000018401	APLF
ENSBTAG00000018413	TENT5B
ENSBTAG00000018419	ADCY4
ENSBTAG00000018460	ADAMTS16
ENSBTAG00000018497	CAVIN2
ENSBTAG00000018509	ETNK2
ENSBTAG00000018513	FHL1
ENSBTAG00000018527	HDGFL3
ENSBTAG00000018535	CDK5RAP1
ENSBTAG00000018538	CEP70
ENSBTAG00000018546	LRBA
ENSBTAG00000018575	TRHDE
ENSBTAG00000018589	RFC2
ENSBTAG00000018596	PTPN21
ENSBTAG00000018600	VGLL4
ENSBTAG00000018603	RGMA
ENSBTAG00000018607	TSPEAR
ENSBTAG00000018629	CWF19L2
ENSBTAG00000018644	PDZRN3
ENSBTAG00000018647	SLC2A11
ENSBTAG00000018658	TNRC6C
ENSBTAG00000018661	TMC6
ENSBTAG00000018663	GPRC5C
ENSBTAG00000018681	TBXT
ENSBTAG00000018697	WDR44
ENSBTAG00000018699	KAT7
ENSBTAG00000018703	OSTN
ENSBTAG00000018706	PCTP
ENSBTAG00000018709	CATSPERB
ENSBTAG00000018753	TMEM163
ENSBTAG00000018765	SEMA5B
ENSBTAG00000018819	TENM1
ENSBTAG00000018838	IQCA1L
ENSBTAG00000018845	DND1
ENSBTAG00000018857	RAB4A
ENSBTAG00000018868	METTL9
ENSBTAG00000018901	CTIF
ENSBTAG00000018905	MAN2A2
ENSBTAG00000018922	TRMT10B
ENSBTAG00000018937	HMOX2
ENSBTAG00000018947	SYT16
ENSBTAG00000018948	HIF3A
ENSBTAG00000018951	TBC1D9
ENSBTAG00000018965	PRDM16
ENSBTAG00000018972	GARS1
ENSBTAG00000018975	KCNT1
ENSBTAG00000018986	ACSL4
ENSBTAG00000018993	ITGB7
ENSBTAG00000018996	PRKN
ENSBTAG00000019036	ARHGAP28
ENSBTAG00000019041	TAFA1
ENSBTAG00000019044	BAIAP2
ENSBTAG00000019060	CLDN11
ENSBTAG00000019061	ELF4
ENSBTAG00000019065	EEPD1
ENSBTAG00000019067	TMC8
ENSBTAG00000019070	PMP22
ENSBTAG00000019071	COMMD10
ENSBTAG00000019073	TRAF7
ENSBTAG00000019090	PLEKHH3
ENSBTAG00000019107	GAS7
ENSBTAG00000019121	IFT122
ENSBTAG00000019133	ZNF326
ENSBTAG00000019172	IGSF21
ENSBTAG00000019174	ZNF710
ENSBTAG00000019180	AP2A1
ENSBTAG00000019183	FUZ
ENSBTAG00000019198	LRRC42
ENSBTAG00000019217	KIF13A
ENSBTAG00000019230	PTGER3
ENSBTAG00000019234	BMP6
ENSBTAG00000019238	TRMO
ENSBTAG00000019272	LPCAT2
ENSBTAG00000019305	EXOG
ENSBTAG00000019313	ZMIZ1
ENSBTAG00000019315	PLA2G7
ENSBTAG00000019321	CCDC57
ENSBTAG00000019325	TRMT1
ENSBTAG00000019343	MDFI
ENSBTAG00000019350	SLC25A21
ENSBTAG00000019355	KCNK10
ENSBTAG00000019375	SCARF2
ENSBTAG00000019382	PKDCC
ENSBTAG00000019390	CA12
ENSBTAG00000019404	IL10RB
ENSBTAG00000019406	IGF2BP3
ENSBTAG00000019421	DACT1
ENSBTAG00000019440	PROZ
ENSBTAG00000019447	NPVF
ENSBTAG00000019455	MYO5B
ENSBTAG00000019470	NEK6
ENSBTAG00000019486	CLDN12
ENSBTAG00000019488	USP6NL
ENSBTAG00000019498	ITGA3
ENSBTAG00000019504	ADRA1D
ENSBTAG00000019508	SEC61A2
ENSBTAG00000019515	SNX17
ENSBTAG00000019516	COMT
ENSBTAG00000019524	ITGAD
ENSBTAG00000019526	CMTM6
ENSBTAG00000019529	ATP8A2
ENSBTAG00000019532	HTRA4
ENSBTAG00000019537	MARCHF8
ENSBTAG00000019552	PGRMC1
ENSBTAG00000019568	IFT74
ENSBTAG00000019587	PI15
ENSBTAG00000019588	BLA-DQB
ENSBTAG00000019592	MBD5
ENSBTAG00000019596	GPRC5B
ENSBTAG00000019623	GRID1
ENSBTAG00000019625	EHHADH
ENSBTAG00000019636	SCARA5
ENSBTAG00000019645	TFDP1
ENSBTAG00000019651	TRIM52
ENSBTAG00000019652	STK26
ENSBTAG00000019662	ATXN7L3
ENSBTAG00000019675	ATXN1
ENSBTAG00000019689	Novel gene
ENSBTAG00000019700	PC
ENSBTAG00000019707	GATA2
ENSBTAG00000019761	MANBA
ENSBTAG00000019784	PPP2R5E
ENSBTAG00000019785	CIC
ENSBTAG00000019796	FCMR
ENSBTAG00000019798	PIGR
ENSBTAG00000019807	COL27A1
ENSBTAG00000019808	CCSER1
ENSBTAG00000019818	CASZ1
ENSBTAG00000019820	RAB9B
ENSBTAG00000019832	TGFBR2
ENSBTAG00000019839	LTBP1
ENSBTAG00000019852	PDHA1
ENSBTAG00000019855	MAP3K15
ENSBTAG00000019864	MAPK15
ENSBTAG00000019884	PKD1L3
ENSBTAG00000019888	HIRA
ENSBTAG00000019900	LNPEP
ENSBTAG00000019915	GSN
ENSBTAG00000019919	Novel gene
ENSBTAG00000019924	DDHD1
ENSBTAG00000019961	ATP4B
ENSBTAG00000019967	RASA3
ENSBTAG00000019980	DGKI
ENSBTAG00000019983	ASXL2
ENSBTAG00000019993	APLN
ENSBTAG00000020022	IL13RA2
ENSBTAG00000020037	CYB5RL
ENSBTAG00000020049	CABP1
ENSBTAG00000020074	NKPD1
ENSBTAG00000020079	MAP3K4
ENSBTAG00000020080	MYBPC2
ENSBTAG00000020082	GARIN5A
ENSBTAG00000020099	STMN2
ENSBTAG00000020116	JSP.1
ENSBTAG00000020192	PPP2R5C
ENSBTAG00000020194	FGF13
ENSBTAG00000020196	ENPP3
ENSBTAG00000020205	PDE8B
ENSBTAG00000020215	EXOC2
ENSBTAG00000020233	CCDC186
ENSBTAG00000020238	RIMS1
ENSBTAG00000020282	DCTD
ENSBTAG00000020286	GAREM1
ENSBTAG00000020309	G3BP1
ENSBTAG00000020311	USP20
ENSBTAG00000020313	FNBP1
ENSBTAG00000020315	DENND5B
ENSBTAG00000020316	AP2B1
ENSBTAG00000020319	ALOX5
ENSBTAG00000020331	COQ6
ENSBTAG00000020332	OSBP
ENSBTAG00000020352	PAQR5
ENSBTAG00000020361	SLC35F3
ENSBTAG00000020363	GBA3
ENSBTAG00000020366	TBL3
ENSBTAG00000020389	TPP2
ENSBTAG00000020400	GJA3
ENSBTAG00000020402	TDRD9
ENSBTAG00000020406	GPC3
ENSBTAG00000020413	APBA2
ENSBTAG00000020418	CA5B
ENSBTAG00000020423	EP400
ENSBTAG00000020433	NLRP1
ENSBTAG00000020444	MAST2
ENSBTAG00000020447	VSIG10L
ENSBTAG00000020455	ITPR1
ENSBTAG00000020466	CNTN5
ENSBTAG00000020467	HRH4
ENSBTAG00000020481	GXYLT2
ENSBTAG00000020482	ASCC3
ENSBTAG00000020489	SEMA6A
ENSBTAG00000020490	NACC2
ENSBTAG00000020503	MTRFR
ENSBTAG00000020516	Novel gene
ENSBTAG00000020520	RASD1
ENSBTAG00000020528	PCOLCE
ENSBTAG00000020546	TRDMT1
ENSBTAG00000020547	BCAP31
ENSBTAG00000020551	ABCD1
ENSBTAG00000020566	BCR
ENSBTAG00000020582	PRSS22
ENSBTAG00000020622	COL9A2
ENSBTAG00000020644	GPC4
ENSBTAG00000020648	SCFD2
ENSBTAG00000020667	KCNQ3
ENSBTAG00000020688	ARHGEF15
ENSBTAG00000020696	HECW2
ENSBTAG00000020726	ARHGEF7
ENSBTAG00000020748	FAM76B
ENSBTAG00000020750	AFF2
ENSBTAG00000020766	ABCA7
ENSBTAG00000020774	Novel gene
ENSBTAG00000020787	PIK3R4
ENSBTAG00000020789	STS
ENSBTAG00000020791	RAPGEF1
ENSBTAG00000020792	TPH2
ENSBTAG00000020800	BEND7
ENSBTAG00000020809	SLC36A2
ENSBTAG00000020817	B3GAT2
ENSBTAG00000020836	CIBAR2
ENSBTAG00000020843	PCSK1
ENSBTAG00000020854	BCL6B
ENSBTAG00000020892	IL2RA
ENSBTAG00000020900	RPUSD4
ENSBTAG00000020904	JAK3
ENSBTAG00000020914	CPNE8
ENSBTAG00000020921	PRKCB
ENSBTAG00000020923	GDF1
ENSBTAG00000020933	HCFC2
ENSBTAG00000020937	SNAPC1
ENSBTAG00000020940	ANXA11
ENSBTAG00000020984	RAPGEF4
ENSBTAG00000020987	PTCHD1
ENSBTAG00000020989	SUSD4
ENSBTAG00000020999	DDB2
ENSBTAG00000021002	ACP2
ENSBTAG00000021024	MACF1
ENSBTAG00000021026	PJA1
ENSBTAG00000021041	PRAM1
ENSBTAG00000021068	SUFU
ENSBTAG00000021073	KIAA1549
ENSBTAG00000021090	ABCC1
ENSBTAG00000021092	ATP6V0D2
ENSBTAG00000021100	PPP1R3F
ENSBTAG00000021113	ALDH3A1
ENSBTAG00000021143	DNMT3A
ENSBTAG00000021158	SATB1
ENSBTAG00000021164	SLMAP
ENSBTAG00000021177	ADAMTS14
ENSBTAG00000021182	DOCK4
ENSBTAG00000021189	ARHGAP36
ENSBTAG00000021190	CDH2
ENSBTAG00000021196	NOPCHAP1
ENSBTAG00000021202	ACOT7
ENSBTAG00000021210	HES2
ENSBTAG00000021222	ZNF771
ENSBTAG00000021237	Novel gene
ENSBTAG00000021253	PRDM15
ENSBTAG00000021260	GALNT11
ENSBTAG00000021263	CYP4V2
ENSBTAG00000021270	UMODL1
ENSBTAG00000021276	TFF3
ENSBTAG00000021282	SGCE
ENSBTAG00000021289	POGZ
ENSBTAG00000021328	SPHKAP
ENSBTAG00000021372	SEPTIN11
ENSBTAG00000021375	Novel gene
ENSBTAG00000021381	DAAM2
ENSBTAG00000021413	ZIC3
ENSBTAG00000021422	PDZD4
ENSBTAG00000021438	ZNF821
ENSBTAG00000021494	EN1
ENSBTAG00000021505	USP36
ENSBTAG00000021521	BFAR
ENSBTAG00000021525	RAB42
ENSBTAG00000021527	IGF1R
ENSBTAG00000021538	MYO1E
ENSBTAG00000021553	PTPN14
ENSBTAG00000021574	TCF7L2
ENSBTAG00000021592	WRN
ENSBTAG00000021614	TASP1
ENSBTAG00000021626	MLC1
ENSBTAG00000021651	UQCRC2
ENSBTAG00000021656	SPECC1L
ENSBTAG00000021658	TAMALIN
ENSBTAG00000021677	TRIM37
ENSBTAG00000021685	EEF1A2
ENSBTAG00000021697	PDGFB
ENSBTAG00000021709	SPI1
ENSBTAG00000021713	MAMLD1
ENSBTAG00000021717	BDKRB2
ENSBTAG00000021727	NTSR1
ENSBTAG00000021731	TGFBRAP1
ENSBTAG00000021741	RPS6KA2
ENSBTAG00000021751	RASEF
ENSBTAG00000021769	CUL3
ENSBTAG00000021801	INPP5F
ENSBTAG00000021803	GRAMD4
ENSBTAG00000021808	CACNB3
ENSBTAG00000021811	ANGPT4
ENSBTAG00000021872	RASGRP1
ENSBTAG00000021874	KIF14
ENSBTAG00000021876	WDR72
ENSBTAG00000021880	COQ8A
ENSBTAG00000021887	DPYS
ENSBTAG00000021901	TRPM2
ENSBTAG00000021904	KIF26A
ENSBTAG00000021910	TBL1XR1
ENSBTAG00000021913	MMD2
ENSBTAG00000021924	PLA2G4E
ENSBTAG00000021928	DIPK1B
ENSBTAG00000021940	CCDC149
ENSBTAG00000021945	NID2
ENSBTAG00000021951	RBM17
ENSBTAG00000021953	LARGE1
ENSBTAG00000021962	BCLAF3
ENSBTAG00000021968	MID2
ENSBTAG00000021969	KLHL29
ENSBTAG00000021977	PRRC1
ENSBTAG00000021978	PARVB
ENSBTAG00000021994	CACNA2D4
ENSBTAG00000021995	LRTM2
ENSBTAG00000022000	CACNB2
ENSBTAG00000022044	RAB35
ENSBTAG00000022058	ACACB
ENSBTAG00000022069	ATXN2
ENSBTAG00000022147	EPS8L2
ENSBTAG00000022150	MXRA5
ENSBTAG00000022158	TNNT3
ENSBTAG00000022185	IGHMBP2
ENSBTAG00000022294	FADS1
ENSBTAG00000022329	SLCO1B3
ENSBTAG00000022381	TET3
ENSBTAG00000022509	DNAH9
ENSBTAG00000022588	C14H8orf34
ENSBTAG00000022681	EOGT
ENSBTAG00000022689	RYBP
ENSBTAG00000022733	EPM2AIP1
ENSBTAG00000022744	TRIM71
ENSBTAG00000022813	TMEM150B
ENSBTAG00000022819	ONECUT2
ENSBTAG00000022890	MBP
ENSBTAG00000022986	TAFA5
ENSBTAG00000022991	NBEA
ENSBTAG00000023018	PARG
ENSBTAG00000023146	ADAM32
ENSBTAG00000023169	Novel gene
ENSBTAG00000023177	CFH
ENSBTAG00000023198	SERPINB2
ENSBTAG00000023365	Novel gene
ENSBTAG00000023377	SH3BP5
ENSBTAG00000023614	NUDT19
ENSBTAG00000023745	BANP
ENSBTAG00000023788	EXD3
ENSBTAG00000023795	VAC14
ENSBTAG00000023806	COBL
ENSBTAG00000023843	RALGPS1
ENSBTAG00000023851	EEIG1
ENSBTAG00000023891	RBM20
ENSBTAG00000023907	COL18A1
ENSBTAG00000023933	SEC16A
ENSBTAG00000023970	Novel gene
ENSBTAG00000023976	ARHGAP25
ENSBTAG00000023978	Novel gene
ENSBTAG00000024003	Novel gene
ENSBTAG00000024015	PTPRM
ENSBTAG00000024075	SLC9A4
ENSBTAG00000024105	BCL2L11
ENSBTAG00000024107	INPP5B
ENSBTAG00000024157	DYNC2I1
ENSBTAG00000024162	SLC19A1
ENSBTAG00000024199	KMT2C
ENSBTAG00000024275	XRCC4
ENSBTAG00000024340	TRIL
ENSBTAG00000024420	COL28A1
ENSBTAG00000024426	PPP1R9A
ENSBTAG00000024485	KLHL20
ENSBTAG00000024503	FCER1G
ENSBTAG00000024539	SPSB1
ENSBTAG00000024545	DCHS2
ENSBTAG00000024552	SHH
ENSBTAG00000024603	NCOR2
ENSBTAG00000024632	LRP1B
ENSBTAG00000024633	PIK3C2B
ENSBTAG00000024648	PGR
ENSBTAG00000024708	CABIN1
ENSBTAG00000024715	PTPRJ
ENSBTAG00000024878	ANKRD31
ENSBTAG00000024888	PDE5A
ENSBTAG00000024899	MGC134105
ENSBTAG00000024901	Novel gene
ENSBTAG00000024910	GALR2
ENSBTAG00000025021	FMN2
ENSBTAG00000025023	Novel gene
ENSBTAG00000025035	PRLR
ENSBTAG00000025078	LRRC75A
ENSBTAG00000025129	MNT
ENSBTAG00000025130	HIC1
ENSBTAG00000025181	CCDC85C
ENSBTAG00000025200	ASIC2
ENSBTAG00000025210	COL4A2
ENSBTAG00000025211	ING1
ENSBTAG00000025220	NALF1
ENSBTAG00000025277	ABHD17A
ENSBTAG00000025308	STON2
ENSBTAG00000025324	NRXN3
ENSBTAG00000025329	IRF2BPL
ENSBTAG00000025403	TTLL5
ENSBTAG00000025410	EGFL8
ENSBTAG00000025424	NOTCH4
ENSBTAG00000025441	HSPA1A
ENSBTAG00000025450	SYNE2
ENSBTAG00000025458	DPF3
ENSBTAG00000025494	PAQR8
[truncated: 723 more rows]

## Sheet: CHH_Genes
Ensembl ID	Gene Symbol
ENSBTAG00000000330	ALDH16A1
ENSBTAG00000000644	S100A5
ENSBTAG00000000970	ASIC1
ENSBTAG00000001489	TUBA1A
ENSBTAG00000001497	MRAS
ENSBTAG00000002614	RUFY2
ENSBTAG00000003036	PPFIA2
ENSBTAG00000003172	MEIS2
ENSBTAG00000003579	FBXW4
ENSBTAG00000004061	PP2D1
ENSBTAG00000004297	ACOXL
ENSBTAG00000004561	PAX6
ENSBTAG00000007262	ZNF536
ENSBTAG00000008718	GALNT17
ENSBTAG00000008985	PCBP1
ENSBTAG00000009269	GRIK3
ENSBTAG00000009575	TBC1D32
ENSBTAG00000009995	CPEB4
ENSBTAG00000010131	Novel gene
ENSBTAG00000010865	CACNG2
ENSBTAG00000011590	GLIPR1
ENSBTAG00000012976	WLS
ENSBTAG00000015073	CRPPA
ENSBTAG00000015263	CPSF7
ENSBTAG00000015277	PCF11
ENSBTAG00000015414	TBCD
ENSBTAG00000015467	FAM184A
ENSBTAG00000015968	ACSF3
ENSBTAG00000016533	FOXP1
ENSBTAG00000017350	PCLO
ENSBTAG00000017840	BAZ2A
ENSBTAG00000018249	KCNN3
ENSBTAG00000019012	KCTD16
ENSBTAG00000019697	NPAS2
ENSBTAG00000020755	SELP
ENSBTAG00000020975	SYNGAP1
ENSBTAG00000021761	BRAF
ENSBTAG00000021903	KIAA0319
ENSBTAG00000021991	TMEFF1
ENSBTAG00000025667	ASTN2
ENSBTAG00000026070	Novel gene
ENSBTAG00000026163	Novel gene
ENSBTAG00000034442	LNP1
ENSBTAG00000036262	GBE1
ENSBTAG00000038141	ADGRG1
ENSBTAG00000044097	KLF7
ENSBTAG00000045905	PCDH15
ENSBTAG00000047270	Novel gene
ENSBTAG00000048411	Novel gene
ENSBTAG00000050114	SOX11
ENSBTAG00000052565	Novel gene
ENSBTAG00000052600	Novel gene
ENSBTAG00000053813	SPATS1
ENSBTAG00000054006	Novel gene
ENSBTAG00000054427	Novel gene

## Sheet: CHG_Genes
Ensembl ID	Gene symbol
ENSBTAG00000019337	ACVR1C
ENSBTAG00000007379	ALK
ENSBTAG00000026242	BAALC
ENSBTAG00000012673	CDK18
ENSBTAG00000017245	COPG2
ENSBTAG00000014643	EEF1D
ENSBTAG00000003086	Novel gene
ENSBTAG00000038438	Novel gene
ENSBTAG00000048741	Novel gene
ENSBTAG00000049178	Novel gene
ENSBTAG00000050182	Novel gene
ENSBTAG00000050786	Novel gene
ENSBTAG00000033160	FAM114A1
ENSBTAG00000012169	FAM118B
ENSBTAG00000012501	FTO
ENSBTAG00000016826	GPR176
ENSBTAG00000019322	HABP2
ENSBTAG00000012005	IFT43
ENSBTAG00000002959	LRCH1
ENSBTAG00000014742	LRWD1
ENSBTAG00000001043	LUZP2
ENSBTAG00000018313	MBNL2
ENSBTAG00000002742	MSH2
ENSBTAG00000018116	MTFP1
ENSBTAG00000021151	MYH10
ENSBTAG00000011994	NDEL1
ENSBTAG00000022829	OACYL
ENSBTAG00000021980	RASSF8
ENSBTAG00000003327	RUFY4
ENSBTAG00000008314	SDHB
ENSBTAG00000014464	SEC14L3
ENSBTAG00000013869	SH3BP4
ENSBTAG00000020272	SIK2
ENSBTAG00000002220	SPTLC1
ENSBTAG00000021705	UFC1
ENSBTAG00000008487	VPS37D

## Sheet: Overlap genes
DMR_genes
CG_CHH		CG_CHG		CHH_CHG		All 3
ENSBTAG00000000738	DAPK1	ENSBTAG00000004194	RALGDS	ENSBTAG00000010745	THRA	ENSBTAG00000012970	FAM53B
ENSBTAG00000002888	TMTC2	ENSBTAG00000005522	PLSCR5	ENSBTAG00000012178	NR1D1	ENSBTAG00000021972	DNAH5
ENSBTAG00000003322	TTLL7	ENSBTAG00000006392	TTC7B	ENSBTAG00000024980	VIT
ENSBTAG00000003569	DZIP1	ENSBTAG00000006479	CAPN7	ENSBTAG00000047919	Novel gene
ENSBTAG00000004398	IMMP2L	ENSBTAG00000006734	BICD1
ENSBTAG00000004406	MSI2	ENSBTAG00000007705	COLEC12
ENSBTAG00000004976	CDCA7L	ENSBTAG00000009520	ADCY1
ENSBTAG00000005092	ROR2	ENSBTAG00000010957	LHPP
ENSBTAG00000005372	DLGAP1	ENSBTAG00000011518	RARB
ENSBTAG00000005682	UBAC2	ENSBTAG00000012434	ENOX1
ENSBTAG00000005784	CSMD2	ENSBTAG00000014111	INPP4B
ENSBTAG00000006472	GPR143	ENSBTAG00000017507	SV2C
ENSBTAG00000006797	MARCHF3	ENSBTAG00000017753	APP
ENSBTAG00000007071	RAI14	ENSBTAG00000018431	NAV2
ENSBTAG00000007131	GADL1	ENSBTAG00000018837	SLC39A11
ENSBTAG00000008299	IL20RB	ENSBTAG00000019146	OSBP2
ENSBTAG00000009181	INPP5A	ENSBTAG00000021286	SLC37A1
ENSBTAG00000009665	UTRN	ENSBTAG00000021484	TSPAN18
ENSBTAG00000012443	DIAPH3	ENSBTAG00000024450	MAP2K2
ENSBTAG00000012449	AFF3	ENSBTAG00000030581	TBC1D5
ENSBTAG00000013810	GABBR2	ENSBTAG00000039307	YAP1
ENSBTAG00000014463	CAMK2D	ENSBTAG00000043991	SLIT1
ENSBTAG00000014496	CCR6	ENSBTAG00000046996	EPN1
ENSBTAG00000018464	ZDHHC14	ENSBTAG00000047383	Novel gene
ENSBTAG00000020701	MEF2C	ENSBTAG00000048493	NAALADL2
ENSBTAG00000021497	CDH23	ENSBTAG00000049954	Novel gene
ENSBTAG00000021902	ALDH5A1	ENSBTAG00000052119	Novel gene
ENSBTAG00000021941	DPP6	ENSBTAG00000052803	Novel gene
ENSBTAG00000025398	Novel gene	ENSBTAG00000053979	Novel gene
ENSBTAG00000026080	LAIR1
ENSBTAG00000026751	CFAP65
ENSBTAG00000027434	SORCS2
ENSBTAG00000030593	RFTN1
ENSBTAG00000034138	Novel gene
ENSBTAG00000035110	DEUP1
ENSBTAG00000038584	OLFM1
ENSBTAG00000038635	Novel gene
ENSBTAG00000039086	Novel gene
ENSBTAG00000039091	CSRNP3
ENSBTAG00000044179	CERS6
ENSBTAG00000047743	KCNIP4
ENSBTAG00000050543	OR5K19
ENSBTAG00000050783	SNTG2
ENSBTAG00000051420	Novel gene
ENSBTAG00000052589	Novel gene
ENSBTAG00000054448	RIMS2

## Sheet: CG_P_Genes
Ensembl ID	Gene Symbol
ENSBTAG00000037637	5_8S_rRNA
ENSBTAG00000048608	5_8S_rRNA
ENSBTAG00000036603	5S_rRNA
ENSBTAG00000050043	5S_rRNA
ENSBTAG00000051868	5S_rRNA
ENSBTAG00000053077	5S_rRNA
ENSBTAG00000020551	ABCD1
ENSBTAG00000008424	ABR
ENSBTAG00000001139	ACHE
ENSBTAG00000021202	ACOT7
ENSBTAG00000018986	ACSL4
ENSBTAG00000011215	ACTN4
ENSBTAG00000005280	ADA
ENSBTAG00000023146	ADAM32
ENSBTAG00000003604	ADAMTSL4
ENSBTAG00000005170	ADGRG5
ENSBTAG00000020707	ADGRG6
ENSBTAG00000005916	ADNP2
ENSBTAG00000017616	ADSS1
ENSBTAG00000005557	AFDN
ENSBTAG00000020750	AFF2
ENSBTAG00000016504	AGAP1
ENSBTAG00000001579	AGO2
ENSBTAG00000017958	AHI1
ENSBTAG00000039708	AJM1
ENSBTAG00000006305	AK1
ENSBTAG00000017636	AKT1
ENSBTAG00000009725	AOX1
ENSBTAG00000005974	APOBEC2
ENSBTAG00000005039	ARAF
ENSBTAG00000021857	ARHGAP21
ENSBTAG00000000113	ARHGEF2
ENSBTAG00000018003	ARHGEF25
ENSBTAG00000020726	ARHGEF7
ENSBTAG00000001024	ARID1A
ENSBTAG00000049516	ARL6IP1
ENSBTAG00000016053	ARSA
ENSBTAG00000016227	ASCL1
ENSBTAG00000025200	ASIC2
ENSBTAG00000007462	ASTE1
ENSBTAG00000000169	ASZ1
ENSBTAG00000014486	ATP12A
ENSBTAG00000013204	ATP13A3
ENSBTAG00000000520	ATP2B3
ENSBTAG00000009351	ATXN10
ENSBTAG00000022069	ATXN2
ENSBTAG00000019662	ATXN7L3
ENSBTAG00000002083	AUTS2
ENSBTAG00000027477	B3GAT1
ENSBTAG00000012626	B4GALT5
ENSBTAG00000010736	BBS5
ENSBTAG00000020547	BCAP31
ENSBTAG00000021962	BCLAF3
ENSBTAG00000004962	BCORL1
ENSBTAG00000020566	BCR
ENSBTAG00000008228	BEND6
ENSBTAG00000020800	BEND7
ENSBTAG00000046010	BHLHA15
ENSBTAG00000020301	BLM
ENSBTAG00000001711	BORCS6
ENSBTAG00000007817	BRCC3
ENSBTAG00000029781	bta-mir-106a
ENSBTAG00000048836	bta-mir-11993
ENSBTAG00000038073	bta-mir-1247
ENSBTAG00000029962	bta-mir-124b
ENSBTAG00000029979	bta-mir-126
ENSBTAG00000036361	bta-mir-152
ENSBTAG00000029973	bta-mir-18b
ENSBTAG00000029970	bta-mir-196b
ENSBTAG00000046437	bta-mir-210
ENSBTAG00000049325	bta-mir-2285ab
ENSBTAG00000044263	bta-mir-2309
ENSBTAG00000044880	bta-mir-2385
ENSBTAG00000045290	bta-mir-2447
ENSBTAG00000054257	bta-mir-2887-1
ENSBTAG00000054661	bta-mir-2887-1
ENSBTAG00000036355	bta-mir-671
ENSBTAG00000030108	bta-mir-769
ENSBTAG00000051465	bta-mir-7861
ENSBTAG00000021181	BUB1
ENSBTAG00000018291	C11H2orf68
ENSBTAG00000038079	C16H1orf21
ENSBTAG00000022030	C17H22orf15
ENSBTAG00000004995	C1GALT1
ENSBTAG00000005212	C1H3orf70
ENSBTAG00000018743	C5H12orf29
ENSBTAG00000010660	CACNA1C
ENSBTAG00000016097	CACNA1F
ENSBTAG00000015984	CADM4
ENSBTAG00000035662	CAMK4
ENSBTAG00000015194	CBLN1
ENSBTAG00000005985	CBLN2
ENSBTAG00000017524	CBLN4
ENSBTAG00000014488	CDH7
ENSBTAG00000021365	CDHR3
ENSBTAG00000016769	CDK16
ENSBTAG00000016397	CDYL
ENSBTAG00000020710	CENPQ
ENSBTAG00000014574	CFAP43
ENSBTAG00000052525	CHCHD5
ENSBTAG00000010304	CHKA
ENSBTAG00000012383	CHMP5
ENSBTAG00000019785	CIC
ENSBTAG00000038858	CKLF
ENSBTAG00000013697	CLASRP
ENSBTAG00000046110	CLCF1
ENSBTAG00000026278	CLDN4
ENSBTAG00000015085	CLIC3
ENSBTAG00000003357	CLRN2
ENSBTAG00000007813	CMC4
ENSBTAG00000009841	CNDP2
ENSBTAG00000044202	CNKSR2
ENSBTAG00000010082	COL15A1
ENSBTAG00000010050	COL16A1
ENSBTAG00000049122	COL6A5
ENSBTAG00000020622	COL9A2
ENSBTAG00000019847	CPEB2
ENSBTAG00000013784	CSNK2A2
ENSBTAG00000003397	CTBP2
ENSBTAG00000027513	CXCL2
ENSBTAG00000012212	CYP26B1
ENSBTAG00000051030	CYP2J30
ENSBTAG00000052669	CYS1
ENSBTAG00000006663	CYTH1
ENSBTAG00000007384	CYTH3
ENSBTAG00000003484	CZIB
ENSBTAG00000021381	DAAM2
ENSBTAG00000006346	DAP
ENSBTAG00000038489	DCDC2C
ENSBTAG00000004266	DDX25
ENSBTAG00000045649	DEFB
ENSBTAG00000016879	DENND11
ENSBTAG00000022962	DGKK
ENSBTAG00000043578	DIO3
ENSBTAG00000055114	DLEU7
ENSBTAG00000015930	DNAL1
ENSBTAG00000007455	DNASE1L1
ENSBTAG00000003901	DNMT3B
ENSBTAG00000006439	DOCK11
ENSBTAG00000009742	DOK7
ENSBTAG00000033326	DPEP1
ENSBTAG00000021941	DPP6
ENSBTAG00000021887	DPYS
ENSBTAG00000010661	DPYSL3
ENSBTAG00000016242	DUOXA1
ENSBTAG00000038156	DYNLT3
ENSBTAG00000007256	DYRK2
ENSBTAG00000003569	DZIP1
ENSBTAG00000008272	EBF3
ENSBTAG00000053296	EGLN1
ENSBTAG00000009554	EHBP1L1
ENSBTAG00000017633	EIF1AX
ENSBTAG00000012881	EIF4G1
ENSBTAG00000019061	ELF4
ENSBTAG00000013491	EML1
ENSBTAG00000021494	EN1
ENSBTAG00000018917	EN2
ENSBTAG00000003086	Novel gene
ENSBTAG00000004586	Novel gene
ENSBTAG00000004608	Novel gene
ENSBTAG00000005324	Novel gene
ENSBTAG00000005584	Novel gene
ENSBTAG00000006043	Novel gene
ENSBTAG00000006878	Novel gene
ENSBTAG00000007075	Novel gene
ENSBTAG00000008248	Novel gene
ENSBTAG00000010952	Novel gene
ENSBTAG00000011638	Novel gene
ENSBTAG00000014397	Novel gene
ENSBTAG00000018507	Novel gene
ENSBTAG00000019689	Novel gene
ENSBTAG00000021237	Novel gene
ENSBTAG00000025756	Novel gene
ENSBTAG00000031483	Novel gene
ENSBTAG00000034609	Novel gene
ENSBTAG00000036298	Novel gene
ENSBTAG00000037662	Novel gene
ENSBTAG00000038064	Novel gene
ENSBTAG00000039413	Novel gene
ENSBTAG00000042266	Novel gene
ENSBTAG00000043710	Novel gene
ENSBTAG00000044454	Novel gene
ENSBTAG00000045566	Novel gene
ENSBTAG00000046047	Novel gene
ENSBTAG00000046910	Novel gene
ENSBTAG00000047483	Novel gene
ENSBTAG00000048340	Novel gene
ENSBTAG00000048354	Novel gene
ENSBTAG00000048418	Novel gene
ENSBTAG00000048420	Novel gene
ENSBTAG00000048551	Novel gene
ENSBTAG00000048645	Novel gene
ENSBTAG00000048650	Novel gene
ENSBTAG00000048724	Novel gene
ENSBTAG00000048795	Novel gene
ENSBTAG00000048870	Novel gene
ENSBTAG00000049029	Novel gene
ENSBTAG00000049160	Novel gene
ENSBTAG00000049175	Novel gene
ENSBTAG00000049214	Novel gene
ENSBTAG00000049263	Novel gene
ENSBTAG00000049404	Novel gene
ENSBTAG00000049439	Novel gene
ENSBTAG00000049489	Novel gene
ENSBTAG00000049494	Novel gene
ENSBTAG00000049618	Novel gene
ENSBTAG00000049621	Novel gene
ENSBTAG00000049710	Novel gene
ENSBTAG00000049713	Novel gene
ENSBTAG00000049809	Novel gene
ENSBTAG00000049810	Novel gene
ENSBTAG00000049992	Novel gene
ENSBTAG00000050070	Novel gene
ENSBTAG00000050122	Novel gene
ENSBTAG00000050169	Novel gene
ENSBTAG00000050174	Novel gene
ENSBTAG00000050257	Novel gene
ENSBTAG00000050292	Novel gene
ENSBTAG00000050399	Novel gene
ENSBTAG00000050493	Novel gene
ENSBTAG00000050732	Novel gene
ENSBTAG00000050818	Novel gene
ENSBTAG00000050830	Novel gene
ENSBTAG00000050835	Novel gene
ENSBTAG00000050953	Novel gene
ENSBTAG00000051027	Novel gene
ENSBTAG00000051059	Novel gene
ENSBTAG00000051063	Novel gene
ENSBTAG00000051087	Novel gene
ENSBTAG00000051207	Novel gene
ENSBTAG00000051269	Novel gene
ENSBTAG00000051354	Novel gene
ENSBTAG00000051364	Novel gene
ENSBTAG00000051384	Novel gene
ENSBTAG00000051392	Novel gene
ENSBTAG00000051485	Novel gene
ENSBTAG00000051531	Novel gene
ENSBTAG00000051568	Novel gene
ENSBTAG00000051588	Novel gene
ENSBTAG00000051663	Novel gene
ENSBTAG00000051677	Novel gene
ENSBTAG00000051730	Novel gene
ENSBTAG00000051764	Novel gene
ENSBTAG00000051777	Novel gene
ENSBTAG00000051797	Novel gene
ENSBTAG00000051798	Novel gene
ENSBTAG00000051877	Novel gene
ENSBTAG00000052078	Novel gene
ENSBTAG00000052174	Novel gene
ENSBTAG00000052189	Novel gene
ENSBTAG00000052234	Novel gene
ENSBTAG00000052290	Novel gene
ENSBTAG00000052369	Novel gene
ENSBTAG00000052494	Novel gene
ENSBTAG00000052521	Novel gene
ENSBTAG00000052584	Novel gene
ENSBTAG00000052600	Novel gene
ENSBTAG00000052642	Novel gene
ENSBTAG00000052695	Novel gene
ENSBTAG00000052730	Novel gene
ENSBTAG00000052775	Novel gene
ENSBTAG00000052951	Novel gene
ENSBTAG00000053045	Novel gene
ENSBTAG00000053102	Novel gene
ENSBTAG00000053110	Novel gene
ENSBTAG00000053219	Novel gene
ENSBTAG00000053288	Novel gene
ENSBTAG00000053407	Novel gene
ENSBTAG00000053446	Novel gene
ENSBTAG00000053522	Novel gene
ENSBTAG00000053525	Novel gene
ENSBTAG00000053532	Novel gene
ENSBTAG00000053646	Novel gene
ENSBTAG00000053653	Novel gene
ENSBTAG00000053867	Novel gene
ENSBTAG00000054137	Novel gene
ENSBTAG00000054347	Novel gene
ENSBTAG00000054405	Novel gene
ENSBTAG00000054495	Novel gene
ENSBTAG00000054511	Novel gene
ENSBTAG00000054549	Novel gene
ENSBTAG00000054561	Novel gene
ENSBTAG00000054588	Novel gene
ENSBTAG00000054598	Novel gene
ENSBTAG00000054642	Novel gene
ENSBTAG00000054742	Novel gene
ENSBTAG00000054850	Novel gene
ENSBTAG00000055043	Novel gene
ENSBTAG00000055095	Novel gene
ENSBTAG00000055215	Novel gene
ENSBTAG00000055294	Novel gene
ENSBTAG00000001352	ENTR1
ENSBTAG00000008197	EPOR
ENSBTAG00000010029	ERC2
ENSBTAG00000020777	ERCC3
ENSBTAG00000005607	ERCC6L
ENSBTAG00000004375	ESRP2
ENSBTAG00000014605	ETV6
ENSBTAG00000009293	EVL
ENSBTAG00000019305	EXOG
ENSBTAG00000000898	F2RL2
ENSBTAG00000010726	F8
ENSBTAG00000033803	FABP7
ENSBTAG00000015511	FADS3
ENSBTAG00000010590	FAM118A
ENSBTAG00000012273	FAM131A
ENSBTAG00000051577	FAM163B
ENSBTAG00000008787	FAM171A1
ENSBTAG00000009744	FAM193A
ENSBTAG00000002089	FAM217A
ENSBTAG00000012747	FAM3A
ENSBTAG00000047468	FAM78B
ENSBTAG00000016058	FAM83B
ENSBTAG00000014247	FAM83F
ENSBTAG00000038682	FAM83H
ENSBTAG00000016433	FANCB
ENSBTAG00000054662	FBXL17
ENSBTAG00000018345	FBXO39
ENSBTAG00000015860	FGD1
ENSBTAG00000006789	FGD5
ENSBTAG00000020194	FGF13
ENSBTAG00000008623	FGF3
ENSBTAG00000027464	FGFRL1
ENSBTAG00000014361	FHIP2B
ENSBTAG00000030403	FIZ1
ENSBTAG00000006117	FLYWCH1
ENSBTAG00000038115	FLYWCH2
ENSBTAG00000025021	FMN2
ENSBTAG00000046684	FOXN3
ENSBTAG00000011234	FOXO3
ENSBTAG00000052132	FOXQ1
ENSBTAG00000012501	FTO
ENSBTAG00000046516	FUT7
ENSBTAG00000013044	GAB3
ENSBTAG00000003392	GABRA5
ENSBTAG00000013548	GABRE
ENSBTAG00000013002	GABRQ
ENSBTAG00000019107	GAS7
ENSBTAG00000011120	GBX1
ENSBTAG00000012125	GDI1
ENSBTAG00000038756	GLB1L3
ENSBTAG00000004569	GLIPR1L1
ENSBTAG00000021764	GLRB
ENSBTAG00000000925	GLT8D2
ENSBTAG00000012058	GMDS
ENSBTAG00000002995	GMPPA
ENSBTAG00000015743	GMPR
ENSBTAG00000047223	GNAS
ENSBTAG00000052413	GNAS
ENSBTAG00000000406	GPATCH4
ENSBTAG00000020644	GPC4
ENSBTAG00000004982	GPLD1
ENSBTAG00000039388	GPR101
ENSBTAG00000014497	GPR31
ENSBTAG00000009918	GSE1
ENSBTAG00000003989	GSTO1
ENSBTAG00000052382	H2BC4
ENSBTAG00000054582	H3C1
ENSBTAG00000011904	HCFC1
ENSBTAG00000013244	HDAC6
ENSBTAG00000015512	HEXB
ENSBTAG00000015717	HEY1
ENSBTAG00000008688	HEYL
ENSBTAG00000025130	HIC1
ENSBTAG00000001877	HMGN5
ENSBTAG00000018937	HMOX2
ENSBTAG00000001006	HMX3
ENSBTAG00000008138	HOXA2
ENSBTAG00000012211	HOXA5
ENSBTAG00000050006	HOXB6
ENSBTAG00000005546	HOXB7
ENSBTAG00000020467	HRH4
ENSBTAG00000025442	HSPA1L
ENSBTAG00000007112	IFT25
ENSBTAG00000007797	IGBP1
ENSBTAG00000003994	IGFBP3
ENSBTAG00000018869	IGSF6
ENSBTAG00000014016	IKZF1
ENSBTAG00000005215	IL10RA
ENSBTAG00000016835	IL17F
ENSBTAG00000005766	IL4I1
ENSBTAG00000007558	IL9R
ENSBTAG00000000696	ILK
ENSBTAG00000024107	INPP5B
ENSBTAG00000001592	INSIG1
ENSBTAG00000021015	INSYN2A
ENSBTAG00000048486	IQANK1
ENSBTAG00000006535	IRS4
ENSBTAG00000013004	ITIH5
ENSBTAG00000008842	JPH1
ENSBTAG00000047191	KCNA6
ENSBTAG00000012319	KCNE5
ENSBTAG00000003398	KCNG1
ENSBTAG00000008710	KCNH1
ENSBTAG00000012798	KCNH8
ENSBTAG00000002865	KCNIP1
ENSBTAG00000045849	KCNK13
ENSBTAG00000004588	KCNN4
ENSBTAG00000032396	KCTD19
ENSBTAG00000002328	KDM2B
ENSBTAG00000007723	KDSR
ENSBTAG00000006776	KIAA0930
ENSBTAG00000021073	KIAA1549
ENSBTAG00000000939	KIF16B
ENSBTAG00000046218	KLF11
ENSBTAG00000038055	KLF16
ENSBTAG00000000501	KLHL13
ENSBTAG00000020003	KLHL14
ENSBTAG00000053398	KNL1
ENSBTAG00000054868	LAGE3
ENSBTAG00000003061	LAMA5
ENSBTAG00000045767	LAT2
ENSBTAG00000018043	LCAT
ENSBTAG00000016144	LCN10
ENSBTAG00000014595	LIG1
ENSBTAG00000010546	LIN54
ENSBTAG00000038321	LIPE
ENSBTAG00000048916	LIPG
ENSBTAG00000002615	LONRF3
ENSBTAG00000000944	LPCAT1
ENSBTAG00000012060	LPIN2
ENSBTAG00000000153	LRFN3
ENSBTAG00000017533	LRRC1
ENSBTAG00000001838	LRRC36
ENSBTAG00000019198	LRRC42
ENSBTAG00000004206	LRRC55
ENSBTAG00000031444	LY86
ENSBTAG00000005762	LYNX1
ENSBTAG00000034069	MAB21L1
ENSBTAG00000055286	MACIR
ENSBTAG00000024874	MAD2L1
ENSBTAG00000026344	MAFA
ENSBTAG00000039888	MAGED2
ENSBTAG00000021713	MAMLD1
ENSBTAG00000019855	MAP3K15
ENSBTAG00000014459	MAP6D1
ENSBTAG00000019864	MAPK15
ENSBTAG00000037576	MARCHF11
ENSBTAG00000011279	MATN4
ENSBTAG00000052323	MAZ
ENSBTAG00000005430	MB21D2
ENSBTAG00000003801	MBD1
ENSBTAG00000014088	MBNL3
ENSBTAG00000008160	MBOAT2
ENSBTAG00000045857	MCRIP2
ENSBTAG00000006862	MEIS3
ENSBTAG00000017223	MEST
ENSBTAG00000040334	MEX3D
ENSBTAG00000017213	MFAP1
ENSBTAG00000021130	MFSD10
ENSBTAG00000002034	MFSD2B
ENSBTAG00000004952	MFSD4A
ENSBTAG00000018248	MGLL
ENSBTAG00000036371	MIR193B
ENSBTAG00000029988	MIR331
ENSBTAG00000029918	MIR99B
ENSBTAG00000029880	MIRLET7E
ENSBTAG00000053916	MKRN3
ENSBTAG00000016758	MLH1
ENSBTAG00000011249	MOB2
ENSBTAG00000015739	MRC2
ENSBTAG00000009278	MSL3
ENSBTAG00000001595	MT1E
ENSBTAG00000011865	MTA2
ENSBTAG00000047287	MTARC1
ENSBTAG00000045697	MTCP1
ENSBTAG00000020080	MYBPC2
ENSBTAG00000045708	MYPOP
ENSBTAG00000011310	NALF2
ENSBTAG00000010128	NAP1L5
ENSBTAG00000006780	NAPSA
ENSBTAG00000000404	NAXE
ENSBTAG00000026963	NCALD
ENSBTAG00000024603	NCOR2
ENSBTAG00000000711	NDRG1
ENSBTAG00000006033	NDUFA1
ENSBTAG00000005412	NEDD4L
ENSBTAG00000012889	NETO1
ENSBTAG00000000074	NFIA
ENSBTAG00000018229	NFIX
ENSBTAG00000030744	NFYB
ENSBTAG00000020074	NKPD1
ENSBTAG00000010277	NKX2-2
ENSBTAG00000054665	NKX6-2
ENSBTAG00000003212	NNAT
ENSBTAG00000009832	NOBOX
ENSBTAG00000018540	NOX4
ENSBTAG00000009265	NR5A2
ENSBTAG00000054057	NRG1
ENSBTAG00000004836	NRK
ENSBTAG00000015466	NSUN2
ENSBTAG00000004540	NUB1
ENSBTAG00000011321	NUGGC
ENSBTAG00000031583	NUPR2
ENSBTAG00000001491	NWD2
ENSBTAG00000015293	NXPH3
ENSBTAG00000004461	OFD1
ENSBTAG00000054526	OR13J1D
ENSBTAG00000045691	OR14P2
ENSBTAG00000054916	OR1J31
ENSBTAG00000049903	OR4G10
ENSBTAG00000049627	OR52N4I
ENSBTAG00000051784	OR5H33
ENSBTAG00000052122	OR5K22
ENSBTAG00000051668	OR8S10
ENSBTAG00000004600	OTUD5
ENSBTAG00000017382	P3H1
ENSBTAG00000001116	P4HA2
ENSBTAG00000012794	PAH
ENSBTAG00000013958	PAK4
ENSBTAG00000011767	PALS1
ENSBTAG00000052734	PAPOLB
ENSBTAG00000003196	PAPSS2
ENSBTAG00000021601	PARD6B
ENSBTAG00000013314	PBX3
ENSBTAG00000019700	PC
ENSBTAG00000020757	PCBP2
ENSBTAG00000010420	PCDH17
ENSBTAG00000007758	PDE10A
ENSBTAG00000001663	PDF
ENSBTAG00000014541	PDGFA
ENSBTAG00000019852	PDHA1
ENSBTAG00000017196	PDIA3
ENSBTAG00000021422	PDZD4
ENSBTAG00000053735	PEG10
ENSBTAG00000009309	PEX10
ENSBTAG00000016722	PGGHG
ENSBTAG00000000894	PGK1
ENSBTAG00000003929	PHF10
ENSBTAG00000006973	PHF21B
ENSBTAG00000016663	PIGN
ENSBTAG00000000396	PIM1
ENSBTAG00000004597	PIM2
ENSBTAG00000047376	PIN4
ENSBTAG00000048098	PKP3
ENSBTAG00000008338	PLCB1
ENSBTAG00000012646	PLCXD2
ENSBTAG00000011922	PLEC
ENSBTAG00000021570	PLEKHG4
ENSBTAG00000001353	PMPCA
ENSBTAG00000017430	PNCK
ENSBTAG00000006282	POU2AF1
ENSBTAG00000044177	POU2AF2
ENSBTAG00000016362	POU6F1
ENSBTAG00000018127	PPM1A
ENSBTAG00000006443	PRDM11
ENSBTAG00000017268	PROCA1
ENSBTAG00000039784	PRR5
ENSBTAG00000021461	PSMD3
ENSBTAG00000027051	PTAFR
ENSBTAG00000020987	PTCHD1
ENSBTAG00000004782	PTPRCAP
ENSBTAG00000004958	PTPRN2
ENSBTAG00000040333	QDPR
ENSBTAG00000019820	RAB9B
ENSBTAG00000007071	RAI14
ENSBTAG00000004194	RALGDS
ENSBTAG00000011534	RAMP1
ENSBTAG00000007592	RARG
ENSBTAG00000020520	RASD1
ENSBTAG00000002890	RBM10
ENSBTAG00000011037	RBPMS2
ENSBTAG00000017769	RIBC1
ENSBTAG00000003291	RIMKLB
ENSBTAG00000010416	RIN3
ENSBTAG00000008793	RNASE1
ENSBTAG00000017225	RNF135
ENSBTAG00000009055	RNF144B
ENSBTAG00000050028	RNF152
ENSBTAG00000012499	RPGRIP1L
ENSBTAG00000039819	RPH3AL
ENSBTAG00000049833	RPL39
ENSBTAG00000021741	RPS6KA2
ENSBTAG00000002015	RPS6KA6
ENSBTAG00000021885	RSPO4
ENSBTAG00000008185	RTN2
ENSBTAG00000005990	S1PR1
ENSBTAG00000001826	SASH1
ENSBTAG00000002041	SASH3
ENSBTAG00000003826	SCN1B
ENSBTAG00000003746	SCP2
ENSBTAG00000018295	SEC23B
ENSBTAG00000019508	SEC61A2
ENSBTAG00000000647	SELENOO
ENSBTAG00000005869	SENP6
ENSBTAG00000008320	SEPTIN5
ENSBTAG00000004291	SEPTIN6
ENSBTAG00000038361	SERPINA11
ENSBTAG00000050155	SERPINB6
ENSBTAG00000013973	SERPIND1
ENSBTAG00000021282	SGCE
ENSBTAG00000004430	SGPP1
ENSBTAG00000038617	SH3D21
ENSBTAG00000018004	SH3GL3
ENSBTAG00000014904	SIRT5
ENSBTAG00000014333	SLC10A3
ENSBTAG00000002585	SLC16A2
ENSBTAG00000014990	SLC18A3
ENSBTAG00000032366	SLC23A2
ENSBTAG00000011938	SLC25A2
ENSBTAG00000054469	SLC25A53
ENSBTAG00000007772	SLC29A4
ENSBTAG00000005295	SLC35E1
ENSBTAG00000016704	SLC37A2
ENSBTAG00000005617	SLC41A3
ENSBTAG00000004352	SLC5A7
ENSBTAG00000009959	SLC6A8
ENSBTAG00000030210	SLCO6A1
ENSBTAG00000005108	SLIT2
ENSBTAG00000039377	SLITRK2
ENSBTAG00000021164	SLMAP
ENSBTAG00000017761	SMC1A
ENSBTAG00000009355	SNAP91
ENSBTAG00000042652	SNORA71
ENSBTAG00000042744	SNORA71
ENSBTAG00000019639	SNX16
ENSBTAG00000010351	SNX25
ENSBTAG00000004059	SOAT1
ENSBTAG00000008441	SOCS3
ENSBTAG00000014401	SORBS3
ENSBTAG00000046012	SOWAHD
ENSBTAG00000014141	SPATA4
ENSBTAG00000043953	SPIB
ENSBTAG00000024539	SPSB1
ENSBTAG00000015478	SRD5A1
ENSBTAG00000046415	SSNA1
ENSBTAG00000001156	ST3GAL1
ENSBTAG00000048501	ST8SIA2
ENSBTAG00000009121	STAG2
ENSBTAG00000032234	STK24
ENSBTAG00000019652	STK26
ENSBTAG00000011562	STK32C
ENSBTAG00000011236	STX11
ENSBTAG00000008190	SUMF2
ENSBTAG00000001651	SYF2
ENSBTAG00000004767	SYK
ENSBTAG00000018947	SYT16
ENSBTAG00000022986	TAFA5
ENSBTAG00000021910	TBL1XR1
ENSBTAG00000018681	TBXT
ENSBTAG00000005750	TCF15
ENSBTAG00000000662	TCF20
ENSBTAG00000046520	TCFL5
ENSBTAG00000009308	TDRD3
ENSBTAG00000009978	TDRD6
ENSBTAG00000003381	TENT4A
ENSBTAG00000001250	TFAP2A
ENSBTAG00000019645	TFDP1
ENSBTAG00000052632	TGIF2
ENSBTAG00000032872	THOC7
ENSBTAG00000017802	THRB
ENSBTAG00000005152	TK2
ENSBTAG00000002361	TMCC2
ENSBTAG00000045594	TMEM121
ENSBTAG00000037413	TMEM164
ENSBTAG00000010256	TMEM170B
ENSBTAG00000017318	TMEM178A
ENSBTAG00000008278	TMEM187
ENSBTAG00000047524	TMEM200B
ENSBTAG00000011648	TMLHE
ENSBTAG00000007066	TMTC4
ENSBTAG00000006419	TNNT1
ENSBTAG00000022158	TNNT3
ENSBTAG00000053896	TOP1MT
ENSBTAG00000000418	TOX3
ENSBTAG00000032538	TPRG1
ENSBTAG00000015857	TPRG1L
ENSBTAG00000003012	TRAF1
ENSBTAG00000006422	TRIM28
ENSBTAG00000018607	TSPEAR
ENSBTAG00000048123	TSSK2
ENSBTAG00000008167	TTC3
ENSBTAG00000011098	TTLL8
ENSBTAG00000003470	TTYH1
ENSBTAG00000004862	TUB
ENSBTAG00000009191	TUSC3
ENSBTAG00000046922	TWIST1
ENSBTAG00000029683	U1
ENSBTAG00000039912	U1
ENSBTAG00000045121	U1
ENSBTAG00000051603	U1
ENSBTAG00000042300	U6
ENSBTAG00000042584	U6
ENSBTAG00000044766	U6
ENSBTAG00000044797	U6
ENSBTAG00000048910	U6
ENSBTAG00000049418	U6
ENSBTAG00000051885	U6
ENSBTAG00000009138	UBXN2B
ENSBTAG00000048950	ULBP13
ENSBTAG00000024751	ULBP17
ENSBTAG00000010241	UNC5D
ENSBTAG00000009913	UPK3A
ENSBTAG00000009453	URGCP
ENSBTAG00000012577	UVSSA
ENSBTAG00000010698	VARS2
ENSBTAG00000006296	VMA21
ENSBTAG00000051134	VPREB3
ENSBTAG00000038920	VPS13C
ENSBTAG00000003625	VSTM2A
ENSBTAG00000018060	WDR13
ENSBTAG00000018697	WDR44
ENSBTAG00000046671	WFS1
ENSBTAG00000014758	WIF1
ENSBTAG00000013824	WWC3
ENSBTAG00000044050	XKR4
ENSBTAG00000030897	XRCC2
ENSBTAG00000039307	YAP1
ENSBTAG00000007906	ZACN
ENSBTAG00000052845	ZBED3
ENSBTAG00000035018	ZCCHC12
ENSBTAG00000008047	ZDHHC15
ENSBTAG00000011484	ZDHHC3
ENSBTAG00000015354	ZDHHC9
ENSBTAG00000000527	ZFAND3
ENSBTAG00000021413	ZIC3
ENSBTAG00000012144	ZMYND19
ENSBTAG00000010046	ZNF350
ENSBTAG00000050535	ZNF385D
ENSBTAG00000049158	ZNF596
ENSBTAG00000025659	ZNF618
ENSBTAG00000053568	ZNF70
ENSBTAG00000002810	ZNF777
ENSBTAG00000021438	ZNF821
ENSBTAG00000011940	ZNF831
ENSBTAG00000010993	ZNF839
ENSBTAG00000053996	ZNF853

## Sheet: CHH_P_Genes
Ensembl ID	Gene Symbol
ENSBTAG00000013541	LMO3
ENSBTAG00000014426	PRKAG1
ENSBTAG00000015321	TRERF1
ENSBTAG00000021874	KIF14
ENSBTAG00000021903	KIAA0319
ENSBTAG00000044097	KLF7
ENSBTAG00000048350	Novel gene
ENSBTAG00000051765	Novel gene

## Sheet: CHG_P_Genes
Ensembl ID	Gene Symbol
ENSBTAG00000012673	CDK18
ENSBTAG00000014643	EEF1D
ENSBTAG00000022777	CDC42BPA
ENSBTAG00000048160	TIGD5
ENSBTAG00000050032	Novel gene

## Sheet: Overlap_P_Genes
P_genes
CG_CHH		CG_CHG		CHH_CHG		All 3
				ENSBTAG00000050783	SNTG2	ENSBTAG00000049004	Novel gene
