# Supplementary material for: Extensive differential DNA methylation between tuberculosis skin test positive and skin test negative cattle
Source: BMC Genomics. 2024 Aug 6;25:762. doi: 10.1186/s12864-024-10574-x (PMC11301934; doi:10.1186/s12864-024-10574-x)
Supplement: Supplementary file 11 — Supplementary Material 11 - Supplementary Table S9: GO enrichment analysis showing enriched GO terms (biological processes, cellular component and molecular function) for DMRs and DPMGs for Group 2 (SICTT-/IFNG+) samples relative to Group 3 (SICTT+/IFNG+) samples (as shown in Figure 1) [file 12864_2024_10574_MOESM11_ESM.xlsx]

## Sheet: DMRs
GO_accession	Description	Term_type	Over_represented_pValue	Corrected_pValue	DMR_item	DMR_list	Bg_item	Bg_list	DMR genes
GO:0005488	binding	molecular_function	1.9787e-06	0.0091296	1633	2292	11027	18224	ENSBTAG00000049416,ENSBTAG00000019852,ENSBTAG00000054157,ENSBTAG00000021592,ENSBTAG00000017890,ENSBTAG00000038241,ENSBTAG00000000536,ENSBTAG00000019061,ENSBTAG00000054315,ENSBTAG00000017739,ENSBTAG00000018845,ENSBTAG00000011032,ENSBTAG00000009587,ENSBTAG00000009686,ENSBTAG00000000333,ENSBTAG00000053351,ENSBTAG00000048378,ENSBTAG00000017731,ENSBTAG00000012938,ENSBTAG00000014375,ENSBTAG00000050211,…
GO:0005085	guanyl-nucleotide exchange factor activity	molecular_function	7.5184e-05	0.13473	45	2292	122	18224	ENSBTAG00000006998,ENSBTAG00000004511,ENSBTAG00000035018,ENSBTAG00000033137,ENSBTAG00000020566,ENSBTAG00000005670,ENSBTAG00000013110,ENSBTAG00000008585,ENSBTAG00000017289,ENSBTAG00000004194,ENSBTAG00000015375,ENSBTAG00000021872,ENSBTAG00000023843,ENSBTAG00000020688,ENSBTAG00000004751,ENSBTAG00000037383,ENSBTAG00000020791,ENSBTAG00000018003,ENSBTAG00000020726,ENSBTAG00000000113,ENSBTAG00000015609,…
GO:0043167	ion binding	molecular_function	8.7601e-05	0.13473	814	2292	4937	18224	ENSBTAG00000039819,ENSBTAG00000013749,ENSBTAG00000011865,ENSBTAG00000018105,ENSBTAG00000019183,ENSBTAG00000009332,ENSBTAG00000037400,ENSBTAG00000023169,ENSBTAG00000008348,ENSBTAG00000006589,ENSBTAG00000012937,ENSBTAG00000001455,ENSBTAG00000012463,ENSBTAG00000047743,ENSBTAG00000008940,ENSBTAG00000018035,ENSBTAG00000047944,ENSBTAG00000018460,ENSBTAG00000012961,ENSBTAG00000050200,ENSBTAG00000020406,…
GO:0015298	solute:cation antiporter activity	molecular_function	0.00029301	0.14198	12	2292	26	18224	ENSBTAG00000024075,ENSBTAG00000009523,ENSBTAG00000008969,ENSBTAG00000052989,ENSBTAG00000015704,ENSBTAG00000004629,ENSBTAG00000003290,ENSBTAG00000013222,ENSBTAG00000031178,ENSBTAG00000008766,ENSBTAG00000024340,ENSBTAG00000001706
GO:0015299	solute:proton antiporter activity	molecular_function	0.00029301	0.14198	12	2292	26	18224	ENSBTAG00000009523,ENSBTAG00000004629,ENSBTAG00000015704,ENSBTAG00000052989,ENSBTAG00000008969,ENSBTAG00000024075,ENSBTAG00000001706,ENSBTAG00000003290,ENSBTAG00000008766,ENSBTAG00000031178,ENSBTAG00000024340,ENSBTAG00000013222
GO:0046872	metal ion binding	molecular_function	0.00030944	0.14198	510	2292	3090	18224	ENSBTAG00000020984,ENSBTAG00000007136,ENSBTAG00000018097,ENSBTAG00000007630,ENSBTAG00000015405,ENSBTAG00000017473,ENSBTAG00000018255,ENSBTAG00000006999,ENSBTAG00000026842,ENSBTAG00000032234,ENSBTAG00000021677,ENSBTAG00000014030,ENSBTAG00000001739,ENSBTAG00000017745,ENSBTAG00000012921,ENSBTAG00000015526,ENSBTAG00000038635,ENSBTAG00000049233,ENSBTAG00000007592,ENSBTAG00000027182,ENSBTAG00000014506,…
GO:0043169	cation binding	molecular_function	0.00031687	0.14198	512	2292	3107	18224	ENSBTAG00000011042,ENSBTAG00000019700,ENSBTAG00000007977,ENSBTAG00000044078,ENSBTAG00000017802,ENSBTAG00000005479,ENSBTAG00000011279,ENSBTAG00000018272,ENSBTAG00000019313,ENSBTAG00000054258,ENSBTAG00000011648,ENSBTAG00000014224,ENSBTAG00000016857,ENSBTAG00000047595,ENSBTAG00000046413,ENSBTAG00000054731,ENSBTAG00000051978,ENSBTAG00000008001,ENSBTAG00000009455,ENSBTAG00000051090,ENSBTAG00000037721,…
GO:0005515	protein binding	molecular_function	0.00034023	0.14198	943	2292	5731	18224	ENSBTAG00000004602,ENSBTAG00000003054,ENSBTAG00000001153,ENSBTAG00000022329,ENSBTAG00000024708,ENSBTAG00000011484,ENSBTAG00000031669,ENSBTAG00000050005,ENSBTAG00000019884,ENSBTAG00000052989,ENSBTAG00000014132,ENSBTAG00000007493,ENSBTAG00000020999,ENSBTAG00000006973,ENSBTAG00000019073,ENSBTAG00000007804,ENSBTAG00000006007,ENSBTAG00000009997,ENSBTAG00000008021,ENSBTAG00000017533,ENSBTAG00000009742,…
GO:0005861	troponin complex	cellular_component	0.00055196	0.14198	5	2292	8	18224	ENSBTAG00000022158,ENSBTAG00000047231,ENSBTAG00000006419,ENSBTAG00000045789,ENSBTAG00000010880
GO:0005865	striated muscle thin filament	cellular_component	0.00055196	0.14198	5	2292	8	18224	ENSBTAG00000022158,ENSBTAG00000047231,ENSBTAG00000045789,ENSBTAG00000010880,ENSBTAG00000006419
GO:0030016	myofibril	cellular_component	0.00055196	0.14198	5	2292	8	18224	ENSBTAG00000010880,ENSBTAG00000045789,ENSBTAG00000006419,ENSBTAG00000047231,ENSBTAG00000022158
GO:0030017	sarcomere	cellular_component	0.00055196	0.14198	5	2292	8	18224	ENSBTAG00000045789,ENSBTAG00000010880,ENSBTAG00000006419,ENSBTAG00000047231,ENSBTAG00000022158
GO:0036379	myofilament	cellular_component	0.00055196	0.14198	5	2292	8	18224	ENSBTAG00000047231,ENSBTAG00000022158,ENSBTAG00000045789,ENSBTAG00000006419,ENSBTAG00000010880
GO:0043292	contractile fiber	cellular_component	0.00055196	0.14198	5	2292	8	18224	ENSBTAG00000006419,ENSBTAG00000045789,ENSBTAG00000010880,ENSBTAG00000022158,ENSBTAG00000047231
GO:0044449	contractile fiber part	cellular_component	0.00055196	0.14198	5	2292	8	18224	ENSBTAG00000010880,ENSBTAG00000045789,ENSBTAG00000006419,ENSBTAG00000022158,ENSBTAG00000047231
GO:0017048	Rho GTPase binding	molecular_function	0.00056717	0.14198	36	2292	94	18224	ENSBTAG00000014030,ENSBTAG00000054684,ENSBTAG00000054250,ENSBTAG00000009679,ENSBTAG00000005453,ENSBTAG00000000146,ENSBTAG00000005410,ENSBTAG00000014172,ENSBTAG00000017850,ENSBTAG00000005633,ENSBTAG00000004511,ENSBTAG00000035018,ENSBTAG00000020566,ENSBTAG00000013110,ENSBTAG00000012443,ENSBTAG00000005670,ENSBTAG00000008585,ENSBTAG00000017289,ENSBTAG00000020688,ENSBTAG00000004751,ENSBTAG00000037383,…
GO:0007265	Ras protein signal transduction	biological_process	0.0006112	0.14198	33	2292	89	18224	ENSBTAG00000014030,ENSBTAG00000054684,ENSBTAG00000006663,ENSBTAG00000009679,ENSBTAG00000005453,ENSBTAG00000000146,ENSBTAG00000007384,ENSBTAG00000014172,ENSBTAG00000017850,ENSBTAG00000005633,ENSBTAG00000004511,ENSBTAG00000035018,ENSBTAG00000033137,ENSBTAG00000020566,ENSBTAG00000008585,ENSBTAG00000013110,ENSBTAG00000005670,ENSBTAG00000017289,ENSBTAG00000004751,ENSBTAG00000037383,ENSBTAG00000020688,…
GO:0046578	regulation of Ras protein signal transduction	biological_process	0.0006112	0.14198	33	2292	89	18224	ENSBTAG00000014172,ENSBTAG00000007384,ENSBTAG00000005633,ENSBTAG00000017850,ENSBTAG00000054684,ENSBTAG00000006663,ENSBTAG00000014030,ENSBTAG00000000146,ENSBTAG00000005453,ENSBTAG00000009679,ENSBTAG00000000113,ENSBTAG00000020726,ENSBTAG00000015609,ENSBTAG00000018003,ENSBTAG00000003237,ENSBTAG00000014091,ENSBTAG00000005514,ENSBTAG00000000818,ENSBTAG00000015834,ENSBTAG00000000684,ENSBTAG00000008424,…
GO:0007266	Rho protein signal transduction	biological_process	0.00061544	0.14198	29	2292	74	18224	ENSBTAG00000000146,ENSBTAG00000020688,ENSBTAG00000004751,ENSBTAG00000037383,ENSBTAG00000009679,ENSBTAG00000005453,ENSBTAG00000013110,ENSBTAG00000020566,ENSBTAG00000008585,ENSBTAG00000005670,ENSBTAG00000017289,ENSBTAG00000054684,ENSBTAG00000014030,ENSBTAG00000004511,ENSBTAG00000035018,ENSBTAG00000014091,ENSBTAG00000000818,ENSBTAG00000005633,ENSBTAG00000005514,ENSBTAG00000015860,ENSBTAG00000008424,…
GO:0035023	regulation of Rho protein signal transduction	biological_process	0.00061544	0.14198	29	2292	74	18224	ENSBTAG00000020566,ENSBTAG00000013110,ENSBTAG00000005670,ENSBTAG00000008585,ENSBTAG00000017289,ENSBTAG00000054684,ENSBTAG00000004511,ENSBTAG00000035018,ENSBTAG00000014030,ENSBTAG00000004751,ENSBTAG00000037383,ENSBTAG00000000146,ENSBTAG00000020688,ENSBTAG00000009679,ENSBTAG00000005453,ENSBTAG00000015609,ENSBTAG00000000113,ENSBTAG00000020726,ENSBTAG00000018003,ENSBTAG00000014172,ENSBTAG00000000818,…
GO:0051020	GTPase binding	molecular_function	0.00068222	0.14989	52	2292	160	18224	ENSBTAG00000017850,ENSBTAG00000005633,ENSBTAG00000015539,ENSBTAG00000007384,ENSBTAG00000014172,ENSBTAG00000012450,ENSBTAG00000009679,ENSBTAG00000005453,ENSBTAG00000020984,ENSBTAG00000054250,ENSBTAG00000011092,ENSBTAG00000015994,ENSBTAG00000005410,ENSBTAG00000000146,ENSBTAG00000014030,ENSBTAG00000006663,ENSBTAG00000054684,ENSBTAG00000015860,ENSBTAG00000008424,ENSBTAG00000015834,ENSBTAG00000000684,…
GO:0005088	Ras guanyl-nucleotide exchange factor activity	molecular_function	0.00076782	0.15403	30	2292	77	18224	ENSBTAG00000005453,ENSBTAG00000009679,ENSBTAG00000020688,ENSBTAG00000000146,ENSBTAG00000005410,ENSBTAG00000037383,ENSBTAG00000004751,ENSBTAG00000014030,ENSBTAG00000035018,ENSBTAG00000004511,ENSBTAG00000017289,ENSBTAG00000054684,ENSBTAG00000013110,ENSBTAG00000020566,ENSBTAG00000008585,ENSBTAG00000005670,ENSBTAG00000000684,ENSBTAG00000015834,ENSBTAG00000008424,ENSBTAG00000015860,ENSBTAG00000017850,…
GO:0005089	Rho guanyl-nucleotide exchange factor activity	molecular_function	0.00076782	0.15403	30	2292	77	18224	ENSBTAG00000015860,ENSBTAG00000008424,ENSBTAG00000015834,ENSBTAG00000000684,ENSBTAG00000017850,ENSBTAG00000014091,ENSBTAG00000000818,ENSBTAG00000005633,ENSBTAG00000005514,ENSBTAG00000014172,ENSBTAG00000018003,ENSBTAG00000000113,ENSBTAG00000020726,ENSBTAG00000015609,ENSBTAG00000009679,ENSBTAG00000005453,ENSBTAG00000000146,ENSBTAG00000020688,ENSBTAG00000004751,ENSBTAG00000005410,ENSBTAG00000037383,…
GO:0051056	regulation of small GTPase mediated signal transduction	biological_process	0.0011095	0.21331	36	2292	100	18224	ENSBTAG00000007384,ENSBTAG00000015805,ENSBTAG00000014172,ENSBTAG00000005633,ENSBTAG00000014178,ENSBTAG00000017850,ENSBTAG00000006663,ENSBTAG00000054684,ENSBTAG00000014030,ENSBTAG00000000146,ENSBTAG00000005453,ENSBTAG00000009679,ENSBTAG00000015609,ENSBTAG00000018225,ENSBTAG00000020726,ENSBTAG00000000113,ENSBTAG00000018003,ENSBTAG00000005514,ENSBTAG00000000818,ENSBTAG00000003237,ENSBTAG00000014091,…
GO:0003777	microtubule motor activity	molecular_function	0.0012159	0.22441	27	2292	73	18224	ENSBTAG00000021874,ENSBTAG00000022509,ENSBTAG00000019217,ENSBTAG00000013078,ENSBTAG00000016598,ENSBTAG00000007694,ENSBTAG00000008571,ENSBTAG00000007181,ENSBTAG00000014063,ENSBTAG00000021904,ENSBTAG00000047461,ENSBTAG00000003215,ENSBTAG00000012715,ENSBTAG00000018125,ENSBTAG00000047794,ENSBTAG00000004976,ENSBTAG00000016784,ENSBTAG00000011538,ENSBTAG00000012921,ENSBTAG00000016523,ENSBTAG00000021972,…
GO:0005216	ion channel activity	molecular_function	0.0016404	0.28032	97	2292	425	18224	ENSBTAG00000012296,ENSBTAG00000009405,ENSBTAG00000010986,ENSBTAG00000037616,ENSBTAG00000003392,ENSBTAG00000054859,ENSBTAG00000016646,ENSBTAG00000014267,ENSBTAG00000050005,ENSBTAG00000019884,ENSBTAG00000019355,ENSBTAG00000002644,ENSBTAG00000002082,ENSBTAG00000002631,ENSBTAG00000019623,ENSBTAG00000004608,ENSBTAG00000013665,ENSBTAG00000037400,ENSBTAG00000010660,ENSBTAG00000014354,ENSBTAG00000000031,…
GO:0022838	substrate-specific channel activity	molecular_function	0.0016404	0.28032	97	2292	425	18224	ENSBTAG00000011227,ENSBTAG00000022819,ENSBTAG00000012319,ENSBTAG00000027118,ENSBTAG00000004078,ENSBTAG00000014861,ENSBTAG00000014354,ENSBTAG00000000031,ENSBTAG00000037400,ENSBTAG00000010660,ENSBTAG00000013665,ENSBTAG00000004608,ENSBTAG00000002644,ENSBTAG00000002082,ENSBTAG00000019623,ENSBTAG00000002631,ENSBTAG00000019884,ENSBTAG00000019355,ENSBTAG00000014267,ENSBTAG00000050005,ENSBTAG00000054859,…
GO:0015267	channel activity	molecular_function	0.0017997	0.28634	97	2292	426	18224	ENSBTAG00000007882,ENSBTAG00000025642,ENSBTAG00000008644,ENSBTAG00000033153,ENSBTAG00000006999,ENSBTAG00000013300,ENSBTAG00000032077,ENSBTAG00000047191,ENSBTAG00000018097,ENSBTAG00000020667,ENSBTAG00000000473,ENSBTAG00000009182,ENSBTAG00000017958,ENSBTAG00000004775,ENSBTAG00000010128,ENSBTAG00000017837,ENSBTAG00000021808,ENSBTAG00000004588,ENSBTAG00000054315,ENSBTAG00000008066,ENSBTAG00000016097,…
GO:0022803	passive transmembrane transporter activity	molecular_function	0.0017997	0.28634	97	2292	426	18224	ENSBTAG00000008279,ENSBTAG00000032130,ENSBTAG00000021901,ENSBTAG00000004870,ENSBTAG00000012798,ENSBTAG00000046413,ENSBTAG00000045994,ENSBTAG00000020192,ENSBTAG00000013614,ENSBTAG00000047488,ENSBTAG00000008710,ENSBTAG00000021910,ENSBTAG00000009451,ENSBTAG00000052785,ENSBTAG00000046662,ENSBTAG00000045849,ENSBTAG00000011379,ENSBTAG00000000376,ENSBTAG00000020800,ENSBTAG00000014638,ENSBTAG00000000662,…
GO:0007264	small GTPase mediated signal transduction	biological_process	0.0019861	0.30547	84	2292	403	18224	ENSBTAG00000018003,ENSBTAG00000011146,ENSBTAG00000017871,ENSBTAG00000020520,ENSBTAG00000018225,ENSBTAG00000020726,ENSBTAG00000005244,ENSBTAG00000015834,ENSBTAG00000000684,ENSBTAG00000004291,ENSBTAG00000000818,ENSBTAG00000014091,ENSBTAG00000004511,ENSBTAG00000006998,ENSBTAG00000017289,ENSBTAG00000013110,ENSBTAG00000005413,ENSBTAG00000021872,ENSBTAG00000007725,ENSBTAG00000037383,ENSBTAG00000004751,…
GO:0030955	potassium ion binding	molecular_function	0.0024173	0.34854	17	2292	60	18224	ENSBTAG00000020800,ENSBTAG00000018097,ENSBTAG00000022819,ENSBTAG00000051978,ENSBTAG00000021910,ENSBTAG00000052785,ENSBTAG00000010128,ENSBTAG00000009657,ENSBTAG00000054315,ENSBTAG00000004608,ENSBTAG00000004870,ENSBTAG00000045994,ENSBTAG00000002082,ENSBTAG00000020192,ENSBTAG00000008279,ENSBTAG00000000662,ENSBTAG00000014267
GO:0031420	alkali metal ion binding	molecular_function	0.0024173	0.34854	17	2292	60	18224	ENSBTAG00000054315,ENSBTAG00000009657,ENSBTAG00000010128,ENSBTAG00000052785,ENSBTAG00000021910,ENSBTAG00000014267,ENSBTAG00000000662,ENSBTAG00000008279,ENSBTAG00000020192,ENSBTAG00000045994,ENSBTAG00000002082,ENSBTAG00000004870,ENSBTAG00000004608,ENSBTAG00000020800,ENSBTAG00000051978,ENSBTAG00000022819,ENSBTAG00000018097
GO:0015297	antiporter activity	molecular_function	0.0030872	0.43165	12	2292	33	18224	ENSBTAG00000001706,ENSBTAG00000003290,ENSBTAG00000013222,ENSBTAG00000031178,ENSBTAG00000024340,ENSBTAG00000008766,ENSBTAG00000009523,ENSBTAG00000015704,ENSBTAG00000052989,ENSBTAG00000008969,ENSBTAG00000004629,ENSBTAG00000024075
GO:0007018	microtubule-based movement	biological_process	0.0035601	0.48313	27	2292	78	18224	ENSBTAG00000004617,ENSBTAG00000049566,ENSBTAG00000009035,ENSBTAG00000000920,ENSBTAG00000000939,ENSBTAG00000011538,ENSBTAG00000012079,ENSBTAG00000021972,ENSBTAG00000016523,ENSBTAG00000012921,ENSBTAG00000004976,ENSBTAG00000047794,ENSBTAG00000018125,ENSBTAG00000016784,ENSBTAG00000003215,ENSBTAG00000012715,ENSBTAG00000021904,ENSBTAG00000047461,ENSBTAG00000008571,ENSBTAG00000016598,ENSBTAG00000007694,…
GO:0005158	insulin receptor binding	molecular_function	0.0040906	0.53926	8	2292	18	18224	ENSBTAG00000046753,ENSBTAG00000009742,ENSBTAG00000009861,ENSBTAG00000025868,ENSBTAG00000012019,ENSBTAG00000006535,ENSBTAG00000003667,ENSBTAG00000046957
GO:0019899	enzyme binding	molecular_function	0.0051331	0.6579	58	2292	218	18224	ENSBTAG00000021769,ENSBTAG00000012450,ENSBTAG00000007384,ENSBTAG00000001305,ENSBTAG00000014172,ENSBTAG00000005633,ENSBTAG00000015539,ENSBTAG00000017850,ENSBTAG00000054684,ENSBTAG00000006663,ENSBTAG00000014030,ENSBTAG00000015994,ENSBTAG00000005410,ENSBTAG00000000146,ENSBTAG00000009679,ENSBTAG00000005453,ENSBTAG00000054250,ENSBTAG00000011092,ENSBTAG00000020984,ENSBTAG00000015609,ENSBTAG00000020726,…
GO:0005509	calcium ion binding	molecular_function	0.0058535	0.68657	111	2292	536	18224	ENSBTAG00000053103,ENSBTAG00000049493,ENSBTAG00000048591,ENSBTAG00000003403,ENSBTAG00000021751,ENSBTAG00000018234,ENSBTAG00000030278,ENSBTAG00000024632,ENSBTAG00000025424,ENSBTAG00000012688,ENSBTAG00000017165,ENSBTAG00000031001,ENSBTAG00000053546,ENSBTAG00000006130,ENSBTAG00000052803,ENSBTAG00000003586,ENSBTAG00000007079,ENSBTAG00000018951,ENSBTAG00000019440,ENSBTAG00000014488,ENSBTAG00000013116,…
GO:0004553	hydrolase activity, hydrolyzing O-glycosyl compounds	molecular_function	0.0059358	0.68657	38	2292	169	18224	ENSBTAG00000008376,ENSBTAG00000008866,ENSBTAG00000006188,ENSBTAG00000047605,ENSBTAG00000015512,ENSBTAG00000015254,ENSBTAG00000030474,ENSBTAG00000048674,ENSBTAG00000004754,ENSBTAG00000021910,ENSBTAG00000027825,ENSBTAG00000018390,ENSBTAG00000014612,ENSBTAG00000006031,ENSBTAG00000050691,ENSBTAG00000034138,ENSBTAG00000018112,ENSBTAG00000020363,ENSBTAG00000005548,ENSBTAG00000023018,ENSBTAG00000016021,…
GO:0015291	secondary active transmembrane transporter activity	molecular_function	0.0059893	0.68657	22	2292	86	18224	ENSBTAG00000003290,ENSBTAG00000013222,ENSBTAG00000014861,ENSBTAG00000031178,ENSBTAG00000009959,ENSBTAG00000010116,ENSBTAG00000021090,ENSBTAG00000054461,ENSBTAG00000015704,ENSBTAG00000038858,ENSBTAG00000031340,ENSBTAG00000024340,ENSBTAG00000008766,ENSBTAG00000005857,ENSBTAG00000001706,ENSBTAG00000011088,ENSBTAG00000025130,ENSBTAG00000024075,ENSBTAG00000009523,ENSBTAG00000008969,ENSBTAG00000052989,…
GO:0017016	Ras GTPase binding	molecular_function	0.0067784	0.68657	37	2292	115	18224	ENSBTAG00000018003,ENSBTAG00000014612,ENSBTAG00000015609,ENSBTAG00000000113,ENSBTAG00000020726,ENSBTAG00000015834,ENSBTAG00000000684,ENSBTAG00000008424,ENSBTAG00000015860,ENSBTAG00000005514,ENSBTAG00000000818,ENSBTAG00000021381,ENSBTAG00000014091,ENSBTAG00000045588,ENSBTAG00000035018,ENSBTAG00000004511,ENSBTAG00000017289,ENSBTAG00000013110,ENSBTAG00000020566,ENSBTAG00000005670,ENSBTAG00000012443,…
GO:0031267	small GTPase binding	molecular_function	0.0067784	0.68657	37	2292	115	18224	ENSBTAG00000005633,ENSBTAG00000017850,ENSBTAG00000014172,ENSBTAG00000005410,ENSBTAG00000015994,ENSBTAG00000000146,ENSBTAG00000005453,ENSBTAG00000009679,ENSBTAG00000054250,ENSBTAG00000054684,ENSBTAG00000014030,ENSBTAG00000005514,ENSBTAG00000000818,ENSBTAG00000021381,ENSBTAG00000045588,ENSBTAG00000014091,ENSBTAG00000015834,ENSBTAG00000000684,ENSBTAG00000008424,ENSBTAG00000015860,ENSBTAG00000015609,…
GO:0001883	purine nucleoside binding	molecular_function	0.0070595	0.68657	84	2292	483	18224	ENSBTAG00000003168,ENSBTAG00000002747,ENSBTAG00000005244,ENSBTAG00000004291,ENSBTAG00000017871,ENSBTAG00000020520,ENSBTAG00000054008,ENSBTAG00000011146,ENSBTAG00000032603,ENSBTAG00000050052,ENSBTAG00000007725,ENSBTAG00000005413,ENSBTAG00000016854,ENSBTAG00000047764,ENSBTAG00000022185,ENSBTAG00000007079,ENSBTAG00000051896,ENSBTAG00000005997,ENSBTAG00000022044,ENSBTAG00000021372,ENSBTAG00000021685,…
GO:0005525	GTP binding	molecular_function	0.0070595	0.68657	84	2292	483	18224	ENSBTAG00000047764,ENSBTAG00000016854,ENSBTAG00000022185,ENSBTAG00000050052,ENSBTAG00000007725,ENSBTAG00000005413,ENSBTAG00000020520,ENSBTAG00000017871,ENSBTAG00000054008,ENSBTAG00000032603,ENSBTAG00000011146,ENSBTAG00000003168,ENSBTAG00000005244,ENSBTAG00000002747,ENSBTAG00000004291,ENSBTAG00000002633,ENSBTAG00000036113,ENSBTAG00000015913,ENSBTAG00000020766,ENSBTAG00000016523,ENSBTAG00000003038,…
GO:0032549	ribonucleoside binding	molecular_function	0.0070595	0.68657	84	2292	483	18224	ENSBTAG00000007306,ENSBTAG00000001187,ENSBTAG00000002978,ENSBTAG00000048379,ENSBTAG00000037510,ENSBTAG00000050445,ENSBTAG00000002174,ENSBTAG00000019820,ENSBTAG00000006921,ENSBTAG00000054315,ENSBTAG00000010485,ENSBTAG00000018857,ENSBTAG00000001567,ENSBTAG00000005155,ENSBTAG00000049416,ENSBTAG00000012738,ENSBTAG00000047383,ENSBTAG00000010116,ENSBTAG00000015519,ENSBTAG00000021090,ENSBTAG00000013832,…
GO:0032550	purine ribonucleoside binding	molecular_function	0.0070595	0.68657	84	2292	483	18224	ENSBTAG00000036113,ENSBTAG00000015913,ENSBTAG00000002633,ENSBTAG00000003038,ENSBTAG00000016523,ENSBTAG00000020766,ENSBTAG00000046041,ENSBTAG00000013505,ENSBTAG00000001133,ENSBTAG00000047223,ENSBTAG00000034712,ENSBTAG00000033543,ENSBTAG00000021751,ENSBTAG00000014523,ENSBTAG00000025211,ENSBTAG00000053598,ENSBTAG00000021685,ENSBTAG00000014700,ENSBTAG00000012181,ENSBTAG00000005997,ENSBTAG00000051896,…
GO:0035556	intracellular signal transduction	biological_process	0.0071556	0.68657	149	2292	790	18224	ENSBTAG00000002024,ENSBTAG00000007725,ENSBTAG00000023843,ENSBTAG00000017452,ENSBTAG00000004751,ENSBTAG00000011146,ENSBTAG00000005091,ENSBTAG00000018003,ENSBTAG00000018419,ENSBTAG00000001295,ENSBTAG00000018225,ENSBTAG00000000684,ENSBTAG00000051457,ENSBTAG00000004291,ENSBTAG00000005244,ENSBTAG00000008441,ENSBTAG00000014091,ENSBTAG00000013725,ENSBTAG00000002633,ENSBTAG00000003276,ENSBTAG00000005124,…
GO:0016798	hydrolase activity, acting on glycosyl bonds	molecular_function	0.007343	0.68657	44	2292	199	18224	ENSBTAG00000006943,ENSBTAG00000016396,ENSBTAG00000008542,ENSBTAG00000016692,ENSBTAG00000003586,ENSBTAG00000003815,ENSBTAG00000005973,ENSBTAG00000020049,ENSBTAG00000039037,ENSBTAG00000026234,ENSBTAG00000013984,ENSBTAG00000011336,ENSBTAG00000014269,ENSBTAG00000019761,ENSBTAG00000018905,ENSBTAG00000002978,ENSBTAG00000007002,ENSBTAG00000015512,ENSBTAG00000047605,ENSBTAG00000008866,ENSBTAG00000008376,…
GO:0008406	gonad development	biological_process	0.0075888	0.68657	3	2292	3	18224	ENSBTAG00000012394,ENSBTAG00000025181,ENSBTAG00000014955
GO:0045137	development of primary sexual characteristics	biological_process	0.0075888	0.68657	3	2292	3	18224	ENSBTAG00000012394,ENSBTAG00000025181,ENSBTAG00000014955
GO:0048608	reproductive structure development	biological_process	0.0075888	0.68657	3	2292	3	18224	ENSBTAG00000014955,ENSBTAG00000025181,ENSBTAG00000012394
GO:0061458	reproductive system development	biological_process	0.0075888	0.68657	3	2292	3	18224	ENSBTAG00000012394,ENSBTAG00000025181,ENSBTAG00000014955
GO:0022843	voltage-gated cation channel activity	molecular_function	0.0079478	0.70522	23	2292	96	18224	ENSBTAG00000020800,ENSBTAG00000017958,ENSBTAG00000022819,ENSBTAG00000018097,ENSBTAG00000051978,ENSBTAG00000012319,ENSBTAG00000021910,ENSBTAG00000009451,ENSBTAG00000037616,ENSBTAG00000052785,ENSBTAG00000021808,ENSBTAG00000054315,ENSBTAG00000010128,ENSBTAG00000009657,ENSBTAG00000045994,ENSBTAG00000002082,ENSBTAG00000020192,ENSBTAG00000004608,ENSBTAG00000004870,ENSBTAG00000014267,ENSBTAG00000022000,…
GO:0001882	nucleoside binding	molecular_function	0.0082133	0.71503	85	2292	492	18224	ENSBTAG00000020766,ENSBTAG00000016523,ENSBTAG00000003038,ENSBTAG00000036113,ENSBTAG00000002633,ENSBTAG00000015913,ENSBTAG00000014523,ENSBTAG00000033543,ENSBTAG00000021751,ENSBTAG00000034712,ENSBTAG00000047223,ENSBTAG00000001133,ENSBTAG00000013505,ENSBTAG00000046041,ENSBTAG00000012181,ENSBTAG00000014700,ENSBTAG00000021685,ENSBTAG00000053598,ENSBTAG00000025211,ENSBTAG00000022044,ENSBTAG00000021372,…
GO:0032561	guanyl ribonucleotide binding	molecular_function	0.008546	0.73021	84	2292	488	18224	ENSBTAG00000032534,ENSBTAG00000013749,ENSBTAG00000003531,ENSBTAG00000003196,ENSBTAG00000030962,ENSBTAG00000047383,ENSBTAG00000010116,ENSBTAG00000021090,ENSBTAG00000015519,ENSBTAG00000021525,ENSBTAG00000013832,ENSBTAG00000026885,ENSBTAG00000017616,ENSBTAG00000000698,ENSBTAG00000017411,ENSBTAG00000040331,ENSBTAG00000016589,ENSBTAG00000003474,ENSBTAG00000006589,ENSBTAG00000035915,ENSBTAG00000008953,…
GO:0005261	cation channel activity	molecular_function	0.0093597	0.76944	47	2292	211	18224	ENSBTAG00000037962,ENSBTAG00000020455,ENSBTAG00000025642,ENSBTAG00000017958,ENSBTAG00000018097,ENSBTAG00000000473,ENSBTAG00000020667,ENSBTAG00000021751,ENSBTAG00000013300,ENSBTAG00000051978,ENSBTAG00000025200,ENSBTAG00000012290,ENSBTAG00000006999,ENSBTAG00000018975,ENSBTAG00000021808,ENSBTAG00000012481,ENSBTAG00000004588,ENSBTAG00000006797,ENSBTAG00000054315,ENSBTAG00000025211,ENSBTAG00000009657,…
GO:0030286	dynein complex	cellular_component	0.0095192	0.76944	12	2292	22	18224	ENSBTAG00000000920,ENSBTAG00000047461,ENSBTAG00000049566,ENSBTAG00000021972,ENSBTAG00000014063,ENSBTAG00000016523,ENSBTAG00000016598,ENSBTAG00000013078,ENSBTAG00000016784,ENSBTAG00000004976,ENSBTAG00000047794,ENSBTAG00000022509
GO:0003774	motor activity	molecular_function	0.0096478	0.76944	41	2292	147	18224	ENSBTAG00000018125,ENSBTAG00000036009,ENSBTAG00000012715,ENSBTAG00000002580,ENSBTAG00000049566,ENSBTAG00000004617,ENSBTAG00000000939,ENSBTAG00000009035,ENSBTAG00000000920,ENSBTAG00000019455,ENSBTAG00000016523,ENSBTAG00000012921,ENSBTAG00000012079,ENSBTAG00000018237,ENSBTAG00000021538,ENSBTAG00000022509,ENSBTAG00000019217,ENSBTAG00000050840,ENSBTAG00000021874,ENSBTAG00000015527,ENSBTAG00000021904,…
GO:0019001	guanyl nucleotide binding	molecular_function	0.0096723	0.76944	84	2292	493	18224	ENSBTAG00000011307,ENSBTAG00000004745,ENSBTAG00000007880,ENSBTAG00000012961,ENSBTAG00000009453,ENSBTAG00000052481,ENSBTAG00000015666,ENSBTAG00000003474,ENSBTAG00000016589,ENSBTAG00000016504,ENSBTAG00000035915,ENSBTAG00000008953,ENSBTAG00000006589,ENSBTAG00000000698,ENSBTAG00000040331,ENSBTAG00000017411,ENSBTAG00000026885,ENSBTAG00000013832,ENSBTAG00000021525,ENSBTAG00000017616,ENSBTAG00000010116,…
GO:0006858	extracellular transport	biological_process	0.0099904	0.78128	4	2292	14	18224	ENSBTAG00000008021,ENSBTAG00000053806,ENSBTAG00000045588,ENSBTAG00000020551
GO:1902531	regulation of intracellular signal transduction	biological_process	0.010547	0.81106	40	2292	137	18224	ENSBTAG00000000818,ENSBTAG00000005514,ENSBTAG00000014091,ENSBTAG00000003237,ENSBTAG00000015860,ENSBTAG00000008424,ENSBTAG00000015834,ENSBTAG00000000684,ENSBTAG00000018225,ENSBTAG00000015609,ENSBTAG00000000113,ENSBTAG00000020726,ENSBTAG00000018003,ENSBTAG00000006031,ENSBTAG00000004751,ENSBTAG00000037383,ENSBTAG00000020688,ENSBTAG00000006693,ENSBTAG00000020566,ENSBTAG00000033137,ENSBTAG00000013110,…
GO:0004620	phospholipase activity	molecular_function	0.010865	0.82182	13	2292	34	18224	ENSBTAG00000013116,ENSBTAG00000006122,ENSBTAG00000009942,ENSBTAG00000019355,ENSBTAG00000007635,ENSBTAG00000002103,ENSBTAG00000008101,ENSBTAG00000051748,ENSBTAG00000021924,ENSBTAG00000008338,ENSBTAG00000002464,ENSBTAG00000008307,ENSBTAG00000005268
GO:0016887	ATPase activity	molecular_function	0.011212	0.83437	80	2292	395	18224	ENSBTAG00000021972,ENSBTAG00000022185,ENSBTAG00000047764,ENSBTAG00000021656,ENSBTAG00000000738,ENSBTAG00000047794,ENSBTAG00000004674,ENSBTAG00000016784,ENSBTAG00000032603,ENSBTAG00000021880,ENSBTAG00000017761,ENSBTAG00000007532,ENSBTAG00000054008,ENSBTAG00000006846,ENSBTAG00000004291,ENSBTAG00000054448,ENSBTAG00000002747,ENSBTAG00000046413,ENSBTAG00000020551,ENSBTAG00000003038,ENSBTAG00000004456,…
GO:0022804	active transmembrane transporter activity	molecular_function	0.012137	0.88892	42	2292	190	18224	ENSBTAG00000054461,ENSBTAG00000046041,ENSBTAG00000000520,ENSBTAG00000003038,ENSBTAG00000031178,ENSBTAG00000003290,ENSBTAG00000009959,ENSBTAG00000025130,ENSBTAG00000024075,ENSBTAG00000008969,ENSBTAG00000005997,ENSBTAG00000051896,ENSBTAG00000031340,ENSBTAG00000008766,ENSBTAG00000024340,ENSBTAG00000001305,ENSBTAG00000011088,ENSBTAG00000005857,ENSBTAG00000015704,ENSBTAG00000039784,ENSBTAG00000007823,…
GO:0007155	cell adhesion	biological_process	0.012919	0.92366	74	2292	364	18224	ENSBTAG00000045588,ENSBTAG00000024545,ENSBTAG00000017015,ENSBTAG00000031669,ENSBTAG00000004294,ENSBTAG00000021190,ENSBTAG00000048795,ENSBTAG00000030474,ENSBTAG00000015439,ENSBTAG00000009093,ENSBTAG00000015307,ENSBTAG00000045699,ENSBTAG00000008817,ENSBTAG00000014132,ENSBTAG00000004862,ENSBTAG00000050055,ENSBTAG00000002430,ENSBTAG00000049805,ENSBTAG00000050840,ENSBTAG00000008714,ENSBTAG00000009958,…
GO:0017111	nucleoside-triphosphatase activity	molecular_function	0.013012	0.92366	149	2292	843	18224	ENSBTAG00000000125,ENSBTAG00000000698,ENSBTAG00000035915,ENSBTAG00000004092,ENSBTAG00000002059,ENSBTAG00000001332,ENSBTAG00000047461,ENSBTAG00000052481,ENSBTAG00000015666,ENSBTAG00000021158,ENSBTAG00000011307,ENSBTAG00000032534,ENSBTAG00000003531,ENSBTAG00000007823,ENSBTAG00000017746,ENSBTAG00000010116,ENSBTAG00000010351,ENSBTAG00000003843,ENSBTAG00000013832,ENSBTAG00000021592,ENSBTAG00000009852,…
GO:0005244	voltage-gated ion channel activity	molecular_function	0.013913	0.95813	25	2292	113	18224	ENSBTAG00000022000,ENSBTAG00000012125,ENSBTAG00000014267,ENSBTAG00000000662,ENSBTAG00000008279,ENSBTAG00000020192,ENSBTAG00000045994,ENSBTAG00000002082,ENSBTAG00000004870,ENSBTAG00000004608,ENSBTAG00000054315,ENSBTAG00000021808,ENSBTAG00000009657,ENSBTAG00000010128,ENSBTAG00000037616,ENSBTAG00000052785,ENSBTAG00000009451,ENSBTAG00000021910,ENSBTAG00000051978,ENSBTAG00000012319,ENSBTAG00000022819,…
GO:0022832	voltage-gated channel activity	molecular_function	0.013913	0.95813	25	2292	113	18224	ENSBTAG00000002082,ENSBTAG00000045994,ENSBTAG00000020192,ENSBTAG00000004608,ENSBTAG00000004870,ENSBTAG00000012125,ENSBTAG00000014267,ENSBTAG00000022000,ENSBTAG00000008279,ENSBTAG00000000662,ENSBTAG00000009451,ENSBTAG00000021910,ENSBTAG00000037616,ENSBTAG00000052785,ENSBTAG00000021808,ENSBTAG00000054315,ENSBTAG00000010128,ENSBTAG00000009657,ENSBTAG00000009182,ENSBTAG00000017958,ENSBTAG00000022819,…
GO:0016462	pyrophosphatase activity	molecular_function	0.014375	0.97541	150	2292	850	18224	ENSBTAG00000020402,ENSBTAG00000002174,ENSBTAG00000019820,ENSBTAG00000010372,ENSBTAG00000037510,ENSBTAG00000026842,ENSBTAG00000003667,ENSBTAG00000020774,ENSBTAG00000012921,ENSBTAG00000007306,ENSBTAG00000018431,ENSBTAG00000049566,ENSBTAG00000050840,ENSBTAG00000049437,ENSBTAG00000001567,ENSBTAG00000007694,ENSBTAG00000013078,ENSBTAG00000006921,ENSBTAG00000003215,ENSBTAG00000004976,ENSBTAG00000003196,…
GO:0015079	potassium ion transmembrane transporter activity	molecular_function	0.014889	0.99562	28	2292	124	18224	ENSBTAG00000012319,ENSBTAG00000027118,ENSBTAG00000013300,ENSBTAG00000007823,ENSBTAG00000004674,ENSBTAG00000051978,ENSBTAG00000018097,ENSBTAG00000020667,ENSBTAG00000017958,ENSBTAG00000022819,ENSBTAG00000020800,ENSBTAG00000008279,ENSBTAG00000000662,ENSBTAG00000014267,ENSBTAG00000004608,ENSBTAG00000004870,ENSBTAG00000004315,ENSBTAG00000002082,ENSBTAG00000045994,ENSBTAG00000020192,ENSBTAG00000010128,…
GO:0022610	biological adhesion	biological_process	0.015788	1	74	2292	370	18224	ENSBTAG00000044195,ENSBTAG00000025853,ENSBTAG00000034373,ENSBTAG00000008851,ENSBTAG00000020313,ENSBTAG00000013277,ENSBTAG00000021497,ENSBTAG00000021972,ENSBTAG00000039046,ENSBTAG00000040473,ENSBTAG00000033248,ENSBTAG00000011578,ENSBTAG00000012992,ENSBTAG00000021237,ENSBTAG00000032515,ENSBTAG00000009037,ENSBTAG00000008036,ENSBTAG00000007615,ENSBTAG00000049010,ENSBTAG00000002214,ENSBTAG00000014269,…
GO:0033993	response to lipid	biological_process	0.017033	1	20	2292	65	18224	ENSBTAG00000009265,ENSBTAG00000015532,ENSBTAG00000017851,ENSBTAG00000021876,ENSBTAG00000027182,ENSBTAG00000007592,ENSBTAG00000017802,ENSBTAG00000017542,ENSBTAG00000017540,ENSBTAG00000017599,ENSBTAG00000001173,ENSBTAG00000013596,ENSBTAG00000011518,ENSBTAG00000013716,ENSBTAG00000021941,ENSBTAG00000001864,ENSBTAG00000004588,ENSBTAG00000015904,ENSBTAG00000012285,ENSBTAG00000024648
GO:0043401	steroid hormone mediated signaling pathway	biological_process	0.017033	1	20	2292	65	18224	ENSBTAG00000021941,ENSBTAG00000013716,ENSBTAG00000001864,ENSBTAG00000011518,ENSBTAG00000012285,ENSBTAG00000024648,ENSBTAG00000004588,ENSBTAG00000015904,ENSBTAG00000021876,ENSBTAG00000015532,ENSBTAG00000009265,ENSBTAG00000017851,ENSBTAG00000017599,ENSBTAG00000001173,ENSBTAG00000013596,ENSBTAG00000027182,ENSBTAG00000017802,ENSBTAG00000007592,ENSBTAG00000017540,ENSBTAG00000017542
GO:0048545	response to steroid hormone	biological_process	0.017033	1	20	2292	65	18224	ENSBTAG00000021876,ENSBTAG00000009265,ENSBTAG00000015532,ENSBTAG00000017851,ENSBTAG00000017599,ENSBTAG00000001173,ENSBTAG00000013596,ENSBTAG00000017802,ENSBTAG00000027182,ENSBTAG00000007592,ENSBTAG00000017540,ENSBTAG00000017542,ENSBTAG00000021941,ENSBTAG00000013716,ENSBTAG00000001864,ENSBTAG00000011518,ENSBTAG00000012285,ENSBTAG00000024648,ENSBTAG00000004588,ENSBTAG00000015904
GO:0071383	cellular response to steroid hormone stimulus	biological_process	0.017033	1	20	2292	65	18224	ENSBTAG00000024648,ENSBTAG00000012285,ENSBTAG00000015904,ENSBTAG00000004588,ENSBTAG00000001864,ENSBTAG00000013716,ENSBTAG00000021941,ENSBTAG00000011518,ENSBTAG00000013596,ENSBTAG00000001173,ENSBTAG00000017599,ENSBTAG00000017542,ENSBTAG00000017540,ENSBTAG00000007592,ENSBTAG00000027182,ENSBTAG00000017802,ENSBTAG00000021876,ENSBTAG00000017851,ENSBTAG00000009265,ENSBTAG00000015532
GO:0071396	cellular response to lipid	biological_process	0.017033	1	20	2292	65	18224	ENSBTAG00000021876,ENSBTAG00000017851,ENSBTAG00000015532,ENSBTAG00000009265,ENSBTAG00000013596,ENSBTAG00000017599,ENSBTAG00000001173,ENSBTAG00000027182,ENSBTAG00000007592,ENSBTAG00000017802,ENSBTAG00000017542,ENSBTAG00000017540,ENSBTAG00000001864,ENSBTAG00000021941,ENSBTAG00000013716,ENSBTAG00000011518,ENSBTAG00000024648,ENSBTAG00000012285,ENSBTAG00000004588,ENSBTAG00000015904
GO:0071407	cellular response to organic cyclic compound	biological_process	0.017033	1	20	2292	65	18224	ENSBTAG00000021941,ENSBTAG00000013716,ENSBTAG00000001864,ENSBTAG00000011518,ENSBTAG00000012285,ENSBTAG00000024648,ENSBTAG00000004588,ENSBTAG00000015904,ENSBTAG00000021876,ENSBTAG00000009265,ENSBTAG00000015532,ENSBTAG00000017851,ENSBTAG00000017599,ENSBTAG00000001173,ENSBTAG00000013596,ENSBTAG00000007592,ENSBTAG00000027182,ENSBTAG00000017802,ENSBTAG00000017540,ENSBTAG00000017542
GO:0014070	response to organic cyclic compound	biological_process	0.017298	1	21	2292	72	18224	ENSBTAG00000027182,ENSBTAG00000017802,ENSBTAG00000007592,ENSBTAG00000017542,ENSBTAG00000017540,ENSBTAG00000017599,ENSBTAG00000000376,ENSBTAG00000001173,ENSBTAG00000013596,ENSBTAG00000015532,ENSBTAG00000009265,ENSBTAG00000017851,ENSBTAG00000021876,ENSBTAG00000004588,ENSBTAG00000015904,ENSBTAG00000012285,ENSBTAG00000024648,ENSBTAG00000011518,ENSBTAG00000021941,ENSBTAG00000013716,ENSBTAG00000001864
GO:0016818	hydrolase activity, acting on acid anhydrides, in phosphorus-containing anhydrides	molecular_function	0.017363	1	156	2292	899	18224	ENSBTAG00000053598,ENSBTAG00000001305,ENSBTAG00000014063,ENSBTAG00000014700,ENSBTAG00000019217,ENSBTAG00000008704,ENSBTAG00000015527,ENSBTAG00000048851,ENSBTAG00000021874,ENSBTAG00000022044,ENSBTAG00000000920,ENSBTAG00000018589,ENSBTAG00000036113,ENSBTAG00000012079,ENSBTAG00000018237,ENSBTAG00000020766,ENSBTAG00000016523,ENSBTAG00000003038,ENSBTAG00000047223,ENSBTAG00000034712,ENSBTAG00000020433,…
GO:0006576	cellular biogenic amine metabolic process	biological_process	0.017546	1	16	2292	72	18224	ENSBTAG00000011146,ENSBTAG00000014700,ENSBTAG00000006748,ENSBTAG00000018857,ENSBTAG00000053598,ENSBTAG00000054315,ENSBTAG00000022044,ENSBTAG00000003474,ENSBTAG00000049416,ENSBTAG00000007315,ENSBTAG00000002633,ENSBTAG00000010116,ENSBTAG00000033543,ENSBTAG00000008696,ENSBTAG00000030962,ENSBTAG00000034712
GO:0044106	cellular amine metabolic process	biological_process	0.017546	1	16	2292	72	18224	ENSBTAG00000011146,ENSBTAG00000014700,ENSBTAG00000018857,ENSBTAG00000006748,ENSBTAG00000053598,ENSBTAG00000054315,ENSBTAG00000022044,ENSBTAG00000003474,ENSBTAG00000049416,ENSBTAG00000007315,ENSBTAG00000002633,ENSBTAG00000010116,ENSBTAG00000008696,ENSBTAG00000030962,ENSBTAG00000033543,ENSBTAG00000034712
GO:0019867	outer membrane	cellular_component	0.017892	1	31	2292	167	18224	ENSBTAG00000003102,ENSBTAG00000014068,ENSBTAG00000017157,ENSBTAG00000020466,ENSBTAG00000002174,ENSBTAG00000044071,ENSBTAG00000013689,ENSBTAG00000002739,ENSBTAG00000037510,ENSBTAG00000010372,ENSBTAG00000044195,ENSBTAG00000025853,ENSBTAG00000037962,ENSBTAG00000017509,ENSBTAG00000054953,ENSBTAG00000040103,ENSBTAG00000012508,ENSBTAG00000002277,ENSBTAG00000006693,ENSBTAG00000012534,ENSBTAG00000014051,…
GO:0003953	NAD+ nucleosidase activity	molecular_function	0.019554	1	3	2292	4	18224	ENSBTAG00000002190,ENSBTAG00000025812,ENSBTAG00000013569
GO:0009579	thylakoid	cellular_component	0.020639	1	22	2292	105	18224	ENSBTAG00000000897,ENSBTAG00000019818,ENSBTAG00000014021,ENSBTAG00000001001,ENSBTAG00000046328,ENSBTAG00000026234,ENSBTAG00000019067,ENSBTAG00000002097,ENSBTAG00000001816,ENSBTAG00000007977,ENSBTAG00000032234,ENSBTAG00000021803,ENSBTAG00000024633,ENSBTAG00000019305,ENSBTAG00000019065,ENSBTAG00000011267,ENSBTAG00000001879,ENSBTAG00000011538,ENSBTAG00000001754,ENSBTAG00000004287,ENSBTAG00000012489,…
GO:0044436	thylakoid part	cellular_component	0.020639	1	22	2292	105	18224	ENSBTAG00000001816,ENSBTAG00000032234,ENSBTAG00000007977,ENSBTAG00000021803,ENSBTAG00000024633,ENSBTAG00000019305,ENSBTAG00000019065,ENSBTAG00000011267,ENSBTAG00000001879,ENSBTAG00000011538,ENSBTAG00000004287,ENSBTAG00000001754,ENSBTAG00000012489,ENSBTAG00000013793,ENSBTAG00000000897,ENSBTAG00000019818,ENSBTAG00000014021,ENSBTAG00000001001,ENSBTAG00000046328,ENSBTAG00000026234,ENSBTAG00000019067,…
GO:0098609	cell-cell adhesion	biological_process	0.020945	1	28	2292	106	18224	ENSBTAG00000015307,ENSBTAG00000004836,ENSBTAG00000010420,ENSBTAG00000015439,ENSBTAG00000014455,ENSBTAG00000009037,ENSBTAG00000008036,ENSBTAG00000030474,ENSBTAG00000006440,ENSBTAG00000021190,ENSBTAG00000012992,ENSBTAG00000000061,ENSBTAG00000047914,ENSBTAG00000011530,ENSBTAG00000024545,ENSBTAG00000033248,ENSBTAG00000008714,ENSBTAG00000050840,ENSBTAG00000040473,ENSBTAG00000014488,ENSBTAG00000001739,…
GO:0098742	cell-cell adhesion via plasma-membrane adhesion molecules	biological_process	0.020945	1	28	2292	106	18224	ENSBTAG00000015307,ENSBTAG00000004836,ENSBTAG00000015439,ENSBTAG00000010420,ENSBTAG00000014455,ENSBTAG00000009037,ENSBTAG00000030474,ENSBTAG00000008036,ENSBTAG00000006440,ENSBTAG00000012992,ENSBTAG00000021190,ENSBTAG00000000061,ENSBTAG00000047914,ENSBTAG00000011530,ENSBTAG00000024545,ENSBTAG00000008714,ENSBTAG00000033248,ENSBTAG00000050840,ENSBTAG00000040473,ENSBTAG00000014488,ENSBTAG00000001739,…
GO:0005249	voltage-gated potassium channel activity	molecular_function	0.021251	1	20	2292	90	18224	ENSBTAG00000037616,ENSBTAG00000052785,ENSBTAG00000021910,ENSBTAG00000009657,ENSBTAG00000010128,ENSBTAG00000054315,ENSBTAG00000004870,ENSBTAG00000004608,ENSBTAG00000020192,ENSBTAG00000045994,ENSBTAG00000002082,ENSBTAG00000000662,ENSBTAG00000008279,ENSBTAG00000014267,ENSBTAG00000020800,ENSBTAG00000018097,ENSBTAG00000022819,ENSBTAG00000017958,ENSBTAG00000012319,ENSBTAG00000051978
GO:0004392	heme oxygenase (decyclizing) activity	molecular_function	0.022423	1	3	2292	4	18224	ENSBTAG00000018937,ENSBTAG00000008307,ENSBTAG00000010002
GO:0006788	heme oxidation	biological_process	0.022423	1	3	2292	4	18224	ENSBTAG00000010002,ENSBTAG00000018937,ENSBTAG00000008307
GO:0005267	potassium channel activity	molecular_function	0.023105	1	26	2292	117	18224	ENSBTAG00000014267,ENSBTAG00000008279,ENSBTAG00000000662,ENSBTAG00000002082,ENSBTAG00000045994,ENSBTAG00000020192,ENSBTAG00000004608,ENSBTAG00000004870,ENSBTAG00000004315,ENSBTAG00000004588,ENSBTAG00000054315,ENSBTAG00000009657,ENSBTAG00000010128,ENSBTAG00000021910,ENSBTAG00000052785,ENSBTAG00000037616,ENSBTAG00000018975,ENSBTAG00000013300,ENSBTAG00000027118,ENSBTAG00000051978,ENSBTAG00000012319,…
GO:0044430	cytoskeletal part	cellular_component	0.023527	1	75	2292	451	18224	ENSBTAG00000018216,ENSBTAG00000000211,ENSBTAG00000013078,ENSBTAG00000012738,ENSBTAG00000006941,ENSBTAG00000023976,ENSBTAG00000054953,ENSBTAG00000019455,ENSBTAG00000005353,ENSBTAG00000050522,ENSBTAG00000049566,ENSBTAG00000002580,ENSBTAG00000014112,ENSBTAG00000039261,ENSBTAG00000011532,ENSBTAG00000030340,ENSBTAG00000000040,ENSBTAG00000001332,ENSBTAG00000019073,ENSBTAG00000047461,ENSBTAG00000038844,…
GO:0008942	nitrite reductase [NAD(P)H] activity	molecular_function	0.023591	1	2	2292	4	18224	ENSBTAG00000038132,ENSBTAG00000020900
GO:0016661	oxidoreductase activity, acting on other nitrogenous compounds as donors	molecular_function	0.023591	1	2	2292	4	18224	ENSBTAG00000038132,ENSBTAG00000020900
GO:0046857	oxidoreductase activity, acting on other nitrogenous compounds as donors, with NAD or NADP as acceptor	molecular_function	0.023591	1	2	2292	4	18224	ENSBTAG00000038132,ENSBTAG00000020900
GO:0098809	nitrite reductase activity	molecular_function	0.023591	1	2	2292	4	18224	ENSBTAG00000020900,ENSBTAG00000038132
GO:0005856	cytoskeleton	cellular_component	0.025076	1	81	2292	481	18224	ENSBTAG00000013078,ENSBTAG00000018216,ENSBTAG00000000211,ENSBTAG00000006941,ENSBTAG00000012738,ENSBTAG00000023976,ENSBTAG00000019455,ENSBTAG00000005353,ENSBTAG00000054953,ENSBTAG00000050522,ENSBTAG00000049566,ENSBTAG00000002580,ENSBTAG00000021024,ENSBTAG00000014112,ENSBTAG00000007186,ENSBTAG00000011532,ENSBTAG00000039261,ENSBTAG00000030340,ENSBTAG00000000040,ENSBTAG00000019090,ENSBTAG00000019073,…
GO:0006813	potassium ion transport	biological_process	0.025385	1	29	2292	136	18224	ENSBTAG00000004315,ENSBTAG00000004870,ENSBTAG00000004608,ENSBTAG00000020192,ENSBTAG00000045994,ENSBTAG00000002082,ENSBTAG00000000662,ENSBTAG00000008279,ENSBTAG00000038132,ENSBTAG00000014267,ENSBTAG00000018975,ENSBTAG00000052785,ENSBTAG00000037616,ENSBTAG00000021910,ENSBTAG00000010128,ENSBTAG00000009657,ENSBTAG00000054315,ENSBTAG00000004588,ENSBTAG00000018097,ENSBTAG00000022819,ENSBTAG00000017958,…
GO:0015175	neutral amino acid transmembrane transporter activity	molecular_function	0.026743	1	2	2292	3	18224	ENSBTAG00000054461,ENSBTAG00000025130
GO:0015655	alanine:sodium symporter activity	molecular_function	0.026743	1	2	2292	3	18224	ENSBTAG00000054461,ENSBTAG00000025130
GO:0015804	neutral amino acid transport	biological_process	0.026743	1	2	2292	3	18224	ENSBTAG00000025130,ENSBTAG00000054461
GO:0022858	alanine transmembrane transporter activity	molecular_function	0.026743	1	2	2292	3	18224	ENSBTAG00000054461,ENSBTAG00000025130
GO:0032328	alanine transport	biological_process	0.026743	1	2	2292	3	18224	ENSBTAG00000054461,ENSBTAG00000025130
GO:0009404	toxin metabolic process	biological_process	0.031722	1	6	2292	13	18224	ENSBTAG00000003222,ENSBTAG00000002977,ENSBTAG00000000874,ENSBTAG00000016813,ENSBTAG00000019529,ENSBTAG00000051230
GO:0048513	animal organ development	biological_process	0.031793	1	7	2292	25	18224	ENSBTAG00000014955,ENSBTAG00000021024,ENSBTAG00000002216,ENSBTAG00000025181,ENSBTAG00000014089,ENSBTAG00000011032,ENSBTAG00000012394
GO:0007017	microtubule-based process	biological_process	0.031999	1	42	2292	193	18224	ENSBTAG00000020099,ENSBTAG00000010880,ENSBTAG00000007181,ENSBTAG00000012432,ENSBTAG00000001598,ENSBTAG00000047461,ENSBTAG00000020748,ENSBTAG00000035110,ENSBTAG00000003215,ENSBTAG00000047794,ENSBTAG00000004976,ENSBTAG00000005784,ENSBTAG00000016784,ENSBTAG00000011538,ENSBTAG00000021972,ENSBTAG00000009579,ENSBTAG00000011034,ENSBTAG00000021874,ENSBTAG00000013761,ENSBTAG00000022509,ENSBTAG00000019217,…
GO:0001503	ossification	biological_process	0.032243	1	9	2292	29	18224	ENSBTAG00000013511,ENSBTAG00000008197,ENSBTAG00000040477,ENSBTAG00000020352,ENSBTAG00000021024,ENSBTAG00000020423,ENSBTAG00000040473,ENSBTAG00000004862,ENSBTAG00000016692
GO:0009966	regulation of signal transduction	biological_process	0.032388	1	49	2292	211	18224	ENSBTAG00000000818,ENSBTAG00000005514,ENSBTAG00000017678,ENSBTAG00000014091,ENSBTAG00000003237,ENSBTAG00000015860,ENSBTAG00000015834,ENSBTAG00000000684,ENSBTAG00000008424,ENSBTAG00000018225,ENSBTAG00000015609,ENSBTAG00000000113,ENSBTAG00000052663,ENSBTAG00000020726,ENSBTAG00000008817,ENSBTAG00000018003,ENSBTAG00000006031,ENSBTAG00000012785,ENSBTAG00000004751,ENSBTAG00000037383,ENSBTAG00000020688,…
GO:0010646	regulation of cell communication	biological_process	0.032388	1	49	2292	211	18224	ENSBTAG00000054684,ENSBTAG00000006663,ENSBTAG00000019651,ENSBTAG00000014030,ENSBTAG00000000146,ENSBTAG00000008101,ENSBTAG00000007797,ENSBTAG00000005453,ENSBTAG00000009578,ENSBTAG00000009679,ENSBTAG00000014172,ENSBTAG00000015805,ENSBTAG00000007384,ENSBTAG00000019498,ENSBTAG00000005633,ENSBTAG00000014178,ENSBTAG00000005958,ENSBTAG00000017850,ENSBTAG00000017289,ENSBTAG00000020566,ENSBTAG00000033137,…
GO:0016298	lipase activity	molecular_function	0.03278	1	14	2292	46	18224	ENSBTAG00000013116,ENSBTAG00000006122,ENSBTAG00000019355,ENSBTAG00000009942,ENSBTAG00000007635,ENSBTAG00000002103,ENSBTAG00000008101,ENSBTAG00000051748,ENSBTAG00000038321,ENSBTAG00000021924,ENSBTAG00000002464,ENSBTAG00000008338,ENSBTAG00000005268,ENSBTAG00000008307
GO:0023051	regulation of signaling	biological_process	0.032974	1	49	2292	212	18224	ENSBTAG00000017678,ENSBTAG00000005514,ENSBTAG00000000818,ENSBTAG00000003237,ENSBTAG00000014091,ENSBTAG00000008424,ENSBTAG00000015834,ENSBTAG00000000684,ENSBTAG00000015860,ENSBTAG00000015609,ENSBTAG00000018225,ENSBTAG00000000113,ENSBTAG00000052663,ENSBTAG00000020726,ENSBTAG00000018003,ENSBTAG00000008817,ENSBTAG00000012785,ENSBTAG00000006031,ENSBTAG00000037383,ENSBTAG00000004751,ENSBTAG00000020688,…
GO:0044877	protein-containing complex binding	molecular_function	0.033161	1	34	2292	186	18224	ENSBTAG00000007725,ENSBTAG00000012413,ENSBTAG00000009742,ENSBTAG00000031669,ENSBTAG00000001877,ENSBTAG00000006535,ENSBTAG00000046957,ENSBTAG00000014676,ENSBTAG00000005691,ENSBTAG00000004962,ENSBTAG00000017871,ENSBTAG00000009861,ENSBTAG00000045699,ENSBTAG00000015666,ENSBTAG00000047223,ENSBTAG00000034712,ENSBTAG00000003667,ENSBTAG00000025868,ENSBTAG00000012019,ENSBTAG00000033543,ENSBTAG00000036113,…
GO:0019748	secondary metabolic process	biological_process	0.033884	1	8	2292	24	18224	ENSBTAG00000000874,ENSBTAG00000019529,ENSBTAG00000051230,ENSBTAG00000043953,ENSBTAG00000003222,ENSBTAG00000002977,ENSBTAG00000032031,ENSBTAG00000016813
GO:0043565	sequence-specific DNA binding	molecular_function	0.033913	1	77	2292	467	18224	ENSBTAG00000009996,ENSBTAG00000006734,ENSBTAG00000013716,ENSBTAG00000010847,ENSBTAG00000021709,ENSBTAG00000018607,ENSBTAG00000021521,ENSBTAG00000007142,ENSBTAG00000030278,ENSBTAG00000037721,ENSBTAG00000005425,ENSBTAG00000001649,ENSBTAG00000004073,ENSBTAG00000015766,ENSBTAG00000015433,ENSBTAG00000019707,ENSBTAG00000015546,ENSBTAG00000016140,ENSBTAG00000003396,ENSBTAG00000015904,ENSBTAG00000013107,…
GO:0009755	hormone-mediated signaling pathway	biological_process	0.034046	1	20	2292	73	18224	ENSBTAG00000024648,ENSBTAG00000012285,ENSBTAG00000004588,ENSBTAG00000015904,ENSBTAG00000001864,ENSBTAG00000013716,ENSBTAG00000021941,ENSBTAG00000011518,ENSBTAG00000013596,ENSBTAG00000017599,ENSBTAG00000001173,ENSBTAG00000027182,ENSBTAG00000007592,ENSBTAG00000017802,ENSBTAG00000017542,ENSBTAG00000017540,ENSBTAG00000021876,ENSBTAG00000017851,ENSBTAG00000015532,ENSBTAG00000009265
GO:0019882	antigen processing and presentation	biological_process	0.034404	1	7	2292	36	18224	ENSBTAG00000019588,ENSBTAG00000020116,ENSBTAG00000023970,ENSBTAG00000050757,ENSBTAG00000048950,ENSBTAG00000002069,ENSBTAG00000004824
GO:0022836	gated channel activity	molecular_function	0.03505	1	52	2292	243	18224	ENSBTAG00000014267,ENSBTAG00000008279,ENSBTAG00000046413,ENSBTAG00000002082,ENSBTAG00000045994,ENSBTAG00000019623,ENSBTAG00000020192,ENSBTAG00000004608,ENSBTAG00000004870,ENSBTAG00000012296,ENSBTAG00000009451,ENSBTAG00000021910,ENSBTAG00000037616,ENSBTAG00000052785,ENSBTAG00000003392,ENSBTAG00000027118,ENSBTAG00000012319,ENSBTAG00000022819,ENSBTAG00000037400,ENSBTAG00000020800,ENSBTAG00000000376,…
GO:0022839	ion gated channel activity	molecular_function	0.03505	1	52	2292	243	18224	ENSBTAG00000018097,ENSBTAG00000011723,ENSBTAG00000020667,ENSBTAG00000017958,ENSBTAG00000009182,ENSBTAG00000004775,ENSBTAG00000006999,ENSBTAG00000033153,ENSBTAG00000013300,ENSBTAG00000051978,ENSBTAG00000013548,ENSBTAG00000037962,ENSBTAG00000025642,ENSBTAG00000004315,ENSBTAG00000011817,ENSBTAG00000000662,ENSBTAG00000012125,ENSBTAG00000019818,ENSBTAG00000022000,ENSBTAG00000018975,ENSBTAG00000032527,…
GO:0009308	amine metabolic process	biological_process	0.035567	1	17	2292	87	18224	ENSBTAG00000006748,ENSBTAG00000018857,ENSBTAG00000011146,ENSBTAG00000014700,ENSBTAG00000054315,ENSBTAG00000053598,ENSBTAG00000003474,ENSBTAG00000022044,ENSBTAG00000005455,ENSBTAG00000049416,ENSBTAG00000007315,ENSBTAG00000010116,ENSBTAG00000002633,ENSBTAG00000033543,ENSBTAG00000008696,ENSBTAG00000030962,ENSBTAG00000034712
GO:0015318	inorganic molecular entity transmembrane transporter activity	molecular_function	0.036706	1	164	2292	1006	18224	ENSBTAG00000054461,ENSBTAG00000021751,ENSBTAG00000012290,ENSBTAG00000034712,ENSBTAG00000014652,ENSBTAG00000037962,ENSBTAG00000021940,ENSBTAG00000045610,ENSBTAG00000015547,ENSBTAG00000004770,ENSBTAG00000004315,ENSBTAG00000021978,ENSBTAG00000024075,ENSBTAG00000014638,ENSBTAG00000051102,ENSBTAG00000019818,ENSBTAG00000031340,ENSBTAG00000008766,ENSBTAG00000032527,ENSBTAG00000005800,ENSBTAG00000001305,…
GO:0010033	response to organic substance	biological_process	0.037289	1	26	2292	105	18224	ENSBTAG00000017851,ENSBTAG00000009265,ENSBTAG00000015532,ENSBTAG00000047223,ENSBTAG00000021270,ENSBTAG00000021876,ENSBTAG00000017542,ENSBTAG00000017540,ENSBTAG00000027182,ENSBTAG00000017802,ENSBTAG00000007592,ENSBTAG00000013596,ENSBTAG00000021143,ENSBTAG00000004204,ENSBTAG00000001173,ENSBTAG00000000376,ENSBTAG00000017599,ENSBTAG00000011518,ENSBTAG00000001864,ENSBTAG00000021941,ENSBTAG00000013716,…
GO:0019028	viral capsid	cellular_component	0.037973	1	66	2292	400	18224	ENSBTAG00000016456,ENSBTAG00000014861,ENSBTAG00000050931,ENSBTAG00000007988,ENSBTAG00000017540,ENSBTAG00000005321,ENSBTAG00000015321,ENSBTAG00000005150,ENSBTAG00000009288,ENSBTAG00000048486,ENSBTAG00000006973,ENSBTAG00000048795,ENSBTAG00000045877,ENSBTAG00000024910,ENSBTAG00000012291,ENSBTAG00000012277,ENSBTAG00000031898,ENSBTAG00000054953,ENSBTAG00000005353,ENSBTAG00000014375,ENSBTAG00000002361,…
GO:0006171	cAMP biosynthetic process	biological_process	0.040878	1	5	2292	9	18224	ENSBTAG00000014600,ENSBTAG00000005464,ENSBTAG00000009520,ENSBTAG00000018419,ENSBTAG00000014652
GO:0046058	cAMP metabolic process	biological_process	0.040878	1	5	2292	9	18224	ENSBTAG00000014652,ENSBTAG00000018419,ENSBTAG00000014600,ENSBTAG00000009520,ENSBTAG00000005464
GO:0003700	DNA-binding transcription factor activity	molecular_function	0.041335	1	119	2292	742	18224	ENSBTAG00000009851,ENSBTAG00000004742,ENSBTAG00000010847,ENSBTAG00000021709,ENSBTAG00000050474,ENSBTAG00000008299,ENSBTAG00000009996,ENSBTAG00000018229,ENSBTAG00000000074,ENSBTAG00000008102,ENSBTAG00000013716,ENSBTAG00000006734,ENSBTAG00000037721,ENSBTAG00000018589,ENSBTAG00000007589,ENSBTAG00000002474,ENSBTAG00000030278,ENSBTAG00000021940,ENSBTAG00000013306,ENSBTAG00000010002,ENSBTAG00000001649,…
GO:0009654	photosystem II oxygen evolving complex	cellular_component	0.043094	1	3	2292	5	18224	ENSBTAG00000019065,ENSBTAG00000007977,ENSBTAG00000032234
GO:0016817	hydrolase activity, acting on acid anhydrides	molecular_function	0.043493	1	160	2292	948	18224	ENSBTAG00000002580,ENSBTAG00000017243,ENSBTAG00000002615,ENSBTAG00000019455,ENSBTAG00000000520,ENSBTAG00000047191,ENSBTAG00000039261,ENSBTAG00000021904,ENSBTAG00000013557,ENSBTAG00000010485,ENSBTAG00000016845,ENSBTAG00000054315,ENSBTAG00000005155,ENSBTAG00000018857,ENSBTAG00000021592,ENSBTAG00000009852,ENSBTAG00000046757,ENSBTAG00000010116,ENSBTAG00000010351,ENSBTAG00000003843,ENSBTAG00000013832,…
GO:2001057	reactive nitrogen species metabolic process	biological_process	0.045518	1	5	2292	14	18224	ENSBTAG00000017680,ENSBTAG00000020900,ENSBTAG00000017746,ENSBTAG00000038132,ENSBTAG00000002023
GO:0004713	protein tyrosine kinase activity	molecular_function	0.045717	1	11	2292	31	18224	ENSBTAG00000011628,ENSBTAG00000012647,ENSBTAG00000008817,ENSBTAG00000017976,ENSBTAG00000008101,ENSBTAG00000005958,ENSBTAG00000021527,ENSBTAG00000003645,ENSBTAG00000054549,ENSBTAG00000009578,ENSBTAG00000003054
GO:0050794	regulation of cellular process	biological_process	0.045856	1	635	2292	5158	18224	ENSBTAG00000054723,ENSBTAG00000021876,ENSBTAG00000003994,ENSBTAG00000018819,ENSBTAG00000008520,ENSBTAG00000055084,ENSBTAG00000024003,ENSBTAG00000009238,ENSBTAG00000025329,ENSBTAG00000007758,ENSBTAG00000010795,ENSBTAG00000020099,ENSBTAG00000045588,ENSBTAG00000050543,ENSBTAG00000013499,ENSBTAG00000002464,ENSBTAG00000020791,ENSBTAG00000021158,ENSBTAG00000015609,ENSBTAG00000021276,ENSBTAG00000039261,…
GO:0009725	response to hormone	biological_process	0.046329	1	23	2292	88	18224	ENSBTAG00000001173,ENSBTAG00000017599,ENSBTAG00000013596,ENSBTAG00000017542,ENSBTAG00000017540,ENSBTAG00000027182,ENSBTAG00000017802,ENSBTAG00000007592,ENSBTAG00000021270,ENSBTAG00000021876,ENSBTAG00000009265,ENSBTAG00000015532,ENSBTAG00000047223,ENSBTAG00000017851,ENSBTAG00000012285,ENSBTAG00000024648,ENSBTAG00000015904,ENSBTAG00000016230,ENSBTAG00000004588,ENSBTAG00000021941,ENSBTAG00000013716,…
GO:0031323	regulation of cellular metabolic process	biological_process	0.047588	1	290	2292	1974	18224	ENSBTAG00000021372,ENSBTAG00000001819,ENSBTAG00000049903,ENSBTAG00000008102,ENSBTAG00000000746,ENSBTAG00000018229,ENSBTAG00000021709,ENSBTAG00000047499,ENSBTAG00000012599,ENSBTAG00000007142,ENSBTAG00000032657,ENSBTAG00000001879,ENSBTAG00000005425,ENSBTAG00000021538,ENSBTAG00000014228,ENSBTAG00000024878,ENSBTAG00000002633,ENSBTAG00000002277,ENSBTAG00000012850,ENSBTAG00000019983,ENSBTAG00000015907,…
GO:0032870	cellular response to hormone stimulus	biological_process	0.047848	1	20	2292	75	18224	ENSBTAG00000015904,ENSBTAG00000004588,ENSBTAG00000012285,ENSBTAG00000024648,ENSBTAG00000011518,ENSBTAG00000021941,ENSBTAG00000013716,ENSBTAG00000001864,ENSBTAG00000017540,ENSBTAG00000017542,ENSBTAG00000017802,ENSBTAG00000027182,ENSBTAG00000007592,ENSBTAG00000001173,ENSBTAG00000017599,ENSBTAG00000013596,ENSBTAG00000009265,ENSBTAG00000015532,ENSBTAG00000017851,ENSBTAG00000021876
GO:0003847	1-alkyl-2-acetylglycerophosphocholine esterase activity	molecular_function	0.048439	1	4	2292	8	18224	ENSBTAG00000017411,ENSBTAG00000014463,ENSBTAG00000019315,ENSBTAG00000010801
GO:0005912	adherens junction	cellular_component	0.048632	1	5	2292	11	18224	ENSBTAG00000005958,ENSBTAG00000025868,ENSBTAG00000008817,ENSBTAG00000009578,ENSBTAG00000003667
GO:0005924	cell-substrate adherens junction	cellular_component	0.048632	1	5	2292	11	18224	ENSBTAG00000003667,ENSBTAG00000025868,ENSBTAG00000008817,ENSBTAG00000009578,ENSBTAG00000005958
GO:0005925	focal adhesion	cellular_component	0.048632	1	5	2292	11	18224	ENSBTAG00000005958,ENSBTAG00000009578,ENSBTAG00000025868,ENSBTAG00000008817,ENSBTAG00000003667
GO:0030055	cell-substrate junction	cellular_component	0.048632	1	5	2292	11	18224	ENSBTAG00000005958,ENSBTAG00000009578,ENSBTAG00000025868,ENSBTAG00000008817,ENSBTAG00000003667
GO:0070161	anchoring junction	cellular_component	0.048632	1	5	2292	11	18224	ENSBTAG00000003667,ENSBTAG00000005958,ENSBTAG00000009578,ENSBTAG00000008817,ENSBTAG00000025868
GO:0009719	response to endogenous stimulus	biological_process	0.048734	1	23	2292	89	18224	ENSBTAG00000004588,ENSBTAG00000016230,ENSBTAG00000015904,ENSBTAG00000024648,ENSBTAG00000012285,ENSBTAG00000011518,ENSBTAG00000001864,ENSBTAG00000013716,ENSBTAG00000021941,ENSBTAG00000017802,ENSBTAG00000027182,ENSBTAG00000007592,ENSBTAG00000017542,ENSBTAG00000017540,ENSBTAG00000013596,ENSBTAG00000017599,ENSBTAG00000001173,ENSBTAG00000017851,ENSBTAG00000047223,ENSBTAG00000009265,ENSBTAG00000015532,…
GO:0004435	phosphatidylinositol phospholipase C activity	molecular_function	0.048951	1	8	2292	18	18224	ENSBTAG00000008307,ENSBTAG00000008338,ENSBTAG00000002464,ENSBTAG00000019355,ENSBTAG00000007635,ENSBTAG00000009942,ENSBTAG00000002103,ENSBTAG00000013116
GO:0022857	transmembrane transporter activity	molecular_function	0.050036	1	200	2292	1242	18224	ENSBTAG00000016784,ENSBTAG00000012239,ENSBTAG00000039784,ENSBTAG00000054931,ENSBTAG00000020748,ENSBTAG00000005548,ENSBTAG00000013391,ENSBTAG00000047764,ENSBTAG00000007272,ENSBTAG00000009523,ENSBTAG00000046413,ENSBTAG00000045994,ENSBTAG00000012798,ENSBTAG00000021901,ENSBTAG00000020447,ENSBTAG00000013614,ENSBTAG00000054008,ENSBTAG00000009451,ENSBTAG00000032603,ENSBTAG00000051978,ENSBTAG00000018125,…
GO:0071495	cellular response to endogenous stimulus	biological_process	0.050551	1	20	2292	76	18224	ENSBTAG00000011518,ENSBTAG00000001864,ENSBTAG00000013716,ENSBTAG00000021941,ENSBTAG00000015904,ENSBTAG00000004588,ENSBTAG00000024648,ENSBTAG00000012285,ENSBTAG00000017851,ENSBTAG00000015532,ENSBTAG00000009265,ENSBTAG00000021876,ENSBTAG00000017542,ENSBTAG00000017540,ENSBTAG00000027182,ENSBTAG00000017802,ENSBTAG00000007592,ENSBTAG00000013596,ENSBTAG00000001173,ENSBTAG00000017599
GO:0071944	cell periphery	cellular_component	0.051634	1	87	2292	523	18224	ENSBTAG00000015952,ENSBTAG00000014600,ENSBTAG00000017164,ENSBTAG00000020313,ENSBTAG00000000376,ENSBTAG00000055032,ENSBTAG00000040103,ENSBTAG00000009990,ENSBTAG00000049333,ENSBTAG00000050757,ENSBTAG00000025853,ENSBTAG00000009942,ENSBTAG00000020748,ENSBTAG00000018419,ENSBTAG00000009451,ENSBTAG00000048950,ENSBTAG00000051857,ENSBTAG00000014676,ENSBTAG00000000573,ENSBTAG00000004291,ENSBTAG00000014053,…
GO:0004016	adenylate cyclase activity	molecular_function	0.051646	1	5	2292	10	18224	ENSBTAG00000005464,ENSBTAG00000014600,ENSBTAG00000009520,ENSBTAG00000014652,ENSBTAG00000018419
GO:0040007	growth	biological_process	0.052815	1	14	2292	79	18224	ENSBTAG00000020923,ENSBTAG00000008389,ENSBTAG00000046110,ENSBTAG00000049010,ENSBTAG00000007687,ENSBTAG00000038224,ENSBTAG00000007493,ENSBTAG00000054752,ENSBTAG00000011484,ENSBTAG00000019234,ENSBTAG00000050691,ENSBTAG00000019532,ENSBTAG00000000707,ENSBTAG00000003994
GO:0005200	structural constituent of cytoskeleton	molecular_function	0.053735	1	6	2292	21	18224	ENSBTAG00000019073,ENSBTAG00000009579,ENSBTAG00000003667,ENSBTAG00000011034,ENSBTAG00000036009,ENSBTAG00000025868
GO:0007005	mitochondrion organization	biological_process	0.054221	1	18	2292	83	18224	ENSBTAG00000006693,ENSBTAG00000010566,ENSBTAG00000013973,ENSBTAG00000000646,ENSBTAG00000010372,ENSBTAG00000037510,ENSBTAG00000008101,ENSBTAG00000025853,ENSBTAG00000048664,ENSBTAG00000020466,ENSBTAG00000017157,ENSBTAG00000024105,ENSBTAG00000010485,ENSBTAG00000018261,ENSBTAG00000044061,ENSBTAG00000004291,ENSBTAG00000021372,ENSBTAG00000015834
GO:0000098	sulfur amino acid catabolic process	biological_process	0.054663	1	3	2292	5	18224	ENSBTAG00000054881,ENSBTAG00000000874,ENSBTAG00000010841
GO:0030328	prenylcysteine catabolic process	biological_process	0.054663	1	3	2292	5	18224	ENSBTAG00000054881,ENSBTAG00000010841,ENSBTAG00000000874
GO:0030329	prenylcysteine metabolic process	biological_process	0.054663	1	3	2292	5	18224	ENSBTAG00000010841,ENSBTAG00000000874,ENSBTAG00000054881
GO:0042219	cellular modified amino acid catabolic process	biological_process	0.054663	1	3	2292	5	18224	ENSBTAG00000010841,ENSBTAG00000000874,ENSBTAG00000054881
GO:0044273	sulfur compound catabolic process	biological_process	0.054663	1	3	2292	5	18224	ENSBTAG00000000874,ENSBTAG00000010841,ENSBTAG00000054881
GO:0051252	regulation of RNA metabolic process	biological_process	0.056014	1	265	2292	1798	18224	ENSBTAG00000052513,ENSBTAG00000012211,ENSBTAG00000004462,ENSBTAG00000015532,ENSBTAG00000011080,ENSBTAG00000020205,ENSBTAG00000025181,ENSBTAG00000011772,ENSBTAG00000009459,ENSBTAG00000021962,ENSBTAG00000018399,ENSBTAG00000012394,ENSBTAG00000018681,ENSBTAG00000047268,ENSBTAG00000017473,ENSBTAG00000009420,ENSBTAG00000026371,ENSBTAG00000010414,ENSBTAG00000010694,ENSBTAG00000038321,ENSBTAG00000033330,…
GO:0032940	secretion by cell	biological_process	0.057534	1	21	2292	94	18224	ENSBTAG00000017086,ENSBTAG00000019983,ENSBTAG00000015126,ENSBTAG00000034680,ENSBTAG00000026893,ENSBTAG00000019230,ENSBTAG00000043950,ENSBTAG00000020648,ENSBTAG00000025078,ENSBTAG00000047054,ENSBTAG00000012682,ENSBTAG00000013663,ENSBTAG00000015836,ENSBTAG00000032548,ENSBTAG00000011717,ENSBTAG00000049333,ENSBTAG00000050055,ENSBTAG00000002993,ENSBTAG00000015526,ENSBTAG00000019065,ENSBTAG00000014112
GO:0046903	secretion	biological_process	0.057534	1	21	2292	94	18224	ENSBTAG00000026893,ENSBTAG00000034680,ENSBTAG00000015126,ENSBTAG00000019983,ENSBTAG00000017086,ENSBTAG00000025078,ENSBTAG00000020648,ENSBTAG00000043950,ENSBTAG00000019230,ENSBTAG00000049333,ENSBTAG00000050055,ENSBTAG00000002993,ENSBTAG00000011717,ENSBTAG00000032548,ENSBTAG00000015836,ENSBTAG00000013663,ENSBTAG00000012682,ENSBTAG00000047054,ENSBTAG00000014112,ENSBTAG00000019065,ENSBTAG00000015526
GO:0051187	cofactor catabolic process	biological_process	0.057872	1	5	2292	15	18224	ENSBTAG00000019315,ENSBTAG00000006839,ENSBTAG00000018937,ENSBTAG00000008307,ENSBTAG00000010002
GO:0004629	phospholipase C activity	molecular_function	0.058184	1	8	2292	19	18224	ENSBTAG00000013116,ENSBTAG00000002103,ENSBTAG00000007635,ENSBTAG00000019355,ENSBTAG00000009942,ENSBTAG00000008338,ENSBTAG00000002464,ENSBTAG00000008307
GO:0005875	microtubule associated complex	cellular_component	0.058408	1	13	2292	42	18224	ENSBTAG00000016598,ENSBTAG00000013078,ENSBTAG00000021972,ENSBTAG00000016523,ENSBTAG00000014063,ENSBTAG00000049566,ENSBTAG00000012432,ENSBTAG00000047461,ENSBTAG00000000920,ENSBTAG00000004976,ENSBTAG00000047794,ENSBTAG00000022509,ENSBTAG00000016784
GO:0007156	homophilic cell adhesion via plasma membrane adhesion molecules	biological_process	0.059068	1	24	2292	97	18224	ENSBTAG00000001739,ENSBTAG00000053546,ENSBTAG00000021497,ENSBTAG00000015405,ENSBTAG00000018234,ENSBTAG00000034373,ENSBTAG00000049493,ENSBTAG00000010420,ENSBTAG00000015439,ENSBTAG00000015307,ENSBTAG00000006440,ENSBTAG00000030474,ENSBTAG00000008036,ENSBTAG00000012992,ENSBTAG00000021190,ENSBTAG00000047914,ENSBTAG00000011530,ENSBTAG00000000061,ENSBTAG00000024545,ENSBTAG00000050840,ENSBTAG00000040473,…
GO:0001558	regulation of cell growth	biological_process	0.059594	1	6	2292	26	18224	ENSBTAG00000008389,ENSBTAG00000000707,ENSBTAG00000007493,ENSBTAG00000003994,ENSBTAG00000011484,ENSBTAG00000019532
GO:0005520	insulin-like growth factor binding	molecular_function	0.059594	1	6	2292	26	18224	ENSBTAG00000011484,ENSBTAG00000019532,ENSBTAG00000008389,ENSBTAG00000000707,ENSBTAG00000003994,ENSBTAG00000007493
GO:0006355	regulation of transcription, DNA-templated	biological_process	0.059912	1	264	2292	1793	18224	ENSBTAG00000022819,ENSBTAG00000018270,ENSBTAG00000052632,ENSBTAG00000046684,ENSBTAG00000011865,ENSBTAG00000019645,ENSBTAG00000051184,ENSBTAG00000017075,ENSBTAG00000007988,ENSBTAG00000034796,ENSBTAG00000019183,ENSBTAG00000015860,ENSBTAG00000012463,ENSBTAG00000001455,ENSBTAG00000008940,ENSBTAG00000000040,ENSBTAG00000045857,ENSBTAG00000002236,ENSBTAG00000047944,ENSBTAG00000016230,ENSBTAG00000009985,…
GO:1903506	regulation of nucleic acid-templated transcription	biological_process	0.059912	1	264	2292	1793	18224	ENSBTAG00000014063,ENSBTAG00000009851,ENSBTAG00000010847,ENSBTAG00000004742,ENSBTAG00000020423,ENSBTAG00000038428,ENSBTAG00000007599,ENSBTAG00000013306,ENSBTAG00000037962,ENSBTAG00000001880,ENSBTAG00000004046,ENSBTAG00000025522,ENSBTAG00000000920,ENSBTAG00000021940,ENSBTAG00000005691,ENSBTAG00000014605,ENSBTAG00000012922,ENSBTAG00000015904,ENSBTAG00000011162,ENSBTAG00000015546,ENSBTAG00000044055,…
GO:2001141	regulation of RNA biosynthetic process	biological_process	0.059912	1	264	2292	1793	18224	ENSBTAG00000013596,ENSBTAG00000009975,ENSBTAG00000054162,ENSBTAG00000017289,ENSBTAG00000006862,ENSBTAG00000000656,ENSBTAG00000046282,ENSBTAG00000003640,ENSBTAG00000021872,ENSBTAG00000020688,ENSBTAG00000014605,ENSBTAG00000012922,ENSBTAG00000011162,ENSBTAG00000044055,ENSBTAG00000015546,ENSBTAG00000015904,ENSBTAG00000005691,ENSBTAG00000004046,ENSBTAG00000025522,ENSBTAG00000013306,ENSBTAG00000037962,…
GO:0051087	chaperone binding	molecular_function	0.059958	1	8	2292	36	18224	ENSBTAG00000009075,ENSBTAG00000053806,ENSBTAG00000009852,ENSBTAG00000046223,ENSBTAG00000001295,ENSBTAG00000004745,ENSBTAG00000004078,ENSBTAG00000017845
GO:0046914	transition metal ion binding	molecular_function	0.060656	1	262	2292	1779	18224	ENSBTAG00000051830,ENSBTAG00000003565,ENSBTAG00000008816,ENSBTAG00000021521,ENSBTAG00000038990,ENSBTAG00000050028,ENSBTAG00000011147,ENSBTAG00000005425,ENSBTAG00000012880,ENSBTAG00000003741,ENSBTAG00000049903,ENSBTAG00000021026,ENSBTAG00000017759,ENSBTAG00000009115,ENSBTAG00000012481,ENSBTAG00000015333,ENSBTAG00000008981,ENSBTAG00000044083,ENSBTAG00000009265,ENSBTAG00000004594,ENSBTAG00000006034,…
GO:0051171	regulation of nitrogen compound metabolic process	biological_process	0.060749	1	275	2292	1873	18224	ENSBTAG00000015433,ENSBTAG00000004870,ENSBTAG00000019707,ENSBTAG00000007270,ENSBTAG00000016257,ENSBTAG00000008710,ENSBTAG00000052785,ENSBTAG00000046047,ENSBTAG00000021553,ENSBTAG00000014560,ENSBTAG00000004674,ENSBTAG00000013222,ENSBTAG00000014768,ENSBTAG00000005072,ENSBTAG00000011124,ENSBTAG00000043953,ENSBTAG00000011379,ENSBTAG00000025023,ENSBTAG00000040477,ENSBTAG00000013277,ENSBTAG00000027875,…
GO:0042623	ATPase activity, coupled	molecular_function	0.061091	1	34	2292	169	18224	ENSBTAG00000001305,ENSBTAG00000049437,ENSBTAG00000016845,ENSBTAG00000013557,ENSBTAG00000046757,ENSBTAG00000021592,ENSBTAG00000051896,ENSBTAG00000005997,ENSBTAG00000004456,ENSBTAG00000003038,ENSBTAG00000002615,ENSBTAG00000018151,ENSBTAG00000047191,ENSBTAG00000000520,ENSBTAG00000046041,ENSBTAG00000026842,ENSBTAG00000007532,ENSBTAG00000015666,ENSBTAG00000032603,ENSBTAG00000021880,ENSBTAG00000054008,…
GO:0006487	protein N-linked glycosylation	biological_process	0.061138	1	3	2292	7	18224	ENSBTAG00000000874,ENSBTAG00000006085,ENSBTAG00000012503
GO:0042168	heme metabolic process	biological_process	0.061368	1	8	2292	28	18224	ENSBTAG00000018937,ENSBTAG00000038132,ENSBTAG00000005766,ENSBTAG00000008307,ENSBTAG00000010002,ENSBTAG00000001754,ENSBTAG00000048271,ENSBTAG00000013912
GO:0080090	regulation of primary metabolic process	biological_process	0.061634	1	276	2292	1879	18224	ENSBTAG00000010002,ENSBTAG00000030222,ENSBTAG00000037721,ENSBTAG00000007589,ENSBTAG00000030278,ENSBTAG00000013716,ENSBTAG00000000923,ENSBTAG00000006734,ENSBTAG00000012064,ENSBTAG00000010492,ENSBTAG00000009996,ENSBTAG00000005455,ENSBTAG00000022509,ENSBTAG00000019888,ENSBTAG00000008299,ENSBTAG00000008571,ENSBTAG00000050474,ENSBTAG00000054623,ENSBTAG00000007755,ENSBTAG00000005461,ENSBTAG00000007388,…
GO:0007275	multicellular organism development	biological_process	0.06208	1	45	2292	272	18224	ENSBTAG00000021972,ENSBTAG00000002216,ENSBTAG00000025181,ENSBTAG00000017164,ENSBTAG00000000418,ENSBTAG00000043971,ENSBTAG00000012914,ENSBTAG00000016741,ENSBTAG00000051420,ENSBTAG00000005150,ENSBTAG00000047998,ENSBTAG00000046662,ENSBTAG00000016225,ENSBTAG00000012785,ENSBTAG00000008817,ENSBTAG00000007532,ENSBTAG00000000601,ENSBTAG00000019073,ENSBTAG00000012394,ENSBTAG00000034693,ENSBTAG00000019636,…
GO:0009539	photosystem II reaction center	cellular_component	0.062291	1	7	2292	28	18224	ENSBTAG00000019818,ENSBTAG00000011267,ENSBTAG00000012489,ENSBTAG00000001001,ENSBTAG00000002097,ENSBTAG00000019067,ENSBTAG00000011538
GO:0009512	cytochrome b6f complex	cellular_component	0.063105	1	6	2292	27	18224	ENSBTAG00000024633,ENSBTAG00000000897,ENSBTAG00000046328,ENSBTAG00000004287,ENSBTAG00000014021,ENSBTAG00000001879
GO:0008285	negative regulation of cell proliferation	biological_process	0.063107	1	3	2292	6	18224	ENSBTAG00000013244,ENSBTAG00000021196,ENSBTAG00000021158
GO:0016787	hydrolase activity	molecular_function	0.063146	1	475	2292	3038	18224	ENSBTAG00000002190,ENSBTAG00000007755,ENSBTAG00000007725,ENSBTAG00000019044,ENSBTAG00000025853,ENSBTAG00000016784,ENSBTAG00000050052,ENSBTAG00000002739,ENSBTAG00000024552,ENSBTAG00000011545,ENSBTAG00000014224,ENSBTAG00000047764,ENSBTAG00000019305,ENSBTAG00000046223,ENSBTAG00000000207,ENSBTAG00000001209,ENSBTAG00000004010,ENSBTAG00000010992,ENSBTAG00000004291,ENSBTAG00000000573,ENSBTAG00000047605,…
GO:0016055	Wnt signaling pathway	biological_process	0.063885	1	11	2292	51	18224	ENSBTAG00000012785,ENSBTAG00000006998,ENSBTAG00000014046,ENSBTAG00000048365,ENSBTAG00000015433,ENSBTAG00000020423,ENSBTAG00000013990,ENSBTAG00000002044,ENSBTAG00000015132,ENSBTAG00000023933,ENSBTAG00000012914
GO:0198738	cell-cell signaling by wnt	biological_process	0.063885	1	11	2292	51	18224	ENSBTAG00000012914,ENSBTAG00000023933,ENSBTAG00000015132,ENSBTAG00000020423,ENSBTAG00000015433,ENSBTAG00000002044,ENSBTAG00000013990,ENSBTAG00000048365,ENSBTAG00000012785,ENSBTAG00000006998,ENSBTAG00000014046
GO:1905114	cell surface receptor signaling pathway involved in cell-cell signaling	biological_process	0.063885	1	11	2292	51	18224	ENSBTAG00000020423,ENSBTAG00000015433,ENSBTAG00000013990,ENSBTAG00000002044,ENSBTAG00000012914,ENSBTAG00000015132,ENSBTAG00000023933,ENSBTAG00000006998,ENSBTAG00000012785,ENSBTAG00000014046,ENSBTAG00000048365
GO:0031012	extracellular matrix	cellular_component	0.063908	1	20	2292	86	18224	ENSBTAG00000014665,ENSBTAG00000004010,ENSBTAG00000051520,ENSBTAG00000016424,ENSBTAG00000012919,ENSBTAG00000004594,ENSBTAG00000010732,ENSBTAG00000000706,ENSBTAG00000003604,ENSBTAG00000046763,ENSBTAG00000018460,ENSBTAG00000016145,ENSBTAG00000013210,ENSBTAG00000010082,ENSBTAG00000046346,ENSBTAG00000023907,ENSBTAG00000016857,ENSBTAG00000021177,ENSBTAG00000014251,ENSBTAG00000005968
GO:0019838	growth factor binding	molecular_function	0.065032	1	6	2292	27	18224	ENSBTAG00000007493,ENSBTAG00000003994,ENSBTAG00000008389,ENSBTAG00000000707,ENSBTAG00000019532,ENSBTAG00000011484
GO:0019069	viral capsid assembly	biological_process	0.065047	1	9	2292	41	18224	ENSBTAG00000008021,ENSBTAG00000015307,ENSBTAG00000018103,ENSBTAG00000009238,ENSBTAG00000004617,ENSBTAG00000012211,ENSBTAG00000050709,ENSBTAG00000045588,ENSBTAG00000053735
GO:0006742	NADP catabolic process	biological_process	0.065054	1	1	2292	1	18224	ENSBTAG00000006839
GO:0009109	coenzyme catabolic process	biological_process	0.065054	1	1	2292	1	18224	ENSBTAG00000006839
GO:0019364	pyridine nucleotide catabolic process	biological_process	0.065054	1	1	2292	1	18224	ENSBTAG00000006839
GO:0072526	pyridine-containing compound catabolic process	biological_process	0.065054	1	1	2292	1	18224	ENSBTAG00000006839
GO:0019219	regulation of nucleobase-containing compound metabolic process	biological_process	0.065734	1	265	2292	1808	18224	ENSBTAG00000005425,ENSBTAG00000001879,ENSBTAG00000014228,ENSBTAG00000021538,ENSBTAG00000024878,ENSBTAG00000002633,ENSBTAG00000012850,ENSBTAG00000002277,ENSBTAG00000007142,ENSBTAG00000012599,ENSBTAG00000032657,ENSBTAG00000021709,ENSBTAG00000047499,ENSBTAG00000008102,ENSBTAG00000001819,ENSBTAG00000049903,ENSBTAG00000018229,ENSBTAG00000000746,ENSBTAG00000016879,ENSBTAG00000017542,ENSBTAG00000021727,…
GO:0000313	organellar ribosome	cellular_component	0.066222	1	3	2292	10	18224	ENSBTAG00000004106,ENSBTAG00000015930,ENSBTAG00000054162
GO:0005761	mitochondrial ribosome	cellular_component	0.066222	1	3	2292	10	18224	ENSBTAG00000054162,ENSBTAG00000004106,ENSBTAG00000015930
GO:0030153	bacteriocin immunity	biological_process	0.066421	1	4	2292	8	18224	ENSBTAG00000051230,ENSBTAG00000019529,ENSBTAG00000002977,ENSBTAG00000003222
GO:0019222	regulation of metabolic process	biological_process	0.066496	1	295	2292	2021	18224	ENSBTAG00000030222,ENSBTAG00000010002,ENSBTAG00000030278,ENSBTAG00000019107,ENSBTAG00000007589,ENSBTAG00000037721,ENSBTAG00000007705,ENSBTAG00000009153,ENSBTAG00000008571,ENSBTAG00000008299,ENSBTAG00000050474,ENSBTAG00000019888,ENSBTAG00000054623,ENSBTAG00000006734,ENSBTAG00000012064,ENSBTAG00000013716,ENSBTAG00000000923,ENSBTAG00000022509,ENSBTAG00000010492,ENSBTAG00000009996,ENSBTAG00000005455,…
GO:0070887	cellular response to chemical stimulus	biological_process	0.066559	1	21	2292	85	18224	ENSBTAG00000013716,ENSBTAG00000021941,ENSBTAG00000001864,ENSBTAG00000011518,ENSBTAG00000012285,ENSBTAG00000005785,ENSBTAG00000024648,ENSBTAG00000015904,ENSBTAG00000004588,ENSBTAG00000021876,ENSBTAG00000015532,ENSBTAG00000009265,ENSBTAG00000017851,ENSBTAG00000001173,ENSBTAG00000017599,ENSBTAG00000013596,ENSBTAG00000017542,ENSBTAG00000017540,ENSBTAG00000027182,ENSBTAG00000007592,ENSBTAG00000017802
GO:0005451	monovalent cation:proton antiporter activity	molecular_function	0.066593	1	3	2292	10	18224	ENSBTAG00000024340,ENSBTAG00000013222,ENSBTAG00000052989
GO:0015491	cation:cation antiporter activity	molecular_function	0.066593	1	3	2292	10	18224	ENSBTAG00000052989,ENSBTAG00000024340,ENSBTAG00000013222
GO:0099023	tethering complex	cellular_component	0.066905	1	15	2292	65	18224	ENSBTAG00000043950,ENSBTAG00000015526,ENSBTAG00000032223,ENSBTAG00000007532,ENSBTAG00000007988,ENSBTAG00000014112,ENSBTAG00000012682,ENSBTAG00000050709,ENSBTAG00000015836,ENSBTAG00000026893,ENSBTAG00000032548,ENSBTAG00000053735,ENSBTAG00000001665,ENSBTAG00000050055,ENSBTAG00000049333
GO:0048583	regulation of response to stimulus	biological_process	0.067531	1	51	2292	246	18224	ENSBTAG00000015860,ENSBTAG00000015834,ENSBTAG00000008424,ENSBTAG00000000684,ENSBTAG00000014091,ENSBTAG00000003237,ENSBTAG00000000818,ENSBTAG00000017678,ENSBTAG00000005514,ENSBTAG00000006031,ENSBTAG00000012785,ENSBTAG00000008817,ENSBTAG00000018003,ENSBTAG00000052663,ENSBTAG00000000113,ENSBTAG00000020726,ENSBTAG00000015609,ENSBTAG00000018225,ENSBTAG00000020688,ENSBTAG00000004751,ENSBTAG00000037383,…
GO:0018195	peptidyl-arginine modification	biological_process	0.067829	1	3	2292	7	18224	ENSBTAG00000003403,ENSBTAG00000021940,ENSBTAG00000012052
GO:0007166	cell surface receptor signaling pathway	biological_process	0.068044	1	34	2292	167	18224	ENSBTAG00000037962,ENSBTAG00000014046,ENSBTAG00000025424,ENSBTAG00000048365,ENSBTAG00000024503,ENSBTAG00000022681,ENSBTAG00000020423,ENSBTAG00000021527,ENSBTAG00000008101,ENSBTAG00000012647,ENSBTAG00000051030,ENSBTAG00000005141,ENSBTAG00000013990,ENSBTAG00000003645,ENSBTAG00000008100,ENSBTAG00000023933,ENSBTAG00000017815,ENSBTAG00000006998,ENSBTAG00000011628,ENSBTAG00000000642,ENSBTAG00000043971,…
GO:0005315	inorganic phosphate transmembrane transporter activity	molecular_function	0.068443	1	3	2292	6	18224	ENSBTAG00000021090,ENSBTAG00000014861,ENSBTAG00000038858
GO:0015085	calcium ion transmembrane transporter activity	molecular_function	0.068599	1	13	2292	47	18224	ENSBTAG00000025642,ENSBTAG00000012481,ENSBTAG00000021808,ENSBTAG00000025211,ENSBTAG00000037400,ENSBTAG00000037962,ENSBTAG00000001305,ENSBTAG00000009451,ENSBTAG00000020455,ENSBTAG00000022000,ENSBTAG00000019818,ENSBTAG00000000520,ENSBTAG00000006999
GO:0010556	regulation of macromolecule biosynthetic process	biological_process	0.069384	1	266	2292	1817	18224	ENSBTAG00000014063,ENSBTAG00000009851,ENSBTAG00000010847,ENSBTAG00000004742,ENSBTAG00000020423,ENSBTAG00000038428,ENSBTAG00000007599,ENSBTAG00000013306,ENSBTAG00000037962,ENSBTAG00000001880,ENSBTAG00000004046,ENSBTAG00000025522,ENSBTAG00000000920,ENSBTAG00000021940,ENSBTAG00000005691,ENSBTAG00000014605,ENSBTAG00000012922,ENSBTAG00000015904,ENSBTAG00000011162,ENSBTAG00000015546,ENSBTAG00000044055,…
GO:0031326	regulation of cellular biosynthetic process	biological_process	0.069384	1	266	2292	1817	18224	ENSBTAG00000008710,ENSBTAG00000052785,ENSBTAG00000046047,ENSBTAG00000015433,ENSBTAG00000004870,ENSBTAG00000019707,ENSBTAG00000007270,ENSBTAG00000016257,ENSBTAG00000013222,ENSBTAG00000014768,ENSBTAG00000005072,ENSBTAG00000011124,ENSBTAG00000043953,ENSBTAG00000011379,ENSBTAG00000025023,ENSBTAG00000040477,ENSBTAG00000013277,ENSBTAG00000021553,ENSBTAG00000014560,ENSBTAG00000004674,ENSBTAG00000000809,…
GO:2000112	regulation of cellular macromolecule biosynthetic process	biological_process	0.069384	1	266	2292	1817	18224	ENSBTAG00000019061,ENSBTAG00000023795,ENSBTAG00000001864,ENSBTAG00000021210,ENSBTAG00000024648,ENSBTAG00000053735,ENSBTAG00000015335,ENSBTAG00000002580,ENSBTAG00000045877,ENSBTAG00000008556,ENSBTAG00000009569,ENSBTAG00000001838,ENSBTAG00000015037,ENSBTAG00000000125,ENSBTAG00000003808,ENSBTAG00000010659,ENSBTAG00000014211,ENSBTAG00000018600,ENSBTAG00000002810,ENSBTAG00000018131,ENSBTAG00000017851,…
GO:0042651	thylakoid membrane	cellular_component	0.069656	1	5	2292	16	18224	ENSBTAG00000019065,ENSBTAG00000001816,ENSBTAG00000032234,ENSBTAG00000007977,ENSBTAG00000021803
GO:0009317	acetyl-CoA carboxylase complex	cellular_component	0.069901	1	2	2292	3	18224	ENSBTAG00000054953,ENSBTAG00000009611
GO:0009889	regulation of biosynthetic process	biological_process	0.069932	1	266	2292	1818	18224	ENSBTAG00000016523,ENSBTAG00000001649,ENSBTAG00000018589,ENSBTAG00000002474,ENSBTAG00000012441,ENSBTAG00000011312,ENSBTAG00000001133,ENSBTAG00000020433,ENSBTAG00000011882,ENSBTAG00000018607,ENSBTAG00000014698,ENSBTAG00000014124,ENSBTAG00000027875,ENSBTAG00000015527,ENSBTAG00000000809,ENSBTAG00000004838,ENSBTAG00000000074,ENSBTAG00000011124,ENSBTAG00000005072,ENSBTAG00000014768,ENSBTAG00000013222,…
GO:0007267	cell-cell signaling	biological_process	0.070847	1	13	2292	66	18224	ENSBTAG00000015433,ENSBTAG00000020423,ENSBTAG00000013990,ENSBTAG00000002044,ENSBTAG00000012914,ENSBTAG00000012193,ENSBTAG00000015132,ENSBTAG00000023933,ENSBTAG00000006998,ENSBTAG00000024552,ENSBTAG00000012785,ENSBTAG00000014046,ENSBTAG00000048365
GO:0000049	tRNA binding	molecular_function	0.070872	1	6	2292	18	18224	ENSBTAG00000046162,ENSBTAG00000026842,ENSBTAG00000004358,ENSBTAG00000011103,ENSBTAG00000009949,ENSBTAG00000018072
GO:0007157	heterophilic cell-cell adhesion via plasma membrane cell adhesion molecules	biological_process	0.071806	1	4	2292	9	18224	ENSBTAG00000004836,ENSBTAG00000014455,ENSBTAG00000002214,ENSBTAG00000009037
GO:0044550	secondary metabolite biosynthetic process	biological_process	0.072703	1	3	2292	9	18224	ENSBTAG00000043953,ENSBTAG00000032031,ENSBTAG00000016813
GO:0070009	serine-type aminopeptidase activity	molecular_function	0.07275	1	3	2292	9	18224	ENSBTAG00000019532,ENSBTAG00000012939,ENSBTAG00000008389
GO:0140110	transcription regulator activity	molecular_function	0.073848	1	123	2292	786	18224	ENSBTAG00000018103,ENSBTAG00000053215,ENSBTAG00000012285,ENSBTAG00000014597,ENSBTAG00000004104,ENSBTAG00000016097,ENSBTAG00000024648,ENSBTAG00000003532,ENSBTAG00000011518,ENSBTAG00000019061,ENSBTAG00000020701,ENSBTAG00000001864,ENSBTAG00000017243,ENSBTAG00000001352,ENSBTAG00000002580,ENSBTAG00000007592,ENSBTAG00000027182,ENSBTAG00000001503,ENSBTAG00000051877,ENSBTAG00000013727,ENSBTAG00000005353,…
GO:0071310	cellular response to organic substance	biological_process	0.074497	1	20	2292	80	18224	ENSBTAG00000021876,ENSBTAG00000009265,ENSBTAG00000015532,ENSBTAG00000017851,ENSBTAG00000017599,ENSBTAG00000001173,ENSBTAG00000013596,ENSBTAG00000007592,ENSBTAG00000027182,ENSBTAG00000017802,ENSBTAG00000017540,ENSBTAG00000017542,ENSBTAG00000021941,ENSBTAG00000013716,ENSBTAG00000001864,ENSBTAG00000011518,ENSBTAG00000012285,ENSBTAG00000024648,ENSBTAG00000004588,ENSBTAG00000015904
GO:0044423	virion part	cellular_component	0.075036	1	81	2292	523	18224	ENSBTAG00000027081,ENSBTAG00000006572,ENSBTAG00000005072,ENSBTAG00000018272,ENSBTAG00000040103,ENSBTAG00000021951,ENSBTAG00000011379,ENSBTAG00000054050,ENSBTAG00000016784,ENSBTAG00000012193,ENSBTAG00000018112,ENSBTAG00000019508,ENSBTAG00000025853,ENSBTAG00000008710,ENSBTAG00000007615,ENSBTAG00000000573,ENSBTAG00000022588,ENSBTAG00000009665,ENSBTAG00000052174,ENSBTAG00000012919,ENSBTAG00000009258,…
GO:0051536	iron-sulfur cluster binding	molecular_function	0.075553	1	18	2292	91	18224	ENSBTAG00000017044,ENSBTAG00000011793,ENSBTAG00000012837,ENSBTAG00000038132,ENSBTAG00000018535,ENSBTAG00000009725,ENSBTAG00000009123,ENSBTAG00000030686,ENSBTAG00000027841,ENSBTAG00000003983,ENSBTAG00000003892,ENSBTAG00000049122,ENSBTAG00000001816,ENSBTAG00000053735,ENSBTAG00000005273,ENSBTAG00000001081,ENSBTAG00000022294,ENSBTAG00000052247
GO:0051540	metal cluster binding	molecular_function	0.075553	1	18	2292	91	18224	ENSBTAG00000003892,ENSBTAG00000003983,ENSBTAG00000030686,ENSBTAG00000027841,ENSBTAG00000052247,ENSBTAG00000049122,ENSBTAG00000001816,ENSBTAG00000053735,ENSBTAG00000005273,ENSBTAG00000001081,ENSBTAG00000022294,ENSBTAG00000012837,ENSBTAG00000017044,ENSBTAG00000011793,ENSBTAG00000009123,ENSBTAG00000038132,ENSBTAG00000018535,ENSBTAG00000009725
GO:0010468	regulation of gene expression	biological_process	0.075687	1	271	2292	1851	18224	ENSBTAG00000014597,ENSBTAG00000016097,ENSBTAG00000004104,ENSBTAG00000012498,ENSBTAG00000019174,ENSBTAG00000020701,ENSBTAG00000017243,ENSBTAG00000038972,ENSBTAG00000039261,ENSBTAG00000039091,ENSBTAG00000015836,ENSBTAG00000004952,ENSBTAG00000021614,ENSBTAG00000004407,ENSBTAG00000021276,ENSBTAG00000013499,ENSBTAG00000004602,ENSBTAG00000025329,ENSBTAG00000001153,ENSBTAG00000009238,ENSBTAG00000008520,…
GO:0030855	epithelial cell differentiation	biological_process	0.077848	1	11	2292	46	18224	ENSBTAG00000004608,ENSBTAG00000014089,ENSBTAG00000040190,ENSBTAG00000006999,ENSBTAG00000012575,ENSBTAG00000017281,ENSBTAG00000015307,ENSBTAG00000046110,ENSBTAG00000009587,ENSBTAG00000006771,ENSBTAG00000022813
GO:0060429	epithelium development	biological_process	0.077848	1	11	2292	46	18224	ENSBTAG00000040190,ENSBTAG00000012575,ENSBTAG00000006999,ENSBTAG00000004608,ENSBTAG00000014089,ENSBTAG00000022813,ENSBTAG00000017281,ENSBTAG00000046110,ENSBTAG00000015307,ENSBTAG00000009587,ENSBTAG00000006771
GO:0000103	sulfate assimilation	biological_process	0.078811	1	6	2292	19	18224	ENSBTAG00000003196,ENSBTAG00000005997,ENSBTAG00000012961,ENSBTAG00000026885,ENSBTAG00000004092,ENSBTAG00000015666
GO:0004020	adenylylsulfate kinase activity	molecular_function	0.078811	1	6	2292	19	18224	ENSBTAG00000005997,ENSBTAG00000003196,ENSBTAG00000015666,ENSBTAG00000012961,ENSBTAG00000004092,ENSBTAG00000026885
GO:0015630	microtubule cytoskeleton	cellular_component	0.080296	1	36	2292	185	18224	ENSBTAG00000014112,ENSBTAG00000000920,ENSBTAG00000049566,ENSBTAG00000016523,ENSBTAG00000017845,ENSBTAG00000054953,ENSBTAG00000036009,ENSBTAG00000018125,ENSBTAG00000044184,ENSBTAG00000011532,ENSBTAG00000039261,ENSBTAG00000014063,ENSBTAG00000013078,ENSBTAG00000016598,ENSBTAG00000000211,ENSBTAG00000018216,ENSBTAG00000022509,ENSBTAG00000023976,ENSBTAG00000009075,ENSBTAG00000027875,ENSBTAG00000006941,…
GO:0050789	regulation of biological process	biological_process	0.080345	1	642	2292	5248	18224	ENSBTAG00000014597,ENSBTAG00000007384,ENSBTAG00000023976,ENSBTAG00000008100,ENSBTAG00000019498,ENSBTAG00000006472,ENSBTAG00000012498,ENSBTAG00000031483,ENSBTAG00000021024,ENSBTAG00000038972,ENSBTAG00000017243,ENSBTAG00000001187,ENSBTAG00000013550,ENSBTAG00000008814,ENSBTAG00000014046,ENSBTAG00000048379,ENSBTAG00000030340,ENSBTAG00000004952,ENSBTAG00000039261,ENSBTAG00000021276,ENSBTAG00000015609,…
GO:0060255	regulation of macromolecule metabolic process	biological_process	0.080851	1	279	2292	1911	18224	ENSBTAG00000014605,ENSBTAG00000012922,ENSBTAG00000015546,ENSBTAG00000044055,ENSBTAG00000011162,ENSBTAG00000024105,ENSBTAG00000015904,ENSBTAG00000005691,ENSBTAG00000009975,ENSBTAG00000013596,ENSBTAG00000054162,ENSBTAG00000017289,ENSBTAG00000046282,ENSBTAG00000006862,ENSBTAG00000000656,ENSBTAG00000021872,ENSBTAG00000003640,ENSBTAG00000020688,ENSBTAG00000014063,ENSBTAG00000004742,ENSBTAG00000010847,…
GO:0005096	GTPase activator activity	molecular_function	0.082127	1	18	2292	80	18224	ENSBTAG00000005425,ENSBTAG00000008021,ENSBTAG00000014375,ENSBTAG00000015952,ENSBTAG00000000713,ENSBTAG00000015805,ENSBTAG00000047944,ENSBTAG00000002329,ENSBTAG00000001057,ENSBTAG00000018225,ENSBTAG00000012481,ENSBTAG00000012263,ENSBTAG00000034823,ENSBTAG00000016504,ENSBTAG00000000897,ENSBTAG00000054157,ENSBTAG00000009856,ENSBTAG00000014178
GO:0043087	regulation of GTPase activity	biological_process	0.082493	1	7	2292	20	18224	ENSBTAG00000014966,ENSBTAG00000005448,ENSBTAG00000019967,ENSBTAG00000019044,ENSBTAG00000053845,ENSBTAG00000000897,ENSBTAG00000008232
GO:0005283	amino acid:sodium symporter activity	molecular_function	0.082859	1	2	2292	5	18224	ENSBTAG00000054461,ENSBTAG00000025130
GO:0005416	amino acid:cation symporter activity	molecular_function	0.082859	1	2	2292	5	18224	ENSBTAG00000025130,ENSBTAG00000054461
GO:0034357	photosynthetic membrane	cellular_component	0.083183	1	16	2292	78	18224	ENSBTAG00000001754,ENSBTAG00000012489,ENSBTAG00000013793,ENSBTAG00000011538,ENSBTAG00000011267,ENSBTAG00000019065,ENSBTAG00000019305,ENSBTAG00000021803,ENSBTAG00000032234,ENSBTAG00000007977,ENSBTAG00000001816,ENSBTAG00000002097,ENSBTAG00000019067,ENSBTAG00000026234,ENSBTAG00000001001,ENSBTAG00000019818
GO:0015077	monovalent inorganic cation transmembrane transporter activity	molecular_function	0.083419	1	70	2292	456	18224	ENSBTAG00000024340,ENSBTAG00000008766,ENSBTAG00000031340,ENSBTAG00000018975,ENSBTAG00000009657,ENSBTAG00000011088,ENSBTAG00000012481,ENSBTAG00000004315,ENSBTAG00000004770,ENSBTAG00000024075,ENSBTAG00000000662,ENSBTAG00000008969,ENSBTAG00000031178,ENSBTAG00000009959,ENSBTAG00000021751,ENSBTAG00000054461,ENSBTAG00000018125,ENSBTAG00000025200,ENSBTAG00000012290,ENSBTAG00000051978,ENSBTAG00000052785,…
GO:0031304	intrinsic component of mitochondrial inner membrane	cellular_component	0.084014	1	3	2292	5	18224	ENSBTAG00000000646,ENSBTAG00000048664,ENSBTAG00000010566
GO:0031305	integral component of mitochondrial inner membrane	cellular_component	0.084014	1	3	2292	5	18224	ENSBTAG00000000646,ENSBTAG00000048664,ENSBTAG00000010566
GO:0032592	integral component of mitochondrial membrane	cellular_component	0.084014	1	3	2292	5	18224	ENSBTAG00000000646,ENSBTAG00000048664,ENSBTAG00000010566
GO:0098573	intrinsic component of mitochondrial membrane	cellular_component	0.084014	1	3	2292	5	18224	ENSBTAG00000048664,ENSBTAG00000010566,ENSBTAG00000000646
GO:0043168	anion binding	molecular_function	0.08606	1	355	2292	2135	18224	ENSBTAG00000014523,ENSBTAG00000020423,ENSBTAG00000012715,ENSBTAG00000046041,ENSBTAG00000007599,ENSBTAG00000047223,ENSBTAG00000013505,ENSBTAG00000012079,ENSBTAG00000015913,ENSBTAG00000000920,ENSBTAG00000020792,ENSBTAG00000048851,ENSBTAG00000021874,ENSBTAG00000022044,ENSBTAG00000008938,ENSBTAG00000019217,ENSBTAG00000007079,ENSBTAG00000006121,ENSBTAG00000013708,ENSBTAG00000032527,ENSBTAG00000014063,…
GO:0072593	reactive oxygen species metabolic process	biological_process	0.0864	1	3	2292	10	18224	ENSBTAG00000013980,ENSBTAG00000017680,ENSBTAG00000002023
GO:0006810	transport	biological_process	0.088061	1	378	2292	2521	18224	ENSBTAG00000046662,ENSBTAG00000049333,ENSBTAG00000047794,ENSBTAG00000021656,ENSBTAG00000004792,ENSBTAG00000032223,ENSBTAG00000032130,ENSBTAG00000002966,ENSBTAG00000018901,ENSBTAG00000020551,ENSBTAG00000008279,ENSBTAG00000007772,ENSBTAG00000003372,ENSBTAG00000045998,ENSBTAG00000014179,ENSBTAG00000007532,ENSBTAG00000012290,ENSBTAG00000046041,ENSBTAG00000025953,ENSBTAG00000018464,ENSBTAG00000018165,…
GO:0035064	methylated histone binding	molecular_function	0.088489	1	2	2292	5	18224	ENSBTAG00000054188,ENSBTAG00000004287
GO:0140030	modification-dependent protein binding	molecular_function	0.088489	1	2	2292	5	18224	ENSBTAG00000054188,ENSBTAG00000004287
GO:0140034	methylation-dependent protein binding	molecular_function	0.088489	1	2	2292	5	18224	ENSBTAG00000004287,ENSBTAG00000054188
GO:0097159	organic cyclic compound binding	molecular_function	0.088807	1	707	2292	5102	18224	ENSBTAG00000013784,ENSBTAG00000018431,ENSBTAG00000049566,ENSBTAG00000002566,ENSBTAG00000055095,ENSBTAG00000032137,ENSBTAG00000001657,ENSBTAG00000054953,ENSBTAG00000015226,ENSBTAG00000001173,ENSBTAG00000025458,ENSBTAG00000054424,ENSBTAG00000021260,ENSBTAG00000007694,ENSBTAG00000049437,ENSBTAG00000012285,ENSBTAG00000012738,ENSBTAG00000005572,ENSBTAG00000014879,ENSBTAG00000021090,ENSBTAG00000051184,…
GO:1901363	heterocyclic compound binding	molecular_function	0.088807	1	707	2292	5102	18224	ENSBTAG00000014768,ENSBTAG00000027081,ENSBTAG00000043953,ENSBTAG00000001061,ENSBTAG00000016002,ENSBTAG00000022185,ENSBTAG00000025023,ENSBTAG00000011037,ENSBTAG00000040477,ENSBTAG00000036101,ENSBTAG00000014560,ENSBTAG00000035662,ENSBTAG00000004674,ENSBTAG00000017761,ENSBTAG00000052785,ENSBTAG00000046047,ENSBTAG00000054448,ENSBTAG00000019592,ENSBTAG00000021237,ENSBTAG00000002747,ENSBTAG00000016257,…
GO:0002790	peptide secretion	biological_process	0.088915	1	10	2292	49	18224	ENSBTAG00000002993,ENSBTAG00000011717,ENSBTAG00000034680,ENSBTAG00000015126,ENSBTAG00000019983,ENSBTAG00000047054,ENSBTAG00000017086,ENSBTAG00000025078,ENSBTAG00000019065,ENSBTAG00000019230
GO:0009306	protein secretion	biological_process	0.088915	1	10	2292	49	18224	ENSBTAG00000025078,ENSBTAG00000019065,ENSBTAG00000019230,ENSBTAG00000002993,ENSBTAG00000034680,ENSBTAG00000011717,ENSBTAG00000015126,ENSBTAG00000019983,ENSBTAG00000047054,ENSBTAG00000017086
GO:0009617	response to bacterium	biological_process	0.091105	1	11	2292	57	18224	ENSBTAG00000021024,ENSBTAG00000018993,ENSBTAG00000012881,ENSBTAG00000018060,ENSBTAG00000021656,ENSBTAG00000016752,ENSBTAG00000012804,ENSBTAG00000012088,ENSBTAG00000021381,ENSBTAG00000047794,ENSBTAG00000012239
GO:0042742	defense response to bacterium	biological_process	0.091105	1	11	2292	57	18224	ENSBTAG00000021024,ENSBTAG00000018993,ENSBTAG00000012881,ENSBTAG00000021656,ENSBTAG00000018060,ENSBTAG00000016752,ENSBTAG00000012088,ENSBTAG00000047794,ENSBTAG00000021381,ENSBTAG00000012239,ENSBTAG00000012804
GO:0016655	oxidoreductase activity, acting on NAD(P)H, quinone or similar compound as acceptor	molecular_function	0.091393	1	12	2292	63	18224	ENSBTAG00000019700,ENSBTAG00000006734,ENSBTAG00000017188,ENSBTAG00000011922,ENSBTAG00000016854,ENSBTAG00000000647,ENSBTAG00000054623,ENSBTAG00000004204,ENSBTAG00000013339,ENSBTAG00000030855,ENSBTAG00000015526,ENSBTAG00000047582
GO:0042891	antibiotic transport	biological_process	0.091484	1	1	2292	1	18224	ENSBTAG00000005548
GO:0042895	antibiotic transmembrane transporter activity	molecular_function	0.091484	1	1	2292	1	18224	ENSBTAG00000005548
GO:0042908	xenobiotic transport	biological_process	0.091484	1	1	2292	1	18224	ENSBTAG00000005548
GO:0042910	xenobiotic transmembrane transporter activity	molecular_function	0.091484	1	1	2292	1	18224	ENSBTAG00000005548
GO:0042919	benzoate transport	biological_process	0.091484	1	1	2292	1	18224	ENSBTAG00000005548
GO:0042925	benzoate transmembrane transporter activity	molecular_function	0.091484	1	1	2292	1	18224	ENSBTAG00000005548
GO:0051234	establishment of localization	biological_process	0.092566	1	380	2292	2538	18224	ENSBTAG00000010777,ENSBTAG00000053598,ENSBTAG00000008766,ENSBTAG00000054228,ENSBTAG00000051102,ENSBTAG00000013644,ENSBTAG00000014638,ENSBTAG00000012499,ENSBTAG00000024075,ENSBTAG00000014051,ENSBTAG00000004315,ENSBTAG00000014966,ENSBTAG00000019180,ENSBTAG00000015547,ENSBTAG00000020316,ENSBTAG00000045610,ENSBTAG00000021940,ENSBTAG00000011007,ENSBTAG00000014652,ENSBTAG00000012290,ENSBTAG00000046041,…
GO:0008239	dipeptidyl-peptidase activity	molecular_function	0.092752	1	3	2292	10	18224	ENSBTAG00000008389,ENSBTAG00000019532,ENSBTAG00000012939
GO:0042446	hormone biosynthetic process	biological_process	0.092833	1	1	2292	2	18224	ENSBTAG00000043953
GO:0042810	pheromone metabolic process	biological_process	0.092833	1	1	2292	2	18224	ENSBTAG00000043953
GO:0042811	pheromone biosynthetic process	biological_process	0.092833	1	1	2292	2	18224	ENSBTAG00000043953
GO:0008135	translation factor activity, RNA binding	molecular_function	0.093347	1	12	2292	77	18224	ENSBTAG00000017289,ENSBTAG00000017243,ENSBTAG00000017845,ENSBTAG00000010790,ENSBTAG00000005425,ENSBTAG00000001988,ENSBTAG00000012260,ENSBTAG00000047944,ENSBTAG00000008576,ENSBTAG00000020503,ENSBTAG00000016589,ENSBTAG00000017633
GO:0003006	developmental process involved in reproduction	biological_process	0.09414	1	13	2292	57	18224	ENSBTAG00000025181,ENSBTAG00000017281,ENSBTAG00000009587,ENSBTAG00000006771,ENSBTAG00000046110,ENSBTAG00000015307,ENSBTAG00000022813,ENSBTAG00000012394,ENSBTAG00000004608,ENSBTAG00000040190,ENSBTAG00000014955,ENSBTAG00000006999,ENSBTAG00000012575
GO:0042720	mitochondrial inner membrane peptidase complex	cellular_component	0.094208	1	1	2292	1	18224	ENSBTAG00000006998
GO:0019799	tubulin N-acetyltransferase activity	molecular_function	0.094585	1	1	2292	1	18224	ENSBTAG00000006941
GO:0071929	alpha-tubulin acetylation	biological_process	0.094585	1	1	2292	1	18224	ENSBTAG00000006941
GO:0042802	identical protein binding	molecular_function	0.09485	1	28	2292	164	18224	ENSBTAG00000000573,ENSBTAG00000009852,ENSBTAG00000012798,ENSBTAG00000017380,ENSBTAG00000054228,ENSBTAG00000020696,ENSBTAG00000045588,ENSBTAG00000000902,ENSBTAG00000009075,ENSBTAG00000002888,ENSBTAG00000001598,ENSBTAG00000007066,ENSBTAG00000015405,ENSBTAG00000053806,ENSBTAG00000039261,ENSBTAG00000006392,ENSBTAG00000012193,ENSBTAG00000030340,ENSBTAG00000025853,ENSBTAG00000008021,ENSBTAG00000005353,…
GO:0030312	external encapsulating structure	cellular_component	0.095993	1	18	2292	88	18224	ENSBTAG00000009587,ENSBTAG00000006771,ENSBTAG00000046110,ENSBTAG00000015307,ENSBTAG00000020843,ENSBTAG00000014966,ENSBTAG00000004608,ENSBTAG00000051857,ENSBTAG00000014051,ENSBTAG00000040190,ENSBTAG00000040103,ENSBTAG00000017281,ENSBTAG00000017164,ENSBTAG00000022813,ENSBTAG00000039888,ENSBTAG00000010647,ENSBTAG00000006999,ENSBTAG00000012575
GO:0016032	viral process	biological_process	0.096074	1	75	2292	478	18224	ENSBTAG00000018035,ENSBTAG00000015307,ENSBTAG00000021158,ENSBTAG00000008940,ENSBTAG00000048795,ENSBTAG00000002083,ENSBTAG00000045588,ENSBTAG00000000125,ENSBTAG00000008021,ENSBTAG00000003843,ENSBTAG00000014861,ENSBTAG00000017133,ENSBTAG00000009238,ENSBTAG00000012211,ENSBTAG00000050055,ENSBTAG00000008066,ENSBTAG00000001567,ENSBTAG00000013078,ENSBTAG00000018103,ENSBTAG00000016845,ENSBTAG00000009139,…
GO:0051775	response to redox state	biological_process	0.097122	1	2	2292	4	18224	ENSBTAG00000002236,ENSBTAG00000021924
GO:0042113	B cell activation	biological_process	0.098172	1	1	2292	1	18224	ENSBTAG00000045767
GO:0009521	photosystem	cellular_component	0.098482	1	14	2292	67	18224	ENSBTAG00000011538,ENSBTAG00000019067,ENSBTAG00000002097,ENSBTAG00000013793,ENSBTAG00000012489,ENSBTAG00000001754,ENSBTAG00000019065,ENSBTAG00000019305,ENSBTAG00000026234,ENSBTAG00000011267,ENSBTAG00000001001,ENSBTAG00000007977,ENSBTAG00000032234,ENSBTAG00000019818
GO:0055085	transmembrane transport	biological_process	0.098641	1	140	2292	866	18224	ENSBTAG00000008001,ENSBTAG00000007509,ENSBTAG00000031178,ENSBTAG00000020455,ENSBTAG00000005650,ENSBTAG00000017507,ENSBTAG00000025211,ENSBTAG00000018975,ENSBTAG00000018837,ENSBTAG00000012125,ENSBTAG00000051896,ENSBTAG00000014828,ENSBTAG00000008969,ENSBTAG00000034680,ENSBTAG00000005997,ENSBTAG00000043972,ENSBTAG00000046419,ENSBTAG00000013391,ENSBTAG00000004352,ENSBTAG00000047764,ENSBTAG00000007272,…
GO:0065007	biological regulation	biological_process	0.09872	1	662	2292	5409	18224	ENSBTAG00000052663,ENSBTAG00000007014,ENSBTAG00000011146,ENSBTAG00000054731,ENSBTAG00000018663,ENSBTAG00000018003,ENSBTAG00000006221,ENSBTAG00000016857,ENSBTAG00000004406,ENSBTAG00000017802,ENSBTAG00000046223,ENSBTAG00000013912,ENSBTAG00000018272,ENSBTAG00000015875,ENSBTAG00000019044,ENSBTAG00000005273,ENSBTAG00000004751,ENSBTAG00000002739,ENSBTAG00000005461,ENSBTAG00000024107,ENSBTAG00000007725,…
GO:0030695	GTPase regulator activity	molecular_function	0.099183	1	19	2292	89	18224	ENSBTAG00000018225,ENSBTAG00000012481,ENSBTAG00000010659,ENSBTAG00000001057,ENSBTAG00000047944,ENSBTAG00000002329,ENSBTAG00000015805,ENSBTAG00000054157,ENSBTAG00000014178,ENSBTAG00000009856,ENSBTAG00000000897,ENSBTAG00000034823,ENSBTAG00000012263,ENSBTAG00000016504,ENSBTAG00000015952,ENSBTAG00000014375,ENSBTAG00000008021,ENSBTAG00000005425,ENSBTAG00000000713
GO:0045095	keratin filament	cellular_component	0.10001	1	7	2292	66	18224	ENSBTAG00000002966,ENSBTAG00000001473,ENSBTAG00000019044,ENSBTAG00000037662,ENSBTAG00000012738,ENSBTAG00000050522,ENSBTAG00000016021
GO:0005245	voltage-gated calcium channel activity	molecular_function	0.10028	1	3	2292	6	18224	ENSBTAG00000009451,ENSBTAG00000022000,ENSBTAG00000021808
GO:0023052	signaling	biological_process	0.10035	1	364	2292	3198	18224	ENSBTAG00000005958,ENSBTAG00000017850,ENSBTAG00000023933,ENSBTAG00000007635,ENSBTAG00000009075,ENSBTAG00000020049,ENSBTAG00000014700,ENSBTAG00000015805,ENSBTAG00000015341,ENSBTAG00000006060,ENSBTAG00000033543,ENSBTAG00000021751,ENSBTAG00000009578,ENSBTAG00000005083,ENSBTAG00000009198,ENSBTAG00000001133,ENSBTAG00000010241,ENSBTAG00000034712,ENSBTAG00000000898,ENSBTAG00000052803,ENSBTAG00000005039,…
GO:0017076	purine nucleotide binding	molecular_function	0.10109	1	303	2292	1823	18224	ENSBTAG00000046502,ENSBTAG00000054008,ENSBTAG00000007256,ENSBTAG00000009906,ENSBTAG00000011146,ENSBTAG00000003168,ENSBTAG00000004291,ENSBTAG00000000573,ENSBTAG00000047764,ENSBTAG00000046223,ENSBTAG00000011279,ENSBTAG00000012509,ENSBTAG00000025853,ENSBTAG00000019700,ENSBTAG00000050052,ENSBTAG00000002081,ENSBTAG00000016784,ENSBTAG00000007725,ENSBTAG00000038434,ENSBTAG00000008571,ENSBTAG00000020079,…
GO:0032553	ribonucleotide binding	molecular_function	0.10138	1	304	2292	1819	18224	ENSBTAG00000039261,ENSBTAG00000008101,ENSBTAG00000013550,ENSBTAG00000015698,ENSBTAG00000019455,ENSBTAG00000048379,ENSBTAG00000016442,ENSBTAG00000047582,ENSBTAG00000002978,ENSBTAG00000017636,ENSBTAG00000001187,ENSBTAG00000005892,ENSBTAG00000016943,ENSBTAG00000020444,ENSBTAG00000009852,ENSBTAG00000003257,ENSBTAG00000009086,ENSBTAG00000012647,ENSBTAG00000021904,ENSBTAG00000019864,ENSBTAG00000015409,…
GO:0006814	sodium ion transport	biological_process	0.10139	1	14	2292	61	18224	ENSBTAG00000024340,ENSBTAG00000013222,ENSBTAG00000019961,ENSBTAG00000013339,ENSBTAG00000037400,ENSBTAG00000012481,ENSBTAG00000021751,ENSBTAG00000004770,ENSBTAG00000054461,ENSBTAG00000002631,ENSBTAG00000025130,ENSBTAG00000019700,ENSBTAG00000025200,ENSBTAG00000012290
GO:0002376	immune system process	biological_process	0.10209	1	40	2292	299	18224	ENSBTAG00000017834,ENSBTAG00000007509,ENSBTAG00000053806,ENSBTAG00000046266,ENSBTAG00000020215,ENSBTAG00000045767,ENSBTAG00000004824,ENSBTAG00000020196,ENSBTAG00000007424,ENSBTAG00000012481,ENSBTAG00000017697,ENSBTAG00000014405,ENSBTAG00000023970,ENSBTAG00000020116,ENSBTAG00000007075,ENSBTAG00000002069,ENSBTAG00000004815,ENSBTAG00000010738,ENSBTAG00000012208,ENSBTAG00000008021,ENSBTAG00000054342,…
GO:0009523	photosystem II	cellular_component	0.10215	1	12	2292	55	18224	ENSBTAG00000011267,ENSBTAG00000026234,ENSBTAG00000019065,ENSBTAG00000013793,ENSBTAG00000002097,ENSBTAG00000012489,ENSBTAG00000011538,ENSBTAG00000019067,ENSBTAG00000032234,ENSBTAG00000007977,ENSBTAG00000019818,ENSBTAG00000001001
GO:0001726	ruffle	cellular_component	0.10242	1	2	2292	2	18224	ENSBTAG00000003667,ENSBTAG00000025868
GO:0031252	cell leading edge	cellular_component	0.10242	1	2	2292	2	18224	ENSBTAG00000003667,ENSBTAG00000025868
GO:0009229	thiamine diphosphate biosynthetic process	biological_process	0.10245	1	3	2292	4	18224	ENSBTAG00000054424,ENSBTAG00000043989,ENSBTAG00000017676
GO:0030975	thiamine binding	molecular_function	0.10245	1	3	2292	4	18224	ENSBTAG00000017676,ENSBTAG00000054424,ENSBTAG00000043989
GO:0042357	thiamine diphosphate metabolic process	biological_process	0.10245	1	3	2292	4	18224	ENSBTAG00000017676,ENSBTAG00000054424,ENSBTAG00000043989
GO:0030554	adenyl nucleotide binding	molecular_function	0.10269	1	270	2292	1562	18224	ENSBTAG00000017103,ENSBTAG00000047794,ENSBTAG00000005413,ENSBTAG00000016758,ENSBTAG00000007370,ENSBTAG00000021656,ENSBTAG00000011628,ENSBTAG00000001083,ENSBTAG00000021972,ENSBTAG00000017976,ENSBTAG00000020551,ENSBTAG00000005145,ENSBTAG00000007532,ENSBTAG00000013505,ENSBTAG00000007599,ENSBTAG00000046041,ENSBTAG00000012715,ENSBTAG00000020423,ENSBTAG00000000920,ENSBTAG00000012079,ENSBTAG00000006121,…
GO:0015925	galactosidase activity	molecular_function	0.10434	1	3	2292	9	18224	ENSBTAG00000018390,ENSBTAG00000015254,ENSBTAG00000008376
GO:0003989	acetyl-CoA carboxylase activity	molecular_function	0.10452	1	3	2292	6	18224	ENSBTAG00000022058,ENSBTAG00000054953,ENSBTAG00000009611
GO:0016421	CoA carboxylase activity	molecular_function	0.10452	1	3	2292	6	18224	ENSBTAG00000022058,ENSBTAG00000009611,ENSBTAG00000054953
GO:0016885	ligase activity, forming carbon-carbon bonds	molecular_function	0.10452	1	3	2292	6	18224	ENSBTAG00000022058,ENSBTAG00000054953,ENSBTAG00000009611
GO:0032555	purine ribonucleotide binding	molecular_function	0.10519	1	300	2292	1798	18224	ENSBTAG00000007880,ENSBTAG00000004745,ENSBTAG00000044100,ENSBTAG00000016589,ENSBTAG00000018838,ENSBTAG00000003474,ENSBTAG00000054549,ENSBTAG00000018399,ENSBTAG00000003322,ENSBTAG00000014447,ENSBTAG00000008953,ENSBTAG00000022058,ENSBTAG00000040331,ENSBTAG00000026885,ENSBTAG00000047383,ENSBTAG00000003215,ENSBTAG00000012211,ENSBTAG00000013078,ENSBTAG00000017676,ENSBTAG00000000965,ENSBTAG00000004836,…
GO:0016020	membrane	cellular_component	0.10527	1	745	2292	5854	18224	ENSBTAG00000013750,ENSBTAG00000002497,ENSBTAG00000011103,ENSBTAG00000016774,ENSBTAG00000004377,ENSBTAG00000011817,ENSBTAG00000005785,ENSBTAG00000020843,ENSBTAG00000003798,ENSBTAG00000046728,ENSBTAG00000016845,ENSBTAG00000006440,ENSBTAG00000010485,ENSBTAG00000014904,ENSBTAG00000004775,ENSBTAG00000024450,ENSBTAG00000013793,ENSBTAG00000012489,ENSBTAG00000001915,ENSBTAG00000012508,ENSBTAG00000022813,…
GO:0004800	thyroxine 5'-deiodinase activity	molecular_function	0.10627	1	1	2292	2	18224	ENSBTAG00000043578
GO:0005730	nucleolus	cellular_component	0.10675	1	4	2292	18	18224	ENSBTAG00000020366,ENSBTAG00000012481,ENSBTAG00000015278,ENSBTAG00000007728
GO:0048856	anatomical structure development	biological_process	0.10739	1	61	2292	404	18224	ENSBTAG00000002350,ENSBTAG00000010485,ENSBTAG00000017321,ENSBTAG00000012014,ENSBTAG00000009587,ENSBTAG00000006771,ENSBTAG00000011032,ENSBTAG00000046110,ENSBTAG00000051380,ENSBTAG00000008153,ENSBTAG00000040190,ENSBTAG00000009958,ENSBTAG00000023907,ENSBTAG00000019498,ENSBTAG00000001819,ENSBTAG00000013990,ENSBTAG00000014089,ENSBTAG00000025210,ENSBTAG00000022813,ENSBTAG00000025424,ENSBTAG00000038990,…
GO:0019054	modulation by virus of host process	biological_process	0.10769	1	5	2292	20	18224	ENSBTAG00000050055,ENSBTAG00000001492,ENSBTAG00000019532,ENSBTAG00000007723,ENSBTAG00000019820
GO:0044068	modulation by symbiont of host cellular process	biological_process	0.10769	1	5	2292	20	18224	ENSBTAG00000019532,ENSBTAG00000007723,ENSBTAG00000001492,ENSBTAG00000050055,ENSBTAG00000019820
GO:0040008	regulation of growth	biological_process	0.10782	1	6	2292	30	18224	ENSBTAG00000008389,ENSBTAG00000000707,ENSBTAG00000007493,ENSBTAG00000003994,ENSBTAG00000011484,ENSBTAG00000019532
GO:0032559	adenyl ribonucleotide binding	molecular_function	0.1079	1	267	2292	1538	18224	ENSBTAG00000011851,ENSBTAG00000019090,ENSBTAG00000015666,ENSBTAG00000020904,ENSBTAG00000001332,ENSBTAG00000014792,ENSBTAG00000013196,ENSBTAG00000004092,ENSBTAG00000035915,ENSBTAG00000001609,ENSBTAG00000000698,ENSBTAG00000006233,ENSBTAG00000000125,ENSBTAG00000013832,ENSBTAG00000016456,ENSBTAG00000019980,ENSBTAG00000003843,ENSBTAG00000010116,ENSBTAG00000014463,ENSBTAG00000004114,ENSBTAG00000030962,…
GO:0007165	signal transduction	biological_process	0.10842	1	361	2292	3180	18224	ENSBTAG00000033543,ENSBTAG00000021751,ENSBTAG00000009198,ENSBTAG00000009578,ENSBTAG00000005083,ENSBTAG00000001133,ENSBTAG00000010241,ENSBTAG00000034712,ENSBTAG00000000898,ENSBTAG00000005039,ENSBTAG00000052803,ENSBTAG00000054684,ENSBTAG00000036113,ENSBTAG00000012688,ENSBTAG00000000634,ENSBTAG00000019651,ENSBTAG00000053984,ENSBTAG00000005958,ENSBTAG00000017850,ENSBTAG00000007635,ENSBTAG00000023933,…
GO:0007548	sex differentiation	biological_process	0.10869	1	3	2292	8	18224	ENSBTAG00000012394,ENSBTAG00000025181,ENSBTAG00000014955
GO:0099080	supramolecular complex	cellular_component	0.10909	1	30	2292	250	18224	ENSBTAG00000002966,ENSBTAG00000045588,ENSBTAG00000045789,ENSBTAG00000010880,ENSBTAG00000037662,ENSBTAG00000006941,ENSBTAG00000018399,ENSBTAG00000012738,ENSBTAG00000000573,ENSBTAG00000019073,ENSBTAG00000001473,ENSBTAG00000038844,ENSBTAG00000000040,ENSBTAG00000000211,ENSBTAG00000003100,ENSBTAG00000030340,ENSBTAG00000019044,ENSBTAG00000005784,ENSBTAG00000047231,ENSBTAG00000011532,ENSBTAG00000007705,…
GO:0099081	supramolecular polymer	cellular_component	0.10909	1	30	2292	250	18224	ENSBTAG00000047231,ENSBTAG00000007705,ENSBTAG00000039261,ENSBTAG00000011532,ENSBTAG00000019044,ENSBTAG00000030340,ENSBTAG00000005784,ENSBTAG00000054953,ENSBTAG00000005353,ENSBTAG00000009990,ENSBTAG00000016021,ENSBTAG00000022158,ENSBTAG00000050522,ENSBTAG00000008021,ENSBTAG00000006419,ENSBTAG00000012738,ENSBTAG00000006941,ENSBTAG00000018399,ENSBTAG00000000573,ENSBTAG00000045588,ENSBTAG00000002966,…
GO:0099512	supramolecular fiber	cellular_component	0.10909	1	30	2292	250	18224	ENSBTAG00000006419,ENSBTAG00000054953,ENSBTAG00000005353,ENSBTAG00000009990,ENSBTAG00000022158,ENSBTAG00000016021,ENSBTAG00000050522,ENSBTAG00000008021,ENSBTAG00000019044,ENSBTAG00000030340,ENSBTAG00000005784,ENSBTAG00000047231,ENSBTAG00000039261,ENSBTAG00000007705,ENSBTAG00000011532,ENSBTAG00000019073,ENSBTAG00000001473,ENSBTAG00000038844,ENSBTAG00000000211,ENSBTAG00000000040,ENSBTAG00000003100,…
GO:0003747	translation release factor activity	molecular_function	0.1096	1	3	2292	13	18224	ENSBTAG00000017845,ENSBTAG00000012260,ENSBTAG00000020503
GO:0008079	translation termination factor activity	molecular_function	0.1096	1	3	2292	13	18224	ENSBTAG00000012260,ENSBTAG00000017845,ENSBTAG00000020503
GO:0051179	localization	biological_process	0.10996	1	398	2292	2658	18224	ENSBTAG00000014179,ENSBTAG00000007532,ENSBTAG00000045998,ENSBTAG00000007772,ENSBTAG00000003372,ENSBTAG00000032130,ENSBTAG00000008279,ENSBTAG00000020551,ENSBTAG00000018901,ENSBTAG00000002966,ENSBTAG00000021972,ENSBTAG00000032223,ENSBTAG00000004792,ENSBTAG00000015952,ENSBTAG00000021656,ENSBTAG00000049333,ENSBTAG00000046662,ENSBTAG00000047794,ENSBTAG00000008766,ENSBTAG00000010777,ENSBTAG00000053598,…
GO:0015629	actin cytoskeleton	cellular_component	0.11016	1	20	2292	88	18224	ENSBTAG00000015278,ENSBTAG00000016140,ENSBTAG00000001332,ENSBTAG00000045789,ENSBTAG00000010880,ENSBTAG00000000698,ENSBTAG00000015527,ENSBTAG00000018399,ENSBTAG00000017380,ENSBTAG00000006419,ENSBTAG00000002580,ENSBTAG00000022158,ENSBTAG00000018237,ENSBTAG00000021538,ENSBTAG00000019455,ENSBTAG00000004554,ENSBTAG00000036009,ENSBTAG00000015988,ENSBTAG00000047231,ENSBTAG00000008816
GO:0008026	ATP-dependent helicase activity	molecular_function	0.11035	1	9	2292	42	18224	ENSBTAG00000004456,ENSBTAG00000003843,ENSBTAG00000022185,ENSBTAG00000016845,ENSBTAG00000046757,ENSBTAG00000018151,ENSBTAG00000004092,ENSBTAG00000026842,ENSBTAG00000021592
GO:0070035	purine NTP-dependent helicase activity	molecular_function	0.11035	1	9	2292	42	18224	ENSBTAG00000003843,ENSBTAG00000004456,ENSBTAG00000016845,ENSBTAG00000022185,ENSBTAG00000004092,ENSBTAG00000046757,ENSBTAG00000018151,ENSBTAG00000021592,ENSBTAG00000026842
GO:0016049	cell growth	biological_process	0.11065	1	6	2292	28	18224	ENSBTAG00000003994,ENSBTAG00000007493,ENSBTAG00000000707,ENSBTAG00000008389,ENSBTAG00000019532,ENSBTAG00000011484
GO:0005262	calcium channel activity	molecular_function	0.11077	1	11	2292	43	18224	ENSBTAG00000019818,ENSBTAG00000022000,ENSBTAG00000006999,ENSBTAG00000025642,ENSBTAG00000021808,ENSBTAG00000012481,ENSBTAG00000025211,ENSBTAG00000037400,ENSBTAG00000037962,ENSBTAG00000009451,ENSBTAG00000020455
GO:0000145	exocyst	cellular_component	0.11124	1	9	2292	30	18224	ENSBTAG00000015526,ENSBTAG00000043950,ENSBTAG00000014112,ENSBTAG00000015836,ENSBTAG00000012682,ENSBTAG00000049333,ENSBTAG00000050055,ENSBTAG00000026893,ENSBTAG00000032548
GO:0070588	calcium ion transmembrane transport	biological_process	0.11159	1	6	2292	12	18224	ENSBTAG00000025642,ENSBTAG00000022000,ENSBTAG00000021808,ENSBTAG00000006999,ENSBTAG00000009451,ENSBTAG00000020455
GO:0015099	nickel cation transmembrane transporter activity	molecular_function	0.11252	1	2	2292	6	18224	ENSBTAG00000008001,ENSBTAG00000020748
GO:0015675	nickel cation transport	biological_process	0.11252	1	2	2292	6	18224	ENSBTAG00000008001,ENSBTAG00000020748
GO:0035444	nickel cation transmembrane transport	biological_process	0.11252	1	2	2292	6	18224	ENSBTAG00000020748,ENSBTAG00000008001
GO:0000166	nucleotide binding	molecular_function	0.11253	1	340	2292	2065	18224	ENSBTAG00000016758,ENSBTAG00000007370,ENSBTAG00000005413,ENSBTAG00000047794,ENSBTAG00000017103,ENSBTAG00000021972,ENSBTAG00000001083,ENSBTAG00000021656,ENSBTAG00000011628,ENSBTAG00000007484,ENSBTAG00000017976,ENSBTAG00000020551,ENSBTAG00000005145,ENSBTAG00000007532,ENSBTAG00000017871,ENSBTAG00000020520,ENSBTAG00000014523,ENSBTAG00000020423,ENSBTAG00000012715,ENSBTAG00000007599,ENSBTAG00000046041,…
GO:1901265	nucleoside phosphate binding	molecular_function	0.11253	1	340	2292	2065	18224	ENSBTAG00000006121,ENSBTAG00000007079,ENSBTAG00000019217,ENSBTAG00000008938,ENSBTAG00000022044,ENSBTAG00000021874,ENSBTAG00000048851,ENSBTAG00000026234,ENSBTAG00000010777,ENSBTAG00000017679,ENSBTAG00000053598,ENSBTAG00000014063,ENSBTAG00000032527,ENSBTAG00000013505,ENSBTAG00000047223,ENSBTAG00000000246,ENSBTAG00000007599,ENSBTAG00000046041,ENSBTAG00000012715,ENSBTAG00000014523,ENSBTAG00000020423,…
GO:0019354	siroheme biosynthetic process	biological_process	0.11336	1	5	2292	19	18224	ENSBTAG00000038132,ENSBTAG00000005766,ENSBTAG00000048271,ENSBTAG00000001754,ENSBTAG00000013912
GO:0043115	precorrin-2 dehydrogenase activity	molecular_function	0.11336	1	5	2292	19	18224	ENSBTAG00000013912,ENSBTAG00000048271,ENSBTAG00000001754,ENSBTAG00000005766,ENSBTAG00000038132
GO:0046156	siroheme metabolic process	biological_process	0.11336	1	5	2292	19	18224	ENSBTAG00000005766,ENSBTAG00000038132,ENSBTAG00000013912,ENSBTAG00000001754,ENSBTAG00000048271
GO:0015018	galactosylgalactosylxylosylprotein 3-beta-glucuronosyltransferase activity	molecular_function	0.11385	1	2	2292	4	18224	ENSBTAG00000020817,ENSBTAG00000027477
GO:0015020	glucuronosyltransferase activity	molecular_function	0.11385	1	2	2292	4	18224	ENSBTAG00000027477,ENSBTAG00000020817
GO:0035639	purine ribonucleoside triphosphate binding	molecular_function	0.11485	1	296	2292	1777	18224	ENSBTAG00000010116,ENSBTAG00000014463,ENSBTAG00000013832,ENSBTAG00000016456,ENSBTAG00000003843,ENSBTAG00000019980,ENSBTAG00000006193,ENSBTAG00000006601,ENSBTAG00000019652,ENSBTAG00000032534,ENSBTAG00000004114,ENSBTAG00000030962,ENSBTAG00000001332,ENSBTAG00000014792,ENSBTAG00000009453,ENSBTAG00000011307,ENSBTAG00000011851,ENSBTAG00000020904,ENSBTAG00000015666,ENSBTAG00000006233,ENSBTAG00000000698,…
GO:0042127	regulation of cell proliferation	biological_process	0.1156	1	8	2292	28	18224	ENSBTAG00000021196,ENSBTAG00000024888,ENSBTAG00000013244,ENSBTAG00000021158,ENSBTAG00000009357,ENSBTAG00000019217,ENSBTAG00000004802,ENSBTAG00000016549
GO:0031225	anchored component of membrane	cellular_component	0.11585	1	4	2292	11	18224	ENSBTAG00000019183,ENSBTAG00000032657,ENSBTAG00000047474,ENSBTAG00000015575
GO:0036094	small molecule binding	molecular_function	0.11627	1	359	2292	2211	18224	ENSBTAG00000012079,ENSBTAG00000015913,ENSBTAG00000000920,ENSBTAG00000020792,ENSBTAG00000020423,ENSBTAG00000014523,ENSBTAG00000012715,ENSBTAG00000046041,ENSBTAG00000007599,ENSBTAG00000047223,ENSBTAG00000000246,ENSBTAG00000013505,ENSBTAG00000032527,ENSBTAG00000014063,ENSBTAG00000053598,ENSBTAG00000017679,ENSBTAG00000010777,ENSBTAG00000026234,ENSBTAG00000048851,ENSBTAG00000021874,ENSBTAG00000022044,…
GO:0000439	transcription factor TFIIH core complex	cellular_component	0.1186	1	2	2292	5	18224	ENSBTAG00000007270,ENSBTAG00000046757
GO:0006817	phosphate ion transport	biological_process	0.11865	1	4	2292	14	18224	ENSBTAG00000014861,ENSBTAG00000038858,ENSBTAG00000021090,ENSBTAG00000013391
GO:0030151	molybdenum ion binding	molecular_function	0.11872	1	3	2292	10	18224	ENSBTAG00000047287,ENSBTAG00000012252,ENSBTAG00000012064
GO:0042611	MHC protein complex	cellular_component	0.12067	1	4	2292	25	18224	ENSBTAG00000019588,ENSBTAG00000023970,ENSBTAG00000048950,ENSBTAG00000050757
GO:0042613	MHC class II protein complex	cellular_component	0.12067	1	4	2292	25	18224	ENSBTAG00000023970,ENSBTAG00000019588,ENSBTAG00000050757,ENSBTAG00000048950
GO:0008677	2-dehydropantoate 2-reductase activity	molecular_function	0.12106	1	4	2292	14	18224	ENSBTAG00000054881,ENSBTAG00000007946,ENSBTAG00000007723,ENSBTAG00000038132
GO:0003954	NADH dehydrogenase activity	molecular_function	0.12151	1	10	2292	57	18224	ENSBTAG00000019315,ENSBTAG00000006734,ENSBTAG00000011922,ENSBTAG00000016854,ENSBTAG00000054623,ENSBTAG00000000647,ENSBTAG00000004204,ENSBTAG00000015526,ENSBTAG00000047582,ENSBTAG00000030855
GO:0002064	epithelial cell development	biological_process	0.12234	1	10	2292	43	18224	ENSBTAG00000022813,ENSBTAG00000015307,ENSBTAG00000046110,ENSBTAG00000006771,ENSBTAG00000009587,ENSBTAG00000017281,ENSBTAG00000006999,ENSBTAG00000012575,ENSBTAG00000040190,ENSBTAG00000004608
GO:0002065	columnar/cuboidal epithelial cell differentiation	biological_process	0.12234	1	10	2292	43	18224	ENSBTAG00000017281,ENSBTAG00000009587,ENSBTAG00000006771,ENSBTAG00000046110,ENSBTAG00000015307,ENSBTAG00000022813,ENSBTAG00000004608,ENSBTAG00000040190,ENSBTAG00000006999,ENSBTAG00000012575
GO:0002066	columnar/cuboidal epithelial cell development	biological_process	0.12234	1	10	2292	43	18224	ENSBTAG00000004608,ENSBTAG00000040190,ENSBTAG00000012575,ENSBTAG00000006999,ENSBTAG00000017281,ENSBTAG00000015307,ENSBTAG00000046110,ENSBTAG00000006771,ENSBTAG00000009587,ENSBTAG00000022813
GO:0005213	structural constituent of chorion	molecular_function	0.12234	1	10	2292	43	18224	ENSBTAG00000022813,ENSBTAG00000015307,ENSBTAG00000046110,ENSBTAG00000006771,ENSBTAG00000009587,ENSBTAG00000017281,ENSBTAG00000006999,ENSBTAG00000012575,ENSBTAG00000040190,ENSBTAG00000004608
GO:0007292	female gamete generation	biological_process	0.12234	1	10	2292	43	18224	ENSBTAG00000012575,ENSBTAG00000006999,ENSBTAG00000040190,ENSBTAG00000004608,ENSBTAG00000022813,ENSBTAG00000006771,ENSBTAG00000009587,ENSBTAG00000015307,ENSBTAG00000046110,ENSBTAG00000017281
GO:0007304	chorion-containing eggshell formation	biological_process	0.12234	1	10	2292	43	18224	ENSBTAG00000046110,ENSBTAG00000015307,ENSBTAG00000009587,ENSBTAG00000006771,ENSBTAG00000017281,ENSBTAG00000022813,ENSBTAG00000004608,ENSBTAG00000006999,ENSBTAG00000012575,ENSBTAG00000040190
GO:0030703	eggshell formation	biological_process	0.12234	1	10	2292	43	18224	ENSBTAG00000004608,ENSBTAG00000012575,ENSBTAG00000006999,ENSBTAG00000040190,ENSBTAG00000046110,ENSBTAG00000015307,ENSBTAG00000009587,ENSBTAG00000006771,ENSBTAG00000017281,ENSBTAG00000022813
GO:0030707	ovarian follicle cell development	biological_process	0.12234	1	10	2292	43	18224	ENSBTAG00000040190,ENSBTAG00000006999,ENSBTAG00000012575,ENSBTAG00000004608,ENSBTAG00000022813,ENSBTAG00000017281,ENSBTAG00000009587,ENSBTAG00000006771,ENSBTAG00000015307,ENSBTAG00000046110
GO:0048477	oogenesis	biological_process	0.12234	1	10	2292	43	18224	ENSBTAG00000004608,ENSBTAG00000040190,ENSBTAG00000006999,ENSBTAG00000012575,ENSBTAG00000017281,ENSBTAG00000015307,ENSBTAG00000046110,ENSBTAG00000009587,ENSBTAG00000006771,ENSBTAG00000022813
GO:0004649	poly(ADP-ribose) glycohydrolase activity	molecular_function	0.12355	1	2	2292	5	18224	ENSBTAG00000023018,ENSBTAG00000039037
GO:0005524	ATP binding	molecular_function	0.12364	1	263	2292	1521	18224	ENSBTAG00000025450,ENSBTAG00000049416,ENSBTAG00000021592,ENSBTAG00000054157,ENSBTAG00000014284,ENSBTAG00000020194,ENSBTAG00000017739,ENSBTAG00000018857,ENSBTAG00000014272,ENSBTAG00000054315,ENSBTAG00000016845,ENSBTAG00000024450,ENSBTAG00000003166,ENSBTAG00000020921,ENSBTAG00000015241,ENSBTAG00000017430,ENSBTAG00000002580,ENSBTAG00000017019,ENSBTAG00000001609,ENSBTAG00000035915,ENSBTAG00000013196,…
GO:0006955	immune response	biological_process	0.12437	1	34	2292	252	18224	ENSBTAG00000055259,ENSBTAG00000048950,ENSBTAG00000019588,ENSBTAG00000012798,ENSBTAG00000015433,ENSBTAG00000021237,ENSBTAG00000052663,ENSBTAG00000012305,ENSBTAG00000006031,ENSBTAG00000050757,ENSBTAG00000053433,ENSBTAG00000013663,ENSBTAG00000051047,ENSBTAG00000013165,ENSBTAG00000011563,ENSBTAG00000010738,ENSBTAG00000054342,ENSBTAG00000012208,ENSBTAG00000007075,ENSBTAG00000002069,ENSBTAG00000004815,…
GO:0006811	ion transport	biological_process	0.12444	1	166	2292	1076	18224	ENSBTAG00000046662,ENSBTAG00000045849,ENSBTAG00000000527,ENSBTAG00000004674,ENSBTAG00000021553,ENSBTAG00000011379,ENSBTAG00000020800,ENSBTAG00000000376,ENSBTAG00000013222,ENSBTAG00000032130,ENSBTAG00000008279,ENSBTAG00000020192,ENSBTAG00000004870,ENSBTAG00000047488,ENSBTAG00000038858,ENSBTAG00000008710,ENSBTAG00000007532,ENSBTAG00000021910,ENSBTAG00000014179,ENSBTAG00000052785,ENSBTAG00000021880,…
GO:0005741	mitochondrial outer membrane	cellular_component	0.12466	1	14	2292	84	18224	ENSBTAG00000025853,ENSBTAG00000013689,ENSBTAG00000037510,ENSBTAG00000010372,ENSBTAG00000002739,ENSBTAG00000017157,ENSBTAG00000021372,ENSBTAG00000014068,ENSBTAG00000020466,ENSBTAG00000002174,ENSBTAG00000004291,ENSBTAG00000044061,ENSBTAG00000010485,ENSBTAG00000006693
GO:0031968	organelle outer membrane	cellular_component	0.12466	1	14	2292	84	18224	ENSBTAG00000044061,ENSBTAG00000014068,ENSBTAG00000021372,ENSBTAG00000017157,ENSBTAG00000020466,ENSBTAG00000002174,ENSBTAG00000004291,ENSBTAG00000013689,ENSBTAG00000037510,ENSBTAG00000010372,ENSBTAG00000002739,ENSBTAG00000025853,ENSBTAG00000006693,ENSBTAG00000010485
GO:0008081	phosphoric diester hydrolase activity	molecular_function	0.12494	1	20	2292	76	18224	ENSBTAG00000019355,ENSBTAG00000005678,ENSBTAG00000007635,ENSBTAG00000051748,ENSBTAG00000016396,ENSBTAG00000008636,ENSBTAG00000013116,ENSBTAG00000007758,ENSBTAG00000024888,ENSBTAG00000008307,ENSBTAG00000008338,ENSBTAG00000002464,ENSBTAG00000002103,ENSBTAG00000020205,ENSBTAG00000009942,ENSBTAG00000002739,ENSBTAG00000008101,ENSBTAG00000009985,ENSBTAG00000020313,ENSBTAG00000017260
GO:0032502	developmental process	biological_process	0.12621	1	68	2292	461	18224	ENSBTAG00000017678,ENSBTAG00000034693,ENSBTAG00000012394,ENSBTAG00000004608,ENSBTAG00000019073,ENSBTAG00000012785,ENSBTAG00000016225,ENSBTAG00000015307,ENSBTAG00000008817,ENSBTAG00000012914,ENSBTAG00000051420,ENSBTAG00000047998,ENSBTAG00000005150,ENSBTAG00000025181,ENSBTAG00000017281,ENSBTAG00000019498,ENSBTAG00000010493,ENSBTAG00000040190,ENSBTAG00000009958,ENSBTAG00000025210,ENSBTAG00000013990,…
GO:0042803	protein homodimerization activity	molecular_function	0.1264	1	19	2292	122	18224	ENSBTAG00000046223,ENSBTAG00000009035,ENSBTAG00000005168,ENSBTAG00000021940,ENSBTAG00000008021,ENSBTAG00000005353,ENSBTAG00000007272,ENSBTAG00000054953,ENSBTAG00000025853,ENSBTAG00000030340,ENSBTAG00000039261,ENSBTAG00000053806,ENSBTAG00000054228,ENSBTAG00000009075,ENSBTAG00000045588,ENSBTAG00000000573,ENSBTAG00000009852,ENSBTAG00000012798,ENSBTAG00000017380
GO:0006614	SRP-dependent cotranslational protein targeting to membrane	biological_process	0.12658	1	11	2292	49	18224	ENSBTAG00000012738,ENSBTAG00000035915,ENSBTAG00000008953,ENSBTAG00000003531,ENSBTAG00000017411,ENSBTAG00000003168,ENSBTAG00000003038,ENSBTAG00000020766,ENSBTAG00000039682,ENSBTAG00000026885,ENSBTAG00000022185
GO:0045047	protein targeting to ER	biological_process	0.12658	1	11	2292	49	18224	ENSBTAG00000022185,ENSBTAG00000026885,ENSBTAG00000039682,ENSBTAG00000020766,ENSBTAG00000003038,ENSBTAG00000003168,ENSBTAG00000017411,ENSBTAG00000003531,ENSBTAG00000012738,ENSBTAG00000008953,ENSBTAG00000035915
GO:0072599	establishment of protein localization to endoplasmic reticulum	biological_process	0.12658	1	11	2292	49	18224	ENSBTAG00000012738,ENSBTAG00000035915,ENSBTAG00000008953,ENSBTAG00000003168,ENSBTAG00000017411,ENSBTAG00000003531,ENSBTAG00000026885,ENSBTAG00000039682,ENSBTAG00000020766,ENSBTAG00000003038,ENSBTAG00000022185
GO:0006351	transcription, DNA-templated	biological_process	0.12719	1	298	2292	2178	18224	ENSBTAG00000017473,ENSBTAG00000026371,ENSBTAG00000009420,ENSBTAG00000010694,ENSBTAG00000038321,ENSBTAG00000010414,ENSBTAG00000033330,ENSBTAG00000021494,ENSBTAG00000015526,ENSBTAG00000013727,ENSBTAG00000005353,ENSBTAG00000027182,ENSBTAG00000039065,ENSBTAG00000007592,ENSBTAG00000038635,ENSBTAG00000001352,ENSBTAG00000014636,ENSBTAG00000021713,ENSBTAG00000013442,ENSBTAG00000021924,ENSBTAG00000004588,…
GO:0097659	nucleic acid-templated transcription	biological_process	0.12719	1	298	2292	2178	18224	ENSBTAG00000017599,ENSBTAG00000017540,ENSBTAG00000010116,ENSBTAG00000018600,ENSBTAG00000002810,ENSBTAG00000039307,ENSBTAG00000017851,ENSBTAG00000018131,ENSBTAG00000010659,ENSBTAG00000014211,ENSBTAG00000008556,ENSBTAG00000045877,ENSBTAG00000015037,ENSBTAG00000000125,ENSBTAG00000003808,ENSBTAG00000009569,ENSBTAG00000001838,ENSBTAG00000008248,ENSBTAG00000002580,ENSBTAG00000015335,ENSBTAG00000014375,…
GO:0016709	oxidoreductase activity, acting on paired donors, with incorporation or reduction of molecular oxygen, NAD(P)H as one donor, and incorporation of one atom of oxygen	molecular_function	0.12877	1	5	2292	20	18224	ENSBTAG00000020331,ENSBTAG00000017680,ENSBTAG00000010841,ENSBTAG00000002023,ENSBTAG00000005766
GO:0008013	beta-catenin binding	molecular_function	0.1298	1	4	2292	12	18224	ENSBTAG00000006998,ENSBTAG00000020423,ENSBTAG00000015433,ENSBTAG00000005933
GO:0031109	microtubule polymerization or depolymerization	biological_process	0.12994	1	6	2292	34	18224	ENSBTAG00000010880,ENSBTAG00000020099,ENSBTAG00000044184,ENSBTAG00000013761,ENSBTAG00000011532,ENSBTAG00000018216
GO:0031110	regulation of microtubule polymerization or depolymerization	biological_process	0.12994	1	6	2292	34	18224	ENSBTAG00000011532,ENSBTAG00000013761,ENSBTAG00000018216,ENSBTAG00000010880,ENSBTAG00000020099,ENSBTAG00000044184
GO:0004612	phosphoenolpyruvate carboxykinase (ATP) activity	molecular_function	0.13011	1	2	2292	4	18224	ENSBTAG00000012961,ENSBTAG00000003196
GO:0003830	beta-1,4-mannosylglycoprotein 4-beta-N-acetylglucosaminyltransferase activity	molecular_function	0.13046	1	1	2292	1	18224	ENSBTAG00000012503
GO:0071941	nitrogen cycle metabolic process	biological_process	0.13101	1	4	2292	14	18224	ENSBTAG00000020900,ENSBTAG00000017746,ENSBTAG00000038132,ENSBTAG00000006973
GO:0004714	transmembrane receptor protein tyrosine kinase activity	molecular_function	0.1312	1	7	2292	19	18224	ENSBTAG00000011628,ENSBTAG00000008101,ENSBTAG00000003054,ENSBTAG00000012647,ENSBTAG00000054549,ENSBTAG00000021527,ENSBTAG00000003645
GO:0015662	ATPase activity, coupled to transmembrane movement of ions, phosphorylative mechanism	molecular_function	0.13194	1	4	2292	11	18224	ENSBTAG00000001305,ENSBTAG00000004674,ENSBTAG00000000520,ENSBTAG00000007823
GO:0005217	intracellular ligand-gated ion channel activity	molecular_function	0.13249	1	7	2292	27	18224	ENSBTAG00000037400,ENSBTAG00000006999,ENSBTAG00000025211,ENSBTAG00000012481,ENSBTAG00000019818,ENSBTAG00000025642,ENSBTAG00000037962
GO:0005219	ryanodine-sensitive calcium-release channel activity	molecular_function	0.13249	1	7	2292	27	18224	ENSBTAG00000037962,ENSBTAG00000037400,ENSBTAG00000025211,ENSBTAG00000006999,ENSBTAG00000012481,ENSBTAG00000019818,ENSBTAG00000025642
GO:0006874	cellular calcium ion homeostasis	biological_process	0.13249	1	7	2292	27	18224	ENSBTAG00000025642,ENSBTAG00000019818,ENSBTAG00000012481,ENSBTAG00000006999,ENSBTAG00000025211,ENSBTAG00000037400,ENSBTAG00000037962
GO:0015278	calcium-release channel activity	molecular_function	0.13249	1	7	2292	27	18224	ENSBTAG00000012481,ENSBTAG00000025642,ENSBTAG00000019818,ENSBTAG00000037400,ENSBTAG00000006999,ENSBTAG00000025211,ENSBTAG00000037962
GO:0055074	calcium ion homeostasis	biological_process	0.13249	1	7	2292	27	18224	ENSBTAG00000025211,ENSBTAG00000006999,ENSBTAG00000037400,ENSBTAG00000019818,ENSBTAG00000025642,ENSBTAG00000012481,ENSBTAG00000037962
GO:0072503	cellular divalent inorganic cation homeostasis	biological_process	0.13249	1	7	2292	27	18224	ENSBTAG00000025211,ENSBTAG00000006999,ENSBTAG00000037400,ENSBTAG00000025642,ENSBTAG00000019818,ENSBTAG00000012481,ENSBTAG00000037962
GO:0072507	divalent inorganic cation homeostasis	biological_process	0.13249	1	7	2292	27	18224	ENSBTAG00000037962,ENSBTAG00000025211,ENSBTAG00000006999,ENSBTAG00000037400,ENSBTAG00000025642,ENSBTAG00000019818,ENSBTAG00000012481
GO:0099604	ligand-gated calcium channel activity	molecular_function	0.13249	1	7	2292	27	18224	ENSBTAG00000037400,ENSBTAG00000006999,ENSBTAG00000025211,ENSBTAG00000012481,ENSBTAG00000025642,ENSBTAG00000019818,ENSBTAG00000037962
GO:0008270	zinc ion binding	molecular_function	0.13257	1	220	2292	1499	18224	ENSBTAG00000026307,ENSBTAG00000008816,ENSBTAG00000021521,ENSBTAG00000051830,ENSBTAG00000003565,ENSBTAG00000050028,ENSBTAG00000011147,ENSBTAG00000005425,ENSBTAG00000008805,ENSBTAG00000038990,ENSBTAG00000049903,ENSBTAG00000019900,ENSBTAG00000021026,ENSBTAG00000013716,ENSBTAG00000050077,ENSBTAG00000017216,ENSBTAG00000010945,ENSBTAG00000012880,ENSBTAG00000003741,ENSBTAG00000015333,ENSBTAG00000008981,…
GO:0005891	voltage-gated calcium channel complex	cellular_component	0.13361	1	5	2292	16	18224	ENSBTAG00000009451,ENSBTAG00000012939,ENSBTAG00000018709,ENSBTAG00000022000,ENSBTAG00000021808
GO:0034704	calcium channel complex	cellular_component	0.13361	1	5	2292	16	18224	ENSBTAG00000009451,ENSBTAG00000022000,ENSBTAG00000021808,ENSBTAG00000018709,ENSBTAG00000012939
GO:0016929	SUMO-specific protease activity	molecular_function	0.13367	1	4	2292	17	18224	ENSBTAG00000008981,ENSBTAG00000030892,ENSBTAG00000005455,ENSBTAG00000023377
GO:0032183	SUMO binding	molecular_function	0.13367	1	4	2292	17	18224	ENSBTAG00000005455,ENSBTAG00000023377,ENSBTAG00000030892,ENSBTAG00000008981
GO:0070122	isopeptidase activity	molecular_function	0.13367	1	4	2292	17	18224	ENSBTAG00000023377,ENSBTAG00000005455,ENSBTAG00000030892,ENSBTAG00000008981
GO:0070138	ubiquitin-like protein-specific isopeptidase activity	molecular_function	0.13367	1	4	2292	17	18224	ENSBTAG00000008981,ENSBTAG00000023377,ENSBTAG00000005455,ENSBTAG00000030892
GO:0070140	SUMO-specific isopeptidase activity	molecular_function	0.13367	1	4	2292	17	18224	ENSBTAG00000030892,ENSBTAG00000023377,ENSBTAG00000005455,ENSBTAG00000008981
GO:0000796	condensin complex	cellular_component	0.13502	1	2	2292	5	18224	ENSBTAG00000052785,ENSBTAG00000008766
GO:0007076	mitotic chromosome condensation	biological_process	0.13502	1	2	2292	5	18224	ENSBTAG00000052785,ENSBTAG00000008766
GO:0097367	carbohydrate derivative binding	molecular_function	0.13537	1	315	2292	1902	18224	ENSBTAG00000021158,ENSBTAG00000052481,ENSBTAG00000002059,ENSBTAG00000003054,ENSBTAG00000051673,ENSBTAG00000017680,ENSBTAG00000001076,ENSBTAG00000021525,ENSBTAG00000017616,ENSBTAG00000021741,ENSBTAG00000015519,ENSBTAG00000009238,ENSBTAG00000017746,ENSBTAG00000015409,ENSBTAG00000003531,ENSBTAG00000020482,ENSBTAG00000012647,ENSBTAG00000019864,ENSBTAG00000021904,ENSBTAG00000009852,ENSBTAG00000020444,…
GO:0008283	cell proliferation	biological_process	0.13562	1	8	2292	30	18224	ENSBTAG00000016549,ENSBTAG00000004802,ENSBTAG00000019217,ENSBTAG00000009357,ENSBTAG00000021158,ENSBTAG00000013244,ENSBTAG00000024888,ENSBTAG00000021196
GO:0015075	ion transmembrane transporter activity	molecular_function	0.13566	1	166	2292	1072	18224	ENSBTAG00000002644,ENSBTAG00000002631,ENSBTAG00000019623,ENSBTAG00000003474,ENSBTAG00000004608,ENSBTAG00000014267,ENSBTAG00000004629,ENSBTAG00000005617,ENSBTAG00000054859,ENSBTAG00000012296,ENSBTAG00000009405,ENSBTAG00000022819,ENSBTAG00000011227,ENSBTAG00000027118,ENSBTAG00000015704,ENSBTAG00000000031,ENSBTAG00000014354,ENSBTAG00000004078,ENSBTAG00000008730,ENSBTAG00000037400,ENSBTAG00000017075,…
GO:0005938	cell cortex	cellular_component	0.13669	1	20	2292	94	18224	ENSBTAG00000054952,ENSBTAG00000043950,ENSBTAG00000002464,ENSBTAG00000026893,ENSBTAG00000007635,ENSBTAG00000020313,ENSBTAG00000021940,ENSBTAG00000014053,ENSBTAG00000015952,ENSBTAG00000014112,ENSBTAG00000009990,ENSBTAG00000020233,ENSBTAG00000015526,ENSBTAG00000025853,ENSBTAG00000009942,ENSBTAG00000032548,ENSBTAG00000049333,ENSBTAG00000050055,ENSBTAG00000012682,ENSBTAG00000015836
GO:0099568	cytoplasmic region	cellular_component	0.13669	1	20	2292	94	18224	ENSBTAG00000026893,ENSBTAG00000007635,ENSBTAG00000054952,ENSBTAG00000002464,ENSBTAG00000043950,ENSBTAG00000050055,ENSBTAG00000049333,ENSBTAG00000025853,ENSBTAG00000009942,ENSBTAG00000032548,ENSBTAG00000015836,ENSBTAG00000012682,ENSBTAG00000015952,ENSBTAG00000014053,ENSBTAG00000014112,ENSBTAG00000020313,ENSBTAG00000021940,ENSBTAG00000015526,ENSBTAG00000009990,ENSBTAG00000020233
GO:0044421	extracellular region part	cellular_component	0.13691	1	46	2292	302	18224	ENSBTAG00000016549,ENSBTAG00000010732,ENSBTAG00000007705,ENSBTAG00000009679,ENSBTAG00000004617,ENSBTAG00000002566,ENSBTAG00000001352,ENSBTAG00000014375,ENSBTAG00000054953,ENSBTAG00000009357,ENSBTAG00000005353,ENSBTAG00000012919,ENSBTAG00000009075,ENSBTAG00000023907,ENSBTAG00000010082,ENSBTAG00000014251,ENSBTAG00000005968,ENSBTAG00000000706,ENSBTAG00000016145,ENSBTAG00000025853,ENSBTAG00000021164,…
GO:0044403	symbiont process	biological_process	0.13843	1	78	2292	508	18224	ENSBTAG00000034823,ENSBTAG00000024426,ENSBTAG00000050709,ENSBTAG00000038241,ENSBTAG00000009139,ENSBTAG00000012804,ENSBTAG00000008714,ENSBTAG00000054157,ENSBTAG00000012265,ENSBTAG00000001567,ENSBTAG00000008066,ENSBTAG00000013078,ENSBTAG00000018103,ENSBTAG00000016845,ENSBTAG00000010647,ENSBTAG00000019820,ENSBTAG00000000473,ENSBTAG00000026842,ENSBTAG00000053735,ENSBTAG00000001492,ENSBTAG00000008389,…
GO:0019236	response to pheromone	biological_process	0.14135	1	2	2292	5	18224	ENSBTAG00000021143,ENSBTAG00000004204
GO:0007154	cell communication	biological_process	0.14166	1	365	2292	3227	18224	ENSBTAG00000043971,ENSBTAG00000009942,ENSBTAG00000019526,ENSBTAG00000002103,ENSBTAG00000004204,ENSBTAG00000006998,ENSBTAG00000044009,ENSBTAG00000003675,ENSBTAG00000004511,ENSBTAG00000011124,ENSBTAG00000013810,ENSBTAG00000001061,ENSBTAG00000043953,ENSBTAG00000000642,ENSBTAG00000013277,ENSBTAG00000040477,ENSBTAG00000015433,ENSBTAG00000006703,ENSBTAG00000020192,ENSBTAG00000019993,ENSBTAG00000052633,…
GO:0098542	defense response to other organism	biological_process	0.14264	1	19	2292	122	18224	ENSBTAG00000001173,ENSBTAG00000008021,ENSBTAG00000021024,ENSBTAG00000012881,ENSBTAG00000021656,ENSBTAG00000053806,ENSBTAG00000047794,ENSBTAG00000032548,ENSBTAG00000012239,ENSBTAG00000018993,ENSBTAG00000018060,ENSBTAG00000016752,ENSBTAG00000017380,ENSBTAG00000014471,ENSBTAG00000012804,ENSBTAG00000045588,ENSBTAG00000012088,ENSBTAG00000021381,ENSBTAG00000010880
GO:0042126	nitrate metabolic process	biological_process	0.14326	1	3	2292	9	18224	ENSBTAG00000020900,ENSBTAG00000017746,ENSBTAG00000038132
GO:0042128	nitrate assimilation	biological_process	0.14326	1	3	2292	9	18224	ENSBTAG00000038132,ENSBTAG00000020900,ENSBTAG00000017746
GO:0004779	sulfate adenylyltransferase activity	molecular_function	0.14329	1	2	2292	3	18224	ENSBTAG00000012961,ENSBTAG00000003196
GO:0004781	sulfate adenylyltransferase (ATP) activity	molecular_function	0.14329	1	2	2292	3	18224	ENSBTAG00000012961,ENSBTAG00000003196
GO:0048309	endoplasmic reticulum inheritance	biological_process	0.14359	1	5	2292	15	18224	ENSBTAG00000053735,ENSBTAG00000035858,ENSBTAG00000007705,ENSBTAG00000018165,ENSBTAG00000014051
GO:0031589	cell-substrate adhesion	biological_process	0.14374	1	4	2292	13	18224	ENSBTAG00000014132,ENSBTAG00000004456,ENSBTAG00000021945,ENSBTAG00000009958
GO:0018101	protein citrullination	biological_process	0.14573	1	2	2292	5	18224	ENSBTAG00000012052,ENSBTAG00000003403
GO:0006415	translational termination	biological_process	0.1484	1	3	2292	15	18224	ENSBTAG00000012260,ENSBTAG00000017845,ENSBTAG00000020503
GO:0005215	transporter activity	molecular_function	0.14898	1	217	2292	1425	18224	ENSBTAG00000008066,ENSBTAG00000011833,ENSBTAG00000010128,ENSBTAG00000021808,ENSBTAG00000004588,ENSBTAG00000005857,ENSBTAG00000016704,ENSBTAG00000007791,ENSBTAG00000008714,ENSBTAG00000022000,ENSBTAG00000003290,ENSBTAG00000007547,ENSBTAG00000050716,ENSBTAG00000001352,ENSBTAG00000020836,ENSBTAG00000007306,ENSBTAG00000025642,ENSBTAG00000008644,ENSBTAG00000018097,ENSBTAG00000020667,ENSBTAG00000001297,…
GO:0019199	transmembrane receptor protein kinase activity	molecular_function	0.14986	1	14	2292	61	18224	ENSBTAG00000008101,ENSBTAG00000011909,ENSBTAG00000002081,ENSBTAG00000003645,ENSBTAG00000021527,ENSBTAG00000019832,ENSBTAG00000054549,ENSBTAG00000003054,ENSBTAG00000011628,ENSBTAG00000021143,ENSBTAG00000020194,ENSBTAG00000018105,ENSBTAG00000012647,ENSBTAG00000018035
GO:0000314	organellar small ribosomal subunit	cellular_component	0.15016	1	2	2292	6	18224	ENSBTAG00000004106,ENSBTAG00000015930
GO:0005763	mitochondrial small ribosomal subunit	cellular_component	0.15016	1	2	2292	6	18224	ENSBTAG00000004106,ENSBTAG00000015930
GO:0015935	small ribosomal subunit	cellular_component	0.15016	1	2	2292	6	18224	ENSBTAG00000004106,ENSBTAG00000015930
GO:0051537	2 iron, 2 sulfur cluster binding	molecular_function	0.15123	1	7	2292	32	18224	ENSBTAG00000038132,ENSBTAG00000001816,ENSBTAG00000027841,ENSBTAG00000001081,ENSBTAG00000030686,ENSBTAG00000003892,ENSBTAG00000009123
GO:0008083	growth factor activity	molecular_function	0.15219	1	19	2292	115	18224	ENSBTAG00000015433,ENSBTAG00000012394,ENSBTAG00000014405,ENSBTAG00000005691,ENSBTAG00000054752,ENSBTAG00000020194,ENSBTAG00000008623,ENSBTAG00000005176,ENSBTAG00000012305,ENSBTAG00000014955,ENSBTAG00000050691,ENSBTAG00000019234,ENSBTAG00000007687,ENSBTAG00000038224,ENSBTAG00000025181,ENSBTAG00000012413,ENSBTAG00000020923,ENSBTAG00000014737,ENSBTAG00000021697
GO:0032774	RNA biosynthetic process	biological_process	0.1529	1	298	2292	2187	18224	ENSBTAG00000020433,ENSBTAG00000001133,ENSBTAG00000014698,ENSBTAG00000018607,ENSBTAG00000011882,ENSBTAG00000011312,ENSBTAG00000018589,ENSBTAG00000012441,ENSBTAG00000002474,ENSBTAG00000001649,ENSBTAG00000016523,ENSBTAG00000004838,ENSBTAG00000000074,ENSBTAG00000000809,ENSBTAG00000014124,ENSBTAG00000027875,ENSBTAG00000015527,ENSBTAG00000004674,ENSBTAG00000014560,ENSBTAG00000021553,ENSBTAG00000025023,…
GO:0017172	cysteine dioxygenase activity	molecular_function	0.15293	1	2	2292	7	18224	ENSBTAG00000000120,ENSBTAG00000019524
GO:0046439	L-cysteine metabolic process	biological_process	0.15293	1	2	2292	7	18224	ENSBTAG00000019524,ENSBTAG00000000120
GO:0008137	NADH dehydrogenase (ubiquinone) activity	molecular_function	0.15318	1	9	2292	50	18224	ENSBTAG00000006734,ENSBTAG00000000647,ENSBTAG00000054623,ENSBTAG00000016854,ENSBTAG00000011922,ENSBTAG00000030855,ENSBTAG00000047582,ENSBTAG00000015526,ENSBTAG00000004204
GO:0050136	NADH dehydrogenase (quinone) activity	molecular_function	0.15318	1	9	2292	50	18224	ENSBTAG00000006734,ENSBTAG00000011922,ENSBTAG00000016854,ENSBTAG00000000647,ENSBTAG00000054623,ENSBTAG00000004204,ENSBTAG00000030855,ENSBTAG00000015526,ENSBTAG00000047582
GO:0009341	beta-galactosidase complex	cellular_component	0.15333	1	2	2292	5	18224	ENSBTAG00000015254,ENSBTAG00000018390
GO:0000096	sulfur amino acid metabolic process	biological_process	0.1539	1	5	2292	22	18224	ENSBTAG00000000874,ENSBTAG00000019524,ENSBTAG00000010841,ENSBTAG00000000120,ENSBTAG00000054881
GO:0006787	porphyrin-containing compound catabolic process	biological_process	0.15463	1	4	2292	14	18224	ENSBTAG00000010002,ENSBTAG00000019315,ENSBTAG00000008307,ENSBTAG00000018937
GO:0033015	tetrapyrrole catabolic process	biological_process	0.15463	1	4	2292	14	18224	ENSBTAG00000010002,ENSBTAG00000019315,ENSBTAG00000018937,ENSBTAG00000008307
GO:0004517	nitric-oxide synthase activity	molecular_function	0.15592	1	2	2292	5	18224	ENSBTAG00000017680,ENSBTAG00000002023
GO:0006809	nitric oxide biosynthetic process	biological_process	0.15592	1	2	2292	5	18224	ENSBTAG00000002023,ENSBTAG00000017680
GO:0046209	nitric oxide metabolic process	biological_process	0.15592	1	2	2292	5	18224	ENSBTAG00000002023,ENSBTAG00000017680
GO:1903409	reactive oxygen species biosynthetic process	biological_process	0.15592	1	2	2292	5	18224	ENSBTAG00000017680,ENSBTAG00000002023
GO:0030547	receptor inhibitor activity	molecular_function	0.15634	1	3	2292	16	18224	ENSBTAG00000020987,ENSBTAG00000026751,ENSBTAG00000040559
GO:0030548	acetylcholine receptor regulator activity	molecular_function	0.15634	1	3	2292	16	18224	ENSBTAG00000040559,ENSBTAG00000026751,ENSBTAG00000020987
GO:0030550	acetylcholine receptor inhibitor activity	molecular_function	0.15634	1	3	2292	16	18224	ENSBTAG00000026751,ENSBTAG00000040559,ENSBTAG00000020987
GO:0099602	neurotransmitter receptor regulator activity	molecular_function	0.15634	1	3	2292	16	18224	ENSBTAG00000026751,ENSBTAG00000040559,ENSBTAG00000020987
GO:0007050	cell cycle arrest	biological_process	0.1566	1	5	2292	18	18224	ENSBTAG00000021196,ENSBTAG00000021024,ENSBTAG00000013244,ENSBTAG00000021158,ENSBTAG00000021237
GO:0098772	molecular function regulator	molecular_function	0.1571	1	148	2292	1000	18224	ENSBTAG00000013078,ENSBTAG00000016835,ENSBTAG00000034823,ENSBTAG00000012265,ENSBTAG00000015539,ENSBTAG00000026751,ENSBTAG00000014030,ENSBTAG00000038224,ENSBTAG00000017753,ENSBTAG00000006663,ENSBTAG00000018431,ENSBTAG00000039065,ENSBTAG00000005453,ENSBTAG00000024420,ENSBTAG00000010647,ENSBTAG00000020984,ENSBTAG00000011092,ENSBTAG00000007136,ENSBTAG00000004685,ENSBTAG00000014955,ENSBTAG00000001492,…
GO:0006013	mannose metabolic process	biological_process	0.15863	1	3	2292	9	18224	ENSBTAG00000018905,ENSBTAG00000027825,ENSBTAG00000006241
GO:0004497	monooxygenase activity	molecular_function	0.1594	1	12	2292	60	18224	ENSBTAG00000038428,ENSBTAG00000005766,ENSBTAG00000017680,ENSBTAG00000020331,ENSBTAG00000007256,ENSBTAG00000020792,ENSBTAG00000010841,ENSBTAG00000002474,ENSBTAG00000002023,ENSBTAG00000049099,ENSBTAG00000006479,ENSBTAG00000012794
GO:0019079	viral genome replication	biological_process	0.15944	1	14	2292	66	18224	ENSBTAG00000002083,ENSBTAG00000000125,ENSBTAG00000026842,ENSBTAG00000012804,ENSBTAG00000010647,ENSBTAG00000016845,ENSBTAG00000017133,ENSBTAG00000048501,ENSBTAG00000015910,ENSBTAG00000022185,ENSBTAG00000015181,ENSBTAG00000013078,ENSBTAG00000001567,ENSBTAG00000003843
GO:0009607	response to biotic stimulus	biological_process	0.16	1	28	2292	186	18224	ENSBTAG00000047794,ENSBTAG00000032548,ENSBTAG00000012239,ENSBTAG00000048470,ENSBTAG00000048434,ENSBTAG00000053806,ENSBTAG00000012881,ENSBTAG00000021024,ENSBTAG00000021656,ENSBTAG00000038711,ENSBTAG00000001173,ENSBTAG00000008021,ENSBTAG00000021381,ENSBTAG00000045588,ENSBTAG00000019060,ENSBTAG00000012088,ENSBTAG00000010880,ENSBTAG00000014471,ENSBTAG00000017380,ENSBTAG00000027875,ENSBTAG00000012804,…
GO:0004788	thiamine diphosphokinase activity	molecular_function	0.16004	1	2	2292	2	18224	ENSBTAG00000054424,ENSBTAG00000017676
GO:0008134	transcription factor binding	molecular_function	0.16075	1	33	2292	191	18224	ENSBTAG00000009035,ENSBTAG00000000920,ENSBTAG00000021940,ENSBTAG00000002633,ENSBTAG00000049566,ENSBTAG00000021538,ENSBTAG00000016523,ENSBTAG00000054953,ENSBTAG00000005353,ENSBTAG00000001133,ENSBTAG00000030340,ENSBTAG00000039261,ENSBTAG00000011495,ENSBTAG00000012753,ENSBTAG00000016243,ENSBTAG00000014063,ENSBTAG00000010492,ENSBTAG00000054228,ENSBTAG00000022509,ENSBTAG00000015527,ENSBTAG00000010116,…
GO:0030904	retromer complex	cellular_component	0.16077	1	1	2292	2	18224	ENSBTAG00000002493
GO:0015672	monovalent inorganic cation transport	biological_process	0.16126	1	57	2292	381	18224	ENSBTAG00000000662,ENSBTAG00000025130,ENSBTAG00000004770,ENSBTAG00000004315,ENSBTAG00000012481,ENSBTAG00000004588,ENSBTAG00000054315,ENSBTAG00000010128,ENSBTAG00000009657,ENSBTAG00000018975,ENSBTAG00000024340,ENSBTAG00000013300,ENSBTAG00000051978,ENSBTAG00000053735,ENSBTAG00000025200,ENSBTAG00000030340,ENSBTAG00000012290,ENSBTAG00000017958,ENSBTAG00000018097,ENSBTAG00000054461,ENSBTAG00000021751,…
GO:0031424	keratinization	biological_process	0.1614	1	1	2292	1	18224	ENSBTAG00000014089
GO:0003724	RNA helicase activity	molecular_function	0.16167	1	16	2292	79	18224	ENSBTAG00000010492,ENSBTAG00000005997,ENSBTAG00000000125,ENSBTAG00000009852,ENSBTAG00000004092,ENSBTAG00000002747,ENSBTAG00000001133,ENSBTAG00000047794,ENSBTAG00000010116,ENSBTAG00000018589,ENSBTAG00000018431,ENSBTAG00000049566,ENSBTAG00000013832,ENSBTAG00000021972,ENSBTAG00000020774,ENSBTAG00000003038
GO:0003743	translation initiation factor activity	molecular_function	0.16252	1	8	2292	49	18224	ENSBTAG00000005425,ENSBTAG00000010790,ENSBTAG00000001988,ENSBTAG00000047944,ENSBTAG00000017289,ENSBTAG00000017243,ENSBTAG00000017633,ENSBTAG00000008576
GO:0009395	phospholipid catabolic process	biological_process	0.16417	1	2	2292	5	18224	ENSBTAG00000005268,ENSBTAG00000021924
GO:0008053	mitochondrial fusion	biological_process	0.16686	1	5	2292	24	18224	ENSBTAG00000021372,ENSBTAG00000004291,ENSBTAG00000010372,ENSBTAG00000010485,ENSBTAG00000025853
GO:0043207	response to external biotic stimulus	biological_process	0.16936	1	25	2292	155	18224	ENSBTAG00000018060,ENSBTAG00000016752,ENSBTAG00000018993,ENSBTAG00000006031,ENSBTAG00000049010,ENSBTAG00000010880,ENSBTAG00000045588,ENSBTAG00000012088,ENSBTAG00000019060,ENSBTAG00000021381,ENSBTAG00000019900,ENSBTAG00000012804,ENSBTAG00000027875,ENSBTAG00000017380,ENSBTAG00000014471,ENSBTAG00000021656,ENSBTAG00000021024,ENSBTAG00000012881,ENSBTAG00000008021,ENSBTAG00000001173,ENSBTAG00000012239,…
GO:0051707	response to other organism	biological_process	0.16936	1	25	2292	155	18224	ENSBTAG00000021656,ENSBTAG00000021024,ENSBTAG00000012881,ENSBTAG00000001173,ENSBTAG00000008021,ENSBTAG00000012239,ENSBTAG00000032548,ENSBTAG00000047794,ENSBTAG00000053806,ENSBTAG00000048434,ENSBTAG00000016752,ENSBTAG00000018060,ENSBTAG00000018993,ENSBTAG00000049010,ENSBTAG00000006031,ENSBTAG00000010880,ENSBTAG00000019060,ENSBTAG00000045588,ENSBTAG00000012088,ENSBTAG00000021381,ENSBTAG00000019900,…
GO:0006024	glycosaminoglycan biosynthetic process	biological_process	0.17088	1	5	2292	17	18224	ENSBTAG00000005523,ENSBTAG00000003088,ENSBTAG00000006349,ENSBTAG00000018026,ENSBTAG00000006209
GO:0005337	nucleoside transmembrane transporter activity	molecular_function	0.17108	1	2	2292	6	18224	ENSBTAG00000007772,ENSBTAG00000046357
GO:0001101	response to acid chemical	biological_process	0.17161	1	4	2292	11	18224	ENSBTAG00000006535,ENSBTAG00000001094,ENSBTAG00000021553,ENSBTAG00000006943
GO:0030054	cell junction	cellular_component	0.17172	1	7	2292	32	18224	ENSBTAG00000008817,ENSBTAG00000025868,ENSBTAG00000009578,ENSBTAG00000008021,ENSBTAG00000009297,ENSBTAG00000005958,ENSBTAG00000003667
GO:0048284	organelle fusion	biological_process	0.17256	1	6	2292	28	18224	ENSBTAG00000003111,ENSBTAG00000021372,ENSBTAG00000004291,ENSBTAG00000010372,ENSBTAG00000025853,ENSBTAG00000010485
GO:0010256	endomembrane system organization	biological_process	0.17335	1	12	2292	50	18224	ENSBTAG00000035858,ENSBTAG00000006862,ENSBTAG00000002531,ENSBTAG00000007705,ENSBTAG00000018165,ENSBTAG00000014051,ENSBTAG00000014966,ENSBTAG00000004291,ENSBTAG00000004423,ENSBTAG00000047998,ENSBTAG00000019044,ENSBTAG00000053735
GO:0008017	microtubule binding	molecular_function	0.17341	1	22	2292	124	18224	ENSBTAG00000019217,ENSBTAG00000010880,ENSBTAG00000015433,ENSBTAG00000021874,ENSBTAG00000021904,ENSBTAG00000007694,ENSBTAG00000008153,ENSBTAG00000008571,ENSBTAG00000007181,ENSBTAG00000018125,ENSBTAG00000003215,ENSBTAG00000012715,ENSBTAG00000011532,ENSBTAG00000025953,ENSBTAG00000012881,ENSBTAG00000004617,ENSBTAG00000009035,ENSBTAG00000000939,ENSBTAG00000011538,ENSBTAG00000054953,ENSBTAG00000012921,…
GO:0004386	helicase activity	molecular_function	0.1746	1	33	2292	192	18224	ENSBTAG00000000125,ENSBTAG00000004092,ENSBTAG00000019707,ENSBTAG00000002747,ENSBTAG00000021158,ENSBTAG00000047944,ENSBTAG00000047794,ENSBTAG00000022185,ENSBTAG00000010116,ENSBTAG00000003843,ENSBTAG00000021972,ENSBTAG00000013832,ENSBTAG00000008704,ENSBTAG00000005997,ENSBTAG00000010492,ENSBTAG00000021592,ENSBTAG00000009852,ENSBTAG00000046757,ENSBTAG00000016845,ENSBTAG00000001567,ENSBTAG00000026842,…
GO:0070972	protein localization to endoplasmic reticulum	biological_process	0.17473	1	11	2292	54	18224	ENSBTAG00000003168,ENSBTAG00000017411,ENSBTAG00000003531,ENSBTAG00000008953,ENSBTAG00000035915,ENSBTAG00000012738,ENSBTAG00000022185,ENSBTAG00000026885,ENSBTAG00000039682,ENSBTAG00000020766,ENSBTAG00000003038
GO:0010638	positive regulation of organelle organization	biological_process	0.17489	1	6	2292	28	18224	ENSBTAG00000009958,ENSBTAG00000015278,ENSBTAG00000008101,ENSBTAG00000044184,ENSBTAG00000015834,ENSBTAG00000018216
GO:0008740	L-rhamnose isomerase activity	molecular_function	0.17505	1	1	2292	1	18224	ENSBTAG00000017759
GO:0019299	rhamnose metabolic process	biological_process	0.17505	1	1	2292	1	18224	ENSBTAG00000017759
GO:0007160	cell-matrix adhesion	biological_process	0.17515	1	3	2292	8	18224	ENSBTAG00000021945,ENSBTAG00000004456,ENSBTAG00000014132
GO:0016796	exonuclease activity, active with either ribo- or deoxyribonucleic acids and producing 5'-phosphomonoesters	molecular_function	0.17544	1	25	2292	160	18224	ENSBTAG00000020313,ENSBTAG00000008937,ENSBTAG00000017753,ENSBTAG00000014375,ENSBTAG00000002361,ENSBTAG00000001209,ENSBTAG00000008021,ENSBTAG00000019044,ENSBTAG00000032548,ENSBTAG00000006007,ENSBTAG00000050055,ENSBTAG00000018097,ENSBTAG00000004940,ENSBTAG00000009611,ENSBTAG00000010485,ENSBTAG00000012939,ENSBTAG00000005427,ENSBTAG00000002350,ENSBTAG00000007532,ENSBTAG00000045588,ENSBTAG00000020099,…
GO:0031965	nuclear membrane	cellular_component	0.17732	1	3	2292	10	18224	ENSBTAG00000047998,ENSBTAG00000015538,ENSBTAG00000020319
GO:0006613	cotranslational protein targeting to membrane	biological_process	0.1781	1	11	2292	53	18224	ENSBTAG00000003168,ENSBTAG00000003531,ENSBTAG00000017411,ENSBTAG00000012738,ENSBTAG00000035915,ENSBTAG00000008953,ENSBTAG00000022185,ENSBTAG00000026885,ENSBTAG00000039682,ENSBTAG00000020766,ENSBTAG00000003038
GO:0051028	mRNA transport	biological_process	0.1787	1	10	2292	43	18224	ENSBTAG00000047998,ENSBTAG00000053735,ENSBTAG00000018165,ENSBTAG00000007705,ENSBTAG00000014051,ENSBTAG00000021769,ENSBTAG00000006868,ENSBTAG00000049566,ENSBTAG00000021940,ENSBTAG00000035858
GO:0015385	sodium:proton antiporter activity	molecular_function	0.17873	1	2	2292	8	18224	ENSBTAG00000013222,ENSBTAG00000024340
GO:0007281	germ cell development	biological_process	0.17876	1	10	2292	47	18224	ENSBTAG00000017281,ENSBTAG00000006771,ENSBTAG00000009587,ENSBTAG00000015307,ENSBTAG00000046110,ENSBTAG00000022813,ENSBTAG00000004608,ENSBTAG00000040190,ENSBTAG00000006999,ENSBTAG00000012575
GO:0009279	cell outer membrane	cellular_component	0.17908	1	3	2292	10	18224	ENSBTAG00000040103,ENSBTAG00000014051,ENSBTAG00000020843
GO:0044462	external encapsulating structure part	cellular_component	0.17908	1	3	2292	10	18224	ENSBTAG00000040103,ENSBTAG00000020843,ENSBTAG00000014051
GO:0042438	melanin biosynthetic process	biological_process	0.17924	1	1	2292	2	18224	ENSBTAG00000032031
GO:0046189	phenol-containing compound biosynthetic process	biological_process	0.17924	1	1	2292	2	18224	ENSBTAG00000032031
GO:0050290	sphingomyelin phosphodiesterase D activity	molecular_function	0.1807	1	2	2292	4	18224	ENSBTAG00000051748,ENSBTAG00000008101
GO:0019068	virion assembly	biological_process	0.18124	1	10	2292	61	18224	ENSBTAG00000018103,ENSBTAG00000004617,ENSBTAG00000009238,ENSBTAG00000052174,ENSBTAG00000008021,ENSBTAG00000015307,ENSBTAG00000045588,ENSBTAG00000053735,ENSBTAG00000012211,ENSBTAG00000050709
GO:0016799	hydrolase activity, hydrolyzing N-glycosyl compounds	molecular_function	0.18191	1	6	2292	25	18224	ENSBTAG00000002190,ENSBTAG00000004287,ENSBTAG00000013569,ENSBTAG00000025812,ENSBTAG00000005825,ENSBTAG00000002978
GO:0007172	signal complex assembly	biological_process	0.18208	1	3	2292	9	18224	ENSBTAG00000008817,ENSBTAG00000009578,ENSBTAG00000005958
GO:0004668	protein-arginine deiminase activity	molecular_function	0.18248	1	2	2292	6	18224	ENSBTAG00000003403,ENSBTAG00000012052
GO:1901681	sulfur compound binding	molecular_function	0.18286	1	15	2292	67	18224	ENSBTAG00000003667,ENSBTAG00000054424,ENSBTAG00000019852,ENSBTAG00000020644,ENSBTAG00000025868,ENSBTAG00000014904,ENSBTAG00000007705,ENSBTAG00000046502,ENSBTAG00000053598,ENSBTAG00000020406,ENSBTAG00000043989,ENSBTAG00000017753,ENSBTAG00000017676,ENSBTAG00000040347,ENSBTAG00000019090
GO:0004559	alpha-mannosidase activity	molecular_function	0.18333	1	5	2292	18	18224	ENSBTAG00000003586,ENSBTAG00000018905,ENSBTAG00000003815,ENSBTAG00000027825,ENSBTAG00000006241
GO:0015923	mannosidase activity	molecular_function	0.18333	1	5	2292	18	18224	ENSBTAG00000006241,ENSBTAG00000027825,ENSBTAG00000003815,ENSBTAG00000018905,ENSBTAG00000003586
GO:0008484	sulfuric ester hydrolase activity	molecular_function	0.18353	1	6	2292	25	18224	ENSBTAG00000013165,ENSBTAG00000010637,ENSBTAG00000020196,ENSBTAG00000047161,ENSBTAG00000020789,ENSBTAG00000007490
GO:0004527	exonuclease activity	molecular_function	0.18369	1	29	2292	180	18224	ENSBTAG00000023788,ENSBTAG00000004291,ENSBTAG00000010795,ENSBTAG00000048795,ENSBTAG00000013761,ENSBTAG00000045588,ENSBTAG00000021592,ENSBTAG00000020099,ENSBTAG00000007532,ENSBTAG00000012939,ENSBTAG00000005427,ENSBTAG00000010485,ENSBTAG00000002350,ENSBTAG00000018097,ENSBTAG00000004940,ENSBTAG00000011083,ENSBTAG00000009611,ENSBTAG00000019044,ENSBTAG00000032548,ENSBTAG00000006007,ENSBTAG00000050055,…
GO:0046873	metal ion transmembrane transporter activity	molecular_function	0.18392	1	75	2292	474	18224	ENSBTAG00000052785,ENSBTAG00000009451,ENSBTAG00000007532,ENSBTAG00000021910,ENSBTAG00000008279,ENSBTAG00000020192,ENSBTAG00000045994,ENSBTAG00000004870,ENSBTAG00000020800,ENSBTAG00000013222,ENSBTAG00000004674,ENSBTAG00000016784,ENSBTAG00000020748,ENSBTAG00000012481,ENSBTAG00000053598,ENSBTAG00000025211,ENSBTAG00000011088,ENSBTAG00000009657,ENSBTAG00000001305,ENSBTAG00000024340,ENSBTAG00000031340,…
GO:0004127	cytidylate kinase activity	molecular_function	0.18412	1	5	2292	23	18224	ENSBTAG00000017411,ENSBTAG00000003279,ENSBTAG00000004092,ENSBTAG00000013832,ENSBTAG00000020774
GO:0005759	mitochondrial matrix	cellular_component	0.18472	1	3	2292	15	18224	ENSBTAG00000054162,ENSBTAG00000015930,ENSBTAG00000004106
GO:0044419	interspecies interaction between organisms	biological_process	0.18603	1	123	2292	837	18224	ENSBTAG00000049685,ENSBTAG00000019390,ENSBTAG00000051730,ENSBTAG00000006797,ENSBTAG00000012481,ENSBTAG00000019900,ENSBTAG00000010395,ENSBTAG00000007079,ENSBTAG00000012434,ENSBTAG00000012499,ENSBTAG00000015181,ENSBTAG00000052174,ENSBTAG00000040350,ENSBTAG00000020987,ENSBTAG00000017509,ENSBTAG00000002277,ENSBTAG00000014053,ENSBTAG00000030278,ENSBTAG00000009201,ENSBTAG00000004617,ENSBTAG00000048434,…
GO:0044448	cell cortex part	cellular_component	0.1862	1	16	2292	80	18224	ENSBTAG00000021940,ENSBTAG00000020313,ENSBTAG00000014053,ENSBTAG00000014112,ENSBTAG00000009990,ENSBTAG00000020233,ENSBTAG00000015526,ENSBTAG00000025853,ENSBTAG00000032548,ENSBTAG00000050055,ENSBTAG00000049333,ENSBTAG00000012682,ENSBTAG00000015836,ENSBTAG00000054952,ENSBTAG00000043950,ENSBTAG00000026893
GO:0048308	organelle inheritance	biological_process	0.18638	1	5	2292	17	18224	ENSBTAG00000053735,ENSBTAG00000035858,ENSBTAG00000018165,ENSBTAG00000014051,ENSBTAG00000007705
GO:0006612	protein targeting to membrane	biological_process	0.18682	1	11	2292	54	18224	ENSBTAG00000022185,ENSBTAG00000039682,ENSBTAG00000020766,ENSBTAG00000026885,ENSBTAG00000003038,ENSBTAG00000003168,ENSBTAG00000003531,ENSBTAG00000017411,ENSBTAG00000008953,ENSBTAG00000035915,ENSBTAG00000012738
GO:0055082	cellular chemical homeostasis	biological_process	0.18818	1	9	2292	57	18224	ENSBTAG00000019818,ENSBTAG00000006999,ENSBTAG00000012481,ENSBTAG00000025642,ENSBTAG00000037400,ENSBTAG00000025211,ENSBTAG00000016021,ENSBTAG00000001173,ENSBTAG00000037962
GO:0031334	positive regulation of protein complex assembly	biological_process	0.18821	1	4	2292	22	18224	ENSBTAG00000018216,ENSBTAG00000015278,ENSBTAG00000009958,ENSBTAG00000044184
GO:0032273	positive regulation of protein polymerization	biological_process	0.18821	1	4	2292	22	18224	ENSBTAG00000018216,ENSBTAG00000015278,ENSBTAG00000009958,ENSBTAG00000044184
GO:0044089	positive regulation of cellular component biogenesis	biological_process	0.18821	1	4	2292	22	18224	ENSBTAG00000018216,ENSBTAG00000015278,ENSBTAG00000009958,ENSBTAG00000044184
GO:0051495	positive regulation of cytoskeleton organization	biological_process	0.18821	1	4	2292	22	18224	ENSBTAG00000018216,ENSBTAG00000015278,ENSBTAG00000009958,ENSBTAG00000044184
GO:1902905	positive regulation of supramolecular fiber organization	biological_process	0.18821	1	4	2292	22	18224	ENSBTAG00000018216,ENSBTAG00000009958,ENSBTAG00000015278,ENSBTAG00000044184
GO:0015698	inorganic anion transport	biological_process	0.18847	1	10	2292	52	18224	ENSBTAG00000012125,ENSBTAG00000021553,ENSBTAG00000009182,ENSBTAG00000032301,ENSBTAG00000021090,ENSBTAG00000015547,ENSBTAG00000013391,ENSBTAG00000014861,ENSBTAG00000001094,ENSBTAG00000038858
GO:0015979	photosynthesis	biological_process	0.18963	1	19	2292	104	18224	ENSBTAG00000019065,ENSBTAG00000019305,ENSBTAG00000011267,ENSBTAG00000004028,ENSBTAG00000011538,ENSBTAG00000012489,ENSBTAG00000001754,ENSBTAG00000013793,ENSBTAG00000007977,ENSBTAG00000032234,ENSBTAG00000001081,ENSBTAG00000021803,ENSBTAG00000026234,ENSBTAG00000010306,ENSBTAG00000019067,ENSBTAG00000004706,ENSBTAG00000002097,ENSBTAG00000019818,ENSBTAG00000001001
GO:0022890	inorganic cation transmembrane transporter activity	molecular_function	0.18966	1	104	2292	720	18224	ENSBTAG00000021940,ENSBTAG00000008001,ENSBTAG00000009959,ENSBTAG00000020455,ENSBTAG00000031178,ENSBTAG00000037962,ENSBTAG00000018125,ENSBTAG00000025200,ENSBTAG00000012290,ENSBTAG00000051978,ENSBTAG00000034712,ENSBTAG00000021751,ENSBTAG00000054461,ENSBTAG00000011088,ENSBTAG00000053598,ENSBTAG00000025211,ENSBTAG00000009657,ENSBTAG00000006797,ENSBTAG00000012481,ENSBTAG00000024340,ENSBTAG00000008766,…
GO:0006790	sulfur compound metabolic process	biological_process	0.19084	1	17	2292	86	18224	ENSBTAG00000026885,ENSBTAG00000044126,ENSBTAG00000043989,ENSBTAG00000019524,ENSBTAG00000013664,ENSBTAG00000003196,ENSBTAG00000054424,ENSBTAG00000000120,ENSBTAG00000012961,ENSBTAG00000017676,ENSBTAG00000015666,ENSBTAG00000010841,ENSBTAG00000004092,ENSBTAG00000054881,ENSBTAG00000009949,ENSBTAG00000000874,ENSBTAG00000005997
GO:0007517	muscle organ development	biological_process	0.19129	1	1	2292	5	18224	ENSBTAG00000002216
GO:0061061	muscle structure development	biological_process	0.19129	1	1	2292	5	18224	ENSBTAG00000002216
GO:0043484	regulation of RNA splicing	biological_process	0.19154	1	1	2292	3	18224	ENSBTAG00000025953
GO:0048024	regulation of mRNA splicing, via spliceosome	biological_process	0.19154	1	1	2292	3	18224	ENSBTAG00000025953
GO:0050684	regulation of mRNA processing	biological_process	0.19154	1	1	2292	3	18224	ENSBTAG00000025953
GO:0098599	palmitoyl hydrolase activity	molecular_function	0.19155	1	1	2292	3	18224	ENSBTAG00000013367
GO:0016705	oxidoreductase activity, acting on paired donors, with incorporation or reduction of molecular oxygen	molecular_function	0.19161	1	30	2292	176	18224	ENSBTAG00000020331,ENSBTAG00000017680,ENSBTAG00000021263,ENSBTAG00000004802,ENSBTAG00000048257,ENSBTAG00000038132,ENSBTAG00000018937,ENSBTAG00000011032,ENSBTAG00000047268,ENSBTAG00000051030,ENSBTAG00000049666,ENSBTAG00000010841,ENSBTAG00000002765,ENSBTAG00000007256,ENSBTAG00000008307,ENSBTAG00000005766,ENSBTAG00000038428,ENSBTAG00000001299,ENSBTAG00000001081,ENSBTAG00000010531,ENSBTAG00000014255,…
GO:0099516	ion antiporter activity	molecular_function	0.19282	1	3	2292	13	18224	ENSBTAG00000052989,ENSBTAG00000013222,ENSBTAG00000024340
GO:0006928	movement of cell or subcellular component	biological_process	0.19332	1	42	2292	244	18224	ENSBTAG00000018125,ENSBTAG00000012715,ENSBTAG00000000920,ENSBTAG00000009035,ENSBTAG00000000939,ENSBTAG00000049566,ENSBTAG00000004617,ENSBTAG00000012921,ENSBTAG00000016523,ENSBTAG00000012079,ENSBTAG00000005353,ENSBTAG00000054953,ENSBTAG00000050840,ENSBTAG00000009958,ENSBTAG00000022509,ENSBTAG00000019217,ENSBTAG00000015126,ENSBTAG00000013716,ENSBTAG00000021874,ENSBTAG00000002350,ENSBTAG00000021904,…
GO:0043027	cysteine-type endopeptidase inhibitor activity involved in apoptotic process	molecular_function	0.19364	1	1	2292	1	18224	ENSBTAG00000007014
GO:0043028	cysteine-type endopeptidase regulator activity involved in apoptotic process	molecular_function	0.19364	1	1	2292	1	18224	ENSBTAG00000007014
GO:0042136	neurotransmitter biosynthetic process	biological_process	0.19461	1	2	2292	6	18224	ENSBTAG00000002023,ENSBTAG00000017680
GO:0006023	aminoglycan biosynthetic process	biological_process	0.19535	1	5	2292	18	18224	ENSBTAG00000018026,ENSBTAG00000006209,ENSBTAG00000006349,ENSBTAG00000005523,ENSBTAG00000003088
GO:0031221	arabinan metabolic process	biological_process	0.19539	1	1	2292	1	18224	ENSBTAG00000047605
GO:0006914	autophagy	biological_process	0.19542	1	39	2292	271	18224	ENSBTAG00000025853,ENSBTAG00000004114,ENSBTAG00000009459,ENSBTAG00000046223,ENSBTAG00000007988,ENSBTAG00000017540,ENSBTAG00000006572,ENSBTAG00000009990,ENSBTAG00000045588,ENSBTAG00000021381,ENSBTAG00000007878,ENSBTAG00000017380,ENSBTAG00000004291,ENSBTAG00000015433,ENSBTAG00000010795,ENSBTAG00000031950,ENSBTAG00000003396,ENSBTAG00000000421,ENSBTAG00000020547,ENSBTAG00000010023,ENSBTAG00000035858,…
GO:0061919	process utilizing autophagic mechanism	biological_process	0.19542	1	39	2292	271	18224	ENSBTAG00000025853,ENSBTAG00000004114,ENSBTAG00000007988,ENSBTAG00000017540,ENSBTAG00000046223,ENSBTAG00000009459,ENSBTAG00000009990,ENSBTAG00000006572,ENSBTAG00000007878,ENSBTAG00000021381,ENSBTAG00000045588,ENSBTAG00000031950,ENSBTAG00000010795,ENSBTAG00000004291,ENSBTAG00000017380,ENSBTAG00000015433,ENSBTAG00000000421,ENSBTAG00000003396,ENSBTAG00000035858,ENSBTAG00000000040,ENSBTAG00000010023,…
GO:0000176	nuclear exosome (RNase complex)	cellular_component	0.19545	1	2	2292	5	18224	ENSBTAG00000004751,ENSBTAG00000002590
GO:0009733	response to auxin	biological_process	0.19587	1	1	2292	1	18224	ENSBTAG00000021270
GO:0017080	sodium channel regulator activity	molecular_function	0.19638	1	4	2292	26	18224	ENSBTAG00000014053,ENSBTAG00000003645,ENSBTAG00000014172,ENSBTAG00000015164
GO:0019871	sodium channel inhibitor activity	molecular_function	0.19638	1	4	2292	26	18224	ENSBTAG00000003645,ENSBTAG00000014172,ENSBTAG00000015164,ENSBTAG00000014053
GO:0003924	GTPase activity	molecular_function	0.19639	1	56	2292	382	18224	ENSBTAG00000021372,ENSBTAG00000022044,ENSBTAG00000005997,ENSBTAG00000051896,ENSBTAG00000005155,ENSBTAG00000014700,ENSBTAG00000012181,ENSBTAG00000018857,ENSBTAG00000025211,ENSBTAG00000053598,ENSBTAG00000010485,ENSBTAG00000006921,ENSBTAG00000021685,ENSBTAG00000019820,ENSBTAG00000033543,ENSBTAG00000021751,ENSBTAG00000002174,ENSBTAG00000014523,ENSBTAG00000046041,ENSBTAG00000013505,ENSBTAG00000037510,…
GO:0034237	protein kinase A regulatory subunit binding	molecular_function	0.19809	1	1	2292	1	18224	ENSBTAG00000026994
GO:0051018	protein kinase A binding	molecular_function	0.19809	1	1	2292	1	18224	ENSBTAG00000026994
GO:0019012	virion	cellular_component	0.19821	1	85	2292	565	18224	ENSBTAG00000011379,ENSBTAG00000005072,ENSBTAG00000027081,ENSBTAG00000006572,ENSBTAG00000040103,ENSBTAG00000018272,ENSBTAG00000021951,ENSBTAG00000016784,ENSBTAG00000025853,ENSBTAG00000019508,ENSBTAG00000012193,ENSBTAG00000018112,ENSBTAG00000054050,ENSBTAG00000004958,ENSBTAG00000008710,ENSBTAG00000007615,ENSBTAG00000009665,ENSBTAG00000000573,ENSBTAG00000022588,ENSBTAG00000009258,ENSBTAG00000000634,…
GO:0006816	calcium ion transport	biological_process	0.19868	1	8	2292	28	18224	ENSBTAG00000039065,ENSBTAG00000025642,ENSBTAG00000021808,ENSBTAG00000020455,ENSBTAG00000009451,ENSBTAG00000006999,ENSBTAG00000022000,ENSBTAG00000002767
GO:0060589	nucleoside-triphosphatase regulator activity	molecular_function	0.19951	1	24	2292	139	18224	ENSBTAG00000009852,ENSBTAG00000012263,ENSBTAG00000034823,ENSBTAG00000016504,ENSBTAG00000054157,ENSBTAG00000009856,ENSBTAG00000014178,ENSBTAG00000009075,ENSBTAG00000000897,ENSBTAG00000047944,ENSBTAG00000002329,ENSBTAG00000015805,ENSBTAG00000018225,ENSBTAG00000012481,ENSBTAG00000010659,ENSBTAG00000001057,ENSBTAG00000053806,ENSBTAG00000000713,ENSBTAG00000008021,ENSBTAG00000005425,ENSBTAG00000014375,…
GO:0042578	phosphoric ester hydrolase activity	molecular_function	0.19957	1	79	2292	389	18224	ENSBTAG00000006440,ENSBTAG00000018596,ENSBTAG00000009852,ENSBTAG00000005827,ENSBTAG00000010152,ENSBTAG00000021801,ENSBTAG00000000253,ENSBTAG00000016396,ENSBTAG00000040559,ENSBTAG00000011634,ENSBTAG00000017745,ENSBTAG00000020774,ENSBTAG00000018052,ENSBTAG00000016058,ENSBTAG00000020466,ENSBTAG00000009985,ENSBTAG00000048378,ENSBTAG00000009765,ENSBTAG00000008101,ENSBTAG00000010372,ENSBTAG00000016557,…
GO:0051336	regulation of hydrolase activity	biological_process	0.20111	1	12	2292	65	18224	ENSBTAG00000037381,ENSBTAG00000000897,ENSBTAG00000008232,ENSBTAG00000019044,ENSBTAG00000024157,ENSBTAG00000022058,ENSBTAG00000005448,ENSBTAG00000014966,ENSBTAG00000019967,ENSBTAG00000053845,ENSBTAG00000024105,ENSBTAG00000013973
GO:0051130	positive regulation of cellular component organization	biological_process	0.20237	1	6	2292	30	18224	ENSBTAG00000015834,ENSBTAG00000018216,ENSBTAG00000015278,ENSBTAG00000009958,ENSBTAG00000008101,ENSBTAG00000044184
GO:0010827	regulation of glucose transmembrane transport	biological_process	0.20291	1	2	2292	3	18224	ENSBTAG00000019355,ENSBTAG00000004407
GO:0010829	negative regulation of glucose transmembrane transport	biological_process	0.20291	1	2	2292	3	18224	ENSBTAG00000019355,ENSBTAG00000004407
GO:0034762	regulation of transmembrane transport	biological_process	0.20291	1	2	2292	3	18224	ENSBTAG00000019355,ENSBTAG00000004407
GO:0034763	negative regulation of transmembrane transport	biological_process	0.20291	1	2	2292	3	18224	ENSBTAG00000004407,ENSBTAG00000019355
GO:0046323	glucose import	biological_process	0.20291	1	2	2292	3	18224	ENSBTAG00000004407,ENSBTAG00000019355
GO:0046324	regulation of glucose import	biological_process	0.20291	1	2	2292	3	18224	ENSBTAG00000019355,ENSBTAG00000004407
GO:0046325	negative regulation of glucose import	biological_process	0.20291	1	2	2292	3	18224	ENSBTAG00000019355,ENSBTAG00000004407
GO:1904659	glucose transmembrane transport	biological_process	0.20291	1	2	2292	3	18224	ENSBTAG00000004407,ENSBTAG00000019355
GO:0048038	quinone binding	molecular_function	0.20292	1	3	2292	14	18224	ENSBTAG00000016071,ENSBTAG00000026913,ENSBTAG00000007988
GO:0055036	virion membrane	cellular_component	0.20327	1	4	2292	15	18224	ENSBTAG00000053806,ENSBTAG00000022588,ENSBTAG00000019508,ENSBTAG00000045588
GO:0030001	metal ion transport	biological_process	0.20407	1	72	2292	456	18224	ENSBTAG00000006999,ENSBTAG00000013300,ENSBTAG00000009423,ENSBTAG00000018097,ENSBTAG00000050445,ENSBTAG00000017958,ENSBTAG00000039065,ENSBTAG00000002978,ENSBTAG00000001352,ENSBTAG00000007306,ENSBTAG00000014375,ENSBTAG00000025642,ENSBTAG00000002361,ENSBTAG00000022000,ENSBTAG00000025130,ENSBTAG00000010128,ENSBTAG00000021808,ENSBTAG00000004588,ENSBTAG00000054315,ENSBTAG00000002888,ENSBTAG00000007823,…
GO:0046983	protein dimerization activity	molecular_function	0.20409	1	45	2292	328	18224	ENSBTAG00000004613,ENSBTAG00000009075,ENSBTAG00000021210,ENSBTAG00000006121,ENSBTAG00000054228,ENSBTAG00000020701,ENSBTAG00000009852,ENSBTAG00000016227,ENSBTAG00000019107,ENSBTAG00000021940,ENSBTAG00000025129,ENSBTAG00000009035,ENSBTAG00000014053,ENSBTAG00000005353,ENSBTAG00000014265,ENSBTAG00000026769,ENSBTAG00000054953,ENSBTAG00000014228,ENSBTAG00000007476,ENSBTAG00000046520,ENSBTAG00000030340,…
GO:0004408	holocytochrome-c synthase activity	molecular_function	0.20457	1	1	2292	3	18224	ENSBTAG00000020551
GO:0008855	exodeoxyribonuclease VII activity	molecular_function	0.2048	1	21	2292	141	18224	ENSBTAG00000008021,ENSBTAG00000020313,ENSBTAG00000014375,ENSBTAG00000017753,ENSBTAG00000001209,ENSBTAG00000002361,ENSBTAG00000009611,ENSBTAG00000019044,ENSBTAG00000006007,ENSBTAG00000032548,ENSBTAG00000050055,ENSBTAG00000007532,ENSBTAG00000010485,ENSBTAG00000012939,ENSBTAG00000002350,ENSBTAG00000004291,ENSBTAG00000010795,ENSBTAG00000048795,ENSBTAG00000013761,ENSBTAG00000045588,ENSBTAG00000020099
GO:0003993	acid phosphatase activity	molecular_function	0.20514	1	31	2292	116	18224	ENSBTAG00000001444,ENSBTAG00000024715,ENSBTAG00000006440,ENSBTAG00000009851,ENSBTAG00000004754,ENSBTAG00000008828,ENSBTAG00000045902,ENSBTAG00000009315,ENSBTAG00000007615,ENSBTAG00000000253,ENSBTAG00000013369,ENSBTAG00000006188,ENSBTAG00000016692,ENSBTAG00000010152,ENSBTAG00000024015,ENSBTAG00000015510,ENSBTAG00000020080,ENSBTAG00000021968,ENSBTAG00000010178,ENSBTAG00000004035,ENSBTAG00000009455,…
GO:0006468	protein phosphorylation	biological_process	0.2054	1	113	2292	589	18224	ENSBTAG00000017162,ENSBTAG00000003276,ENSBTAG00000021527,ENSBTAG00000009578,ENSBTAG00000019855,ENSBTAG00000007599,ENSBTAG00000010906,ENSBTAG00000013664,ENSBTAG00000012016,ENSBTAG00000004767,ENSBTAG00000017788,ENSBTAG00000005039,ENSBTAG00000012079,ENSBTAG00000019470,ENSBTAG00000009258,ENSBTAG00000014053,ENSBTAG00000012312,ENSBTAG00000019832,ENSBTAG00000003645,ENSBTAG00000005958,ENSBTAG00000008938,…
GO:0004455	ketol-acid reductoisomerase activity	molecular_function	0.20623	1	1	2292	1	18224	ENSBTAG00000003239
GO:0003677	DNA binding	molecular_function	0.20685	1	289	2292	2271	18224	ENSBTAG00000054933,ENSBTAG00000007755,ENSBTAG00000007388,ENSBTAG00000003034,ENSBTAG00000015875,ENSBTAG00000002216,ENSBTAG00000051435,ENSBTAG00000018272,ENSBTAG00000046223,ENSBTAG00000011279,ENSBTAG00000044179,ENSBTAG00000017802,ENSBTAG00000000573,ENSBTAG00000004406,ENSBTAG00000015766,ENSBTAG00000004291,ENSBTAG00000013725,ENSBTAG00000003120,ENSBTAG00000004073,ENSBTAG00000024157,ENSBTAG00000032097,…
GO:0019627	urea metabolic process	biological_process	0.20762	1	1	2292	1	18224	ENSBTAG00000006973
GO:0006534	cysteine metabolic process	biological_process	0.20768	1	2	2292	8	18224	ENSBTAG00000019524,ENSBTAG00000000120
GO:0030507	spectrin binding	molecular_function	0.2088	1	2	2292	7	18224	ENSBTAG00000007532,ENSBTAG00000008153
GO:0030684	preribosome	cellular_component	0.20885	1	13	2292	74	18224	ENSBTAG00000011882,ENSBTAG00000008714,ENSBTAG00000020366,ENSBTAG00000039091,ENSBTAG00000037400,ENSBTAG00000001504,ENSBTAG00000000419,ENSBTAG00000012481,ENSBTAG00000018103,ENSBTAG00000010818,ENSBTAG00000010116,ENSBTAG00000035744,ENSBTAG00000013306
GO:0033897	ribonuclease T2 activity	molecular_function	0.21011	1	1	2292	3	18224	ENSBTAG00000014494
GO:0008203	cholesterol metabolic process	biological_process	0.21088	1	2	2292	6	18224	ENSBTAG00000001076,ENSBTAG00000038321
GO:0004536	deoxyribonuclease activity	molecular_function	0.21105	1	26	2292	177	18224	ENSBTAG00000008021,ENSBTAG00000020313,ENSBTAG00000002361,ENSBTAG00000001209,ENSBTAG00000017753,ENSBTAG00000014375,ENSBTAG00000017260,ENSBTAG00000009611,ENSBTAG00000006007,ENSBTAG00000032548,ENSBTAG00000019044,ENSBTAG00000007680,ENSBTAG00000050055,ENSBTAG00000007532,ENSBTAG00000012939,ENSBTAG00000010485,ENSBTAG00000002350,ENSBTAG00000010795,ENSBTAG00000005958,ENSBTAG00000004291,ENSBTAG00000013761,…
GO:0016788	hydrolase activity, acting on ester bonds	molecular_function	0.21115	1	147	2292	855	18224	ENSBTAG00000021553,ENSBTAG00000004958,ENSBTAG00000044195,ENSBTAG00000009942,ENSBTAG00000002103,ENSBTAG00000005268,ENSBTAG00000010178,ENSBTAG00000020313,ENSBTAG00000009132,ENSBTAG00000021968,ENSBTAG00000002966,ENSBTAG00000033255,ENSBTAG00000007532,ENSBTAG00000008307,ENSBTAG00000005427,ENSBTAG00000049909,ENSBTAG00000001597,ENSBTAG00000052796,ENSBTAG00000015181,ENSBTAG00000010801,ENSBTAG00000040350,…
GO:0004529	exodeoxyribonuclease activity	molecular_function	0.21176	1	21	2292	142	18224	ENSBTAG00000020313,ENSBTAG00000001209,ENSBTAG00000002361,ENSBTAG00000017753,ENSBTAG00000014375,ENSBTAG00000008021,ENSBTAG00000032548,ENSBTAG00000006007,ENSBTAG00000019044,ENSBTAG00000050055,ENSBTAG00000009611,ENSBTAG00000010485,ENSBTAG00000012939,ENSBTAG00000002350,ENSBTAG00000007532,ENSBTAG00000045588,ENSBTAG00000020099,ENSBTAG00000010795,ENSBTAG00000004291,ENSBTAG00000013761,ENSBTAG00000048795
GO:0016895	exodeoxyribonuclease activity, producing 5'-phosphomonoesters	molecular_function	0.21176	1	21	2292	142	18224	ENSBTAG00000006007,ENSBTAG00000032548,ENSBTAG00000019044,ENSBTAG00000050055,ENSBTAG00000009611,ENSBTAG00000020313,ENSBTAG00000002361,ENSBTAG00000001209,ENSBTAG00000014375,ENSBTAG00000017753,ENSBTAG00000008021,ENSBTAG00000045588,ENSBTAG00000020099,ENSBTAG00000010795,ENSBTAG00000004291,ENSBTAG00000013761,ENSBTAG00000048795,ENSBTAG00000010485,ENSBTAG00000012939,ENSBTAG00000002350,ENSBTAG00000007532
GO:0004565	beta-galactosidase activity	molecular_function	0.21316	1	2	2292	6	18224	ENSBTAG00000015254,ENSBTAG00000018390
GO:0009379	Holliday junction helicase complex	cellular_component	0.21395	1	1	2292	1	18224	ENSBTAG00000021158
GO:0048476	Holliday junction resolvase complex	cellular_component	0.21395	1	1	2292	1	18224	ENSBTAG00000021158
GO:0072351	tricarboxylic acid biosynthetic process	biological_process	0.21419	1	2	2292	5	18224	ENSBTAG00000002966,ENSBTAG00000008696
GO:0005618	cell wall	cellular_component	0.21512	1	3	2292	15	18224	ENSBTAG00000051857,ENSBTAG00000014966,ENSBTAG00000039888
GO:0006887	exocytosis	biological_process	0.21552	1	11	2292	45	18224	ENSBTAG00000012682,ENSBTAG00000013663,ENSBTAG00000015836,ENSBTAG00000032548,ENSBTAG00000026893,ENSBTAG00000049333,ENSBTAG00000050055,ENSBTAG00000043950,ENSBTAG00000015526,ENSBTAG00000020648,ENSBTAG00000014112
GO:0030599	pectinesterase activity	molecular_function	0.21574	1	1	2292	2	18224	ENSBTAG00000014966
GO:0042545	cell wall modification	biological_process	0.21574	1	1	2292	2	18224	ENSBTAG00000014966
GO:0010506	regulation of autophagy	biological_process	0.21593	1	19	2292	121	18224	ENSBTAG00000007705,ENSBTAG00000030340,ENSBTAG00000009153,ENSBTAG00000054953,ENSBTAG00000009990,ENSBTAG00000008248,ENSBTAG00000007988,ENSBTAG00000017540,ENSBTAG00000019107,ENSBTAG00000009459,ENSBTAG00000004291,ENSBTAG00000015433,ENSBTAG00000010795,ENSBTAG00000021372,ENSBTAG00000024075,ENSBTAG00000045588,ENSBTAG00000002211,ENSBTAG00000020547,ENSBTAG00000000421
GO:0000921	septin ring assembly	biological_process	0.21633	1	6	2292	30	18224	ENSBTAG00000025853,ENSBTAG00000020313,ENSBTAG00000021940,ENSBTAG00000054952,ENSBTAG00000020233,ENSBTAG00000009990
GO:0005940	septin ring	cellular_component	0.21633	1	6	2292	30	18224	ENSBTAG00000009990,ENSBTAG00000020233,ENSBTAG00000021940,ENSBTAG00000020313,ENSBTAG00000025853,ENSBTAG00000054952
GO:0031106	septin ring organization	biological_process	0.21633	1	6	2292	30	18224	ENSBTAG00000020233,ENSBTAG00000009990,ENSBTAG00000054952,ENSBTAG00000020313,ENSBTAG00000021940,ENSBTAG00000025853
GO:0032156	septin cytoskeleton	cellular_component	0.21633	1	6	2292	30	18224	ENSBTAG00000054952,ENSBTAG00000025853,ENSBTAG00000021940,ENSBTAG00000020313,ENSBTAG00000020233,ENSBTAG00000009990
GO:0032185	septin cytoskeleton organization	biological_process	0.21633	1	6	2292	30	18224	ENSBTAG00000009990,ENSBTAG00000020233,ENSBTAG00000025853,ENSBTAG00000021940,ENSBTAG00000020313,ENSBTAG00000054952
GO:0004659	prenyltransferase activity	molecular_function	0.21671	1	5	2292	26	18224	ENSBTAG00000013832,ENSBTAG00000020423,ENSBTAG00000003798,ENSBTAG00000005744,ENSBTAG00000000125
GO:0018130	heterocycle biosynthetic process	biological_process	0.21824	1	340	2292	2513	18224	ENSBTAG00000020748,ENSBTAG00000003540,ENSBTAG00000006122,ENSBTAG00000011283,ENSBTAG00000007723,ENSBTAG00000049122,ENSBTAG00000005766,ENSBTAG00000009265,ENSBTAG00000015988,ENSBTAG00000016879,ENSBTAG00000017542,ENSBTAG00000021727,ENSBTAG00000015907,ENSBTAG00000012798,ENSBTAG00000019983,ENSBTAG00000040133,ENSBTAG00000021941,ENSBTAG00000008232,ENSBTAG00000049010,ENSBTAG00000009451,ENSBTAG00000018419,…
GO:0098519	nucleotide phosphatase activity, acting on free nucleotides	molecular_function	0.21928	1	7	2292	32	18224	ENSBTAG00000006589,ENSBTAG00000020774,ENSBTAG00000004092,ENSBTAG00000009852,ENSBTAG00000018589,ENSBTAG00000000698,ENSBTAG00000010116
GO:0008725	DNA-3-methyladenine glycosylase activity	molecular_function	0.21961	1	2	2292	5	18224	ENSBTAG00000004287,ENSBTAG00000002978
GO:0043733	DNA-3-methylbase glycosylase activity	molecular_function	0.21961	1	2	2292	5	18224	ENSBTAG00000004287,ENSBTAG00000002978
GO:0034212	peptide N-acetyltransferase activity	molecular_function	0.22104	1	4	2292	21	18224	ENSBTAG00000000746,ENSBTAG00000006941,ENSBTAG00000049903,ENSBTAG00000051877
GO:0061733	peptide-lysine-N-acetyltransferase activity	molecular_function	0.22104	1	4	2292	21	18224	ENSBTAG00000000746,ENSBTAG00000006941,ENSBTAG00000049903,ENSBTAG00000051877
GO:0006783	heme biosynthetic process	biological_process	0.2213	1	5	2292	22	18224	ENSBTAG00000038132,ENSBTAG00000005766,ENSBTAG00000013912,ENSBTAG00000001754,ENSBTAG00000048271
GO:0009913	epidermal cell differentiation	biological_process	0.22236	1	1	2292	3	18224	ENSBTAG00000014089
GO:0030216	keratinocyte differentiation	biological_process	0.22236	1	1	2292	3	18224	ENSBTAG00000014089
GO:0043588	skin development	biological_process	0.22236	1	1	2292	3	18224	ENSBTAG00000014089
GO:0008443	phosphofructokinase activity	molecular_function	0.22238	1	5	2292	26	18224	ENSBTAG00000003196,ENSBTAG00000010658,ENSBTAG00000012961,ENSBTAG00000007725,ENSBTAG00000004092
GO:0004019	adenylosuccinate synthase activity	molecular_function	0.22273	1	1	2292	2	18224	ENSBTAG00000017616
GO:0032040	small-subunit processome	cellular_component	0.22298	1	12	2292	67	18224	ENSBTAG00000035744,ENSBTAG00000013306,ENSBTAG00000001504,ENSBTAG00000037400,ENSBTAG00000018103,ENSBTAG00000010818,ENSBTAG00000012481,ENSBTAG00000000419,ENSBTAG00000020366,ENSBTAG00000039091,ENSBTAG00000011882,ENSBTAG00000008714
GO:0019911	structural constituent of myelin sheath	molecular_function	0.22374	1	1	2292	1	18224	ENSBTAG00000022890
GO:0019082	viral protein processing	biological_process	0.22415	1	4	2292	18	18224	ENSBTAG00000008389,ENSBTAG00000019532,ENSBTAG00000012265,ENSBTAG00000000527
GO:0002097	tRNA wobble base modification	biological_process	0.22488	1	2	2292	7	18224	ENSBTAG00000011103,ENSBTAG00000046162
GO:0002098	tRNA wobble uridine modification	biological_process	0.22488	1	2	2292	7	18224	ENSBTAG00000046162,ENSBTAG00000011103
GO:0050896	response to stimulus	biological_process	0.22604	1	485	2292	4302	18224	ENSBTAG00000008101,ENSBTAG00000004423,ENSBTAG00000005410,ENSBTAG00000021024,ENSBTAG00000002978,ENSBTAG00000031483,ENSBTAG00000001187,ENSBTAG00000002361,ENSBTAG00000008814,ENSBTAG00000013550,ENSBTAG00000048379,ENSBTAG00000014046,ENSBTAG00000019498,ENSBTAG00000023976,ENSBTAG00000008100,ENSBTAG00000006472,ENSBTAG00000014405,ENSBTAG00000020701,ENSBTAG00000005448,ENSBTAG00000046757,ENSBTAG00000012450,…
GO:1901362	organic cyclic compound biosynthetic process	biological_process	0.22687	1	344	2292	2551	18224	ENSBTAG00000019983,ENSBTAG00000015907,ENSBTAG00000012798,ENSBTAG00000021941,ENSBTAG00000040133,ENSBTAG00000008232,ENSBTAG00000049010,ENSBTAG00000009451,ENSBTAG00000018419,ENSBTAG00000011275,ENSBTAG00000006846,ENSBTAG00000003396,ENSBTAG00000047717,ENSBTAG00000020748,ENSBTAG00000003540,ENSBTAG00000011283,ENSBTAG00000006122,ENSBTAG00000049122,ENSBTAG00000005766,ENSBTAG00000007723,ENSBTAG00000015988,…
GO:0006873	cellular ion homeostasis	biological_process	0.2276	1	8	2292	53	18224	ENSBTAG00000001173,ENSBTAG00000037962,ENSBTAG00000012481,ENSBTAG00000025642,ENSBTAG00000037400,ENSBTAG00000025211,ENSBTAG00000019818,ENSBTAG00000006999
GO:0006875	cellular metal ion homeostasis	biological_process	0.2276	1	8	2292	53	18224	ENSBTAG00000006999,ENSBTAG00000019818,ENSBTAG00000001173,ENSBTAG00000037962,ENSBTAG00000037400,ENSBTAG00000025211,ENSBTAG00000012481,ENSBTAG00000025642
GO:0030003	cellular cation homeostasis	biological_process	0.2276	1	8	2292	53	18224	ENSBTAG00000019818,ENSBTAG00000006999,ENSBTAG00000012481,ENSBTAG00000025642,ENSBTAG00000037400,ENSBTAG00000025211,ENSBTAG00000001173,ENSBTAG00000037962
GO:0016805	dipeptidase activity	molecular_function	0.22775	1	2	2292	8	18224	ENSBTAG00000033326,ENSBTAG00000016223
GO:0006403	RNA localization	biological_process	0.22797	1	11	2292	53	18224	ENSBTAG00000035858,ENSBTAG00000049566,ENSBTAG00000021940,ENSBTAG00000006868,ENSBTAG00000021769,ENSBTAG00000021901,ENSBTAG00000007705,ENSBTAG00000018165,ENSBTAG00000014051,ENSBTAG00000053735,ENSBTAG00000047998
GO:0050657	nucleic acid transport	biological_process	0.22797	1	11	2292	53	18224	ENSBTAG00000035858,ENSBTAG00000049566,ENSBTAG00000006868,ENSBTAG00000021940,ENSBTAG00000021769,ENSBTAG00000021901,ENSBTAG00000007705,ENSBTAG00000018165,ENSBTAG00000014051,ENSBTAG00000053735,ENSBTAG00000047998
GO:0050658	RNA transport	biological_process	0.22797	1	11	2292	53	18224	ENSBTAG00000021769,ENSBTAG00000006868,ENSBTAG00000049566,ENSBTAG00000021940,ENSBTAG00000035858,ENSBTAG00000047998,ENSBTAG00000053735,ENSBTAG00000014051,ENSBTAG00000018165,ENSBTAG00000007705,ENSBTAG00000021901
GO:0051236	establishment of RNA localization	biological_process	0.22797	1	11	2292	53	18224	ENSBTAG00000021940,ENSBTAG00000049566,ENSBTAG00000006868,ENSBTAG00000021769,ENSBTAG00000035858,ENSBTAG00000053735,ENSBTAG00000047998,ENSBTAG00000021901,ENSBTAG00000018165,ENSBTAG00000007705,ENSBTAG00000014051
GO:0018196	peptidyl-asparagine modification	biological_process	0.22854	1	1	2292	2	18224	ENSBTAG00000006085
GO:0018279	protein N-linked glycosylation via asparagine	biological_process	0.22854	1	1	2292	2	18224	ENSBTAG00000006085
GO:0042626	ATPase activity, coupled to transmembrane movement of substances	molecular_function	0.22936	1	19	2292	94	18224	ENSBTAG00000047764,ENSBTAG00000021090,ENSBTAG00000047383,ENSBTAG00000003038,ENSBTAG00000026885,ENSBTAG00000046041,ENSBTAG00000004674,ENSBTAG00000000520,ENSBTAG00000007823,ENSBTAG00000054008,ENSBTAG00000032603,ENSBTAG00000015666,ENSBTAG00000021880,ENSBTAG00000001305,ENSBTAG00000005997,ENSBTAG00000020551,ENSBTAG00000051896,ENSBTAG00000008953,ENSBTAG00000006589
GO:0043492	ATPase activity, coupled to movement of substances	molecular_function	0.22936	1	19	2292	94	18224	ENSBTAG00000020551,ENSBTAG00000005997,ENSBTAG00000051896,ENSBTAG00000006589,ENSBTAG00000008953,ENSBTAG00000054008,ENSBTAG00000032603,ENSBTAG00000015666,ENSBTAG00000021880,ENSBTAG00000001305,ENSBTAG00000046041,ENSBTAG00000000520,ENSBTAG00000007823,ENSBTAG00000004674,ENSBTAG00000021090,ENSBTAG00000047764,ENSBTAG00000047383,ENSBTAG00000003038,ENSBTAG00000026885
GO:0006106	fumarate metabolic process	biological_process	0.23083	1	1	2292	3	18224	ENSBTAG00000033182
GO:0004161	dimethylallyltranstransferase activity	molecular_function	0.23101	1	2	2292	5	18224	ENSBTAG00000013832,ENSBTAG00000000125
GO:0019013	viral nucleocapsid	cellular_component	0.23126	1	7	2292	31	18224	ENSBTAG00000012193,ENSBTAG00000018271,ENSBTAG00000007490,ENSBTAG00000012919,ENSBTAG00000018272,ENSBTAG00000031898,ENSBTAG00000027081
GO:0051716	cellular response to stimulus	biological_process	0.23132	1	405	2292	3623	18224	ENSBTAG00000020423,ENSBTAG00000014523,ENSBTAG00000045633,ENSBTAG00000022681,ENSBTAG00000018165,ENSBTAG00000009679,ENSBTAG00000047223,ENSBTAG00000025522,ENSBTAG00000037962,ENSBTAG00000017301,ENSBTAG00000015913,ENSBTAG00000025424,ENSBTAG00000024503,ENSBTAG00000024539,ENSBTAG00000000920,ENSBTAG00000039534,ENSBTAG00000022044,ENSBTAG00000013116,ENSBTAG00000020116,ENSBTAG00000014051,ENSBTAG00000007079,…
GO:0008115	sarcosine oxidase activity	molecular_function	0.23155	1	1	2292	2	18224	ENSBTAG00000031306
GO:0016647	oxidoreductase activity, acting on the CH-NH group of donors, oxygen as acceptor	molecular_function	0.23155	1	1	2292	2	18224	ENSBTAG00000031306
GO:0046653	tetrahydrofolate metabolic process	biological_process	0.23155	1	1	2292	2	18224	ENSBTAG00000031306
GO:0004803	transposase activity	molecular_function	0.23208	1	4	2292	21	18224	ENSBTAG00000010986,ENSBTAG00000017157,ENSBTAG00000022744,ENSBTAG00000006515
GO:0005816	spindle pole body	cellular_component	0.23212	1	3	2292	13	18224	ENSBTAG00000009579,ENSBTAG00000011034,ENSBTAG00000036009
GO:0005823	central plaque of spindle pole body	cellular_component	0.23212	1	3	2292	13	18224	ENSBTAG00000036009,ENSBTAG00000011034,ENSBTAG00000009579
GO:0044450	microtubule organizing center part	cellular_component	0.23212	1	3	2292	13	18224	ENSBTAG00000009579,ENSBTAG00000011034,ENSBTAG00000036009
GO:0005506	iron ion binding	molecular_function	0.23259	1	24	2292	168	18224	ENSBTAG00000005479,ENSBTAG00000051542,ENSBTAG00000053766,ENSBTAG00000011648,ENSBTAG00000044126,ENSBTAG00000004674,ENSBTAG00000001081,ENSBTAG00000004554,ENSBTAG00000010531,ENSBTAG00000019524,ENSBTAG00000001299,ENSBTAG00000021803,ENSBTAG00000011227,ENSBTAG00000049666,ENSBTAG00000002765,ENSBTAG00000051030,ENSBTAG00000000120,ENSBTAG00000047268,ENSBTAG00000034154,ENSBTAG00000009665,ENSBTAG00000048257,…
GO:0004674	protein serine/threonine kinase activity	molecular_function	0.23282	1	38	2292	187	18224	ENSBTAG00000021143,ENSBTAG00000018105,ENSBTAG00000016456,ENSBTAG00000008021,ENSBTAG00000001061,ENSBTAG00000014463,ENSBTAG00000021741,ENSBTAG00000015375,ENSBTAG00000003111,ENSBTAG00000025853,ENSBTAG00000011909,ENSBTAG00000002081,ENSBTAG00000020467,ENSBTAG00000018035,ENSBTAG00000014447,ENSBTAG00000017788,ENSBTAG00000013550,ENSBTAG00000017636,ENSBTAG00000014375,ENSBTAG00000017019,ENSBTAG00000017162,…
GO:0008194	UDP-glycosyltransferase activity	molecular_function	0.23364	1	15	2292	73	18224	ENSBTAG00000012503,ENSBTAG00000005523,ENSBTAG00000002564,ENSBTAG00000027477,ENSBTAG00000004291,ENSBTAG00000020817,ENSBTAG00000008248,ENSBTAG00000007988,ENSBTAG00000018431,ENSBTAG00000012820,ENSBTAG00000005444,ENSBTAG00000014371,ENSBTAG00000004613,ENSBTAG00000036355,ENSBTAG00000050091
GO:0004864	protein phosphatase inhibitor activity	molecular_function	0.23435	1	2	2292	9	18224	ENSBTAG00000044009,ENSBTAG00000002361
GO:0019212	phosphatase inhibitor activity	molecular_function	0.23435	1	2	2292	9	18224	ENSBTAG00000044009,ENSBTAG00000002361
GO:0019888	protein phosphatase regulator activity	molecular_function	0.23435	1	2	2292	9	18224	ENSBTAG00000002361,ENSBTAG00000044009
GO:0004113	2',3'-cyclic-nucleotide 3'-phosphodiesterase activity	molecular_function	0.23439	1	1	2292	2	18224	ENSBTAG00000005678
GO:0009214	cyclic nucleotide catabolic process	biological_process	0.23439	1	1	2292	2	18224	ENSBTAG00000005678
GO:0070403	NAD+ binding	molecular_function	0.23441	1	2	2292	10	18224	ENSBTAG00000014904,ENSBTAG00000002044
GO:0015631	tubulin binding	molecular_function	0.23447	1	25	2292	146	18224	ENSBTAG00000004617,ENSBTAG00000012881,ENSBTAG00000000939,ENSBTAG00000009035,ENSBTAG00000054953,ENSBTAG00000011538,ENSBTAG00000012079,ENSBTAG00000012921,ENSBTAG00000018125,ENSBTAG00000025953,ENSBTAG00000011532,ENSBTAG00000003215,ENSBTAG00000012715,ENSBTAG00000021904,ENSBTAG00000008153,ENSBTAG00000007694,ENSBTAG00000008571,ENSBTAG00000007181,ENSBTAG00000019217,ENSBTAG00000017512,ENSBTAG00000020696,…
GO:0015399	primary active transmembrane transporter activity	molecular_function	0.2348	1	20	2292	99	18224	ENSBTAG00000051896,ENSBTAG00000005997,ENSBTAG00000020551,ENSBTAG00000008953,ENSBTAG00000006589,ENSBTAG00000054008,ENSBTAG00000001305,ENSBTAG00000032603,ENSBTAG00000021880,ENSBTAG00000015666,ENSBTAG00000004674,ENSBTAG00000000520,ENSBTAG00000007823,ENSBTAG00000046041,ENSBTAG00000047383,ENSBTAG00000012846,ENSBTAG00000047764,ENSBTAG00000021090,ENSBTAG00000026885,ENSBTAG00000003038
GO:0015405	P-P-bond-hydrolysis-driven transmembrane transporter activity	molecular_function	0.2348	1	20	2292	99	18224	ENSBTAG00000006589,ENSBTAG00000008953,ENSBTAG00000020551,ENSBTAG00000005997,ENSBTAG00000051896,ENSBTAG00000021880,ENSBTAG00000032603,ENSBTAG00000015666,ENSBTAG00000001305,ENSBTAG00000054008,ENSBTAG00000046041,ENSBTAG00000000520,ENSBTAG00000007823,ENSBTAG00000004674,ENSBTAG00000003038,ENSBTAG00000026885,ENSBTAG00000012846,ENSBTAG00000047764,ENSBTAG00000021090,ENSBTAG00000047383
GO:0030410	nicotianamine synthase activity	molecular_function	0.23501	1	1	2292	1	18224	ENSBTAG00000008696
GO:0030417	nicotianamine metabolic process	biological_process	0.23501	1	1	2292	1	18224	ENSBTAG00000008696
GO:0030418	nicotianamine biosynthetic process	biological_process	0.23501	1	1	2292	1	18224	ENSBTAG00000008696
GO:0032957	inositol trisphosphate metabolic process	biological_process	0.2357	1	2	2292	3	18224	ENSBTAG00000009845,ENSBTAG00000019980
GO:0043647	inositol phosphate metabolic process	biological_process	0.2357	1	2	2292	3	18224	ENSBTAG00000019980,ENSBTAG00000009845
GO:0047325	inositol tetrakisphosphate 1-kinase activity	molecular_function	0.2357	1	2	2292	3	18224	ENSBTAG00000009845,ENSBTAG00000019980
GO:0051765	inositol tetrakisphosphate kinase activity	molecular_function	0.2357	1	2	2292	3	18224	ENSBTAG00000009845,ENSBTAG00000019980
GO:0052725	inositol-1,3,4-trisphosphate 6-kinase activity	molecular_function	0.2357	1	2	2292	3	18224	ENSBTAG00000019980,ENSBTAG00000009845
GO:0052726	inositol-1,3,4-trisphosphate 5-kinase activity	molecular_function	0.2357	1	2	2292	3	18224	ENSBTAG00000009845,ENSBTAG00000019980
GO:0005886	plasma membrane	cellular_component	0.23628	1	51	2292	345	18224	ENSBTAG00000007547,ENSBTAG00000054953,ENSBTAG00000031001,ENSBTAG00000019961,ENSBTAG00000033330,ENSBTAG00000011882,ENSBTAG00000005410,ENSBTAG00000021677,ENSBTAG00000021282,ENSBTAG00000021751,ENSBTAG00000031891,ENSBTAG00000012939,ENSBTAG00000021808,ENSBTAG00000012311,ENSBTAG00000012481,ENSBTAG00000005464,ENSBTAG00000008299,ENSBTAG00000009587,ENSBTAG00000013072,ENSBTAG00000052845,ENSBTAG00000009075,…
GO:0016714	oxidoreductase activity, acting on paired donors, with incorporation or reduction of molecular oxygen, reduced pteridine as one donor, and incorporation of one atom of oxygen	molecular_function	0.23784	1	5	2292	22	18224	ENSBTAG00000049099,ENSBTAG00000012794,ENSBTAG00000007256,ENSBTAG00000020792,ENSBTAG00000038428
GO:0019058	viral life cycle	biological_process	0.23831	1	36	2292	254	18224	ENSBTAG00000048795,ENSBTAG00000002083,ENSBTAG00000000125,ENSBTAG00000045588,ENSBTAG00000015307,ENSBTAG00000012211,ENSBTAG00000018575,ENSBTAG00000044195,ENSBTAG00000016879,ENSBTAG00000008021,ENSBTAG00000051435,ENSBTAG00000014861,ENSBTAG00000003843,ENSBTAG00000017133,ENSBTAG00000048501,ENSBTAG00000015910,ENSBTAG00000009238,ENSBTAG00000022185,ENSBTAG00000012804,ENSBTAG00000050709,ENSBTAG00000013078,…
GO:0007029	endoplasmic reticulum organization	biological_process	0.23871	1	6	2292	26	18224	ENSBTAG00000053735,ENSBTAG00000018165,ENSBTAG00000014051,ENSBTAG00000007705,ENSBTAG00000035858,ENSBTAG00000014966
GO:0019049	evasion or tolerance of host defenses by virus	biological_process	0.23977	1	4	2292	15	18224	ENSBTAG00000048434,ENSBTAG00000019900,ENSBTAG00000006031,ENSBTAG00000019060
GO:0003682	chromatin binding	molecular_function	0.24009	1	10	2292	59	18224	ENSBTAG00000018272,ENSBTAG00000011865,ENSBTAG00000039065,ENSBTAG00000037400,ENSBTAG00000015860,ENSBTAG00000004962,ENSBTAG00000004420,ENSBTAG00000011882,ENSBTAG00000004073,ENSBTAG00000001877
GO:0010277	chlorophyllide a oxygenase [overall] activity	molecular_function	0.24111	1	2	2292	5	18224	ENSBTAG00000006479,ENSBTAG00000002474
GO:0000776	kinetochore	cellular_component	0.24194	1	16	2292	107	18224	ENSBTAG00000018125,ENSBTAG00000053735,ENSBTAG00000011532,ENSBTAG00000039261,ENSBTAG00000013277,ENSBTAG00000014112,ENSBTAG00000005353,ENSBTAG00000017845,ENSBTAG00000054953,ENSBTAG00000011236,ENSBTAG00000010880,ENSBTAG00000016667,ENSBTAG00000031950,ENSBTAG00000027875,ENSBTAG00000000040,ENSBTAG00000000211
GO:0019438	aromatic compound biosynthetic process	biological_process	0.24212	1	335	2292	2494	18224	ENSBTAG00000007388,ENSBTAG00000003034,ENSBTAG00000054933,ENSBTAG00000007755,ENSBTAG00000005461,ENSBTAG00000032031,ENSBTAG00000046223,ENSBTAG00000017802,ENSBTAG00000002216,ENSBTAG00000018699,ENSBTAG00000015875,ENSBTAG00000018048,ENSBTAG00000013912,ENSBTAG00000018272,ENSBTAG00000051435,ENSBTAG00000013725,ENSBTAG00000003168,ENSBTAG00000004073,ENSBTAG00000000573,ENSBTAG00000050174,ENSBTAG00000015766,…
GO:0072594	establishment of protein localization to organelle	biological_process	0.24242	1	28	2292	195	18224	ENSBTAG00000017157,ENSBTAG00000007705,ENSBTAG00000039261,ENSBTAG00000003531,ENSBTAG00000032548,ENSBTAG00000037510,ENSBTAG00000005353,ENSBTAG00000020233,ENSBTAG00000003038,ENSBTAG00000054953,ENSBTAG00000026885,ENSBTAG00000039682,ENSBTAG00000020766,ENSBTAG00000001352,ENSBTAG00000022185,ENSBTAG00000021656,ENSBTAG00000006693,ENSBTAG00000008953,ENSBTAG00000035915,ENSBTAG00000031950,ENSBTAG00000004291,…
GO:0015171	amino acid transmembrane transporter activity	molecular_function	0.24364	1	7	2292	44	18224	ENSBTAG00000054461,ENSBTAG00000054931,ENSBTAG00000014179,ENSBTAG00000025130,ENSBTAG00000019121,ENSBTAG00000054918,ENSBTAG00000007509
GO:0015931	nucleobase-containing compound transport	biological_process	0.24412	1	11	2292	54	18224	ENSBTAG00000021901,ENSBTAG00000018165,ENSBTAG00000014051,ENSBTAG00000007705,ENSBTAG00000053735,ENSBTAG00000047998,ENSBTAG00000035858,ENSBTAG00000049566,ENSBTAG00000021940,ENSBTAG00000006868,ENSBTAG00000021769
GO:0004677	DNA-dependent protein kinase activity	molecular_function	0.24444	1	1	2292	1	18224	ENSBTAG00000017019
GO:0052547	regulation of peptidase activity	biological_process	0.24483	1	5	2292	27	18224	ENSBTAG00000037381,ENSBTAG00000024105,ENSBTAG00000024157,ENSBTAG00000022058,ENSBTAG00000013973
GO:0052548	regulation of endopeptidase activity	biological_process	0.24483	1	5	2292	27	18224	ENSBTAG00000013973,ENSBTAG00000022058,ENSBTAG00000037381,ENSBTAG00000024157,ENSBTAG00000024105
GO:0031329	regulation of cellular catabolic process	biological_process	0.24548	1	19	2292	124	18224	ENSBTAG00000030340,ENSBTAG00000009153,ENSBTAG00000007705,ENSBTAG00000007988,ENSBTAG00000019107,ENSBTAG00000017540,ENSBTAG00000008248,ENSBTAG00000009459,ENSBTAG00000009990,ENSBTAG00000054953,ENSBTAG00000045588,ENSBTAG00000021372,ENSBTAG00000010795,ENSBTAG00000015433,ENSBTAG00000004291,ENSBTAG00000024075,ENSBTAG00000000421,ENSBTAG00000002211,ENSBTAG00000020547
GO:0004970	ionotropic glutamate receptor activity	molecular_function	0.24587	1	10	2292	29	18224	ENSBTAG00000032527,ENSBTAG00000005800,ENSBTAG00000011833,ENSBTAG00000027118,ENSBTAG00000033153,ENSBTAG00000046413,ENSBTAG00000019623,ENSBTAG00000004775,ENSBTAG00000011723,ENSBTAG00000020667
GO:0008066	glutamate receptor activity	molecular_function	0.24587	1	10	2292	29	18224	ENSBTAG00000011833,ENSBTAG00000005800,ENSBTAG00000032527,ENSBTAG00000033153,ENSBTAG00000027118,ENSBTAG00000020667,ENSBTAG00000011723,ENSBTAG00000019623,ENSBTAG00000004775,ENSBTAG00000046413
GO:0022824	transmitter-gated ion channel activity	molecular_function	0.24587	1	10	2292	29	18224	ENSBTAG00000027118,ENSBTAG00000033153,ENSBTAG00000046413,ENSBTAG00000019623,ENSBTAG00000004775,ENSBTAG00000011723,ENSBTAG00000020667,ENSBTAG00000032527,ENSBTAG00000005800,ENSBTAG00000011833
GO:0022835	transmitter-gated channel activity	molecular_function	0.24587	1	10	2292	29	18224	ENSBTAG00000046413,ENSBTAG00000019623,ENSBTAG00000004775,ENSBTAG00000011723,ENSBTAG00000020667,ENSBTAG00000027118,ENSBTAG00000033153,ENSBTAG00000005800,ENSBTAG00000032527,ENSBTAG00000011833
GO:0030594	neurotransmitter receptor activity	molecular_function	0.24587	1	10	2292	29	18224	ENSBTAG00000005800,ENSBTAG00000032527,ENSBTAG00000011833,ENSBTAG00000011723,ENSBTAG00000020667,ENSBTAG00000046413,ENSBTAG00000019623,ENSBTAG00000004775,ENSBTAG00000033153,ENSBTAG00000027118
GO:0016149	translation release factor activity, codon specific	molecular_function	0.24595	1	2	2292	9	18224	ENSBTAG00000012260,ENSBTAG00000017845
GO:0008144	drug binding	molecular_function	0.24597	1	273	2292	1647	18224	ENSBTAG00000009035,ENSBTAG00000000939,ENSBTAG00000009258,ENSBTAG00000011904,ENSBTAG00000017788,ENSBTAG00000003276,ENSBTAG00000017162,ENSBTAG00000008571,ENSBTAG00000038434,ENSBTAG00000020787,ENSBTAG00000020079,ENSBTAG00000022509,ENSBTAG00000013958,ENSBTAG00000010492,ENSBTAG00000051896,ENSBTAG00000019832,ENSBTAG00000012064,ENSBTAG00000047764,ENSBTAG00000011279,ENSBTAG00000012509,ENSBTAG00000019700,…
GO:0000275	mitochondrial proton-transporting ATP synthase complex, catalytic core F(1)	cellular_component	0.24636	1	3	2292	13	18224	ENSBTAG00000017746,ENSBTAG00000021656,ENSBTAG00000006846
GO:0010167	response to nitrate	biological_process	0.24639	1	2	2292	5	18224	ENSBTAG00000001094,ENSBTAG00000021553
GO:0015706	nitrate transport	biological_process	0.24639	1	2	2292	5	18224	ENSBTAG00000001094,ENSBTAG00000021553
GO:0034654	nucleobase-containing compound biosynthetic process	biological_process	0.24654	1	319	2292	2383	18224	ENSBTAG00000008232,ENSBTAG00000019983,ENSBTAG00000012798,ENSBTAG00000015907,ENSBTAG00000021941,ENSBTAG00000040133,ENSBTAG00000011275,ENSBTAG00000006846,ENSBTAG00000047717,ENSBTAG00000003396,ENSBTAG00000049010,ENSBTAG00000009451,ENSBTAG00000018419,ENSBTAG00000049122,ENSBTAG00000015988,ENSBTAG00000009265,ENSBTAG00000020748,ENSBTAG00000003540,ENSBTAG00000011283,ENSBTAG00000006122,ENSBTAG00000021727,…
GO:0034702	ion channel complex	cellular_component	0.24692	1	9	2292	37	18224	ENSBTAG00000009451,ENSBTAG00000037400,ENSBTAG00000012939,ENSBTAG00000021808,ENSBTAG00000012481,ENSBTAG00000021751,ENSBTAG00000004770,ENSBTAG00000018709,ENSBTAG00000022000
GO:0034703	cation channel complex	cellular_component	0.24692	1	9	2292	37	18224	ENSBTAG00000009451,ENSBTAG00000012939,ENSBTAG00000037400,ENSBTAG00000021808,ENSBTAG00000012481,ENSBTAG00000004770,ENSBTAG00000021751,ENSBTAG00000018709,ENSBTAG00000022000
GO:0055065	metal ion homeostasis	biological_process	0.24733	1	8	2292	54	18224	ENSBTAG00000001173,ENSBTAG00000037962,ENSBTAG00000025211,ENSBTAG00000037400,ENSBTAG00000025642,ENSBTAG00000012481,ENSBTAG00000006999,ENSBTAG00000019818
GO:0042440	pigment metabolic process	biological_process	0.24849	1	12	2292	64	18224	ENSBTAG00000043581,ENSBTAG00000004706,ENSBTAG00000013912,ENSBTAG00000010002,ENSBTAG00000048271,ENSBTAG00000001754,ENSBTAG00000032031,ENSBTAG00000008307,ENSBTAG00000038132,ENSBTAG00000019315,ENSBTAG00000005766,ENSBTAG00000018937
GO:0004568	chitinase activity	molecular_function	0.24852	1	3	2292	6	18224	ENSBTAG00000004754,ENSBTAG00000016692,ENSBTAG00000006188
GO:0061630	ubiquitin protein ligase activity	molecular_function	0.25123	1	12	2292	81	18224	ENSBTAG00000017225,ENSBTAG00000006034,ENSBTAG00000021521,ENSBTAG00000008816,ENSBTAG00000014017,ENSBTAG00000038011,ENSBTAG00000009958,ENSBTAG00000035744,ENSBTAG00000050028,ENSBTAG00000001503,ENSBTAG00000002615,ENSBTAG00000019651
GO:0061659	ubiquitin-like protein ligase activity	molecular_function	0.25123	1	12	2292	81	18224	ENSBTAG00000050028,ENSBTAG00000035744,ENSBTAG00000019651,ENSBTAG00000002615,ENSBTAG00000001503,ENSBTAG00000017225,ENSBTAG00000008816,ENSBTAG00000021521,ENSBTAG00000006034,ENSBTAG00000009958,ENSBTAG00000014017,ENSBTAG00000038011
GO:0016878	acid-thiol ligase activity	molecular_function	0.25227	1	1	2292	2	18224	ENSBTAG00000001657
GO:0047474	long-chain fatty acid luciferin component ligase activity	molecular_function	0.25227	1	1	2292	2	18224	ENSBTAG00000001657
GO:0005539	glycosaminoglycan binding	molecular_function	0.25437	1	7	2292	33	18224	ENSBTAG00000007705,ENSBTAG00000032515,ENSBTAG00000012411,ENSBTAG00000053598,ENSBTAG00000017753,ENSBTAG00000004294,ENSBTAG00000011578
GO:0050385	ureidoglycolate lyase activity	molecular_function	0.25478	1	1	2292	2	18224	ENSBTAG00000018513
GO:0030162	regulation of proteolysis	biological_process	0.25481	1	5	2292	28	18224	ENSBTAG00000022058,ENSBTAG00000037381,ENSBTAG00000024105,ENSBTAG00000024157,ENSBTAG00000013973
GO:0005637	nuclear inner membrane	cellular_component	0.25516	1	2	2292	7	18224	ENSBTAG00000020319,ENSBTAG00000015538
GO:0005639	integral component of nuclear inner membrane	cellular_component	0.25516	1	2	2292	7	18224	ENSBTAG00000020319,ENSBTAG00000015538
GO:0031229	intrinsic component of nuclear inner membrane	cellular_component	0.25516	1	2	2292	7	18224	ENSBTAG00000015538,ENSBTAG00000020319
GO:0044453	nuclear membrane part	cellular_component	0.25516	1	2	2292	7	18224	ENSBTAG00000020319,ENSBTAG00000015538
GO:0015643	toxic substance binding	molecular_function	0.25516	1	3	2292	11	18224	ENSBTAG00000019529,ENSBTAG00000003222,ENSBTAG00000051230
GO:0001836	release of cytochrome c from mitochondria	biological_process	0.25566	1	4	2292	13	18224	ENSBTAG00000013973,ENSBTAG00000015834,ENSBTAG00000008101,ENSBTAG00000024105
GO:0008637	apoptotic mitochondrial changes	biological_process	0.25566	1	4	2292	13	18224	ENSBTAG00000008101,ENSBTAG00000024105,ENSBTAG00000013973,ENSBTAG00000015834
GO:0097190	apoptotic signaling pathway	biological_process	0.25566	1	4	2292	13	18224	ENSBTAG00000015834,ENSBTAG00000013973,ENSBTAG00000024105,ENSBTAG00000008101
GO:0008047	enzyme activator activity	molecular_function	0.25613	1	19	2292	108	18224	ENSBTAG00000015952,ENSBTAG00000014375,ENSBTAG00000005425,ENSBTAG00000008021,ENSBTAG00000000713,ENSBTAG00000005432,ENSBTAG00000001057,ENSBTAG00000018225,ENSBTAG00000012481,ENSBTAG00000015805,ENSBTAG00000047944,ENSBTAG00000002329,ENSBTAG00000000897,ENSBTAG00000054157,ENSBTAG00000014178,ENSBTAG00000009856,ENSBTAG00000012263,ENSBTAG00000034823,ENSBTAG00000016504
GO:0016482	cytosolic transport	biological_process	0.25785	1	2	2292	8	18224	ENSBTAG00000009958,ENSBTAG00000002493
GO:0005143	interleukin-12 receptor binding	molecular_function	0.2598	1	2	2292	3	18224	ENSBTAG00000012305,ENSBTAG00000014405
GO:0004590	orotidine-5'-phosphate decarboxylase activity	molecular_function	0.25991	1	1	2292	2	18224	ENSBTAG00000013727
GO:0006207	'de novo' pyrimidine nucleobase biosynthetic process	biological_process	0.25991	1	1	2292	2	18224	ENSBTAG00000013727
GO:0000178	exosome (RNase complex)	cellular_component	0.26037	1	2	2292	7	18224	ENSBTAG00000004751,ENSBTAG00000002590
GO:1905354	exoribonuclease complex	cellular_component	0.26037	1	2	2292	7	18224	ENSBTAG00000002590,ENSBTAG00000004751
GO:0004061	arylformamidase activity	molecular_function	0.26103	1	1	2292	1	18224	ENSBTAG00000007315
GO:0009894	regulation of catabolic process	biological_process	0.26106	1	19	2292	126	18224	ENSBTAG00000009990,ENSBTAG00000054953,ENSBTAG00000009459,ENSBTAG00000007988,ENSBTAG00000017540,ENSBTAG00000019107,ENSBTAG00000008248,ENSBTAG00000007705,ENSBTAG00000009153,ENSBTAG00000030340,ENSBTAG00000020547,ENSBTAG00000002211,ENSBTAG00000000421,ENSBTAG00000024075,ENSBTAG00000010795,ENSBTAG00000021372,ENSBTAG00000004291,ENSBTAG00000015433,ENSBTAG00000045588
GO:0008556	potassium-transporting ATPase activity	molecular_function	0.2622	1	2	2292	7	18224	ENSBTAG00000004674,ENSBTAG00000007823
GO:0022412	cellular process involved in reproduction in multicellular organism	biological_process	0.26274	1	10	2292	54	18224	ENSBTAG00000004608,ENSBTAG00000006999,ENSBTAG00000012575,ENSBTAG00000040190,ENSBTAG00000015307,ENSBTAG00000046110,ENSBTAG00000006771,ENSBTAG00000009587,ENSBTAG00000017281,ENSBTAG00000022813
GO:0032886	regulation of microtubule-based process	biological_process	0.26281	1	6	2292	38	18224	ENSBTAG00000044184,ENSBTAG00000010880,ENSBTAG00000020099,ENSBTAG00000018216,ENSBTAG00000011532,ENSBTAG00000013761
GO:0070507	regulation of microtubule cytoskeleton organization	biological_process	0.26281	1	6	2292	38	18224	ENSBTAG00000044184,ENSBTAG00000010880,ENSBTAG00000020099,ENSBTAG00000018216,ENSBTAG00000013761,ENSBTAG00000011532
GO:0004661	protein geranylgeranyltransferase activity	molecular_function	0.26345	1	1	2292	2	18224	ENSBTAG00000020423
GO:0004663	Rab geranylgeranyltransferase activity	molecular_function	0.26345	1	1	2292	2	18224	ENSBTAG00000020423
GO:0045158	electron transporter, transferring electrons within cytochrome b6/f complex of photosystem II activity	molecular_function	0.26557	1	2	2292	10	18224	ENSBTAG00000014021,ENSBTAG00000001879
GO:0030313	cell envelope	cellular_component	0.2657	1	4	2292	21	18224	ENSBTAG00000014051,ENSBTAG00000051857,ENSBTAG00000020843,ENSBTAG00000040103
GO:0006778	porphyrin-containing compound metabolic process	biological_process	0.26591	1	11	2292	58	18224	ENSBTAG00000008307,ENSBTAG00000010002,ENSBTAG00000048271,ENSBTAG00000001754,ENSBTAG00000004706,ENSBTAG00000013912,ENSBTAG00000018937,ENSBTAG00000019315,ENSBTAG00000038132,ENSBTAG00000005766,ENSBTAG00000008125
GO:0019080	viral gene expression	biological_process	0.26604	1	8	2292	37	18224	ENSBTAG00000038241,ENSBTAG00000020551,ENSBTAG00000019532,ENSBTAG00000012265,ENSBTAG00000000527,ENSBTAG00000021158,ENSBTAG00000008389,ENSBTAG00000054008
GO:0019784	NEDD8-specific protease activity	molecular_function	0.2666	1	1	2292	2	18224	ENSBTAG00000017133
GO:0039693	viral DNA genome replication	biological_process	0.2666	1	1	2292	2	18224	ENSBTAG00000017133
GO:0099513	polymeric cytoskeletal fiber	cellular_component	0.26717	1	26	2292	240	18224	ENSBTAG00000030340,ENSBTAG00000019044,ENSBTAG00000005784,ENSBTAG00000039261,ENSBTAG00000007705,ENSBTAG00000011532,ENSBTAG00000054953,ENSBTAG00000009990,ENSBTAG00000005353,ENSBTAG00000016021,ENSBTAG00000008021,ENSBTAG00000050522,ENSBTAG00000045588,ENSBTAG00000002966,ENSBTAG00000037662,ENSBTAG00000010880,ENSBTAG00000012738,ENSBTAG00000018399,ENSBTAG00000006941,ENSBTAG00000000573,ENSBTAG00000001473,…
GO:0000922	spindle pole	cellular_component	0.26924	1	2	2292	8	18224	ENSBTAG00000044184,ENSBTAG00000018216
GO:0007020	microtubule nucleation	biological_process	0.26924	1	2	2292	8	18224	ENSBTAG00000018216,ENSBTAG00000044184
GO:0010968	regulation of microtubule nucleation	biological_process	0.26924	1	2	2292	8	18224	ENSBTAG00000018216,ENSBTAG00000044184
GO:0031112	positive regulation of microtubule polymerization or depolymerization	biological_process	0.26924	1	2	2292	8	18224	ENSBTAG00000018216,ENSBTAG00000044184
GO:0031113	regulation of microtubule polymerization	biological_process	0.26924	1	2	2292	8	18224	ENSBTAG00000018216,ENSBTAG00000044184
GO:0031116	positive regulation of microtubule polymerization	biological_process	0.26924	1	2	2292	8	18224	ENSBTAG00000044184,ENSBTAG00000018216
GO:0046785	microtubule polymerization	biological_process	0.26924	1	2	2292	8	18224	ENSBTAG00000018216,ENSBTAG00000044184
GO:0090063	positive regulation of microtubule nucleation	biological_process	0.26924	1	2	2292	8	18224	ENSBTAG00000044184,ENSBTAG00000018216
GO:0001514	selenocysteine incorporation	biological_process	0.26947	1	1	2292	3	18224	ENSBTAG00000016589
GO:0006451	translational readthrough	biological_process	0.26947	1	1	2292	3	18224	ENSBTAG00000016589
GO:0015159	polysaccharide transmembrane transporter activity	molecular_function	0.27062	1	1	2292	5	18224	ENSBTAG00000031483
GO:0015774	polysaccharide transport	biological_process	0.27062	1	1	2292	5	18224	ENSBTAG00000031483
GO:0033037	polysaccharide localization	biological_process	0.27062	1	1	2292	5	18224	ENSBTAG00000031483
GO:0003887	DNA-directed DNA polymerase activity	molecular_function	0.27074	1	14	2292	83	18224	ENSBTAG00000012481,ENSBTAG00000018589,ENSBTAG00000010818,ENSBTAG00000017165,ENSBTAG00000013306,ENSBTAG00000008153,ENSBTAG00000017296,ENSBTAG00000003798,ENSBTAG00000008117,ENSBTAG00000005633,ENSBTAG00000011930,ENSBTAG00000000809,ENSBTAG00000051673,ENSBTAG00000011083
GO:0045202	synapse	cellular_component	0.27242	1	5	2292	12	18224	ENSBTAG00000010029,ENSBTAG00000000634,ENSBTAG00000054448,ENSBTAG00000020238,ENSBTAG00000039819
GO:0070925	organelle assembly	biological_process	0.27405	1	14	2292	103	18224	ENSBTAG00000011236,ENSBTAG00000032223,ENSBTAG00000005353,ENSBTAG00000020233,ENSBTAG00000009990,ENSBTAG00000054952,ENSBTAG00000049566,ENSBTAG00000012432,ENSBTAG00000021940,ENSBTAG00000020313,ENSBTAG00000031950,ENSBTAG00000009569,ENSBTAG00000053735,ENSBTAG00000025853
GO:0008384	IkappaB kinase activity	molecular_function	0.27416	1	2	2292	6	18224	ENSBTAG00000007599,ENSBTAG00000015527
GO:0070069	cytochrome complex	cellular_component	0.2744	1	6	2292	41	18224	ENSBTAG00000024633,ENSBTAG00000000897,ENSBTAG00000046328,ENSBTAG00000004287,ENSBTAG00000001879,ENSBTAG00000014021
GO:0005388	calcium-transporting ATPase activity	molecular_function	0.2747	1	2	2292	4	18224	ENSBTAG00000001305,ENSBTAG00000000520
GO:0000148	1,3-beta-D-glucan synthase complex	cellular_component	0.27474	1	1	2292	2	18224	ENSBTAG00000004291
GO:0003843	1,3-beta-D-glucan synthase activity	molecular_function	0.27474	1	1	2292	2	18224	ENSBTAG00000004291
GO:0006074	(1->3)-beta-D-glucan metabolic process	biological_process	0.27474	1	1	2292	2	18224	ENSBTAG00000004291
GO:0006075	(1->3)-beta-D-glucan biosynthetic process	biological_process	0.27474	1	1	2292	2	18224	ENSBTAG00000004291
GO:0006948	induction by virus of host cell-cell fusion	biological_process	0.27636	1	2	2292	7	18224	ENSBTAG00000007723,ENSBTAG00000050055
GO:0031418	L-ascorbic acid binding	molecular_function	0.27672	1	1	2292	2	18224	ENSBTAG00000047268
GO:0003723	RNA binding	molecular_function	0.27851	1	90	2292	624	18224	ENSBTAG00000020503,ENSBTAG00000018901,ENSBTAG00000011930,ENSBTAG00000002747,ENSBTAG00000021237,ENSBTAG00000004406,ENSBTAG00000005427,ENSBTAG00000004358,ENSBTAG00000019675,ENSBTAG00000004751,ENSBTAG00000044195,ENSBTAG00000047794,ENSBTAG00000006034,ENSBTAG00000020900,ENSBTAG00000043990,ENSBTAG00000011037,ENSBTAG00000025441,ENSBTAG00000017289,ENSBTAG00000020313,ENSBTAG00000021972,ENSBTAG00000015980,…
GO:0043158	heterocyst differentiation	biological_process	0.27867	1	1	2292	2	18224	ENSBTAG00000037938
GO:0070070	proton-transporting V-type ATPase complex assembly	biological_process	0.27884	1	2	2292	8	18224	ENSBTAG00000006296,ENSBTAG00000050028
GO:0070072	vacuolar proton-transporting V-type ATPase complex assembly	biological_process	0.27884	1	2	2292	8	18224	ENSBTAG00000050028,ENSBTAG00000006296
GO:0034061	DNA polymerase activity	molecular_function	0.2794	1	16	2292	99	18224	ENSBTAG00000051673,ENSBTAG00000000809,ENSBTAG00000000253,ENSBTAG00000005633,ENSBTAG00000011930,ENSBTAG00000008153,ENSBTAG00000003798,ENSBTAG00000012481,ENSBTAG00000018151,ENSBTAG00000011083,ENSBTAG00000017165,ENSBTAG00000013306,ENSBTAG00000017296,ENSBTAG00000008117,ENSBTAG00000018589,ENSBTAG00000010818
GO:0051539	4 iron, 4 sulfur cluster binding	molecular_function	0.27947	1	3	2292	12	18224	ENSBTAG00000018535,ENSBTAG00000053735,ENSBTAG00000003983
GO:0004557	alpha-galactosidase activity	molecular_function	0.28012	1	1	2292	3	18224	ENSBTAG00000008376
GO:0008408	3'-5' exonuclease activity	molecular_function	0.28086	1	8	2292	36	18224	ENSBTAG00000008937,ENSBTAG00000005427,ENSBTAG00000004940,ENSBTAG00000023788,ENSBTAG00000018097,ENSBTAG00000011083,ENSBTAG00000021592,ENSBTAG00000002590
GO:0035435	phosphate ion transmembrane transport	biological_process	0.28106	1	1	2292	1	18224	ENSBTAG00000013391
GO:0098661	inorganic anion transmembrane transport	biological_process	0.28106	1	1	2292	1	18224	ENSBTAG00000013391
GO:0052689	carboxylic ester hydrolase activity	molecular_function	0.28175	1	9	2292	53	18224	ENSBTAG00000000736,ENSBTAG00000002566,ENSBTAG00000014463,ENSBTAG00000003569,ENSBTAG00000010801,ENSBTAG00000007315,ENSBTAG00000017411,ENSBTAG00000019315,ENSBTAG00000014966
GO:0019842	vitamin binding	molecular_function	0.28231	1	16	2292	95	18224	ENSBTAG00000012064,ENSBTAG00000047287,ENSBTAG00000019852,ENSBTAG00000020551,ENSBTAG00000012057,ENSBTAG00000047268,ENSBTAG00000017676,ENSBTAG00000014272,ENSBTAG00000014252,ENSBTAG00000014904,ENSBTAG00000036101,ENSBTAG00000007131,ENSBTAG00000002214,ENSBTAG00000054424,ENSBTAG00000012252,ENSBTAG00000043989
GO:0004523	RNA-DNA hybrid ribonuclease activity	molecular_function	0.28236	1	4	2292	16	18224	ENSBTAG00000046413,ENSBTAG00000017165,ENSBTAG00000008117,ENSBTAG00000003798
GO:0008191	metalloendopeptidase inhibitor activity	molecular_function	0.2825	1	3	2292	13	18224	ENSBTAG00000022058,ENSBTAG00000010899,ENSBTAG00000024157
GO:0016042	lipid catabolic process	biological_process	0.28296	1	10	2292	54	18224	ENSBTAG00000008338,ENSBTAG00000021924,ENSBTAG00000010801,ENSBTAG00000005268,ENSBTAG00000014463,ENSBTAG00000005432,ENSBTAG00000038321,ENSBTAG00000019355,ENSBTAG00000017411,ENSBTAG00000019315
GO:0034227	tRNA thio-modification	biological_process	0.28298	1	2	2292	8	18224	ENSBTAG00000011103,ENSBTAG00000046162
GO:0052126	movement in host environment	biological_process	0.28437	1	6	2292	31	18224	ENSBTAG00000006797,ENSBTAG00000000473,ENSBTAG00000014861,ENSBTAG00000049685,ENSBTAG00000005124,ENSBTAG00000009139
GO:0052192	movement in environment of other organism involved in symbiotic interaction	biological_process	0.28437	1	6	2292	31	18224	ENSBTAG00000000473,ENSBTAG00000014861,ENSBTAG00000049685,ENSBTAG00000005124,ENSBTAG00000009139,ENSBTAG00000006797
GO:0008887	glycerate kinase activity	molecular_function	0.28448	1	1	2292	2	18224	ENSBTAG00000010256
GO:0031388	organic acid phosphorylation	biological_process	0.28448	1	1	2292	2	18224	ENSBTAG00000010256
GO:0019031	viral envelope	cellular_component	0.28476	1	29	2292	226	18224	ENSBTAG00000013918,ENSBTAG00000050055,ENSBTAG00000016784,ENSBTAG00000021677,ENSBTAG00000003565,ENSBTAG00000021494,ENSBTAG00000013524,ENSBTAG00000039261,ENSBTAG00000021505,ENSBTAG00000054050,ENSBTAG00000014375,ENSBTAG00000002361,ENSBTAG00000007988,ENSBTAG00000017599,ENSBTAG00000016456,ENSBTAG00000005072,ENSBTAG00000040103,ENSBTAG00000054953,ENSBTAG00000005353,ENSBTAG00000054228,ENSBTAG00000023377,…
GO:0036338	viral membrane	cellular_component	0.28476	1	29	2292	226	18224	ENSBTAG00000048795,ENSBTAG00000000573,ENSBTAG00000054228,ENSBTAG00000023377,ENSBTAG00000014638,ENSBTAG00000010152,ENSBTAG00000008576,ENSBTAG00000035858,ENSBTAG00000010485,ENSBTAG00000022744,ENSBTAG00000039261,ENSBTAG00000021505,ENSBTAG00000054050,ENSBTAG00000013918,ENSBTAG00000050055,ENSBTAG00000016784,ENSBTAG00000021677,ENSBTAG00000003565,ENSBTAG00000021494,ENSBTAG00000013524,ENSBTAG00000017599,…
GO:0006658	phosphatidylserine metabolic process	biological_process	0.28644	1	1	2292	2	18224	ENSBTAG00000049685
GO:0006659	phosphatidylserine biosynthetic process	biological_process	0.28644	1	1	2292	2	18224	ENSBTAG00000049685
GO:0009888	tissue development	biological_process	0.28656	1	13	2292	79	18224	ENSBTAG00000021024,ENSBTAG00000022813,ENSBTAG00000049010,ENSBTAG00000046110,ENSBTAG00000015307,ENSBTAG00000009587,ENSBTAG00000006771,ENSBTAG00000017281,ENSBTAG00000006999,ENSBTAG00000012575,ENSBTAG00000040190,ENSBTAG00000004608,ENSBTAG00000014089
GO:0019208	phosphatase regulator activity	molecular_function	0.28689	1	2	2292	10	18224	ENSBTAG00000002361,ENSBTAG00000044009
GO:0042600	chorion	cellular_component	0.2869	1	12	2292	63	18224	ENSBTAG00000010647,ENSBTAG00000004608,ENSBTAG00000012575,ENSBTAG00000006999,ENSBTAG00000040190,ENSBTAG00000015307,ENSBTAG00000046110,ENSBTAG00000006771,ENSBTAG00000009587,ENSBTAG00000017281,ENSBTAG00000017164,ENSBTAG00000022813
GO:0016628	oxidoreductase activity, acting on the CH-CH group of donors, NAD or NADP as acceptor	molecular_function	0.28852	1	7	2292	37	18224	ENSBTAG00000038132,ENSBTAG00000012088,ENSBTAG00000005766,ENSBTAG00000001754,ENSBTAG00000048271,ENSBTAG00000013912,ENSBTAG00000002471
GO:0008376	acetylgalactosaminyltransferase activity	molecular_function	0.29091	1	3	2292	10	18224	ENSBTAG00000014371,ENSBTAG00000004613,ENSBTAG00000036355
GO:0031985	Golgi cisterna	cellular_component	0.29091	1	3	2292	10	18224	ENSBTAG00000036355,ENSBTAG00000004613,ENSBTAG00000014371
GO:0032580	Golgi cisterna membrane	cellular_component	0.29091	1	3	2292	10	18224	ENSBTAG00000014371,ENSBTAG00000004613,ENSBTAG00000036355
GO:0018216	peptidyl-arginine methylation	biological_process	0.29278	1	1	2292	2	18224	ENSBTAG00000021940
GO:0034969	histone arginine methylation	biological_process	0.29278	1	1	2292	2	18224	ENSBTAG00000021940
GO:0043985	histone H4-R3 methylation	biological_process	0.29278	1	1	2292	2	18224	ENSBTAG00000021940
GO:0008324	cation transmembrane transporter activity	molecular_function	0.29405	1	107	2292	763	18224	ENSBTAG00000009959,ENSBTAG00000021940,ENSBTAG00000008001,ENSBTAG00000037962,ENSBTAG00000020455,ENSBTAG00000031178,ENSBTAG00000051978,ENSBTAG00000034712,ENSBTAG00000018125,ENSBTAG00000012290,ENSBTAG00000025200,ENSBTAG00000021751,ENSBTAG00000054461,ENSBTAG00000006797,ENSBTAG00000012481,ENSBTAG00000009657,ENSBTAG00000053598,ENSBTAG00000025211,ENSBTAG00000011088,ENSBTAG00000001305,ENSBTAG00000024340,…
GO:0006626	protein targeting to mitochondrion	biological_process	0.29428	1	4	2292	25	18224	ENSBTAG00000006693,ENSBTAG00000037510,ENSBTAG00000017157,ENSBTAG00000044061
GO:0000334	3-hydroxyanthranilate 3,4-dioxygenase activity	molecular_function	0.29436	1	1	2292	3	18224	ENSBTAG00000004674
GO:0002252	immune effector process	biological_process	0.29538	1	7	2292	49	18224	ENSBTAG00000010880,ENSBTAG00000032548,ENSBTAG00000045588,ENSBTAG00000008021,ENSBTAG00000053806,ENSBTAG00000013663,ENSBTAG00000017380
GO:0050801	ion homeostasis	biological_process	0.2954	1	8	2292	55	18224	ENSBTAG00000012481,ENSBTAG00000025642,ENSBTAG00000037400,ENSBTAG00000025211,ENSBTAG00000001173,ENSBTAG00000037962,ENSBTAG00000019818,ENSBTAG00000006999
GO:0055080	cation homeostasis	biological_process	0.2954	1	8	2292	55	18224	ENSBTAG00000006999,ENSBTAG00000019818,ENSBTAG00000037400,ENSBTAG00000025211,ENSBTAG00000012481,ENSBTAG00000025642,ENSBTAG00000037962,ENSBTAG00000001173
GO:0098771	inorganic ion homeostasis	biological_process	0.2954	1	8	2292	55	18224	ENSBTAG00000019818,ENSBTAG00000006999,ENSBTAG00000037962,ENSBTAG00000001173,ENSBTAG00000025642,ENSBTAG00000012481,ENSBTAG00000025211,ENSBTAG00000037400
GO:0031344	regulation of cell projection organization	biological_process	0.2962	1	1	2292	4	18224	ENSBTAG00000009569
GO:0060491	regulation of cell projection assembly	biological_process	0.2962	1	1	2292	4	18224	ENSBTAG00000009569
GO:1902115	regulation of organelle assembly	biological_process	0.2962	1	1	2292	4	18224	ENSBTAG00000009569
GO:1902208	regulation of bacterial-type flagellum assembly	biological_process	0.2962	1	1	2292	4	18224	ENSBTAG00000009569
GO:0008201	heparin binding	molecular_function	0.29652	1	3	2292	12	18224	ENSBTAG00000007705,ENSBTAG00000053598,ENSBTAG00000017753
GO:0042221	response to chemical	biological_process	0.29748	1	40	2292	238	18224	ENSBTAG00000021143,ENSBTAG00000004204,ENSBTAG00000013596,ENSBTAG00000025181,ENSBTAG00000017533,ENSBTAG00000000376,ENSBTAG00000016021,ENSBTAG00000017599,ENSBTAG00000017542,ENSBTAG00000017540,ENSBTAG00000017802,ENSBTAG00000021270,ENSBTAG00000021553,ENSBTAG00000005548,ENSBTAG00000021876,ENSBTAG00000017851,ENSBTAG00000016784,ENSBTAG00000015532,ENSBTAG00000009265,ENSBTAG00000001094,ENSBTAG00000016230,…
GO:0003676	nucleic acid binding	molecular_function	0.29778	1	421	2292	3358	18224	ENSBTAG00000015526,ENSBTAG00000012921,ENSBTAG00000040098,ENSBTAG00000005353,ENSBTAG00000004283,ENSBTAG00000009308,ENSBTAG00000038635,ENSBTAG00000001352,ENSBTAG00000039065,ENSBTAG00000027182,ENSBTAG00000007592,ENSBTAG00000011532,ENSBTAG00000017473,ENSBTAG00000009420,ENSBTAG00000017157,ENSBTAG00000018097,ENSBTAG00000020402,ENSBTAG00000014247,ENSBTAG00000010414,ENSBTAG00000010694,ENSBTAG00000021494,…
GO:0006313	transposition, DNA-mediated	biological_process	0.29793	1	6	2292	35	18224	ENSBTAG00000017157,ENSBTAG00000010986,ENSBTAG00000006748,ENSBTAG00000022744,ENSBTAG00000006515,ENSBTAG00000014247
GO:0032196	transposition	biological_process	0.29793	1	6	2292	35	18224	ENSBTAG00000017157,ENSBTAG00000010986,ENSBTAG00000006748,ENSBTAG00000006515,ENSBTAG00000022744,ENSBTAG00000014247
GO:0016310	phosphorylation	biological_process	0.29831	1	121	2292	675	18224	ENSBTAG00000017976,ENSBTAG00000015510,ENSBTAG00000007256,ENSBTAG00000005145,ENSBTAG00000048664,ENSBTAG00000017860,ENSBTAG00000025853,ENSBTAG00000002081,ENSBTAG00000011909,ENSBTAG00000035662,ENSBTAG00000017103,ENSBTAG00000007370,ENSBTAG00000000738,ENSBTAG00000001083,ENSBTAG00000001061,ENSBTAG00000011628,ENSBTAG00000012509,ENSBTAG00000020079,ENSBTAG00000013958,ENSBTAG00000020787,ENSBTAG00000006121,…
GO:0015370	solute:sodium symporter activity	molecular_function	0.29881	1	7	2292	38	18224	ENSBTAG00000005857,ENSBTAG00000010116,ENSBTAG00000009959,ENSBTAG00000011088,ENSBTAG00000025130,ENSBTAG00000054461,ENSBTAG00000031340
GO:0009405	pathogenesis	biological_process	0.2995	1	50	2292	335	18224	ENSBTAG00000032130,ENSBTAG00000027434,ENSBTAG00000008232,ENSBTAG00000012052,ENSBTAG00000045588,ENSBTAG00000006013,ENSBTAG00000000573,ENSBTAG00000032515,ENSBTAG00000008953,ENSBTAG00000004870,ENSBTAG00000019073,ENSBTAG00000009037,ENSBTAG00000006748,ENSBTAG00000021073,ENSBTAG00000018390,ENSBTAG00000003531,ENSBTAG00000013663,ENSBTAG00000021270,ENSBTAG00000004106,ENSBTAG00000048493,ENSBTAG00000019625,…
GO:0005921	gap junction	cellular_component	0.30057	1	2	2292	12	18224	ENSBTAG00000009297,ENSBTAG00000008021
GO:0016888	endodeoxyribonuclease activity, producing 5'-phosphomonoesters	molecular_function	0.30057	1	5	2292	28	18224	ENSBTAG00000007680,ENSBTAG00000017260,ENSBTAG00000009569,ENSBTAG00000002966,ENSBTAG00000005958
GO:0019318	hexose metabolic process	biological_process	0.30062	1	9	2292	55	18224	ENSBTAG00000018905,ENSBTAG00000012961,ENSBTAG00000027825,ENSBTAG00000005155,ENSBTAG00000006241,ENSBTAG00000004092,ENSBTAG00000017759,ENSBTAG00000007725,ENSBTAG00000003196
GO:0004871	obsolete signal transducer activity	molecular_function	0.30069	1	26	2292	178	18224	ENSBTAG00000020701,ENSBTAG00000005958,ENSBTAG00000005997,ENSBTAG00000008376,ENSBTAG00000015666,ENSBTAG00000005155,ENSBTAG00000014700,ENSBTAG00000012181,ENSBTAG00000008817,ENSBTAG00000051030,ENSBTAG00000003396,ENSBTAG00000017871,ENSBTAG00000021685,ENSBTAG00000033543,ENSBTAG00000009578,ENSBTAG00000007725,ENSBTAG00000002908,ENSBTAG00000005410,ENSBTAG00000047223,ENSBTAG00000034712,ENSBTAG00000017815,…
GO:0016884	carbon-nitrogen ligase activity, with glutamine as amido-N-donor	molecular_function	0.30115	1	2	2292	8	18224	ENSBTAG00000014272,ENSBTAG00000003222
GO:0033202	DNA helicase complex	cellular_component	0.30126	1	1	2292	3	18224	ENSBTAG00000021158
GO:0008900	potassium:proton exchanging ATPase activity	molecular_function	0.30281	1	1	2292	3	18224	ENSBTAG00000004674
GO:0016592	mediator complex	cellular_component	0.30288	1	21	2292	125	18224	ENSBTAG00000047717,ENSBTAG00000021276,ENSBTAG00000019504,ENSBTAG00000012922,ENSBTAG00000004104,ENSBTAG00000003168,ENSBTAG00000005455,ENSBTAG00000008232,ENSBTAG00000025329,ENSBTAG00000012850,ENSBTAG00000010116,ENSBTAG00000007988,ENSBTAG00000018048,ENSBTAG00000015526,ENSBTAG00000025522,ENSBTAG00000020433,ENSBTAG00000014698,ENSBTAG00000020688,ENSBTAG00000007599,ENSBTAG00000021553,ENSBTAG00000005461
GO:0005581	collagen trimer	cellular_component	0.30327	1	6	2292	22	18224	ENSBTAG00000047998,ENSBTAG00000019807,ENSBTAG00000000601,ENSBTAG00000012849,ENSBTAG00000006446,ENSBTAG00000025210
GO:0043232	intracellular non-membrane-bounded organelle	cellular_component	0.30339	1	139	2292	1198	18224	ENSBTAG00000012432,ENSBTAG00000031579,ENSBTAG00000017775,ENSBTAG00000030882,ENSBTAG00000001473,ENSBTAG00000031950,ENSBTAG00000000573,ENSBTAG00000018996,ENSBTAG00000009990,ENSBTAG00000024552,ENSBTAG00000015875,ENSBTAG00000011034,ENSBTAG00000047231,ENSBTAG00000020366,ENSBTAG00000025853,ENSBTAG00000019044,ENSBTAG00000000103,ENSBTAG00000016784,ENSBTAG00000005784,ENSBTAG00000015988,ENSBTAG00000008299,…
GO:0048731	system development	biological_process	0.30482	1	11	2292	68	18224	ENSBTAG00000019498,ENSBTAG00000014955,ENSBTAG00000014089,ENSBTAG00000034693,ENSBTAG00000012394,ENSBTAG00000021024,ENSBTAG00000008153,ENSBTAG00000011032,ENSBTAG00000007532,ENSBTAG00000002216,ENSBTAG00000025181
GO:0032501	multicellular organismal process	biological_process	0.30687	1	93	2292	737	18224	ENSBTAG00000004608,ENSBTAG00000012394,ENSBTAG00000034693,ENSBTAG00000048795,ENSBTAG00000022058,ENSBTAG00000017678,ENSBTAG00000016225,ENSBTAG00000015307,ENSBTAG00000012785,ENSBTAG00000013511,ENSBTAG00000008817,ENSBTAG00000019073,ENSBTAG00000024888,ENSBTAG00000020352,ENSBTAG00000038844,ENSBTAG00000033180,ENSBTAG00000012914,ENSBTAG00000051420,ENSBTAG00000047998,ENSBTAG00000005150,ENSBTAG00000004862,…
GO:0051128	regulation of cellular component organization	biological_process	0.30755	1	23	2292	163	18224	ENSBTAG00000007493,ENSBTAG00000018216,ENSBTAG00000012944,ENSBTAG00000010485,ENSBTAG00000015278,ENSBTAG00000015834,ENSBTAG00000013761,ENSBTAG00000020099,ENSBTAG00000010880,ENSBTAG00000011484,ENSBTAG00000009569,ENSBTAG00000009958,ENSBTAG00000009990,ENSBTAG00000008389,ENSBTAG00000002474,ENSBTAG00000003994,ENSBTAG00000008816,ENSBTAG00000000707,ENSBTAG00000011532,ENSBTAG00000019532,ENSBTAG00000044184,…
GO:0048468	cell development	biological_process	0.30795	1	14	2292	82	18224	ENSBTAG00000009587,ENSBTAG00000006771,ENSBTAG00000046110,ENSBTAG00000015307,ENSBTAG00000008153,ENSBTAG00000017281,ENSBTAG00000007532,ENSBTAG00000022813,ENSBTAG00000034693,ENSBTAG00000004608,ENSBTAG00000006999,ENSBTAG00000012575,ENSBTAG00000040190,ENSBTAG00000009958
GO:0004631	phosphomevalonate kinase activity	molecular_function	0.30805	1	1	2292	3	18224	ENSBTAG00000001076
GO:0006695	cholesterol biosynthetic process	biological_process	0.30805	1	1	2292	3	18224	ENSBTAG00000001076
GO:0016126	sterol biosynthetic process	biological_process	0.30805	1	1	2292	3	18224	ENSBTAG00000001076
GO:0003873	6-phosphofructo-2-kinase activity	molecular_function	0.30821	1	4	2292	23	18224	ENSBTAG00000003196,ENSBTAG00000007725,ENSBTAG00000012961,ENSBTAG00000004092
GO:0006000	fructose metabolic process	biological_process	0.30821	1	4	2292	23	18224	ENSBTAG00000004092,ENSBTAG00000012961,ENSBTAG00000007725,ENSBTAG00000003196
GO:0016627	oxidoreductase activity, acting on the CH-CH group of donors	molecular_function	0.30863	1	16	2292	91	18224	ENSBTAG00000013912,ENSBTAG00000001754,ENSBTAG00000017370,ENSBTAG00000021945,ENSBTAG00000005766,ENSBTAG00000048271,ENSBTAG00000021113,ENSBTAG00000012632,ENSBTAG00000023788,ENSBTAG00000031358,ENSBTAG00000021968,ENSBTAG00000007484,ENSBTAG00000002471,ENSBTAG00000012937,ENSBTAG00000038132,ENSBTAG00000012088
GO:0006801	superoxide metabolic process	biological_process	0.30888	1	1	2292	5	18224	ENSBTAG00000013980
GO:0006605	protein targeting	biological_process	0.30898	1	16	2292	107	18224	ENSBTAG00000017228,ENSBTAG00000003168,ENSBTAG00000017411,ENSBTAG00000044061,ENSBTAG00000012738,ENSBTAG00000008953,ENSBTAG00000035915,ENSBTAG00000006693,ENSBTAG00000022185,ENSBTAG00000020766,ENSBTAG00000026885,ENSBTAG00000039682,ENSBTAG00000003038,ENSBTAG00000037510,ENSBTAG00000003531,ENSBTAG00000017157
GO:0098797	plasma membrane protein complex	cellular_component	0.30913	1	22	2292	130	18224	ENSBTAG00000023970,ENSBTAG00000004291,ENSBTAG00000004770,ENSBTAG00000044046,ENSBTAG00000019588,ENSBTAG00000022000,ENSBTAG00000018709,ENSBTAG00000048950,ENSBTAG00000009451,ENSBTAG00000013072,ENSBTAG00000021808,ENSBTAG00000012481,ENSBTAG00000012939,ENSBTAG00000031891,ENSBTAG00000021751,ENSBTAG00000021282,ENSBTAG00000005410,ENSBTAG00000050757,ENSBTAG00000011882,ENSBTAG00000002908,ENSBTAG00000019961,…
GO:0005234	extracellularly glutamate-gated ion channel activity	molecular_function	0.30968	1	7	2292	16	18224	ENSBTAG00000011723,ENSBTAG00000019623,ENSBTAG00000004775,ENSBTAG00000011833,ENSBTAG00000005800,ENSBTAG00000046413,ENSBTAG00000033153
GO:0004222	metalloendopeptidase activity	molecular_function	0.30974	1	29	2292	160	18224	ENSBTAG00000002977,ENSBTAG00000003604,ENSBTAG00000000706,ENSBTAG00000000419,ENSBTAG00000012444,ENSBTAG00000013210,ENSBTAG00000011032,ENSBTAG00000016145,ENSBTAG00000018460,ENSBTAG00000021177,ENSBTAG00000016857,ENSBTAG00000046346,ENSBTAG00000014251,ENSBTAG00000005968,ENSBTAG00000000320,ENSBTAG00000051520,ENSBTAG00000014665,ENSBTAG00000000656,ENSBTAG00000004010,ENSBTAG00000012919,ENSBTAG00000016424,…
GO:0070071	proton-transporting two-sector ATPase complex assembly	biological_process	0.31444	1	2	2292	9	18224	ENSBTAG00000006296,ENSBTAG00000050028
GO:0099094	ligand-gated cation channel activity	molecular_function	0.31459	1	10	2292	56	18224	ENSBTAG00000025642,ENSBTAG00000012481,ENSBTAG00000025211,ENSBTAG00000037400,ENSBTAG00000037962,ENSBTAG00000000376,ENSBTAG00000037616,ENSBTAG00000019818,ENSBTAG00000006999,ENSBTAG00000017958
GO:0005231	excitatory extracellular ligand-gated ion channel activity	molecular_function	0.31582	1	8	2292	23	18224	ENSBTAG00000011833,ENSBTAG00000000376,ENSBTAG00000005800,ENSBTAG00000033153,ENSBTAG00000011723,ENSBTAG00000019623,ENSBTAG00000004775,ENSBTAG00000046413
GO:0051382	kinetochore assembly	biological_process	0.31716	1	4	2292	30	18224	ENSBTAG00000053735,ENSBTAG00000005353,ENSBTAG00000031950,ENSBTAG00000011236
GO:0051383	kinetochore organization	biological_process	0.31716	1	4	2292	30	18224	ENSBTAG00000053735,ENSBTAG00000011236,ENSBTAG00000031950,ENSBTAG00000005353
GO:0009878	nodule morphogenesis	biological_process	0.31722	1	1	2292	4	18224	ENSBTAG00000017164
GO:0044111	development involved in symbiotic interaction	biological_process	0.31722	1	1	2292	4	18224	ENSBTAG00000017164
GO:0031975	envelope	cellular_component	0.31727	1	38	2292	280	18224	ENSBTAG00000000646,ENSBTAG00000020319,ENSBTAG00000015526,ENSBTAG00000010566,ENSBTAG00000017157,ENSBTAG00000002174,ENSBTAG00000020466,ENSBTAG00000013689,ENSBTAG00000010372,ENSBTAG00000037510,ENSBTAG00000047531,ENSBTAG00000020843,ENSBTAG00000002888,ENSBTAG00000010485,ENSBTAG00000021769,ENSBTAG00000054623,ENSBTAG00000021372,ENSBTAG00000014051,ENSBTAG00000027879,ENSBTAG00000006998,ENSBTAG00000040103,…
GO:0006119	oxidative phosphorylation	biological_process	0.31871	1	4	2292	30	18224	ENSBTAG00000054623,ENSBTAG00000011922,ENSBTAG00000015526,ENSBTAG00000006734
GO:0042773	ATP synthesis coupled electron transport	biological_process	0.31871	1	4	2292	30	18224	ENSBTAG00000006734,ENSBTAG00000015526,ENSBTAG00000011922,ENSBTAG00000054623
GO:0070206	protein trimerization	biological_process	0.31989	1	6	2292	34	18224	ENSBTAG00000009153,ENSBTAG00000013277,ENSBTAG00000053735,ENSBTAG00000018431,ENSBTAG00000004685,ENSBTAG00000005353
GO:0000726	non-recombinational repair	biological_process	0.32046	1	3	2292	16	18224	ENSBTAG00000000986,ENSBTAG00000017019,ENSBTAG00000004456
GO:0033313	meiotic cell cycle checkpoint	biological_process	0.32079	1	1	2292	3	18224	ENSBTAG00000012944
GO:0040020	regulation of meiotic nuclear division	biological_process	0.32079	1	1	2292	3	18224	ENSBTAG00000012944
GO:0045835	negative regulation of meiotic nuclear division	biological_process	0.32079	1	1	2292	3	18224	ENSBTAG00000012944
GO:0051445	regulation of meiotic cell cycle	biological_process	0.32079	1	1	2292	3	18224	ENSBTAG00000012944
GO:0051447	negative regulation of meiotic cell cycle	biological_process	0.32079	1	1	2292	3	18224	ENSBTAG00000012944
GO:0051598	meiotic recombination checkpoint	biological_process	0.32079	1	1	2292	3	18224	ENSBTAG00000012944
GO:2000241	regulation of reproductive process	biological_process	0.32079	1	1	2292	3	18224	ENSBTAG00000012944
GO:2000242	negative regulation of reproductive process	biological_process	0.32079	1	1	2292	3	18224	ENSBTAG00000012944
GO:0004826	phenylalanine-tRNA ligase activity	molecular_function	0.32105	1	2	2292	7	18224	ENSBTAG00000018072,ENSBTAG00000015980
GO:0004672	protein kinase activity	molecular_function	0.3216	1	121	2292	660	18224	ENSBTAG00000016442,ENSBTAG00000047582,ENSBTAG00000013550,ENSBTAG00000015226,ENSBTAG00000034436,ENSBTAG00000017019,ENSBTAG00000014375,ENSBTAG00000017636,ENSBTAG00000001058,ENSBTAG00000013784,ENSBTAG00000017430,ENSBTAG00000002978,ENSBTAG00000005092,ENSBTAG00000010647,ENSBTAG00000020921,ENSBTAG00000032234,ENSBTAG00000008098,ENSBTAG00000024450,ENSBTAG00000008101,ENSBTAG00000003166,ENSBTAG00000012106,…
GO:0005819	spindle	cellular_component	0.32278	1	14	2292	93	18224	ENSBTAG00000039261,ENSBTAG00000027875,ENSBTAG00000011532,ENSBTAG00000010880,ENSBTAG00000005784,ENSBTAG00000044184,ENSBTAG00000018125,ENSBTAG00000018216,ENSBTAG00000054953,ENSBTAG00000000211,ENSBTAG00000000040,ENSBTAG00000017845,ENSBTAG00000014112,ENSBTAG00000013277
GO:0000062	fatty-acyl-CoA binding	molecular_function	0.32299	1	4	2292	16	18224	ENSBTAG00000025868,ENSBTAG00000019090,ENSBTAG00000046502,ENSBTAG00000003667
GO:1901567	fatty acid derivative binding	molecular_function	0.32299	1	4	2292	16	18224	ENSBTAG00000019090,ENSBTAG00000025868,ENSBTAG00000003667,ENSBTAG00000046502
GO:0044429	mitochondrial part	cellular_component	0.32307	1	33	2292	251	18224	ENSBTAG00000000646,ENSBTAG00000015526,ENSBTAG00000010566,ENSBTAG00000017157,ENSBTAG00000002174,ENSBTAG00000020466,ENSBTAG00000015930,ENSBTAG00000013689,ENSBTAG00000010372,ENSBTAG00000037510,ENSBTAG00000047531,ENSBTAG00000002888,ENSBTAG00000010485,ENSBTAG00000054623,ENSBTAG00000021372,ENSBTAG00000027879,ENSBTAG00000006998,ENSBTAG00000054162,ENSBTAG00000004106,ENSBTAG00000021656,ENSBTAG00000006693,…
GO:0007339	binding of sperm to zona pellucida	biological_process	0.32314	1	6	2292	21	18224	ENSBTAG00000022150,ENSBTAG00000017971,ENSBTAG00000004754,ENSBTAG00000047158,ENSBTAG00000005499,ENSBTAG00000048378
GO:0008037	cell recognition	biological_process	0.32314	1	6	2292	21	18224	ENSBTAG00000022150,ENSBTAG00000017971,ENSBTAG00000004754,ENSBTAG00000005499,ENSBTAG00000047158,ENSBTAG00000048378
GO:0009988	cell-cell recognition	biological_process	0.32314	1	6	2292	21	18224	ENSBTAG00000047158,ENSBTAG00000005499,ENSBTAG00000048378,ENSBTAG00000017971,ENSBTAG00000022150,ENSBTAG00000004754
GO:0035036	sperm-egg recognition	biological_process	0.32314	1	6	2292	21	18224	ENSBTAG00000048378,ENSBTAG00000047158,ENSBTAG00000005499,ENSBTAG00000004754,ENSBTAG00000017971,ENSBTAG00000022150
GO:0044271	cellular nitrogen compound biosynthetic process	biological_process	0.32551	1	381	2292	3052	18224	ENSBTAG00000054623,ENSBTAG00000019888,ENSBTAG00000050474,ENSBTAG00000008299,ENSBTAG00000008571,ENSBTAG00000005455,ENSBTAG00000009996,ENSBTAG00000010492,ENSBTAG00000022509,ENSBTAG00000000923,ENSBTAG00000009757,ENSBTAG00000013716,ENSBTAG00000025564,ENSBTAG00000012064,ENSBTAG00000006734,ENSBTAG00000037721,ENSBTAG00000007589,ENSBTAG00000030278,ENSBTAG00000001754,ENSBTAG00000010002,ENSBTAG00000017845,…
GO:0009059	macromolecule biosynthetic process	biological_process	0.32597	1	390	2292	3103	18224	ENSBTAG00000012498,ENSBTAG00000020701,ENSBTAG00000020444,ENSBTAG00000019174,ENSBTAG00000033182,ENSBTAG00000012450,ENSBTAG00000004104,ENSBTAG00000016097,ENSBTAG00000014597,ENSBTAG00000039091,ENSBTAG00000015836,ENSBTAG00000004952,ENSBTAG00000039261,ENSBTAG00000017958,ENSBTAG00000031483,ENSBTAG00000038972,ENSBTAG00000017243,ENSBTAG00000015698,ENSBTAG00000001207,ENSBTAG00000009711,ENSBTAG00000054384,…
GO:0009063	cellular amino acid catabolic process	biological_process	0.32598	1	5	2292	23	18224	ENSBTAG00000054881,ENSBTAG00000007315,ENSBTAG00000002214,ENSBTAG00000010841,ENSBTAG00000000874
GO:0006029	proteoglycan metabolic process	biological_process	0.32662	1	2	2292	7	18224	ENSBTAG00000006349,ENSBTAG00000006209
GO:0015012	heparan sulfate proteoglycan biosynthetic process	biological_process	0.32662	1	2	2292	7	18224	ENSBTAG00000006349,ENSBTAG00000006209
GO:0030166	proteoglycan biosynthetic process	biological_process	0.32662	1	2	2292	7	18224	ENSBTAG00000006209,ENSBTAG00000006349
GO:0030201	heparan sulfate proteoglycan metabolic process	biological_process	0.32662	1	2	2292	7	18224	ENSBTAG00000006349,ENSBTAG00000006209
GO:0002218	activation of innate immune response	biological_process	0.32676	1	1	2292	4	18224	ENSBTAG00000007509
GO:0031347	regulation of defense response	biological_process	0.32676	1	1	2292	4	18224	ENSBTAG00000007509
GO:0031349	positive regulation of defense response	biological_process	0.32676	1	1	2292	4	18224	ENSBTAG00000007509
GO:0032479	regulation of type I interferon production	biological_process	0.32676	1	1	2292	4	18224	ENSBTAG00000007509
GO:0032481	positive regulation of type I interferon production	biological_process	0.32676	1	1	2292	4	18224	ENSBTAG00000007509
GO:0032606	type I interferon production	biological_process	0.32676	1	1	2292	4	18224	ENSBTAG00000007509
GO:0045088	regulation of innate immune response	biological_process	0.32676	1	1	2292	4	18224	ENSBTAG00000007509
GO:0045089	positive regulation of innate immune response	biological_process	0.32676	1	1	2292	4	18224	ENSBTAG00000007509
GO:0005850	eukaryotic translation initiation factor 2 complex	cellular_component	0.32707	1	1	2292	3	18224	ENSBTAG00000008576
GO:0051235	maintenance of location	biological_process	0.32713	1	9	2292	45	18224	ENSBTAG00000025868,ENSBTAG00000005124,ENSBTAG00000003667,ENSBTAG00000009942,ENSBTAG00000007635,ENSBTAG00000004802,ENSBTAG00000002464,ENSBTAG00000015952,ENSBTAG00000024888
GO:0001934	positive regulation of protein phosphorylation	biological_process	0.32768	1	3	2292	11	18224	ENSBTAG00000016021,ENSBTAG00000016549,ENSBTAG00000009357
GO:0042327	positive regulation of phosphorylation	biological_process	0.32768	1	3	2292	11	18224	ENSBTAG00000009357,ENSBTAG00000016549,ENSBTAG00000016021
GO:0032065	cortical protein anchoring	biological_process	0.32809	1	4	2292	14	18224	ENSBTAG00000015952,ENSBTAG00000009942,ENSBTAG00000007635,ENSBTAG00000002464
GO:0004176	ATP-dependent peptidase activity	molecular_function	0.32843	1	2	2292	8	18224	ENSBTAG00000002615,ENSBTAG00000047191
GO:0042393	histone binding	molecular_function	0.32865	1	3	2292	15	18224	ENSBTAG00000021940,ENSBTAG00000054188,ENSBTAG00000004287
GO:0051607	defense response to virus	biological_process	0.32876	1	6	2292	46	18224	ENSBTAG00000010880,ENSBTAG00000032548,ENSBTAG00000045588,ENSBTAG00000008021,ENSBTAG00000053806,ENSBTAG00000017380
GO:0045321	leukocyte activation	biological_process	0.32905	1	2	2292	9	18224	ENSBTAG00000013663,ENSBTAG00000045767
GO:0008092	cytoskeletal protein binding	molecular_function	0.33013	1	79	2292	474	18224	ENSBTAG00000003667,ENSBTAG00000011532,ENSBTAG00000012938,ENSBTAG00000054250,ENSBTAG00000017753,ENSBTAG00000012921,ENSBTAG00000038224,ENSBTAG00000054953,ENSBTAG00000008814,ENSBTAG00000017512,ENSBTAG00000050709,ENSBTAG00000000536,ENSBTAG00000021904,ENSBTAG00000033182,ENSBTAG00000050426,ENSBTAG00000021658,ENSBTAG00000020194,ENSBTAG00000007694,ENSBTAG00000000211,ENSBTAG00000052632,ENSBTAG00000003215,…
GO:0033365	protein localization to organelle	biological_process	0.33061	1	32	2292	225	18224	ENSBTAG00000054228,ENSBTAG00000014966,ENSBTAG00000012738,ENSBTAG00000002978,ENSBTAG00000001352,ENSBTAG00000039682,ENSBTAG00000020766,ENSBTAG00000054953,ENSBTAG00000003038,ENSBTAG00000005353,ENSBTAG00000037510,ENSBTAG00000039261,ENSBTAG00000007705,ENSBTAG00000017157,ENSBTAG00000020547,ENSBTAG00000003168,ENSBTAG00000007878,ENSBTAG00000017411,ENSBTAG00000044061,ENSBTAG00000004291,ENSBTAG00000035915,…
GO:0004112	cyclic-nucleotide phosphodiesterase activity	molecular_function	0.33224	1	10	2292	40	18224	ENSBTAG00000016396,ENSBTAG00000002739,ENSBTAG00000005678,ENSBTAG00000020205,ENSBTAG00000009985,ENSBTAG00000008636,ENSBTAG00000007758,ENSBTAG00000017260,ENSBTAG00000020313,ENSBTAG00000024888
GO:0000793	condensed chromosome	cellular_component	0.33225	1	15	2292	104	18224	ENSBTAG00000013277,ENSBTAG00000014112,ENSBTAG00000052785,ENSBTAG00000017845,ENSBTAG00000000040,ENSBTAG00000008766,ENSBTAG00000054953,ENSBTAG00000000211,ENSBTAG00000010880,ENSBTAG00000016667,ENSBTAG00000050055,ENSBTAG00000018125,ENSBTAG00000027875,ENSBTAG00000011532,ENSBTAG00000039261
GO:0008218	bioluminescence	biological_process	0.33274	1	2	2292	8	18224	ENSBTAG00000001657,ENSBTAG00000021113
GO:0006839	mitochondrial transport	biological_process	0.33343	1	5	2292	32	18224	ENSBTAG00000017157,ENSBTAG00000044061,ENSBTAG00000037510,ENSBTAG00000027879,ENSBTAG00000006693
GO:0016790	thiolester hydrolase activity	molecular_function	0.33385	1	1	2292	2	18224	ENSBTAG00000052796
GO:0016108	tetraterpenoid metabolic process	biological_process	0.33702	1	4	2292	18	18224	ENSBTAG00000013912,ENSBTAG00000043581,ENSBTAG00000005766,ENSBTAG00000038132
GO:0016109	tetraterpenoid biosynthetic process	biological_process	0.33702	1	4	2292	18	18224	ENSBTAG00000043581,ENSBTAG00000013912,ENSBTAG00000005766,ENSBTAG00000038132
GO:0016116	carotenoid metabolic process	biological_process	0.33702	1	4	2292	18	18224	ENSBTAG00000005766,ENSBTAG00000038132,ENSBTAG00000013912,ENSBTAG00000043581
GO:0016117	carotenoid biosynthetic process	biological_process	0.33702	1	4	2292	18	18224	ENSBTAG00000043581,ENSBTAG00000013912,ENSBTAG00000038132,ENSBTAG00000005766
GO:0008430	selenium binding	molecular_function	0.33757	1	1	2292	3	18224	ENSBTAG00000014096
GO:0005086	ARF guanyl-nucleotide exchange factor activity	molecular_function	0.33773	1	4	2292	15	18224	ENSBTAG00000033137,ENSBTAG00000003237,ENSBTAG00000006663,ENSBTAG00000007384
GO:0032011	ARF protein signal transduction	biological_process	0.33773	1	4	2292	15	18224	ENSBTAG00000003237,ENSBTAG00000006663,ENSBTAG00000033137,ENSBTAG00000007384
GO:0032012	regulation of ARF protein signal transduction	biological_process	0.33773	1	4	2292	15	18224	ENSBTAG00000033137,ENSBTAG00000003237,ENSBTAG00000006663,ENSBTAG00000007384
GO:0005815	microtubule organizing center	cellular_component	0.3382	1	10	2292	58	18224	ENSBTAG00000036009,ENSBTAG00000009075,ENSBTAG00000044184,ENSBTAG00000023976,ENSBTAG00000018216,ENSBTAG00000000040,ENSBTAG00000011034,ENSBTAG00000001564,ENSBTAG00000009579,ENSBTAG00000017775
GO:0016433	rRNA (adenine) methyltransferase activity	molecular_function	0.33834	1	1	2292	2	18224	ENSBTAG00000011922
GO:0000777	condensed chromosome kinetochore	cellular_component	0.33853	1	12	2292	84	18224	ENSBTAG00000017845,ENSBTAG00000000040,ENSBTAG00000054953,ENSBTAG00000000211,ENSBTAG00000014112,ENSBTAG00000013277,ENSBTAG00000027875,ENSBTAG00000011532,ENSBTAG00000039261,ENSBTAG00000010880,ENSBTAG00000016667,ENSBTAG00000018125
GO:0000779	condensed chromosome, centromeric region	cellular_component	0.33853	1	12	2292	84	18224	ENSBTAG00000039261,ENSBTAG00000011532,ENSBTAG00000027875,ENSBTAG00000018125,ENSBTAG00000016667,ENSBTAG00000010880,ENSBTAG00000054953,ENSBTAG00000000211,ENSBTAG00000000040,ENSBTAG00000017845,ENSBTAG00000014112,ENSBTAG00000013277
GO:0019865	immunoglobulin binding	molecular_function	0.33918	1	1	2292	3	18224	ENSBTAG00000007079
GO:0005272	sodium channel activity	molecular_function	0.33974	1	7	2292	31	18224	ENSBTAG00000012481,ENSBTAG00000037400,ENSBTAG00000012290,ENSBTAG00000025200,ENSBTAG00000002631,ENSBTAG00000021751,ENSBTAG00000004770
GO:0006120	mitochondrial electron transport, NADH to ubiquinone	biological_process	0.33994	1	2	2292	8	18224	ENSBTAG00000011922,ENSBTAG00000006734
GO:0032182	ubiquitin-like protein binding	molecular_function	0.34044	1	6	2292	35	18224	ENSBTAG00000008981,ENSBTAG00000001598,ENSBTAG00000035705,ENSBTAG00000005455,ENSBTAG00000023377,ENSBTAG00000030892
GO:0000774	adenyl-nucleotide exchange factor activity	molecular_function	0.34231	1	4	2292	25	18224	ENSBTAG00000053806,ENSBTAG00000009852,ENSBTAG00000046223,ENSBTAG00000009075
GO:0022604	regulation of cell morphogenesis	biological_process	0.34262	1	2	2292	9	18224	ENSBTAG00000009958,ENSBTAG00000010485
GO:0006812	cation transport	biological_process	0.34284	1	101	2292	712	18224	ENSBTAG00000004770,ENSBTAG00000004315,ENSBTAG00000047158,ENSBTAG00000021978,ENSBTAG00000024075,ENSBTAG00000008969,ENSBTAG00000000662,ENSBTAG00000018837,ENSBTAG00000018975,ENSBTAG00000008766,ENSBTAG00000024340,ENSBTAG00000009657,ENSBTAG00000053598,ENSBTAG00000025211,ENSBTAG00000012481,ENSBTAG00000054461,ENSBTAG00000021751,ENSBTAG00000025200,ENSBTAG00000012290,ENSBTAG00000034712,ENSBTAG00000051978,…
GO:1902652	secondary alcohol metabolic process	biological_process	0.34292	1	2	2292	10	18224	ENSBTAG00000001076,ENSBTAG00000038321
GO:0005852	eukaryotic translation initiation factor 3 complex	cellular_component	0.34332	1	2	2292	11	18224	ENSBTAG00000001988,ENSBTAG00000010790
GO:0003922	GMP synthase (glutamine-hydrolyzing) activity	molecular_function	0.34348	1	1	2292	2	18224	ENSBTAG00000014272
GO:0006177	GMP biosynthetic process	biological_process	0.34348	1	1	2292	2	18224	ENSBTAG00000014272
GO:0046037	GMP metabolic process	biological_process	0.34348	1	1	2292	2	18224	ENSBTAG00000014272
GO:0006406	mRNA export from nucleus	biological_process	0.34351	1	4	2292	19	18224	ENSBTAG00000021940,ENSBTAG00000049566,ENSBTAG00000047998,ENSBTAG00000021769
GO:0006611	protein export from nucleus	biological_process	0.34351	1	4	2292	19	18224	ENSBTAG00000049566,ENSBTAG00000021940,ENSBTAG00000047998,ENSBTAG00000021769
GO:0071166	ribonucleoprotein complex localization	biological_process	0.34351	1	4	2292	19	18224	ENSBTAG00000021769,ENSBTAG00000047998,ENSBTAG00000049566,ENSBTAG00000021940
GO:0071426	ribonucleoprotein complex export from nucleus	biological_process	0.34351	1	4	2292	19	18224	ENSBTAG00000049566,ENSBTAG00000021940,ENSBTAG00000047998,ENSBTAG00000021769
GO:0071427	mRNA-containing ribonucleoprotein complex export from nucleus	biological_process	0.34351	1	4	2292	19	18224	ENSBTAG00000049566,ENSBTAG00000021940,ENSBTAG00000047998,ENSBTAG00000021769
GO:0002764	immune response-regulating signaling pathway	biological_process	0.34367	1	2	2292	12	18224	ENSBTAG00000052663,ENSBTAG00000045767
GO:0042138	meiotic DNA double-strand break formation	biological_process	0.34428	1	1	2292	1	18224	ENSBTAG00000054151
GO:0048878	chemical homeostasis	biological_process	0.34529	1	9	2292	64	18224	ENSBTAG00000006999,ENSBTAG00000019818,ENSBTAG00000037400,ENSBTAG00000025211,ENSBTAG00000012481,ENSBTAG00000025642,ENSBTAG00000016021,ENSBTAG00000001173,ENSBTAG00000037962
GO:0004842	ubiquitin-protein transferase activity	molecular_function	0.34534	1	35	2292	226	18224	ENSBTAG00000014017,ENSBTAG00000034373,ENSBTAG00000006122,ENSBTAG00000006034,ENSBTAG00000011651,ENSBTAG00000014486,ENSBTAG00000035744,ENSBTAG00000002966,ENSBTAG00000017225,ENSBTAG00000006973,ENSBTAG00000049010,ENSBTAG00000036009,ENSBTAG00000037381,ENSBTAG00000003565,ENSBTAG00000008816,ENSBTAG00000007630,ENSBTAG00000021521,ENSBTAG00000010120,ENSBTAG00000002615,ENSBTAG00000019651,ENSBTAG00000016738,…
GO:0019787	ubiquitin-like protein transferase activity	molecular_function	0.34534	1	35	2292	226	18224	ENSBTAG00000006973,ENSBTAG00000049010,ENSBTAG00000002966,ENSBTAG00000017225,ENSBTAG00000011651,ENSBTAG00000035744,ENSBTAG00000014486,ENSBTAG00000034373,ENSBTAG00000014017,ENSBTAG00000006034,ENSBTAG00000006122,ENSBTAG00000005412,ENSBTAG00000003798,ENSBTAG00000007118,ENSBTAG00000038011,ENSBTAG00000010152,ENSBTAG00000009958,ENSBTAG00000020696,ENSBTAG00000021026,ENSBTAG00000011567,ENSBTAG00000001503,…
GO:0031704	apelin receptor binding	molecular_function	0.34587	1	2	2292	8	18224	ENSBTAG00000019993,ENSBTAG00000046684
GO:0015232	heme transporter activity	molecular_function	0.34638	1	2	2292	9	18224	ENSBTAG00000010239,ENSBTAG00000018464
GO:0042147	retrograde transport, endosome to Golgi	biological_process	0.34658	1	1	2292	3	18224	ENSBTAG00000002493
GO:0016842	amidine-lyase activity	molecular_function	0.34688	1	1	2292	3	18224	ENSBTAG00000018513
GO:0005549	odorant binding	molecular_function	0.34783	1	2	2292	6	18224	ENSBTAG00000003943,ENSBTAG00000027875
GO:0006865	amino acid transport	biological_process	0.34832	1	7	2292	51	18224	ENSBTAG00000054461,ENSBTAG00000054931,ENSBTAG00000025130,ENSBTAG00000014496,ENSBTAG00000014179,ENSBTAG00000007509,ENSBTAG00000054918
GO:0003725	double-stranded RNA binding	molecular_function	0.34882	1	2	2292	6	18224	ENSBTAG00000018431,ENSBTAG00000019180
GO:0005198	structural molecule activity	molecular_function	0.3489	1	114	2292	1015	18224	ENSBTAG00000023907,ENSBTAG00000014638,ENSBTAG00000023377,ENSBTAG00000014488,ENSBTAG00000010082,ENSBTAG00000054228,ENSBTAG00000014306,ENSBTAG00000025564,ENSBTAG00000005958,ENSBTAG00000013716,ENSBTAG00000009757,ENSBTAG00000022744,ENSBTAG00000002350,ENSBTAG00000006771,ENSBTAG00000013072,ENSBTAG00000046110,ENSBTAG00000001305,ENSBTAG00000021253,ENSBTAG00000032527,ENSBTAG00000012575,ENSBTAG00000003565,…
GO:0006919	activation of cysteine-type endopeptidase activity involved in apoptotic process	biological_process	0.349	1	2	2292	8	18224	ENSBTAG00000013973,ENSBTAG00000024105
GO:0010950	positive regulation of endopeptidase activity	biological_process	0.349	1	2	2292	8	18224	ENSBTAG00000024105,ENSBTAG00000013973
GO:0010952	positive regulation of peptidase activity	biological_process	0.349	1	2	2292	8	18224	ENSBTAG00000013973,ENSBTAG00000024105
GO:0043280	positive regulation of cysteine-type endopeptidase activity involved in apoptotic process	biological_process	0.349	1	2	2292	8	18224	ENSBTAG00000024105,ENSBTAG00000013973
GO:0045862	positive regulation of proteolysis	biological_process	0.349	1	2	2292	8	18224	ENSBTAG00000024105,ENSBTAG00000013973
GO:2001056	positive regulation of cysteine-type endopeptidase activity	biological_process	0.349	1	2	2292	8	18224	ENSBTAG00000024105,ENSBTAG00000013973
GO:0009415	response to water	biological_process	0.34921	1	2	2292	5	18224	ENSBTAG00000006943,ENSBTAG00000006535
GO:0004609	phosphatidylserine decarboxylase activity	molecular_function	0.3513	1	1	2292	2	18224	ENSBTAG00000015487
GO:0016670	oxidoreductase activity, acting on a sulfur group of donors, oxygen as acceptor	molecular_function	0.35142	1	3	2292	17	18224	ENSBTAG00000000874,ENSBTAG00000010841,ENSBTAG00000054881
GO:0015889	cobalamin transport	biological_process	0.35201	1	1	2292	4	18224	ENSBTAG00000012057
GO:0006575	cellular modified amino acid metabolic process	biological_process	0.35248	1	8	2292	43	18224	ENSBTAG00000000874,ENSBTAG00000007723,ENSBTAG00000031306,ENSBTAG00000054881,ENSBTAG00000010841,ENSBTAG00000043960,ENSBTAG00000001754,ENSBTAG00000049685
GO:0008811	chloramphenicol O-acetyltransferase activity	molecular_function	0.35255	1	1	2292	2	18224	ENSBTAG00000009266
GO:0010817	regulation of hormone levels	biological_process	0.35265	1	1	2292	4	18224	ENSBTAG00000043953
GO:0042445	hormone metabolic process	biological_process	0.35265	1	1	2292	4	18224	ENSBTAG00000043953
GO:0042133	neurotransmitter metabolic process	biological_process	0.35315	1	2	2292	9	18224	ENSBTAG00000017680,ENSBTAG00000002023
GO:0034645	cellular macromolecule biosynthetic process	biological_process	0.35373	1	386	2292	3083	18224	ENSBTAG00000049010,ENSBTAG00000009451,ENSBTAG00000004358,ENSBTAG00000011275,ENSBTAG00000003396,ENSBTAG00000047717,ENSBTAG00000012798,ENSBTAG00000015907,ENSBTAG00000019983,ENSBTAG00000040133,ENSBTAG00000021941,ENSBTAG00000018996,ENSBTAG00000008232,ENSBTAG00000007272,ENSBTAG00000007315,ENSBTAG00000016879,ENSBTAG00000017542,ENSBTAG00000021727,ENSBTAG00000020748,ENSBTAG00000003540,ENSBTAG00000006122,…
GO:0016892	endoribonuclease activity, producing 3'-phosphomonoesters	molecular_function	0.35412	1	2	2292	9	18224	ENSBTAG00000013877,ENSBTAG00000014494
GO:0009403	toxin biosynthetic process	biological_process	0.35441	1	1	2292	2	18224	ENSBTAG00000016813
GO:0017006	protein-tetrapyrrole linkage	biological_process	0.35571	1	1	2292	2	18224	ENSBTAG00000002978
GO:0017007	protein-bilin linkage	biological_process	0.35571	1	1	2292	2	18224	ENSBTAG00000002978
GO:0017009	protein-phycocyanobilin linkage	biological_process	0.35571	1	1	2292	2	18224	ENSBTAG00000002978
GO:0006206	pyrimidine nucleobase metabolic process	biological_process	0.35657	1	2	2292	7	18224	ENSBTAG00000013072,ENSBTAG00000013727
GO:0019856	pyrimidine nucleobase biosynthetic process	biological_process	0.35657	1	2	2292	7	18224	ENSBTAG00000013727,ENSBTAG00000013072
GO:0030688	preribosome, small subunit precursor	cellular_component	0.3566	1	1	2292	3	18224	ENSBTAG00000010116
GO:0001816	cytokine production	biological_process	0.35757	1	3	2292	15	18224	ENSBTAG00000004802,ENSBTAG00000007509,ENSBTAG00000024888
GO:0001817	regulation of cytokine production	biological_process	0.35757	1	3	2292	15	18224	ENSBTAG00000007509,ENSBTAG00000004802,ENSBTAG00000024888
GO:0001819	positive regulation of cytokine production	biological_process	0.35757	1	3	2292	15	18224	ENSBTAG00000024888,ENSBTAG00000007509,ENSBTAG00000004802
GO:0004838	L-tyrosine:2-oxoglutarate aminotransferase activity	molecular_function	0.35757	1	1	2292	2	18224	ENSBTAG00000002214
GO:0070547	L-tyrosine aminotransferase activity	molecular_function	0.35757	1	1	2292	2	18224	ENSBTAG00000002214
GO:0005672	transcription factor TFIIA complex	cellular_component	0.35769	1	5	2292	29	18224	ENSBTAG00000039307,ENSBTAG00000000902,ENSBTAG00000011275,ENSBTAG00000052955,ENSBTAG00000012943
GO:0048037	cofactor binding	molecular_function	0.35779	1	82	2292	584	18224	ENSBTAG00000027841,ENSBTAG00000053766,ENSBTAG00000014904,ENSBTAG00000016071,ENSBTAG00000000333,ENSBTAG00000003667,ENSBTAG00000014521,ENSBTAG00000053735,ENSBTAG00000012252,ENSBTAG00000012837,ENSBTAG00000002765,ENSBTAG00000011793,ENSBTAG00000014272,ENSBTAG00000014879,ENSBTAG00000021263,ENSBTAG00000019852,ENSBTAG00000016109,ENSBTAG00000009725,ENSBTAG00000010015,ENSBTAG00000007988,ENSBTAG00000007131,…
GO:0051704	multi-organism process	biological_process	0.35909	1	159	2292	1133	18224	ENSBTAG00000018103,ENSBTAG00000054321,ENSBTAG00000013078,ENSBTAG00000014455,ENSBTAG00000008066,ENSBTAG00000004836,ENSBTAG00000001567,ENSBTAG00000026751,ENSBTAG00000015539,ENSBTAG00000040190,ENSBTAG00000012265,ENSBTAG00000008714,ENSBTAG00000050709,ENSBTAG00000034823,ENSBTAG00000024426,ENSBTAG00000012804,ENSBTAG00000009139,ENSBTAG00000018431,ENSBTAG00000017785,ENSBTAG00000051877,ENSBTAG00000001173,…
GO:0052636	arabinosyltransferase activity	molecular_function	0.35983	1	1	2292	2	18224	ENSBTAG00000015333
GO:0071766	Actinobacterium-type cell wall biogenesis	biological_process	0.35983	1	1	2292	2	18224	ENSBTAG00000015333
GO:0019200	carbohydrate kinase activity	molecular_function	0.35995	1	5	2292	29	18224	ENSBTAG00000012961,ENSBTAG00000007725,ENSBTAG00000010658,ENSBTAG00000004092,ENSBTAG00000003196
GO:0007167	enzyme linked receptor protein signaling pathway	biological_process	0.36042	1	10	2292	38	18224	ENSBTAG00000022681,ENSBTAG00000015510,ENSBTAG00000003054,ENSBTAG00000054549,ENSBTAG00000003645,ENSBTAG00000021527,ENSBTAG00000008101,ENSBTAG00000012647,ENSBTAG00000045902,ENSBTAG00000011628
GO:0007169	transmembrane receptor protein tyrosine kinase signaling pathway	biological_process	0.36042	1	10	2292	38	18224	ENSBTAG00000012647,ENSBTAG00000045902,ENSBTAG00000011628,ENSBTAG00000054549,ENSBTAG00000022681,ENSBTAG00000003054,ENSBTAG00000015510,ENSBTAG00000021527,ENSBTAG00000003645,ENSBTAG00000008101
GO:0003785	actin monomer binding	molecular_function	0.36069	1	1	2292	9	18224	ENSBTAG00000038488
GO:0043545	molybdopterin cofactor metabolic process	biological_process	0.36127	1	3	2292	13	18224	ENSBTAG00000007079,ENSBTAG00000054315,ENSBTAG00000004171
GO:0030838	positive regulation of actin filament polymerization	biological_process	0.3642	1	2	2292	14	18224	ENSBTAG00000009958,ENSBTAG00000015278
GO:0034314	Arp2/3 complex-mediated actin nucleation	biological_process	0.3642	1	2	2292	14	18224	ENSBTAG00000015278,ENSBTAG00000009958
GO:0045010	actin nucleation	biological_process	0.3642	1	2	2292	14	18224	ENSBTAG00000015278,ENSBTAG00000009958
GO:0004022	alcohol dehydrogenase (NAD) activity	molecular_function	0.36423	1	1	2292	3	18224	ENSBTAG00000000149
GO:0015945	methanol metabolic process	biological_process	0.36423	1	1	2292	3	18224	ENSBTAG00000000149
GO:0015946	methanol oxidation	biological_process	0.36423	1	1	2292	3	18224	ENSBTAG00000000149
GO:0034308	primary alcohol metabolic process	biological_process	0.36423	1	1	2292	3	18224	ENSBTAG00000000149
GO:0032801	receptor catabolic process	biological_process	0.36537	1	3	2292	12	18224	ENSBTAG00000000473,ENSBTAG00000014861,ENSBTAG00000006797
GO:0005874	microtubule	cellular_component	0.36562	1	6	2292	43	18224	ENSBTAG00000000211,ENSBTAG00000000040,ENSBTAG00000006941,ENSBTAG00000011532,ENSBTAG00000010880,ENSBTAG00000005784
GO:0005173	stem cell factor receptor binding	molecular_function	0.36574	1	1	2292	2	18224	ENSBTAG00000007007
GO:0005882	intermediate filament	cellular_component	0.36661	1	20	2292	203	18224	ENSBTAG00000000573,ENSBTAG00000012738,ENSBTAG00000018399,ENSBTAG00000037662,ENSBTAG00000045588,ENSBTAG00000002966,ENSBTAG00000003100,ENSBTAG00000038844,ENSBTAG00000001473,ENSBTAG00000019073,ENSBTAG00000007705,ENSBTAG00000039261,ENSBTAG00000030340,ENSBTAG00000019044,ENSBTAG00000016021,ENSBTAG00000050522,ENSBTAG00000008021,ENSBTAG00000054953,ENSBTAG00000009990,ENSBTAG00000005353
GO:0045111	intermediate filament cytoskeleton	cellular_component	0.36661	1	20	2292	203	18224	ENSBTAG00000019044,ENSBTAG00000030340,ENSBTAG00000007705,ENSBTAG00000039261,ENSBTAG00000008021,ENSBTAG00000050522,ENSBTAG00000016021,ENSBTAG00000005353,ENSBTAG00000009990,ENSBTAG00000054953,ENSBTAG00000037662,ENSBTAG00000002966,ENSBTAG00000045588,ENSBTAG00000000573,ENSBTAG00000018399,ENSBTAG00000012738,ENSBTAG00000038844,ENSBTAG00000019073,ENSBTAG00000001473,ENSBTAG00000003100
GO:0051015	actin filament binding	molecular_function	0.36909	1	7	2292	25	18224	ENSBTAG00000014676,ENSBTAG00000045699,ENSBTAG00000005691,ENSBTAG00000020194,ENSBTAG00000000211,ENSBTAG00000031669,ENSBTAG00000012413
GO:0050792	regulation of viral process	biological_process	0.36935	1	2	2292	10	18224	ENSBTAG00000021158,ENSBTAG00000003640
GO:0044000	movement in host	biological_process	0.36941	1	2	2292	10	18224	ENSBTAG00000009139,ENSBTAG00000049685
GO:0046739	transport of virus in multicellular host	biological_process	0.36941	1	2	2292	10	18224	ENSBTAG00000009139,ENSBTAG00000049685
GO:0046740	transport of virus in host, cell to cell	biological_process	0.36941	1	2	2292	10	18224	ENSBTAG00000049685,ENSBTAG00000009139
GO:0051814	movement in other organism involved in symbiotic interaction	biological_process	0.36941	1	2	2292	10	18224	ENSBTAG00000049685,ENSBTAG00000009139
GO:1902586	multi-organism intercellular transport	biological_process	0.36941	1	2	2292	10	18224	ENSBTAG00000049685,ENSBTAG00000009139
GO:0015179	L-amino acid transmembrane transporter activity	molecular_function	0.36969	1	1	2292	2	18224	ENSBTAG00000019121
GO:0015562	efflux transmembrane transporter activity	molecular_function	0.36969	1	1	2292	2	18224	ENSBTAG00000019121
GO:0034639	L-amino acid efflux transmembrane transporter activity	molecular_function	0.36969	1	1	2292	2	18224	ENSBTAG00000019121
GO:0009274	peptidoglycan-based cell wall	cellular_component	0.3698	1	1	2292	6	18224	ENSBTAG00000051857
GO:0009276	Gram-negative-bacterium-type cell wall	cellular_component	0.3698	1	1	2292	6	18224	ENSBTAG00000051857
GO:0008242	omega peptidase activity	molecular_function	0.37021	1	3	2292	18	18224	ENSBTAG00000010372,ENSBTAG00000006839,ENSBTAG00000011495
GO:0010466	negative regulation of peptidase activity	biological_process	0.37044	1	3	2292	19	18224	ENSBTAG00000024157,ENSBTAG00000037381,ENSBTAG00000022058
GO:0010951	negative regulation of endopeptidase activity	biological_process	0.37044	1	3	2292	19	18224	ENSBTAG00000022058,ENSBTAG00000024157,ENSBTAG00000037381
GO:0045861	negative regulation of proteolysis	biological_process	0.37044	1	3	2292	19	18224	ENSBTAG00000024157,ENSBTAG00000037381,ENSBTAG00000022058
GO:0008094	DNA-dependent ATPase activity	molecular_function	0.37137	1	8	2292	53	18224	ENSBTAG00000054448,ENSBTAG00000046757,ENSBTAG00000004092,ENSBTAG00000021592,ENSBTAG00000004456,ENSBTAG00000007532,ENSBTAG00000049437,ENSBTAG00000013557
GO:0004318	enoyl-[acyl-carrier-protein] reductase (NADH) activity	molecular_function	0.37141	1	2	2292	6	18224	ENSBTAG00000002471,ENSBTAG00000012088
GO:0000159	protein phosphatase type 2A complex	cellular_component	0.37155	1	2	2292	7	18224	ENSBTAG00000020192,ENSBTAG00000019784
GO:0005343	organic acid:sodium symporter activity	molecular_function	0.37176	1	3	2292	15	18224	ENSBTAG00000010116,ENSBTAG00000054461,ENSBTAG00000025130
GO:0008290	F-actin capping protein complex	cellular_component	0.37234	1	2	2292	6	18224	ENSBTAG00000008816,ENSBTAG00000004554
GO:0007622	rhythmic behavior	biological_process	0.37388	1	1	2292	3	18224	ENSBTAG00000011719
GO:0016499	orexin receptor activity	molecular_function	0.37388	1	1	2292	3	18224	ENSBTAG00000011719
GO:0022410	circadian sleep/wake cycle process	biological_process	0.37388	1	1	2292	3	18224	ENSBTAG00000011719
GO:0042745	circadian sleep/wake cycle	biological_process	0.37388	1	1	2292	3	18224	ENSBTAG00000011719
GO:0048512	circadian behavior	biological_process	0.37388	1	1	2292	3	18224	ENSBTAG00000011719
GO:0003942	N-acetyl-gamma-glutamyl-phosphate reductase activity	molecular_function	0.37393	1	1	2292	3	18224	ENSBTAG00000019107
GO:0050690	regulation of defense response to virus by virus	biological_process	0.37401	1	3	2292	13	18224	ENSBTAG00000019900,ENSBTAG00000019060,ENSBTAG00000032657
GO:0009982	pseudouridine synthase activity	molecular_function	0.37439	1	3	2292	20	18224	ENSBTAG00000017676,ENSBTAG00000020900,ENSBTAG00000002497
GO:0052652	cyclic purine nucleotide metabolic process	biological_process	0.37447	1	5	2292	18	18224	ENSBTAG00000014600,ENSBTAG00000009520,ENSBTAG00000005464,ENSBTAG00000018419,ENSBTAG00000014652
GO:0005753	mitochondrial proton-transporting ATP synthase complex	cellular_component	0.37448	1	5	2292	34	18224	ENSBTAG00000006846,ENSBTAG00000000527,ENSBTAG00000021656,ENSBTAG00000019447,ENSBTAG00000017746
GO:0042278	purine nucleoside metabolic process	biological_process	0.37578	1	3	2292	13	18224	ENSBTAG00000014272,ENSBTAG00000012850,ENSBTAG00000004171
GO:0046128	purine ribonucleoside metabolic process	biological_process	0.37578	1	3	2292	13	18224	ENSBTAG00000004171,ENSBTAG00000012850,ENSBTAG00000014272
GO:1901068	guanosine-containing compound metabolic process	biological_process	0.37578	1	3	2292	13	18224	ENSBTAG00000014272,ENSBTAG00000012850,ENSBTAG00000004171
GO:0006026	aminoglycan catabolic process	biological_process	0.37592	1	4	2292	19	18224	ENSBTAG00000002635,ENSBTAG00000006188,ENSBTAG00000016692,ENSBTAG00000004754
GO:1902495	transmembrane transporter complex	cellular_component	0.37611	1	10	2292	50	18224	ENSBTAG00000037400,ENSBTAG00000012939,ENSBTAG00000012481,ENSBTAG00000021808,ENSBTAG00000009451,ENSBTAG00000019961,ENSBTAG00000018709,ENSBTAG00000022000,ENSBTAG00000004770,ENSBTAG00000021751
GO:1990351	transporter complex	cellular_component	0.37611	1	10	2292	50	18224	ENSBTAG00000021751,ENSBTAG00000004770,ENSBTAG00000022000,ENSBTAG00000018709,ENSBTAG00000019961,ENSBTAG00000009451,ENSBTAG00000021808,ENSBTAG00000012481,ENSBTAG00000037400,ENSBTAG00000012939
GO:0044781	bacterial-type flagellum organization	biological_process	0.37652	1	4	2292	23	18224	ENSBTAG00000032223,ENSBTAG00000026896,ENSBTAG00000049566,ENSBTAG00000009569
GO:0005136	interleukin-4 receptor binding	molecular_function	0.37697	1	1	2292	4	18224	ENSBTAG00000015433
GO:0006760	folic acid-containing compound metabolic process	biological_process	0.3771	1	4	2292	20	18224	ENSBTAG00000001754,ENSBTAG00000007723,ENSBTAG00000031306,ENSBTAG00000043960
GO:0008284	positive regulation of cell proliferation	biological_process	0.37712	1	5	2292	22	18224	ENSBTAG00000024888,ENSBTAG00000019217,ENSBTAG00000004802,ENSBTAG00000016549,ENSBTAG00000009357
GO:0016125	sterol metabolic process	biological_process	0.37861	1	2	2292	12	18224	ENSBTAG00000038321,ENSBTAG00000001076
GO:0070585	protein localization to mitochondrion	biological_process	0.37878	1	4	2292	28	18224	ENSBTAG00000017157,ENSBTAG00000044061,ENSBTAG00000037510,ENSBTAG00000006693
GO:0072655	establishment of protein localization to mitochondrion	biological_process	0.37878	1	4	2292	28	18224	ENSBTAG00000006693,ENSBTAG00000037510,ENSBTAG00000044061,ENSBTAG00000017157
GO:0016840	carbon-nitrogen lyase activity	molecular_function	0.37878	1	2	2292	14	18224	ENSBTAG00000018513,ENSBTAG00000018589
GO:0002685	regulation of leukocyte migration	biological_process	0.37915	1	1	2292	4	18224	ENSBTAG00000052663
GO:0050854	regulation of antigen receptor-mediated signaling pathway	biological_process	0.37915	1	1	2292	4	18224	ENSBTAG00000052663
GO:0050855	regulation of B cell receptor signaling pathway	biological_process	0.37915	1	1	2292	4	18224	ENSBTAG00000052663
GO:0050900	leukocyte migration	biological_process	0.37915	1	1	2292	4	18224	ENSBTAG00000052663
GO:0072676	lymphocyte migration	biological_process	0.37915	1	1	2292	4	18224	ENSBTAG00000052663
GO:2000401	regulation of lymphocyte migration	biological_process	0.37915	1	1	2292	4	18224	ENSBTAG00000052663
GO:0046556	alpha-L-arabinofuranosidase activity	molecular_function	0.37919	1	2	2292	9	18224	ENSBTAG00000011336,ENSBTAG00000047605
GO:0004177	aminopeptidase activity	molecular_function	0.37965	1	4	2292	25	18224	ENSBTAG00000012939,ENSBTAG00000019532,ENSBTAG00000008389,ENSBTAG00000003239
GO:0071949	FAD binding	molecular_function	0.38106	1	6	2292	31	18224	ENSBTAG00000013912,ENSBTAG00000020331,ENSBTAG00000054881,ENSBTAG00000048271,ENSBTAG00000038132,ENSBTAG00000005766
GO:0000940	condensed chromosome outer kinetochore	cellular_component	0.38174	1	11	2292	79	18224	ENSBTAG00000010880,ENSBTAG00000018125,ENSBTAG00000039261,ENSBTAG00000027875,ENSBTAG00000011532,ENSBTAG00000014112,ENSBTAG00000013277,ENSBTAG00000054953,ENSBTAG00000000211,ENSBTAG00000017845,ENSBTAG00000000040
GO:0009678	hydrogen-translocating pyrophosphatase activity	molecular_function	0.38214	1	1	2292	1	18224	ENSBTAG00000012846
GO:0030683	evasion or tolerance by virus of host immune response	biological_process	0.3824	1	2	2292	9	18224	ENSBTAG00000019060,ENSBTAG00000019900
GO:0042262	DNA protection	biological_process	0.38336	1	2	2292	15	18224	ENSBTAG00000014375,ENSBTAG00000010128
GO:0046782	regulation of viral transcription	biological_process	0.38354	1	1	2292	3	18224	ENSBTAG00000021158
GO:0008237	metallopeptidase activity	molecular_function	0.38393	1	37	2292	208	18224	ENSBTAG00000013210,ENSBTAG00000012444,ENSBTAG00000018460,ENSBTAG00000000419,ENSBTAG00000007073,ENSBTAG00000003604,ENSBTAG00000046346,ENSBTAG00000016857,ENSBTAG00000021177,ENSBTAG00000016424,ENSBTAG00000000699,ENSBTAG00000014665,ENSBTAG00000004010,ENSBTAG00000000656,ENSBTAG00000051520,ENSBTAG00000016514,ENSBTAG00000004594,ENSBTAG00000018575,ENSBTAG00000023146,ENSBTAG00000016145,ENSBTAG00000011032,…
GO:0043021	ribonucleoprotein complex binding	molecular_function	0.38405	1	2	2292	15	18224	ENSBTAG00000025211,ENSBTAG00000040350
GO:0044413	avoidance of host defenses	biological_process	0.38419	1	4	2292	21	18224	ENSBTAG00000019060,ENSBTAG00000006031,ENSBTAG00000048434,ENSBTAG00000019900
GO:0044415	evasion or tolerance of host defenses	biological_process	0.38419	1	4	2292	21	18224	ENSBTAG00000006031,ENSBTAG00000048434,ENSBTAG00000019900,ENSBTAG00000019060
GO:0051832	avoidance of defenses of other organism involved in symbiotic interaction	biological_process	0.38419	1	4	2292	21	18224	ENSBTAG00000006031,ENSBTAG00000048434,ENSBTAG00000019900,ENSBTAG00000019060
GO:0051834	evasion or tolerance of defenses of other organism involved in symbiotic interaction	biological_process	0.38419	1	4	2292	21	18224	ENSBTAG00000019060,ENSBTAG00000048434,ENSBTAG00000019900,ENSBTAG00000006031
GO:0052173	response to defenses of other organism involved in symbiotic interaction	biological_process	0.38419	1	4	2292	21	18224	ENSBTAG00000019060,ENSBTAG00000006031,ENSBTAG00000019900,ENSBTAG00000048434
GO:0052200	response to host defenses	biological_process	0.38419	1	4	2292	21	18224	ENSBTAG00000019060,ENSBTAG00000048434,ENSBTAG00000019900,ENSBTAG00000006031
GO:0075136	response to host	biological_process	0.38419	1	4	2292	21	18224	ENSBTAG00000019060,ENSBTAG00000048434,ENSBTAG00000019900,ENSBTAG00000006031
GO:0000175	3'-5'-exoribonuclease activity	molecular_function	0.38449	1	4	2292	18	18224	ENSBTAG00000004940,ENSBTAG00000018097,ENSBTAG00000008937,ENSBTAG00000005427
GO:0004532	exoribonuclease activity	molecular_function	0.38449	1	4	2292	18	18224	ENSBTAG00000005427,ENSBTAG00000008937,ENSBTAG00000018097,ENSBTAG00000004940
GO:0016896	exoribonuclease activity, producing 5'-phosphomonoesters	molecular_function	0.38449	1	4	2292	18	18224	ENSBTAG00000004940,ENSBTAG00000018097,ENSBTAG00000008937,ENSBTAG00000005427
GO:0043228	non-membrane-bounded organelle	cellular_component	0.3847	1	142	2292	1237	18224	ENSBTAG00000005585,ENSBTAG00000000698,ENSBTAG00000016667,ENSBTAG00000054384,ENSBTAG00000037662,ENSBTAG00000045588,ENSBTAG00000051673,ENSBTAG00000047461,ENSBTAG00000038844,ENSBTAG00000000113,ENSBTAG00000048452,ENSBTAG00000019073,ENSBTAG00000001332,ENSBTAG00000019090,ENSBTAG00000050055,ENSBTAG00000005523,ENSBTAG00000001564,ENSBTAG00000006419,ENSBTAG00000039388,ENSBTAG00000008021,ENSBTAG00000016021,…
GO:0031667	response to nutrient levels	biological_process	0.38496	1	2	2292	11	18224	ENSBTAG00000000376,ENSBTAG00000016021
GO:0034599	cellular response to oxidative stress	biological_process	0.38498	1	1	2292	4	18224	ENSBTAG00000005785
GO:0007219	Notch signaling pathway	biological_process	0.38506	1	4	2292	21	18224	ENSBTAG00000043971,ENSBTAG00000037962,ENSBTAG00000046662,ENSBTAG00000025424
GO:0016638	oxidoreductase activity, acting on the CH-NH2 group of donors	molecular_function	0.38562	1	7	2292	43	18224	ENSBTAG00000014179,ENSBTAG00000015743,ENSBTAG00000018972,ENSBTAG00000004035,ENSBTAG00000005455,ENSBTAG00000009086,ENSBTAG00000005678
GO:0004809	tRNA (guanine-N2-)-methyltransferase activity	molecular_function	0.38604	1	1	2292	4	18224	ENSBTAG00000019325
GO:0051493	regulation of cytoskeleton organization	biological_process	0.38666	1	10	2292	73	18224	ENSBTAG00000008816,ENSBTAG00000013761,ENSBTAG00000011532,ENSBTAG00000044184,ENSBTAG00000009958,ENSBTAG00000020099,ENSBTAG00000010880,ENSBTAG00000004554,ENSBTAG00000018216,ENSBTAG00000015278
GO:0004675	transmembrane receptor protein serine/threonine kinase activity	molecular_function	0.38681	1	7	2292	42	18224	ENSBTAG00000018105,ENSBTAG00000018035,ENSBTAG00000019832,ENSBTAG00000021143,ENSBTAG00000020194,ENSBTAG00000011909,ENSBTAG00000002081
GO:0030203	glycosaminoglycan metabolic process	biological_process	0.38693	1	6	2292	32	18224	ENSBTAG00000003088,ENSBTAG00000005523,ENSBTAG00000006349,ENSBTAG00000002635,ENSBTAG00000018026,ENSBTAG00000006209
GO:0005845	mRNA cap binding complex	cellular_component	0.38734	1	2	2292	9	18224	ENSBTAG00000006446,ENSBTAG00000005678
GO:0034518	RNA cap binding complex	cellular_component	0.38734	1	2	2292	9	18224	ENSBTAG00000006446,ENSBTAG00000005678
GO:0016597	amino acid binding	molecular_function	0.38744	1	2	2292	9	18224	ENSBTAG00000020792,ENSBTAG00000012794
GO:0005516	calmodulin binding	molecular_function	0.38809	1	6	2292	35	18224	ENSBTAG00000007532,ENSBTAG00000002082,ENSBTAG00000008153,ENSBTAG00000004588,ENSBTAG00000004005,ENSBTAG00000014463
GO:0045087	innate immune response	biological_process	0.38811	1	4	2292	22	18224	ENSBTAG00000017834,ENSBTAG00000012798,ENSBTAG00000020215,ENSBTAG00000007509
GO:0003872	6-phosphofructokinase activity	molecular_function	0.38876	1	1	2292	3	18224	ENSBTAG00000010658
GO:0019605	butyrate metabolic process	biological_process	0.38893	1	1	2292	3	18224	ENSBTAG00000002566
GO:0046459	short-chain fatty acid metabolic process	biological_process	0.38893	1	1	2292	3	18224	ENSBTAG00000002566
GO:0047989	hydroxybutyrate-dimer hydrolase activity	molecular_function	0.38893	1	1	2292	3	18224	ENSBTAG00000002566
GO:0007010	cytoskeleton organization	biological_process	0.38922	1	62	2292	394	18224	ENSBTAG00000018216,ENSBTAG00000005483,ENSBTAG00000046339,ENSBTAG00000021658,ENSBTAG00000050426,ENSBTAG00000043991,ENSBTAG00000019662,ENSBTAG00000006747,ENSBTAG00000033182,ENSBTAG00000054952,ENSBTAG00000006287,ENSBTAG00000000536,ENSBTAG00000013761,ENSBTAG00000008102,ENSBTAG00000009958,ENSBTAG00000038488,ENSBTAG00000008814,ENSBTAG00000038224,ENSBTAG00000010002,ENSBTAG00000002978,ENSBTAG00000021940,…
GO:0031966	mitochondrial membrane	cellular_component	0.38973	1	28	2292	214	18224	ENSBTAG00000017746,ENSBTAG00000017157,ENSBTAG00000000418,ENSBTAG00000014068,ENSBTAG00000020466,ENSBTAG00000002174,ENSBTAG00000013689,ENSBTAG00000000527,ENSBTAG00000037510,ENSBTAG00000002739,ENSBTAG00000010372,ENSBTAG00000048664,ENSBTAG00000025853,ENSBTAG00000015526,ENSBTAG00000000646,ENSBTAG00000006998,ENSBTAG00000010566,ENSBTAG00000021656,ENSBTAG00000006693,ENSBTAG00000044061,ENSBTAG00000021372,…
GO:0006027	glycosaminoglycan catabolic process	biological_process	0.39007	1	1	2292	6	18224	ENSBTAG00000002635
GO:0008745	N-acetylmuramoyl-L-alanine amidase activity	molecular_function	0.39007	1	1	2292	6	18224	ENSBTAG00000002635
GO:0009253	peptidoglycan catabolic process	biological_process	0.39007	1	1	2292	6	18224	ENSBTAG00000002635
GO:0061783	peptidoglycan muralytic activity	molecular_function	0.39007	1	1	2292	6	18224	ENSBTAG00000002635
GO:0005496	steroid binding	molecular_function	0.39065	1	5	2292	17	18224	ENSBTAG00000017540,ENSBTAG00000003531,ENSBTAG00000001173,ENSBTAG00000021941,ENSBTAG00000024648
GO:0030420	establishment of competence for transformation	biological_process	0.3907	1	1	2292	3	18224	ENSBTAG00000003239
GO:0000724	double-strand break repair via homologous recombination	biological_process	0.39086	1	1	2292	3	18224	ENSBTAG00000003668
GO:0019050	suppression by virus of host apoptotic process	biological_process	0.39186	1	1	2292	6	18224	ENSBTAG00000019820
GO:0033668	negative regulation by symbiont of host apoptotic process	biological_process	0.39186	1	1	2292	6	18224	ENSBTAG00000019820
GO:0052041	negative regulation by symbiont of host programmed cell death	biological_process	0.39186	1	1	2292	6	18224	ENSBTAG00000019820
GO:0052490	negative regulation by organism of programmed cell death in other organism involved in symbiotic interaction	biological_process	0.39186	1	1	2292	6	18224	ENSBTAG00000019820
GO:0009896	positive regulation of catabolic process	biological_process	0.39223	1	14	2292	103	18224	ENSBTAG00000007705,ENSBTAG00000024075,ENSBTAG00000004291,ENSBTAG00000021372,ENSBTAG00000010795,ENSBTAG00000009153,ENSBTAG00000030340,ENSBTAG00000045588,ENSBTAG00000020547,ENSBTAG00000002211,ENSBTAG00000009990,ENSBTAG00000008248,ENSBTAG00000000421,ENSBTAG00000019107
GO:0010508	positive regulation of autophagy	biological_process	0.39223	1	14	2292	103	18224	ENSBTAG00000002211,ENSBTAG00000009990,ENSBTAG00000020547,ENSBTAG00000008248,ENSBTAG00000000421,ENSBTAG00000019107,ENSBTAG00000004291,ENSBTAG00000010795,ENSBTAG00000021372,ENSBTAG00000007705,ENSBTAG00000024075,ENSBTAG00000030340,ENSBTAG00000045588,ENSBTAG00000009153
GO:0031331	positive regulation of cellular catabolic process	biological_process	0.39223	1	14	2292	103	18224	ENSBTAG00000020547,ENSBTAG00000002211,ENSBTAG00000009990,ENSBTAG00000019107,ENSBTAG00000000421,ENSBTAG00000008248,ENSBTAG00000024075,ENSBTAG00000007705,ENSBTAG00000021372,ENSBTAG00000010795,ENSBTAG00000004291,ENSBTAG00000009153,ENSBTAG00000045588,ENSBTAG00000030340
GO:0030282	bone mineralization	biological_process	0.39241	1	1	2292	1	18224	ENSBTAG00000021024
GO:0030500	regulation of bone mineralization	biological_process	0.39241	1	1	2292	1	18224	ENSBTAG00000021024
GO:0046848	hydroxyapatite binding	molecular_function	0.39241	1	1	2292	1	18224	ENSBTAG00000021024
GO:0019048	modulation by virus of host morphology or physiology	biological_process	0.39245	1	10	2292	65	18224	ENSBTAG00000006031,ENSBTAG00000017509,ENSBTAG00000019900,ENSBTAG00000048434,ENSBTAG00000019820,ENSBTAG00000050055,ENSBTAG00000001492,ENSBTAG00000019060,ENSBTAG00000019532,ENSBTAG00000007723
GO:0030058	amine dehydrogenase activity	molecular_function	0.39368	1	1	2292	3	18224	ENSBTAG00000018972
GO:0052855	ADP-dependent NAD(P)H-hydrate dehydratase activity	molecular_function	0.39381	1	1	2292	3	18224	ENSBTAG00000020363
GO:0000149	SNARE binding	molecular_function	0.39411	1	3	2292	22	18224	ENSBTAG00000038739,ENSBTAG00000001768,ENSBTAG00000009581
GO:0019905	syntaxin binding	molecular_function	0.39411	1	3	2292	22	18224	ENSBTAG00000001768,ENSBTAG00000038739,ENSBTAG00000009581
GO:0051189	prosthetic group metabolic process	biological_process	0.3943	1	3	2292	15	18224	ENSBTAG00000004171,ENSBTAG00000054315,ENSBTAG00000007079
GO:0008289	lipid binding	molecular_function	0.39438	1	40	2292	246	18224	ENSBTAG00000013708,ENSBTAG00000037702,ENSBTAG00000005483,ENSBTAG00000024648,ENSBTAG00000016864,ENSBTAG00000054952,ENSBTAG00000010777,ENSBTAG00000007871,ENSBTAG00000009019,ENSBTAG00000007635,ENSBTAG00000009075,ENSBTAG00000054953,ENSBTAG00000001173,ENSBTAG00000014046,ENSBTAG00000024633,ENSBTAG00000001657,ENSBTAG00000000939,ENSBTAG00000026371,ENSBTAG00000003565,ENSBTAG00000018706,ENSBTAG00000046838,…
GO:0006721	terpenoid metabolic process	biological_process	0.39503	1	5	2292	28	18224	ENSBTAG00000019852,ENSBTAG00000005766,ENSBTAG00000038132,ENSBTAG00000013912,ENSBTAG00000043581
GO:0016114	terpenoid biosynthetic process	biological_process	0.39503	1	5	2292	28	18224	ENSBTAG00000013912,ENSBTAG00000043581,ENSBTAG00000005766,ENSBTAG00000038132,ENSBTAG00000019852
GO:0000977	RNA polymerase II regulatory region sequence-specific DNA binding	molecular_function	0.39543	1	1	2292	4	18224	ENSBTAG00000011283
GO:0000978	RNA polymerase II proximal promoter sequence-specific DNA binding	molecular_function	0.39543	1	1	2292	4	18224	ENSBTAG00000011283
GO:0000982	transcription factor activity, RNA polymerase II proximal promoter sequence-specific DNA binding	molecular_function	0.39543	1	1	2292	4	18224	ENSBTAG00000011283
GO:0000987	proximal promoter sequence-specific DNA binding	molecular_function	0.39543	1	1	2292	4	18224	ENSBTAG00000011283
GO:0001012	RNA polymerase II regulatory region DNA binding	molecular_function	0.39543	1	1	2292	4	18224	ENSBTAG00000011283
GO:0015081	sodium ion transmembrane transporter activity	molecular_function	0.39664	1	17	2292	101	18224	ENSBTAG00000012290,ENSBTAG00000025200,ENSBTAG00000021751,ENSBTAG00000054461,ENSBTAG00000010116,ENSBTAG00000009959,ENSBTAG00000037400,ENSBTAG00000013222,ENSBTAG00000002631,ENSBTAG00000025130,ENSBTAG00000004770,ENSBTAG00000005857,ENSBTAG00000017837,ENSBTAG00000012481,ENSBTAG00000011088,ENSBTAG00000024340,ENSBTAG00000031340
GO:0006730	one-carbon metabolic process	biological_process	0.39674	1	2	2292	7	18224	ENSBTAG00000010659,ENSBTAG00000001754
GO:0043112	receptor metabolic process	biological_process	0.3975	1	3	2292	14	18224	ENSBTAG00000006797,ENSBTAG00000014861,ENSBTAG00000000473
GO:0006516	glycoprotein catabolic process	biological_process	0.39782	1	1	2292	3	18224	ENSBTAG00000031306
GO:0016857	racemase and epimerase activity, acting on carbohydrates and derivatives	molecular_function	0.39845	1	2	2292	9	18224	ENSBTAG00000003088,ENSBTAG00000018026
GO:0006405	RNA export from nucleus	biological_process	0.39871	1	4	2292	21	18224	ENSBTAG00000047998,ENSBTAG00000021769,ENSBTAG00000049566,ENSBTAG00000021940
GO:0045116	protein neddylation	biological_process	0.39983	1	1	2292	3	18224	ENSBTAG00000015241
GO:0051345	positive regulation of hydrolase activity	biological_process	0.40005	1	2	2292	9	18224	ENSBTAG00000024105,ENSBTAG00000013973
GO:0019076	viral release from host cell	biological_process	0.40018	1	4	2292	21	18224	ENSBTAG00000006797,ENSBTAG00000005124,ENSBTAG00000000473,ENSBTAG00000014861
GO:0035890	exit from host	biological_process	0.40018	1	4	2292	21	18224	ENSBTAG00000005124,ENSBTAG00000014861,ENSBTAG00000000473,ENSBTAG00000006797
GO:0035891	exit from host cell	biological_process	0.40018	1	4	2292	21	18224	ENSBTAG00000014861,ENSBTAG00000000473,ENSBTAG00000005124,ENSBTAG00000006797
GO:0071855	neuropeptide receptor binding	molecular_function	0.40022	1	2	2292	10	18224	ENSBTAG00000019993,ENSBTAG00000046684
GO:0004045	aminoacyl-tRNA hydrolase activity	molecular_function	0.40022	1	1	2292	6	18224	ENSBTAG00000003569
GO:0009069	serine family amino acid metabolic process	biological_process	0.40079	1	2	2292	12	18224	ENSBTAG00000000120,ENSBTAG00000019524
GO:0016070	RNA metabolic process	biological_process	0.40125	1	357	2292	2706	18224	ENSBTAG00000003168,ENSBTAG00000013725,ENSBTAG00000004073,ENSBTAG00000000573,ENSBTAG00000004406,ENSBTAG00000050174,ENSBTAG00000015766,ENSBTAG00000019808,ENSBTAG00000018948,ENSBTAG00000020547,ENSBTAG00000018019,ENSBTAG00000026896,ENSBTAG00000054731,ENSBTAG00000007388,ENSBTAG00000004751,ENSBTAG00000003034,ENSBTAG00000054933,ENSBTAG00000020366,ENSBTAG00000007755,ENSBTAG00000005461,ENSBTAG00000046223,…
GO:0030170	pyridoxal phosphate binding	molecular_function	0.40152	1	8	2292	51	18224	ENSBTAG00000014252,ENSBTAG00000012064,ENSBTAG00000007131,ENSBTAG00000036101,ENSBTAG00000020551,ENSBTAG00000012252,ENSBTAG00000047287,ENSBTAG00000002214
GO:0070279	vitamin B6 binding	molecular_function	0.40152	1	8	2292	51	18224	ENSBTAG00000014252,ENSBTAG00000020551,ENSBTAG00000012252,ENSBTAG00000002214,ENSBTAG00000047287,ENSBTAG00000007131,ENSBTAG00000012064,ENSBTAG00000036101
GO:0003896	DNA primase activity	molecular_function	0.40372	1	4	2292	24	18224	ENSBTAG00000019707,ENSBTAG00000047944,ENSBTAG00000005425,ENSBTAG00000017243
GO:0005666	RNA polymerase III complex	cellular_component	0.40377	1	2	2292	11	18224	ENSBTAG00000037400,ENSBTAG00000012481
GO:0010942	positive regulation of cell death	biological_process	0.40435	1	5	2292	26	18224	ENSBTAG00000024105,ENSBTAG00000008101,ENSBTAG00000047531,ENSBTAG00000015834,ENSBTAG00000013973
GO:0043065	positive regulation of apoptotic process	biological_process	0.40435	1	5	2292	26	18224	ENSBTAG00000008101,ENSBTAG00000024105,ENSBTAG00000013973,ENSBTAG00000047531,ENSBTAG00000015834
GO:0043068	positive regulation of programmed cell death	biological_process	0.40435	1	5	2292	26	18224	ENSBTAG00000008101,ENSBTAG00000024105,ENSBTAG00000013973,ENSBTAG00000015834,ENSBTAG00000047531
GO:1901698	response to nitrogen compound	biological_process	0.40435	1	3	2292	15	18224	ENSBTAG00000021553,ENSBTAG00000001094,ENSBTAG00000000376
GO:0030430	host cell cytoplasm	cellular_component	0.4053	1	3	2292	18	18224	ENSBTAG00000005124,ENSBTAG00000008828,ENSBTAG00000000275
GO:0031967	organelle envelope	cellular_component	0.40535	1	34	2292	259	18224	ENSBTAG00000021769,ENSBTAG00000054623,ENSBTAG00000010485,ENSBTAG00000002888,ENSBTAG00000047531,ENSBTAG00000027879,ENSBTAG00000021372,ENSBTAG00000010566,ENSBTAG00000015526,ENSBTAG00000000646,ENSBTAG00000020319,ENSBTAG00000013689,ENSBTAG00000037510,ENSBTAG00000010372,ENSBTAG00000017157,ENSBTAG00000002174,ENSBTAG00000020466,ENSBTAG00000006846,ENSBTAG00000015538,ENSBTAG00000014132,ENSBTAG00000019447,…
GO:0031503	protein-containing complex localization	biological_process	0.40574	1	4	2292	21	18224	ENSBTAG00000049566,ENSBTAG00000021940,ENSBTAG00000021769,ENSBTAG00000047998
GO:0006364	rRNA processing	biological_process	0.40753	1	10	2292	71	18224	ENSBTAG00000019325,ENSBTAG00000026371,ENSBTAG00000020366,ENSBTAG00000000320,ENSBTAG00000000419,ENSBTAG00000012481,ENSBTAG00000015278,ENSBTAG00000009811,ENSBTAG00000010116,ENSBTAG00000010658
GO:0016072	rRNA metabolic process	biological_process	0.40753	1	10	2292	71	18224	ENSBTAG00000020366,ENSBTAG00000026371,ENSBTAG00000019325,ENSBTAG00000010658,ENSBTAG00000009811,ENSBTAG00000010116,ENSBTAG00000015278,ENSBTAG00000000419,ENSBTAG00000012481,ENSBTAG00000000320
GO:0006357	regulation of transcription by RNA polymerase II	biological_process	0.40846	1	23	2292	147	18224	ENSBTAG00000014698,ENSBTAG00000020688,ENSBTAG00000007599,ENSBTAG00000020433,ENSBTAG00000005461,ENSBTAG00000021553,ENSBTAG00000015836,ENSBTAG00000007988,ENSBTAG00000010116,ENSBTAG00000025522,ENSBTAG00000037962,ENSBTAG00000018048,ENSBTAG00000015526,ENSBTAG00000008232,ENSBTAG00000003168,ENSBTAG00000005455,ENSBTAG00000025329,ENSBTAG00000019504,ENSBTAG00000021276,ENSBTAG00000047717,ENSBTAG00000019808,…
GO:0005996	monosaccharide metabolic process	biological_process	0.40861	1	10	2292	68	18224	ENSBTAG00000027825,ENSBTAG00000005155,ENSBTAG00000006241,ENSBTAG00000018905,ENSBTAG00000012961,ENSBTAG00000003196,ENSBTAG00000007725,ENSBTAG00000011336,ENSBTAG00000004092,ENSBTAG00000017759
GO:0032270	positive regulation of cellular protein metabolic process	biological_process	0.40877	1	5	2292	25	18224	ENSBTAG00000024105,ENSBTAG00000016021,ENSBTAG00000013973,ENSBTAG00000009357,ENSBTAG00000016549
GO:0051247	positive regulation of protein metabolic process	biological_process	0.40877	1	5	2292	25	18224	ENSBTAG00000024105,ENSBTAG00000016549,ENSBTAG00000009357,ENSBTAG00000013973,ENSBTAG00000016021
GO:0050790	regulation of catalytic activity	biological_process	0.40884	1	16	2292	98	18224	ENSBTAG00000053845,ENSBTAG00000024105,ENSBTAG00000022058,ENSBTAG00000000897,ENSBTAG00000008232,ENSBTAG00000024157,ENSBTAG00000005448,ENSBTAG00000014966,ENSBTAG00000009762,ENSBTAG00000013973,ENSBTAG00000016021,ENSBTAG00000003171,ENSBTAG00000037381,ENSBTAG00000019044,ENSBTAG00000019967,ENSBTAG00000007860
GO:0016811	hydrolase activity, acting on carbon-nitrogen (but not peptide) bonds, in linear amides	molecular_function	0.4093	1	4	2292	24	18224	ENSBTAG00000002635,ENSBTAG00000002214,ENSBTAG00000014636,ENSBTAG00000007315
GO:0005507	copper ion binding	molecular_function	0.40947	1	8	2292	58	18224	ENSBTAG00000009086,ENSBTAG00000010726,ENSBTAG00000004870,ENSBTAG00000032031,ENSBTAG00000008940,ENSBTAG00000002888,ENSBTAG00000014597,ENSBTAG00000051027
GO:0048029	monosaccharide binding	molecular_function	0.40959	1	2	2292	8	18224	ENSBTAG00000032657,ENSBTAG00000047268
GO:0005342	organic acid transmembrane transporter activity	molecular_function	0.41004	1	9	2292	61	18224	ENSBTAG00000005548,ENSBTAG00000054461,ENSBTAG00000025130,ENSBTAG00000054931,ENSBTAG00000007509,ENSBTAG00000054918,ENSBTAG00000019121,ENSBTAG00000010116,ENSBTAG00000014179
GO:0046943	carboxylic acid transmembrane transporter activity	molecular_function	0.41004	1	9	2292	61	18224	ENSBTAG00000014179,ENSBTAG00000010116,ENSBTAG00000054918,ENSBTAG00000007509,ENSBTAG00000019121,ENSBTAG00000054931,ENSBTAG00000025130,ENSBTAG00000054461,ENSBTAG00000005548
GO:0019915	lipid storage	biological_process	0.41118	1	3	2292	16	18224	ENSBTAG00000005124,ENSBTAG00000004802,ENSBTAG00000024888
GO:0016877	ligase activity, forming carbon-sulfur bonds	molecular_function	0.41176	1	3	2292	16	18224	ENSBTAG00000001657,ENSBTAG00000035827,ENSBTAG00000038132
GO:0005157	macrophage colony-stimulating factor receptor binding	molecular_function	0.41232	1	2	2292	6	18224	ENSBTAG00000016549,ENSBTAG00000009357
GO:0008746	NAD(P)+ transhydrogenase activity	molecular_function	0.41253	1	1	2292	3	18224	ENSBTAG00000014904
GO:0008750	NAD(P)+ transhydrogenase (AB-specific) activity	molecular_function	0.41253	1	1	2292	3	18224	ENSBTAG00000014904
GO:0016652	oxidoreductase activity, acting on NAD(P)H, NAD(P) as acceptor	molecular_function	0.41253	1	1	2292	3	18224	ENSBTAG00000014904
GO:0046794	transport of virus	biological_process	0.41276	1	3	2292	19	18224	ENSBTAG00000049685,ENSBTAG00000009139,ENSBTAG00000005124
GO:0043531	ADP binding	molecular_function	0.41288	1	9	2292	53	18224	ENSBTAG00000010116,ENSBTAG00000002633,ENSBTAG00000021090,ENSBTAG00000054008,ENSBTAG00000032603,ENSBTAG00000020433,ENSBTAG00000032534,ENSBTAG00000017411,ENSBTAG00000002747
GO:0004488	methylenetetrahydrofolate dehydrogenase (NADP+) activity	molecular_function	0.41307	1	3	2292	15	18224	ENSBTAG00000043960,ENSBTAG00000007723,ENSBTAG00000001754
GO:1903311	regulation of mRNA metabolic process	biological_process	0.41308	1	1	2292	5	18224	ENSBTAG00000025953
GO:0051168	nuclear export	biological_process	0.41325	1	4	2292	22	18224	ENSBTAG00000021769,ENSBTAG00000047998,ENSBTAG00000021940,ENSBTAG00000049566
GO:0008375	acetylglucosaminyltransferase activity	molecular_function	0.41342	1	6	2292	33	18224	ENSBTAG00000005523,ENSBTAG00000050091,ENSBTAG00000012820,ENSBTAG00000018431,ENSBTAG00000007988,ENSBTAG00000012503
GO:0016651	oxidoreductase activity, acting on NAD(P)H	molecular_function	0.41415	1	23	2292	161	18224	ENSBTAG00000031682,ENSBTAG00000017188,ENSBTAG00000006734,ENSBTAG00000012738,ENSBTAG00000005633,ENSBTAG00000015188,ENSBTAG00000019315,ENSBTAG00000001573,ENSBTAG00000013339,ENSBTAG00000030855,ENSBTAG00000054623,ENSBTAG00000000647,ENSBTAG00000000113,ENSBTAG00000011922,ENSBTAG00000014904,ENSBTAG00000019700,ENSBTAG00000047582,ENSBTAG00000015526,ENSBTAG00000004511,ENSBTAG00000004204,ENSBTAG00000007988,…
GO:0017108	5'-flap endonuclease activity	molecular_function	0.41432	1	1	2292	4	18224	ENSBTAG00000002966
GO:0033557	Slx1-Slx4 complex	cellular_component	0.41432	1	1	2292	4	18224	ENSBTAG00000002966
GO:0048256	flap endonuclease activity	molecular_function	0.41432	1	1	2292	4	18224	ENSBTAG00000002966
GO:0008645	hexose transmembrane transport	biological_process	0.41439	1	2	2292	6	18224	ENSBTAG00000019355,ENSBTAG00000004407
GO:0032507	maintenance of protein location in cell	biological_process	0.41502	1	6	2292	29	18224	ENSBTAG00000002464,ENSBTAG00000025868,ENSBTAG00000015952,ENSBTAG00000009942,ENSBTAG00000007635,ENSBTAG00000003667
GO:0045185	maintenance of protein location	biological_process	0.41502	1	6	2292	29	18224	ENSBTAG00000002464,ENSBTAG00000025868,ENSBTAG00000015952,ENSBTAG00000007635,ENSBTAG00000009942,ENSBTAG00000003667
GO:0051651	maintenance of location in cell	biological_process	0.41502	1	6	2292	29	18224	ENSBTAG00000015952,ENSBTAG00000007635,ENSBTAG00000009942,ENSBTAG00000003667,ENSBTAG00000025868,ENSBTAG00000002464
GO:0021537	telencephalon development	biological_process	0.41505	1	1	2292	2	18224	ENSBTAG00000011032
GO:0021543	pallium development	biological_process	0.41505	1	1	2292	2	18224	ENSBTAG00000011032
GO:0021987	cerebral cortex development	biological_process	0.41505	1	1	2292	2	18224	ENSBTAG00000011032
GO:0030900	forebrain development	biological_process	0.41505	1	1	2292	2	18224	ENSBTAG00000011032
GO:0000778	condensed nuclear chromosome kinetochore	cellular_component	0.41528	1	9	2292	61	18224	ENSBTAG00000018125,ENSBTAG00000027875,ENSBTAG00000039261,ENSBTAG00000014112,ENSBTAG00000013277,ENSBTAG00000017845,ENSBTAG00000000040,ENSBTAG00000000211,ENSBTAG00000054953
GO:0000780	condensed nuclear chromosome, centromeric region	cellular_component	0.41528	1	9	2292	61	18224	ENSBTAG00000054953,ENSBTAG00000000211,ENSBTAG00000017845,ENSBTAG00000000040,ENSBTAG00000014112,ENSBTAG00000013277,ENSBTAG00000039261,ENSBTAG00000027875,ENSBTAG00000018125
GO:0000942	condensed nuclear chromosome outer kinetochore	cellular_component	0.41528	1	9	2292	61	18224	ENSBTAG00000000040,ENSBTAG00000017845,ENSBTAG00000054953,ENSBTAG00000000211,ENSBTAG00000014112,ENSBTAG00000013277,ENSBTAG00000027875,ENSBTAG00000039261,ENSBTAG00000018125
GO:0042729	DASH complex	cellular_component	0.41528	1	9	2292	61	18224	ENSBTAG00000017845,ENSBTAG00000000040,ENSBTAG00000000211,ENSBTAG00000054953,ENSBTAG00000014112,ENSBTAG00000013277,ENSBTAG00000027875,ENSBTAG00000039261,ENSBTAG00000018125
GO:0046148	pigment biosynthetic process	biological_process	0.41563	1	8	2292	47	18224	ENSBTAG00000038132,ENSBTAG00000005766,ENSBTAG00000001754,ENSBTAG00000048271,ENSBTAG00000004706,ENSBTAG00000043581,ENSBTAG00000013912,ENSBTAG00000032031
GO:0050661	NADP binding	molecular_function	0.4161	1	5	2292	36	18224	ENSBTAG00000031295,ENSBTAG00000005766,ENSBTAG00000013337,ENSBTAG00000010841,ENSBTAG00000014904
GO:0044248	cellular catabolic process	biological_process	0.41644	1	74	2292	539	18224	ENSBTAG00000008307,ENSBTAG00000003396,ENSBTAG00000010023,ENSBTAG00000020547,ENSBTAG00000007878,ENSBTAG00000021381,ENSBTAG00000004291,ENSBTAG00000015433,ENSBTAG00000031950,ENSBTAG00000032515,ENSBTAG00000005268,ENSBTAG00000046223,ENSBTAG00000007315,ENSBTAG00000009990,ENSBTAG00000006572,ENSBTAG00000025853,ENSBTAG00000006797,ENSBTAG00000010841,ENSBTAG00000021769,ENSBTAG00000052845,ENSBTAG00000001305,…
GO:0031325	positive regulation of cellular metabolic process	biological_process	0.41706	1	29	2292	193	18224	ENSBTAG00000009569,ENSBTAG00000045588,ENSBTAG00000024075,ENSBTAG00000004291,ENSBTAG00000010795,ENSBTAG00000021372,ENSBTAG00000019808,ENSBTAG00000024105,ENSBTAG00000044055,ENSBTAG00000000421,ENSBTAG00000020547,ENSBTAG00000047944,ENSBTAG00000002211,ENSBTAG00000009153,ENSBTAG00000030340,ENSBTAG00000050445,ENSBTAG00000007705,ENSBTAG00000015836,ENSBTAG00000016549,ENSBTAG00000008248,ENSBTAG00000034796,…
GO:0016011	dystroglycan complex	cellular_component	0.41718	1	4	2292	14	18224	ENSBTAG00000031891,ENSBTAG00000044046,ENSBTAG00000021282,ENSBTAG00000011882
GO:0016012	sarcoglycan complex	cellular_component	0.41718	1	4	2292	14	18224	ENSBTAG00000021282,ENSBTAG00000044046,ENSBTAG00000031891,ENSBTAG00000011882
GO:0003779	actin binding	molecular_function	0.41793	1	47	2292	268	18224	ENSBTAG00000016227,ENSBTAG00000017753,ENSBTAG00000038224,ENSBTAG00000008814,ENSBTAG00000010002,ENSBTAG00000002763,ENSBTAG00000003667,ENSBTAG00000051978,ENSBTAG00000054250,ENSBTAG00000023806,ENSBTAG00000025868,ENSBTAG00000012938,ENSBTAG00000033182,ENSBTAG00000019662,ENSBTAG00000006747,ENSBTAG00000006287,ENSBTAG00000020194,ENSBTAG00000046339,ENSBTAG00000005483,ENSBTAG00000000211,ENSBTAG00000043991,…
GO:0044446	intracellular organelle part	cellular_component	0.41795	1	214	2292	1677	18224	ENSBTAG00000007532,ENSBTAG00000012922,ENSBTAG00000003100,ENSBTAG00000052785,ENSBTAG00000016140,ENSBTAG00000015278,ENSBTAG00000054448,ENSBTAG00000055107,ENSBTAG00000001665,ENSBTAG00000018901,ENSBTAG00000007270,ENSBTAG00000017976,ENSBTAG00000002966,ENSBTAG00000032130,ENSBTAG00000012943,ENSBTAG00000010880,ENSBTAG00000006998,ENSBTAG00000032223,ENSBTAG00000054162,ENSBTAG00000022158,ENSBTAG00000021972,…
GO:0009074	aromatic amino acid family catabolic process	biological_process	0.41866	1	2	2292	9	18224	ENSBTAG00000002214,ENSBTAG00000007315
GO:0030474	spindle pole body duplication	biological_process	0.41871	1	6	2292	30	18224	ENSBTAG00000020748,ENSBTAG00000035110,ENSBTAG00000009579,ENSBTAG00000002978,ENSBTAG00000011034,ENSBTAG00000036009
GO:0051300	spindle pole body organization	biological_process	0.41871	1	6	2292	30	18224	ENSBTAG00000020748,ENSBTAG00000035110,ENSBTAG00000009579,ENSBTAG00000002978,ENSBTAG00000036009,ENSBTAG00000011034
GO:0007009	plasma membrane organization	biological_process	0.41883	1	5	2292	21	18224	ENSBTAG00000019044,ENSBTAG00000002531,ENSBTAG00000004423,ENSBTAG00000006862,ENSBTAG00000004291
GO:0005540	hyaluronic acid binding	molecular_function	0.4195	1	4	2292	21	18224	ENSBTAG00000011578,ENSBTAG00000004294,ENSBTAG00000032515,ENSBTAG00000012411
GO:0005326	neurotransmitter transporter activity	molecular_function	0.42047	1	4	2292	23	18224	ENSBTAG00000031340,ENSBTAG00000009959,ENSBTAG00000005857,ENSBTAG00000011088
GO:0005328	neurotransmitter:sodium symporter activity	molecular_function	0.42047	1	4	2292	23	18224	ENSBTAG00000031340,ENSBTAG00000009959,ENSBTAG00000005857,ENSBTAG00000011088
GO:0004402	histone acetyltransferase activity	molecular_function	0.42055	1	3	2292	20	18224	ENSBTAG00000051877,ENSBTAG00000049903,ENSBTAG00000000746
GO:0030261	chromosome condensation	biological_process	0.42146	1	3	2292	14	18224	ENSBTAG00000003531,ENSBTAG00000052785,ENSBTAG00000008766
GO:0015485	cholesterol binding	molecular_function	0.42165	1	1	2292	1	18224	ENSBTAG00000003531
GO:0032934	sterol binding	molecular_function	0.42165	1	1	2292	1	18224	ENSBTAG00000003531
GO:0043178	alcohol binding	molecular_function	0.42165	1	1	2292	1	18224	ENSBTAG00000003531
GO:0018149	peptide cross-linking	biological_process	0.42211	1	3	2292	16	18224	ENSBTAG00000054461,ENSBTAG00000034693,ENSBTAG00000007268
GO:0031360	intrinsic component of thylakoid membrane	cellular_component	0.42233	1	1	2292	3	18224	ENSBTAG00000021803
GO:0031361	integral component of thylakoid membrane	cellular_component	0.42233	1	1	2292	3	18224	ENSBTAG00000021803
GO:0005890	sodium:potassium-exchanging ATPase complex	cellular_component	0.42245	1	1	2292	6	18224	ENSBTAG00000019961
GO:0090533	cation-transporting ATPase complex	cellular_component	0.42245	1	1	2292	6	18224	ENSBTAG00000019961
GO:0016459	myosin complex	cellular_component	0.4226	1	12	2292	55	18224	ENSBTAG00000019455,ENSBTAG00000018237,ENSBTAG00000021538,ENSBTAG00000001332,ENSBTAG00000002580,ENSBTAG00000016140,ENSBTAG00000017380,ENSBTAG00000018399,ENSBTAG00000015527,ENSBTAG00000015988,ENSBTAG00000000698,ENSBTAG00000036009
GO:0008982	protein-N(PI)-phosphohistidine-sugar phosphotransferase activity	molecular_function	0.42287	1	1	2292	6	18224	ENSBTAG00000039784
GO:0031683	G-protein beta/gamma-subunit complex binding	molecular_function	0.42387	1	13	2292	102	18224	ENSBTAG00000012181,ENSBTAG00000014700,ENSBTAG00000005155,ENSBTAG00000015666,ENSBTAG00000036113,ENSBTAG00000002633,ENSBTAG00000021685,ENSBTAG00000017871,ENSBTAG00000033543,ENSBTAG00000007725,ENSBTAG00000005997,ENSBTAG00000047223,ENSBTAG00000034712
GO:0001518	voltage-gated sodium channel complex	cellular_component	0.42464	1	4	2292	18	18224	ENSBTAG00000004770,ENSBTAG00000021751,ENSBTAG00000012481,ENSBTAG00000037400
GO:0005248	voltage-gated sodium channel activity	molecular_function	0.42464	1	4	2292	18	18224	ENSBTAG00000021751,ENSBTAG00000004770,ENSBTAG00000012481,ENSBTAG00000037400
GO:0034706	sodium channel complex	cellular_component	0.42464	1	4	2292	18	18224	ENSBTAG00000037400,ENSBTAG00000012481,ENSBTAG00000004770,ENSBTAG00000021751
GO:0006066	alcohol metabolic process	biological_process	0.42599	1	6	2292	35	18224	ENSBTAG00000018255,ENSBTAG00000001076,ENSBTAG00000000149,ENSBTAG00000009845,ENSBTAG00000038321,ENSBTAG00000019980
GO:0000735	removal of nonhomologous ends	biological_process	0.42663	1	1	2292	3	18224	ENSBTAG00000000986
GO:0000736	double-strand break repair via single-strand annealing, removal of nonhomologous ends	biological_process	0.42663	1	1	2292	3	18224	ENSBTAG00000000986
GO:0045002	double-strand break repair via single-strand annealing	biological_process	0.42663	1	1	2292	3	18224	ENSBTAG00000000986
GO:0070336	flap-structured DNA binding	molecular_function	0.42663	1	1	2292	3	18224	ENSBTAG00000000986
GO:0004571	mannosyl-oligosaccharide 1,2-alpha-mannosidase activity	molecular_function	0.42775	1	2	2292	8	18224	ENSBTAG00000003586,ENSBTAG00000003815
GO:0015924	mannosyl-oligosaccharide mannosidase activity	molecular_function	0.42775	1	2	2292	8	18224	ENSBTAG00000003815,ENSBTAG00000003586
GO:0031974	membrane-enclosed lumen	cellular_component	0.42786	1	56	2292	449	18224	ENSBTAG00000005455,ENSBTAG00000000902,ENSBTAG00000027875,ENSBTAG00000012481,ENSBTAG00000019504,ENSBTAG00000002888,ENSBTAG00000008299,ENSBTAG00000000211,ENSBTAG00000004104,ENSBTAG00000020433,ENSBTAG00000015930,ENSBTAG00000014698,ENSBTAG00000007599,ENSBTAG00000018125,ENSBTAG00000039261,ENSBTAG00000012850,ENSBTAG00000014112,ENSBTAG00000021940,ENSBTAG00000015526,ENSBTAG00000037962,ENSBTAG00000054953,…
GO:0043233	organelle lumen	cellular_component	0.42786	1	56	2292	449	18224	ENSBTAG00000002966,ENSBTAG00000017976,ENSBTAG00000008232,ENSBTAG00000012943,ENSBTAG00000003168,ENSBTAG00000002644,ENSBTAG00000040133,ENSBTAG00000025329,ENSBTAG00000011275,ENSBTAG00000030882,ENSBTAG00000021276,ENSBTAG00000015278,ENSBTAG00000047717,ENSBTAG00000000040,ENSBTAG00000012922,ENSBTAG00000020688,ENSBTAG00000002590,ENSBTAG00000050055,ENSBTAG00000004751,ENSBTAG00000021553,ENSBTAG00000005461,…
GO:0070013	intracellular organelle lumen	cellular_component	0.42786	1	56	2292	449	18224	ENSBTAG00000002966,ENSBTAG00000017976,ENSBTAG00000008232,ENSBTAG00000012943,ENSBTAG00000003168,ENSBTAG00000002644,ENSBTAG00000040133,ENSBTAG00000025329,ENSBTAG00000030882,ENSBTAG00000011275,ENSBTAG00000021276,ENSBTAG00000015278,ENSBTAG00000047717,ENSBTAG00000000040,ENSBTAG00000012922,ENSBTAG00000020688,ENSBTAG00000050055,ENSBTAG00000004751,ENSBTAG00000002590,ENSBTAG00000021553,ENSBTAG00000005461,…
GO:0006998	nuclear envelope organization	biological_process	0.42862	1	1	2292	3	18224	ENSBTAG00000047998
GO:0009081	branched-chain amino acid metabolic process	biological_process	0.42894	1	3	2292	12	18224	ENSBTAG00000003239,ENSBTAG00000005453,ENSBTAG00000027064
GO:0009082	branched-chain amino acid biosynthetic process	biological_process	0.42894	1	3	2292	12	18224	ENSBTAG00000027064,ENSBTAG00000003239,ENSBTAG00000005453
GO:0005739	mitochondrion	cellular_component	0.42937	1	46	2292	368	18224	ENSBTAG00000031579,ENSBTAG00000006846,ENSBTAG00000019447,ENSBTAG00000014132,ENSBTAG00000020551,ENSBTAG00000008232,ENSBTAG00000004291,ENSBTAG00000015834,ENSBTAG00000044061,ENSBTAG00000016854,ENSBTAG00000006693,ENSBTAG00000021656,ENSBTAG00000004106,ENSBTAG00000006998,ENSBTAG00000054162,ENSBTAG00000011545,ENSBTAG00000025853,ENSBTAG00000048664,ENSBTAG00000002739,ENSBTAG00000000527,ENSBTAG00000000418,…
GO:0044087	regulation of cellular component biogenesis	biological_process	0.42945	1	7	2292	49	18224	ENSBTAG00000018216,ENSBTAG00000008816,ENSBTAG00000044184,ENSBTAG00000004554,ENSBTAG00000009569,ENSBTAG00000015278,ENSBTAG00000009958
GO:0097435	supramolecular fiber organization	biological_process	0.43094	1	8	2292	60	18224	ENSBTAG00000044184,ENSBTAG00000004554,ENSBTAG00000038488,ENSBTAG00000009958,ENSBTAG00000011092,ENSBTAG00000008816,ENSBTAG00000015278,ENSBTAG00000018216
GO:0031406	carboxylic acid binding	molecular_function	0.43111	1	7	2292	42	18224	ENSBTAG00000012794,ENSBTAG00000047268,ENSBTAG00000032515,ENSBTAG00000012411,ENSBTAG00000011578,ENSBTAG00000004294,ENSBTAG00000020792
GO:0043177	organic acid binding	molecular_function	0.43111	1	7	2292	42	18224	ENSBTAG00000011578,ENSBTAG00000004294,ENSBTAG00000020792,ENSBTAG00000047268,ENSBTAG00000012411,ENSBTAG00000032515,ENSBTAG00000012794
GO:0030154	cell differentiation	biological_process	0.43141	1	21	2292	147	18224	ENSBTAG00000006771,ENSBTAG00000009587,ENSBTAG00000046110,ENSBTAG00000015307,ENSBTAG00000008153,ENSBTAG00000007532,ENSBTAG00000010493,ENSBTAG00000040190,ENSBTAG00000009958,ENSBTAG00000014089,ENSBTAG00000034693,ENSBTAG00000004608,ENSBTAG00000025424,ENSBTAG00000022813,ENSBTAG00000000817,ENSBTAG00000017281,ENSBTAG00000012575,ENSBTAG00000006999,ENSBTAG00000007630,ENSBTAG00000043971,ENSBTAG00000037938
GO:0042287	MHC protein binding	molecular_function	0.43155	1	1	2292	5	18224	ENSBTAG00000004824
GO:0042289	MHC class II protein binding	molecular_function	0.43155	1	1	2292	5	18224	ENSBTAG00000004824
GO:0006551	leucine metabolic process	biological_process	0.43179	1	2	2292	6	18224	ENSBTAG00000005453,ENSBTAG00000027064
GO:0009098	leucine biosynthetic process	biological_process	0.43179	1	2	2292	6	18224	ENSBTAG00000005453,ENSBTAG00000027064
GO:0006367	transcription initiation from RNA polymerase II promoter	biological_process	0.43181	1	10	2292	75	18224	ENSBTAG00000032453,ENSBTAG00000004078,ENSBTAG00000052955,ENSBTAG00000019808,ENSBTAG00000011275,ENSBTAG00000002644,ENSBTAG00000039307,ENSBTAG00000015836,ENSBTAG00000012943,ENSBTAG00000000902
GO:0045261	proton-transporting ATP synthase complex, catalytic core F(1)	cellular_component	0.43216	1	3	2292	19	18224	ENSBTAG00000006846,ENSBTAG00000021656,ENSBTAG00000017746
GO:0000347	THO complex	cellular_component	0.43321	1	3	2292	19	18224	ENSBTAG00000018658,ENSBTAG00000009075,ENSBTAG00000021940
GO:0006536	glutamate metabolic process	biological_process	0.43401	1	2	2292	7	18224	ENSBTAG00000004035,ENSBTAG00000015743
GO:0006537	glutamate biosynthetic process	biological_process	0.43401	1	2	2292	7	18224	ENSBTAG00000015743,ENSBTAG00000004035
GO:0043650	dicarboxylic acid biosynthetic process	biological_process	0.43401	1	2	2292	7	18224	ENSBTAG00000004035,ENSBTAG00000015743
GO:0090150	establishment of protein localization to membrane	biological_process	0.43419	1	12	2292	80	18224	ENSBTAG00000020766,ENSBTAG00000039682,ENSBTAG00000026885,ENSBTAG00000003038,ENSBTAG00000022185,ENSBTAG00000014966,ENSBTAG00000012738,ENSBTAG00000035915,ENSBTAG00000008953,ENSBTAG00000003168,ENSBTAG00000017411,ENSBTAG00000003531
GO:0009620	response to fungus	biological_process	0.43445	1	2	2292	11	18224	ENSBTAG00000001173,ENSBTAG00000047794
GO:0050832	defense response to fungus	biological_process	0.43445	1	2	2292	11	18224	ENSBTAG00000047794,ENSBTAG00000001173
GO:0008661	1-deoxy-D-xylulose-5-phosphate synthase activity	molecular_function	0.43532	1	1	2292	6	18224	ENSBTAG00000019852
GO:0016744	transferase activity, transferring aldehyde or ketonic groups	molecular_function	0.43532	1	1	2292	6	18224	ENSBTAG00000019852
GO:0016151	nickel cation binding	molecular_function	0.43564	1	14	2292	145	18224	ENSBTAG00000003012,ENSBTAG00000013725,ENSBTAG00000051830,ENSBTAG00000038241,ENSBTAG00000005572,ENSBTAG00000026307,ENSBTAG00000007983,ENSBTAG00000019174,ENSBTAG00000012039,ENSBTAG00000020854,ENSBTAG00000006973,ENSBTAG00000021222,ENSBTAG00000050830,ENSBTAG00000014768
GO:0043903	regulation of symbiosis, encompassing mutualism through parasitism	biological_process	0.43579	1	2	2292	11	18224	ENSBTAG00000003640,ENSBTAG00000021158
GO:0033013	tetrapyrrole metabolic process	biological_process	0.43631	1	15	2292	99	18224	ENSBTAG00000008125,ENSBTAG00000002082,ENSBTAG00000005766,ENSBTAG00000038132,ENSBTAG00000019315,ENSBTAG00000018937,ENSBTAG00000049411,ENSBTAG00000004706,ENSBTAG00000013912,ENSBTAG00000001754,ENSBTAG00000048271,ENSBTAG00000013306,ENSBTAG00000010002,ENSBTAG00000012481,ENSBTAG00000008307
GO:0016813	hydrolase activity, acting on carbon-nitrogen (but not peptide) bonds, in linear amidines	molecular_function	0.43721	1	2	2292	10	18224	ENSBTAG00000012052,ENSBTAG00000003403
GO:0005740	mitochondrial envelope	cellular_component	0.43729	1	30	2292	237	18224	ENSBTAG00000054623,ENSBTAG00000006846,ENSBTAG00000010485,ENSBTAG00000002888,ENSBTAG00000014132,ENSBTAG00000019447,ENSBTAG00000047531,ENSBTAG00000027879,ENSBTAG00000044061,ENSBTAG00000021372,ENSBTAG00000004291,ENSBTAG00000021656,ENSBTAG00000010566,ENSBTAG00000006693,ENSBTAG00000015526,ENSBTAG00000000646,ENSBTAG00000006998,ENSBTAG00000013689,ENSBTAG00000000527,ENSBTAG00000010372,ENSBTAG00000037510,…
GO:0000775	chromosome, centromeric region	cellular_component	0.43791	1	21	2292	158	18224	ENSBTAG00000013277,ENSBTAG00000014112,ENSBTAG00000039065,ENSBTAG00000011236,ENSBTAG00000005353,ENSBTAG00000017845,ENSBTAG00000054953,ENSBTAG00000011882,ENSBTAG00000018125,ENSBTAG00000053735,ENSBTAG00000011532,ENSBTAG00000039261,ENSBTAG00000031579,ENSBTAG00000000040,ENSBTAG00000000211,ENSBTAG00000010880,ENSBTAG00000019852,ENSBTAG00000016667,ENSBTAG00000027875,ENSBTAG00000031950,ENSBTAG00000015860
GO:0006779	porphyrin-containing compound biosynthetic process	biological_process	0.438	1	7	2292	40	18224	ENSBTAG00000048271,ENSBTAG00000001754,ENSBTAG00000008125,ENSBTAG00000004706,ENSBTAG00000013912,ENSBTAG00000005766,ENSBTAG00000038132
GO:0007631	feeding behavior	biological_process	0.4384	1	2	2292	12	18224	ENSBTAG00000011719,ENSBTAG00000016021
GO:0004499	N,N-dimethylaniline monooxygenase activity	molecular_function	0.43851	1	2	2292	11	18224	ENSBTAG00000005766,ENSBTAG00000010841
GO:0006836	neurotransmitter transport	biological_process	0.43902	1	5	2292	32	18224	ENSBTAG00000031340,ENSBTAG00000038739,ENSBTAG00000011088,ENSBTAG00000009959,ENSBTAG00000005857
GO:0008028	monocarboxylic acid transmembrane transporter activity	molecular_function	0.43924	1	1	2292	5	18224	ENSBTAG00000005548
GO:0005615	extracellular space	cellular_component	0.43932	1	26	2292	216	18224	ENSBTAG00000007705,ENSBTAG00000049436,ENSBTAG00000021164,ENSBTAG00000009679,ENSBTAG00000006122,ENSBTAG00000016549,ENSBTAG00000025853,ENSBTAG00000016021,ENSBTAG00000054953,ENSBTAG00000013222,ENSBTAG00000005353,ENSBTAG00000009357,ENSBTAG00000009459,ENSBTAG00000014375,ENSBTAG00000013277,ENSBTAG00000004617,ENSBTAG00000001352,ENSBTAG00000017540,ENSBTAG00000002566,ENSBTAG00000007988,ENSBTAG00000048795,…
GO:0005201	extracellular matrix structural constituent	molecular_function	0.44033	1	6	2292	25	18224	ENSBTAG00000047998,ENSBTAG00000019807,ENSBTAG00000000601,ENSBTAG00000012849,ENSBTAG00000025210,ENSBTAG00000006446
GO:0044815	DNA packaging complex	cellular_component	0.44045	1	5	2292	44	18224	ENSBTAG00000008766,ENSBTAG00000052785,ENSBTAG00000015875,ENSBTAG00000017370,ENSBTAG00000032130
GO:0030031	cell projection assembly	biological_process	0.44051	1	4	2292	23	18224	ENSBTAG00000049566,ENSBTAG00000009569,ENSBTAG00000037962,ENSBTAG00000032223
GO:0009893	positive regulation of metabolic process	biological_process	0.4412	1	29	2292	195	18224	ENSBTAG00000009357,ENSBTAG00000005425,ENSBTAG00000009990,ENSBTAG00000016021,ENSBTAG00000013973,ENSBTAG00000005072,ENSBTAG00000037962,ENSBTAG00000008248,ENSBTAG00000034796,ENSBTAG00000019107,ENSBTAG00000016549,ENSBTAG00000007705,ENSBTAG00000050445,ENSBTAG00000015836,ENSBTAG00000030340,ENSBTAG00000009153,ENSBTAG00000002211,ENSBTAG00000020547,ENSBTAG00000047944,ENSBTAG00000024105,ENSBTAG00000000421,…
GO:0051287	NAD binding	molecular_function	0.44171	1	12	2292	86	18224	ENSBTAG00000000246,ENSBTAG00000005766,ENSBTAG00000038132,ENSBTAG00000014521,ENSBTAG00000014904,ENSBTAG00000002044,ENSBTAG00000036298,ENSBTAG00000007988,ENSBTAG00000003397,ENSBTAG00000001754,ENSBTAG00000010015,ENSBTAG00000049411
GO:0006480	N-terminal protein amino acid methylation	biological_process	0.4419	1	1	2292	5	18224	ENSBTAG00000018868
GO:0031365	N-terminal protein amino acid modification	biological_process	0.4419	1	1	2292	5	18224	ENSBTAG00000018868
GO:0032879	regulation of localization	biological_process	0.44209	1	10	2292	63	18224	ENSBTAG00000009958,ENSBTAG00000019355,ENSBTAG00000004802,ENSBTAG00000002767,ENSBTAG00000002350,ENSBTAG00000004407,ENSBTAG00000024888,ENSBTAG00000052663,ENSBTAG00000008817,ENSBTAG00000021972
GO:0048869	cellular developmental process	biological_process	0.4423	1	25	2292	189	18224	ENSBTAG00000015307,ENSBTAG00000046110,ENSBTAG00000008153,ENSBTAG00000006771,ENSBTAG00000009587,ENSBTAG00000007532,ENSBTAG00000010485,ENSBTAG00000004608,ENSBTAG00000014089,ENSBTAG00000034693,ENSBTAG00000010493,ENSBTAG00000009958,ENSBTAG00000040190,ENSBTAG00000008814,ENSBTAG00000017281,ENSBTAG00000025424,ENSBTAG00000025441,ENSBTAG00000000817,ENSBTAG00000022813,ENSBTAG00000007630,ENSBTAG00000008032,…
GO:0003908	methylated-DNA-[protein]-cysteine S-methyltransferase activity	molecular_function	0.44272	1	1	2292	2	18224	ENSBTAG00000020937
GO:0001733	galactosylceramide sulfotransferase activity	molecular_function	0.44315	1	2	2292	9	18224	ENSBTAG00000002772,ENSBTAG00000009093
GO:0050694	galactose 3-O-sulfotransferase activity	molecular_function	0.44315	1	2	2292	9	18224	ENSBTAG00000002772,ENSBTAG00000009093
GO:0046649	lymphocyte activation	biological_process	0.44469	1	1	2292	7	18224	ENSBTAG00000045767
GO:0071705	nitrogen compound transport	biological_process	0.44492	1	114	2292	812	18224	ENSBTAG00000025078,ENSBTAG00000001094,ENSBTAG00000035858,ENSBTAG00000043950,ENSBTAG00000000040,ENSBTAG00000012057,ENSBTAG00000045588,ENSBTAG00000012989,ENSBTAG00000017411,ENSBTAG00000002471,ENSBTAG00000008953,ENSBTAG00000035915,ENSBTAG00000002493,ENSBTAG00000017540,ENSBTAG00000046996,ENSBTAG00000009744,ENSBTAG00000006693,ENSBTAG00000020233,ENSBTAG00000026885,ENSBTAG00000008021,ENSBTAG00000003531,…
GO:0006303	double-strand break repair via nonhomologous end joining	biological_process	0.44504	1	2	2292	13	18224	ENSBTAG00000004456,ENSBTAG00000017019
GO:0050151	oleate hydratase activity	molecular_function	0.44572	1	1	2292	4	18224	ENSBTAG00000005766
GO:0002253	activation of immune response	biological_process	0.44584	1	2	2292	15	18224	ENSBTAG00000007509,ENSBTAG00000052663
GO:0140097	catalytic activity, acting on DNA	molecular_function	0.44624	1	65	2292	485	18224	ENSBTAG00000010492,ENSBTAG00000008704,ENSBTAG00000000809,ENSBTAG00000013761,ENSBTAG00000005958,ENSBTAG00000002350,ENSBTAG00000012481,ENSBTAG00000022744,ENSBTAG00000012939,ENSBTAG00000008153,ENSBTAG00000018151,ENSBTAG00000018589,ENSBTAG00000013306,ENSBTAG00000017165,ENSBTAG00000011147,ENSBTAG00000004456,ENSBTAG00000002966,ENSBTAG00000011930,ENSBTAG00000006515,ENSBTAG00000004291,ENSBTAG00000007532,…
GO:0050830	defense response to Gram-positive bacterium	biological_process	0.44641	1	2	2292	14	18224	ENSBTAG00000012881,ENSBTAG00000012239
GO:0005227	calcium activated cation channel activity	molecular_function	0.44653	1	5	2292	23	18224	ENSBTAG00000004588,ENSBTAG00000027118,ENSBTAG00000013300,ENSBTAG00000018975,ENSBTAG00000004315
GO:0015269	calcium-activated potassium channel activity	molecular_function	0.44653	1	5	2292	23	18224	ENSBTAG00000027118,ENSBTAG00000013300,ENSBTAG00000004588,ENSBTAG00000004315,ENSBTAG00000018975
GO:0015930	glutamate synthase activity	molecular_function	0.44668	1	2	2292	8	18224	ENSBTAG00000015743,ENSBTAG00000004035
GO:0020012	evasion or tolerance of host immune response	biological_process	0.44669	1	2	2292	10	18224	ENSBTAG00000019060,ENSBTAG00000019900
GO:0051805	evasion or tolerance of immune response of other organism involved in symbiotic interaction	biological_process	0.44669	1	2	2292	10	18224	ENSBTAG00000019060,ENSBTAG00000019900
GO:0052564	response to immune response of other organism involved in symbiotic interaction	biological_process	0.44669	1	2	2292	10	18224	ENSBTAG00000019900,ENSBTAG00000019060
GO:0052572	response to host immune response	biological_process	0.44669	1	2	2292	10	18224	ENSBTAG00000019900,ENSBTAG00000019060
GO:0009309	amine biosynthetic process	biological_process	0.44779	1	1	2292	5	18224	ENSBTAG00000008696
GO:0042401	cellular biogenic amine biosynthetic process	biological_process	0.44779	1	1	2292	5	18224	ENSBTAG00000008696
GO:0065009	regulation of molecular function	biological_process	0.44798	1	17	2292	110	18224	ENSBTAG00000000897,ENSBTAG00000008232,ENSBTAG00000024157,ENSBTAG00000022058,ENSBTAG00000005448,ENSBTAG00000014966,ENSBTAG00000023795,ENSBTAG00000053845,ENSBTAG00000024105,ENSBTAG00000037381,ENSBTAG00000019044,ENSBTAG00000003171,ENSBTAG00000007860,ENSBTAG00000019967,ENSBTAG00000013973,ENSBTAG00000016021,ENSBTAG00000009762
GO:0001653	peptide receptor activity	molecular_function	0.44837	1	1	2292	4	18224	ENSBTAG00000011719
GO:0008528	G protein-coupled peptide receptor activity	molecular_function	0.44837	1	1	2292	4	18224	ENSBTAG00000011719
GO:0003729	mRNA binding	molecular_function	0.4484	1	3	2292	16	18224	ENSBTAG00000001305,ENSBTAG00000007567,ENSBTAG00000018965
GO:0017119	Golgi transport complex	cellular_component	0.44875	1	7	2292	41	18224	ENSBTAG00000014112,ENSBTAG00000053735,ENSBTAG00000001665,ENSBTAG00000007988,ENSBTAG00000032223,ENSBTAG00000007532,ENSBTAG00000050709
GO:0015749	monosaccharide transmembrane transport	biological_process	0.4493	1	2	2292	7	18224	ENSBTAG00000019355,ENSBTAG00000004407
GO:0001522	pseudouridine synthesis	biological_process	0.44951	1	4	2292	28	18224	ENSBTAG00000020900,ENSBTAG00000017676,ENSBTAG00000008944,ENSBTAG00000002497
GO:0072528	pyrimidine-containing compound biosynthetic process	biological_process	0.45107	1	7	2292	41	18224	ENSBTAG00000013072,ENSBTAG00000017676,ENSBTAG00000013727,ENSBTAG00000043989,ENSBTAG00000005585,ENSBTAG00000012850,ENSBTAG00000054424
GO:0006004	fucose metabolic process	biological_process	0.45132	1	1	2292	4	18224	ENSBTAG00000005155
GO:0008736	L-fucose isomerase activity	molecular_function	0.45132	1	1	2292	4	18224	ENSBTAG00000005155
GO:0006568	tryptophan metabolic process	biological_process	0.45139	1	2	2292	9	18224	ENSBTAG00000006748,ENSBTAG00000007315
GO:0006586	indolalkylamine metabolic process	biological_process	0.45139	1	2	2292	9	18224	ENSBTAG00000006748,ENSBTAG00000007315
GO:0042430	indole-containing compound metabolic process	biological_process	0.45139	1	2	2292	9	18224	ENSBTAG00000006748,ENSBTAG00000007315
GO:0000346	transcription export complex	cellular_component	0.45172	1	2	2292	14	18224	ENSBTAG00000009075,ENSBTAG00000018658
GO:0000445	THO complex part of transcription export complex	cellular_component	0.45172	1	2	2292	14	18224	ENSBTAG00000018658,ENSBTAG00000009075
GO:0043022	ribosome binding	molecular_function	0.45197	1	1	2292	6	18224	ENSBTAG00000040350
GO:0031491	nucleosome binding	molecular_function	0.45206	1	2	2292	18	18224	ENSBTAG00000001877,ENSBTAG00000004962
GO:0004611	phosphoenolpyruvate carboxykinase activity	molecular_function	0.45209	1	2	2292	10	18224	ENSBTAG00000012961,ENSBTAG00000003196
GO:0022904	respiratory electron transport chain	biological_process	0.45247	1	5	2292	40	18224	ENSBTAG00000006734,ENSBTAG00000015526,ENSBTAG00000011922,ENSBTAG00000054623,ENSBTAG00000022813
GO:0005057	obsolete signal transducer activity, downstream of receptor	molecular_function	0.45252	1	3	2292	13	18224	ENSBTAG00000004632,ENSBTAG00000023806,ENSBTAG00000005039
GO:0004506	squalene monooxygenase activity	molecular_function	0.45363	1	1	2292	4	18224	ENSBTAG00000020331
GO:0005876	spindle microtubule	cellular_component	0.45383	1	4	2292	36	18224	ENSBTAG00000010880,ENSBTAG00000000211,ENSBTAG00000000040,ENSBTAG00000011532
GO:0000186	activation of MAPKK activity	biological_process	0.45539	1	1	2292	4	18224	ENSBTAG00000016021
GO:0001678	cellular glucose homeostasis	biological_process	0.45539	1	1	2292	4	18224	ENSBTAG00000016021
GO:0008343	adult feeding behavior	biological_process	0.45539	1	1	2292	4	18224	ENSBTAG00000016021
GO:0009267	cellular response to starvation	biological_process	0.45539	1	1	2292	4	18224	ENSBTAG00000016021
GO:0030534	adult behavior	biological_process	0.45539	1	1	2292	4	18224	ENSBTAG00000016021
GO:0031669	cellular response to nutrient levels	biological_process	0.45539	1	1	2292	4	18224	ENSBTAG00000016021
GO:0032094	response to food	biological_process	0.45539	1	1	2292	4	18224	ENSBTAG00000016021
GO:0032095	regulation of response to food	biological_process	0.45539	1	1	2292	4	18224	ENSBTAG00000016021
GO:0032096	negative regulation of response to food	biological_process	0.45539	1	1	2292	4	18224	ENSBTAG00000016021
GO:0032098	regulation of appetite	biological_process	0.45539	1	1	2292	4	18224	ENSBTAG00000016021
GO:0032099	negative regulation of appetite	biological_process	0.45539	1	1	2292	4	18224	ENSBTAG00000016021
GO:0032102	negative regulation of response to external stimulus	biological_process	0.45539	1	1	2292	4	18224	ENSBTAG00000016021
GO:0032104	regulation of response to extracellular stimulus	biological_process	0.45539	1	1	2292	4	18224	ENSBTAG00000016021
GO:0032105	negative regulation of response to extracellular stimulus	biological_process	0.45539	1	1	2292	4	18224	ENSBTAG00000016021
GO:0032107	regulation of response to nutrient levels	biological_process	0.45539	1	1	2292	4	18224	ENSBTAG00000016021
GO:0032108	negative regulation of response to nutrient levels	biological_process	0.45539	1	1	2292	4	18224	ENSBTAG00000016021
GO:0032147	activation of protein kinase activity	biological_process	0.45539	1	1	2292	4	18224	ENSBTAG00000016021
GO:0033500	carbohydrate homeostasis	biological_process	0.45539	1	1	2292	4	18224	ENSBTAG00000016021
GO:0033674	positive regulation of kinase activity	biological_process	0.45539	1	1	2292	4	18224	ENSBTAG00000016021
GO:0042593	glucose homeostasis	biological_process	0.45539	1	1	2292	4	18224	ENSBTAG00000016021
GO:0042594	response to starvation	biological_process	0.45539	1	1	2292	4	18224	ENSBTAG00000016021
GO:0043405	regulation of MAP kinase activity	biological_process	0.45539	1	1	2292	4	18224	ENSBTAG00000016021
GO:0043406	positive regulation of MAP kinase activity	biological_process	0.45539	1	1	2292	4	18224	ENSBTAG00000016021
GO:0045860	positive regulation of protein kinase activity	biological_process	0.45539	1	1	2292	4	18224	ENSBTAG00000016021
GO:0051347	positive regulation of transferase activity	biological_process	0.45539	1	1	2292	4	18224	ENSBTAG00000016021
GO:0071902	positive regulation of protein serine/threonine kinase activity	biological_process	0.45539	1	1	2292	4	18224	ENSBTAG00000016021
GO:0015627	type II protein secretion system complex	cellular_component	0.45544	1	1	2292	5	18224	ENSBTAG00000034680
GO:0015628	protein secretion by the type II secretion system	biological_process	0.45544	1	1	2292	5	18224	ENSBTAG00000034680
GO:0098776	protein transport across the cell outer membrane	biological_process	0.45544	1	1	2292	5	18224	ENSBTAG00000034680
GO:0031300	intrinsic component of organelle membrane	cellular_component	0.45708	1	5	2292	29	18224	ENSBTAG00000010566,ENSBTAG00000015538,ENSBTAG00000048664,ENSBTAG00000000646,ENSBTAG00000020319
GO:0031301	integral component of organelle membrane	cellular_component	0.45708	1	5	2292	29	18224	ENSBTAG00000010566,ENSBTAG00000015538,ENSBTAG00000048664,ENSBTAG00000000646,ENSBTAG00000020319
GO:0008998	ribonucleoside-triphosphate reductase activity	molecular_function	0.45873	1	1	2292	3	18224	ENSBTAG00000015860
GO:0016773	phosphotransferase activity, alcohol group as acceptor	molecular_function	0.45914	1	144	2292	829	18224	ENSBTAG00000005145,ENSBTAG00000017976,ENSBTAG00000025441,ENSBTAG00000011628,ENSBTAG00000001061,ENSBTAG00000001083,ENSBTAG00000032288,ENSBTAG00000007370,ENSBTAG00000017103,ENSBTAG00000035662,ENSBTAG00000012193,ENSBTAG00000017679,ENSBTAG00000001085,ENSBTAG00000014406,ENSBTAG00000026234,ENSBTAG00000008938,ENSBTAG00000015119,ENSBTAG00000015527,ENSBTAG00000005958,ENSBTAG00000006121,ENSBTAG00000012079,…
GO:0016708	oxidoreductase activity, acting on paired donors, with incorporation or reduction of molecular oxygen, NAD(P)H as one donor, and incorporation of two atoms of oxygen into one donor	molecular_function	0.45919	1	1	2292	2	18224	ENSBTAG00000001081
GO:0004478	methionine adenosyltransferase activity	molecular_function	0.46079	1	1	2292	5	18224	ENSBTAG00000009949
GO:0006556	S-adenosylmethionine biosynthetic process	biological_process	0.46079	1	1	2292	5	18224	ENSBTAG00000009949
GO:0046500	S-adenosylmethionine metabolic process	biological_process	0.46079	1	1	2292	5	18224	ENSBTAG00000009949
GO:0010821	regulation of mitochondrion organization	biological_process	0.4609	1	2	2292	6	18224	ENSBTAG00000015834,ENSBTAG00000008101
GO:0010822	positive regulation of mitochondrion organization	biological_process	0.4609	1	2	2292	6	18224	ENSBTAG00000008101,ENSBTAG00000015834
GO:0090199	regulation of release of cytochrome c from mitochondria	biological_process	0.4609	1	2	2292	6	18224	ENSBTAG00000008101,ENSBTAG00000015834
GO:0090200	positive regulation of release of cytochrome c from mitochondria	biological_process	0.4609	1	2	2292	6	18224	ENSBTAG00000015834,ENSBTAG00000008101
GO:0097193	intrinsic apoptotic signaling pathway	biological_process	0.4609	1	2	2292	6	18224	ENSBTAG00000008101,ENSBTAG00000015834
GO:2001233	regulation of apoptotic signaling pathway	biological_process	0.4609	1	2	2292	6	18224	ENSBTAG00000015834,ENSBTAG00000008101
GO:2001235	positive regulation of apoptotic signaling pathway	biological_process	0.4609	1	2	2292	6	18224	ENSBTAG00000015834,ENSBTAG00000008101
GO:0006582	melanin metabolic process	biological_process	0.4614	1	1	2292	5	18224	ENSBTAG00000032031
GO:0009605	response to external stimulus	biological_process	0.46301	1	35	2292	259	18224	ENSBTAG00000010880,ENSBTAG00000012088,ENSBTAG00000045588,ENSBTAG00000019060,ENSBTAG00000021381,ENSBTAG00000017380,ENSBTAG00000034693,ENSBTAG00000014471,ENSBTAG00000003298,ENSBTAG00000018060,ENSBTAG00000016752,ENSBTAG00000018993,ENSBTAG00000006031,ENSBTAG00000049010,ENSBTAG00000012239,ENSBTAG00000047794,ENSBTAG00000032548,ENSBTAG00000021656,ENSBTAG00000016021,ENSBTAG00000025181,ENSBTAG00000000376,…
GO:0030158	protein xylosyltransferase activity	molecular_function	0.46331	1	1	2292	2	18224	ENSBTAG00000005523
GO:0035252	UDP-xylosyltransferase activity	molecular_function	0.46331	1	1	2292	2	18224	ENSBTAG00000005523
GO:0042285	xylosyltransferase activity	molecular_function	0.46331	1	1	2292	2	18224	ENSBTAG00000005523
GO:0004013	adenosylhomocysteinase activity	molecular_function	0.46355	1	1	2292	3	18224	ENSBTAG00000001754
GO:0016801	hydrolase activity, acting on ether bonds	molecular_function	0.46355	1	1	2292	3	18224	ENSBTAG00000001754
GO:0016802	trialkylsulfonium hydrolase activity	molecular_function	0.46355	1	1	2292	3	18224	ENSBTAG00000001754
GO:0007338	single fertilization	biological_process	0.46366	1	6	2292	28	18224	ENSBTAG00000047158,ENSBTAG00000005499,ENSBTAG00000048378,ENSBTAG00000017971,ENSBTAG00000022150,ENSBTAG00000004754
GO:0009566	fertilization	biological_process	0.46366	1	6	2292	28	18224	ENSBTAG00000017971,ENSBTAG00000022150,ENSBTAG00000004754,ENSBTAG00000047158,ENSBTAG00000005499,ENSBTAG00000048378
GO:1901565	organonitrogen compound catabolic process	biological_process	0.46411	1	25	2292	180	18224	ENSBTAG00000054881,ENSBTAG00000032515,ENSBTAG00000019315,ENSBTAG00000006188,ENSBTAG00000016692,ENSBTAG00000000874,ENSBTAG00000018937,ENSBTAG00000002635,ENSBTAG00000001305,ENSBTAG00000019073,ENSBTAG00000004754,ENSBTAG00000009683,ENSBTAG00000006839,ENSBTAG00000008307,ENSBTAG00000010841,ENSBTAG00000021769,ENSBTAG00000012682,ENSBTAG00000031306,ENSBTAG00000002214,ENSBTAG00000036009,ENSBTAG00000007315,…
GO:0071203	WASH complex	cellular_component	0.46421	1	3	2292	16	18224	ENSBTAG00000000527,ENSBTAG00000010372,ENSBTAG00000025211
GO:0004003	ATP-dependent DNA helicase activity	molecular_function	0.4648	1	4	2292	28	18224	ENSBTAG00000004456,ENSBTAG00000004092,ENSBTAG00000046757,ENSBTAG00000021592
GO:0006895	Golgi to endosome transport	biological_process	0.46518	1	1	2292	5	18224	ENSBTAG00000009958
GO:0006903	vesicle targeting	biological_process	0.46518	1	1	2292	5	18224	ENSBTAG00000009958
GO:0007162	negative regulation of cell adhesion	biological_process	0.46518	1	1	2292	5	18224	ENSBTAG00000009958
GO:0010721	negative regulation of cell development	biological_process	0.46518	1	1	2292	5	18224	ENSBTAG00000009958
GO:0010769	regulation of cell morphogenesis involved in differentiation	biological_process	0.46518	1	1	2292	5	18224	ENSBTAG00000009958
GO:0010771	negative regulation of cell morphogenesis involved in differentiation	biological_process	0.46518	1	1	2292	5	18224	ENSBTAG00000009958
GO:0010810	regulation of cell-substrate adhesion	biological_process	0.46518	1	1	2292	5	18224	ENSBTAG00000009958
GO:0010812	negative regulation of cell-substrate adhesion	biological_process	0.46518	1	1	2292	5	18224	ENSBTAG00000009958
GO:0034315	regulation of Arp2/3 complex-mediated actin nucleation	biological_process	0.46518	1	1	2292	5	18224	ENSBTAG00000009958
GO:0034446	substrate adhesion-dependent cell spreading	biological_process	0.46518	1	1	2292	5	18224	ENSBTAG00000009958
GO:0035650	AP-1 adaptor complex binding	molecular_function	0.46518	1	1	2292	5	18224	ENSBTAG00000009958
GO:0045596	negative regulation of cell differentiation	biological_process	0.46518	1	1	2292	5	18224	ENSBTAG00000009958
GO:0048199	vesicle targeting, to, from or within Golgi	biological_process	0.46518	1	1	2292	5	18224	ENSBTAG00000009958
GO:0048203	vesicle targeting, trans-Golgi to endosome	biological_process	0.46518	1	1	2292	5	18224	ENSBTAG00000009958
GO:0051093	negative regulation of developmental process	biological_process	0.46518	1	1	2292	5	18224	ENSBTAG00000009958
GO:0051125	regulation of actin nucleation	biological_process	0.46518	1	1	2292	5	18224	ENSBTAG00000009958
GO:0060284	regulation of cell development	biological_process	0.46518	1	1	2292	5	18224	ENSBTAG00000009958
GO:1900024	regulation of substrate adhesion-dependent cell spreading	biological_process	0.46518	1	1	2292	5	18224	ENSBTAG00000009958
GO:1900025	negative regulation of substrate adhesion-dependent cell spreading	biological_process	0.46518	1	1	2292	5	18224	ENSBTAG00000009958
GO:0009056	catabolic process	biological_process	0.4652	1	83	2292	613	18224	ENSBTAG00000000421,ENSBTAG00000004754,ENSBTAG00000019073,ENSBTAG00000008338,ENSBTAG00000000040,ENSBTAG00000035858,ENSBTAG00000002635,ENSBTAG00000019355,ENSBTAG00000017411,ENSBTAG00000006188,ENSBTAG00000045588,ENSBTAG00000010795,ENSBTAG00000017380,ENSBTAG00000009459,ENSBTAG00000017540,ENSBTAG00000007988,ENSBTAG00000014463,ENSBTAG00000037400,ENSBTAG00000014861,ENSBTAG00000001081,ENSBTAG00000004114,…
GO:0006310	DNA recombination	biological_process	0.46527	1	23	2292	164	18224	ENSBTAG00000054151,ENSBTAG00000010986,ENSBTAG00000006748,ENSBTAG00000021158,ENSBTAG00000016385,ENSBTAG00000012944,ENSBTAG00000022744,ENSBTAG00000004092,ENSBTAG00000020082,ENSBTAG00000010492,ENSBTAG00000014828,ENSBTAG00000024275,ENSBTAG00000000125,ENSBTAG00000020787,ENSBTAG00000006515,ENSBTAG00000008704,ENSBTAG00000003668,ENSBTAG00000018589,ENSBTAG00000010116,ENSBTAG00000011772,ENSBTAG00000017157,…
GO:0016765	transferase activity, transferring alkyl or aryl (other than methyl) groups	molecular_function	0.46575	1	7	2292	51	18224	ENSBTAG00000013832,ENSBTAG00000020423,ENSBTAG00000008696,ENSBTAG00000003798,ENSBTAG00000009949,ENSBTAG00000000125,ENSBTAG00000005744
GO:0009294	DNA mediated transformation	biological_process	0.46629	1	1	2292	4	18224	ENSBTAG00000003239
GO:0009615	response to virus	biological_process	0.46678	1	8	2292	58	18224	ENSBTAG00000008021,ENSBTAG00000049010,ENSBTAG00000027875,ENSBTAG00000053806,ENSBTAG00000017380,ENSBTAG00000010880,ENSBTAG00000032548,ENSBTAG00000045588
GO:0009496	plastoquinol--plastocyanin reductase activity	molecular_function	0.4671	1	1	2292	5	18224	ENSBTAG00000001816
GO:0052880	oxidoreductase activity, acting on diphenols and related substances as donors, with copper protein as acceptor	molecular_function	0.4671	1	1	2292	5	18224	ENSBTAG00000001816
GO:0044391	ribosomal subunit	cellular_component	0.46732	1	2	2292	15	18224	ENSBTAG00000015930,ENSBTAG00000004106
GO:0003980	UDP-glucose:glycoprotein glucosyltransferase activity	molecular_function	0.46748	1	1	2292	3	18224	ENSBTAG00000005444
GO:0004715	non-membrane spanning protein tyrosine kinase activity	molecular_function	0.46989	1	1	2292	3	18224	ENSBTAG00000017976
GO:0006284	base-excision repair	biological_process	0.47043	1	3	2292	15	18224	ENSBTAG00000004287,ENSBTAG00000002978,ENSBTAG00000005825
GO:0006633	fatty acid biosynthetic process	biological_process	0.47084	1	5	2292	25	18224	ENSBTAG00000034154,ENSBTAG00000054953,ENSBTAG00000009611,ENSBTAG00000052796,ENSBTAG00000022058
GO:0033043	regulation of organelle organization	biological_process	0.47141	1	16	2292	122	18224	ENSBTAG00000008816,ENSBTAG00000011532,ENSBTAG00000044184,ENSBTAG00000008101,ENSBTAG00000004554,ENSBTAG00000009990,ENSBTAG00000002474,ENSBTAG00000015834,ENSBTAG00000013761,ENSBTAG00000009958,ENSBTAG00000009569,ENSBTAG00000020099,ENSBTAG00000010880,ENSBTAG00000018216,ENSBTAG00000012944,ENSBTAG00000015278
GO:0015276	ligand-gated ion channel activity	molecular_function	0.4719	1	25	2292	132	18224	ENSBTAG00000027118,ENSBTAG00000033153,ENSBTAG00000006999,ENSBTAG00000004775,ENSBTAG00000017958,ENSBTAG00000020667,ENSBTAG00000011723,ENSBTAG00000025642,ENSBTAG00000037400,ENSBTAG00000037962,ENSBTAG00000013548,ENSBTAG00000000376,ENSBTAG00000019818,ENSBTAG00000011817,ENSBTAG00000019623,ENSBTAG00000046413,ENSBTAG00000012481,ENSBTAG00000017837,ENSBTAG00000012296,ENSBTAG00000025211,ENSBTAG00000037616,…
GO:0022834	ligand-gated channel activity	molecular_function	0.4719	1	25	2292	132	18224	ENSBTAG00000037400,ENSBTAG00000025642,ENSBTAG00000037962,ENSBTAG00000000376,ENSBTAG00000013548,ENSBTAG00000033153,ENSBTAG00000006999,ENSBTAG00000027118,ENSBTAG00000020667,ENSBTAG00000011723,ENSBTAG00000004775,ENSBTAG00000017958,ENSBTAG00000025211,ENSBTAG00000017837,ENSBTAG00000012296,ENSBTAG00000012481,ENSBTAG00000003392,ENSBTAG00000037616,ENSBTAG00000011833,ENSBTAG00000005800,ENSBTAG00000032527,…
GO:0016413	O-acetyltransferase activity	molecular_function	0.47227	1	1	2292	4	18224	ENSBTAG00000009266
GO:0005635	nuclear envelope	cellular_component	0.47317	1	4	2292	22	18224	ENSBTAG00000020319,ENSBTAG00000015538,ENSBTAG00000047998,ENSBTAG00000021769
GO:0006820	anion transport	biological_process	0.47317	1	22	2292	159	18224	ENSBTAG00000009182,ENSBTAG00000054931,ENSBTAG00000054050,ENSBTAG00000021553,ENSBTAG00000005548,ENSBTAG00000054461,ENSBTAG00000008021,ENSBTAG00000014861,ENSBTAG00000013391,ENSBTAG00000015547,ENSBTAG00000010116,ENSBTAG00000032301,ENSBTAG00000054918,ENSBTAG00000007509,ENSBTAG00000021090,ENSBTAG00000025130,ENSBTAG00000012125,ENSBTAG00000027879,ENSBTAG00000038858,ENSBTAG00000014179,ENSBTAG00000014496,…
GO:0051270	regulation of cellular component movement	biological_process	0.47427	1	5	2292	32	18224	ENSBTAG00000021972,ENSBTAG00000008817,ENSBTAG00000009958,ENSBTAG00000002350,ENSBTAG00000052663
GO:2000145	regulation of cell motility	biological_process	0.47427	1	5	2292	32	18224	ENSBTAG00000009958,ENSBTAG00000002350,ENSBTAG00000052663,ENSBTAG00000008817,ENSBTAG00000021972
GO:0042254	ribosome biogenesis	biological_process	0.47428	1	12	2292	93	18224	ENSBTAG00000019325,ENSBTAG00000008944,ENSBTAG00000026371,ENSBTAG00000020366,ENSBTAG00000007728,ENSBTAG00000000320,ENSBTAG00000009811,ENSBTAG00000010116,ENSBTAG00000015278,ENSBTAG00000012481,ENSBTAG00000000419,ENSBTAG00000010658
GO:0032271	regulation of protein polymerization	biological_process	0.47496	1	6	2292	43	18224	ENSBTAG00000008816,ENSBTAG00000018216,ENSBTAG00000044184,ENSBTAG00000009958,ENSBTAG00000015278,ENSBTAG00000004554
GO:0043254	regulation of protein complex assembly	biological_process	0.47496	1	6	2292	43	18224	ENSBTAG00000018216,ENSBTAG00000008816,ENSBTAG00000004554,ENSBTAG00000015278,ENSBTAG00000009958,ENSBTAG00000044184
GO:1902903	regulation of supramolecular fiber organization	biological_process	0.47496	1	6	2292	43	18224	ENSBTAG00000018216,ENSBTAG00000008816,ENSBTAG00000044184,ENSBTAG00000004554,ENSBTAG00000009958,ENSBTAG00000015278
GO:0006777	Mo-molybdopterin cofactor biosynthetic process	biological_process	0.475	1	2	2292	12	18224	ENSBTAG00000007079,ENSBTAG00000054315
GO:0019720	Mo-molybdopterin cofactor metabolic process	biological_process	0.475	1	2	2292	12	18224	ENSBTAG00000054315,ENSBTAG00000007079
GO:0015293	symporter activity	molecular_function	0.47603	1	7	2292	47	18224	ENSBTAG00000011088,ENSBTAG00000009959,ENSBTAG00000005857,ENSBTAG00000010116,ENSBTAG00000031340,ENSBTAG00000054461,ENSBTAG00000025130
GO:0015294	solute:cation symporter activity	molecular_function	0.47603	1	7	2292	47	18224	ENSBTAG00000009959,ENSBTAG00000005857,ENSBTAG00000010116,ENSBTAG00000011088,ENSBTAG00000025130,ENSBTAG00000054461,ENSBTAG00000031340
GO:0004514	nicotinate-nucleotide diphosphorylase (carboxylating) activity	molecular_function	0.47672	1	1	2292	6	18224	ENSBTAG00000015743
GO:0009435	NAD biosynthetic process	biological_process	0.47672	1	1	2292	6	18224	ENSBTAG00000015743
GO:0019674	NAD metabolic process	biological_process	0.47672	1	1	2292	6	18224	ENSBTAG00000015743
GO:0008272	sulfate transport	biological_process	0.47704	1	2	2292	12	18224	ENSBTAG00000015547,ENSBTAG00000032301
GO:0015116	sulfate transmembrane transporter activity	molecular_function	0.47704	1	2	2292	12	18224	ENSBTAG00000015547,ENSBTAG00000032301
GO:0005785	signal recognition particle receptor complex	cellular_component	0.47728	1	1	2292	8	18224	ENSBTAG00000025211
GO:0016901	oxidoreductase activity, acting on the CH-OH group of donors, quinone or similar compound as acceptor	molecular_function	0.47779	1	2	2292	9	18224	ENSBTAG00000026913,ENSBTAG00000016071
GO:0044459	plasma membrane part	cellular_component	0.47958	1	31	2292	214	18224	ENSBTAG00000012939,ENSBTAG00000012481,ENSBTAG00000021808,ENSBTAG00000009587,ENSBTAG00000013072,ENSBTAG00000008299,ENSBTAG00000009451,ENSBTAG00000018419,ENSBTAG00000048950,ENSBTAG00000018709,ENSBTAG00000022000,ENSBTAG00000031669,ENSBTAG00000044046,ENSBTAG00000019588,ENSBTAG00000004770,ENSBTAG00000004291,ENSBTAG00000003645,ENSBTAG00000023970,ENSBTAG00000054549,ENSBTAG00000007547,ENSBTAG00000037400,…
GO:0005795	Golgi stack	cellular_component	0.48007	1	3	2292	14	18224	ENSBTAG00000004613,ENSBTAG00000036355,ENSBTAG00000014371
GO:0032324	molybdopterin cofactor biosynthetic process	biological_process	0.48082	1	1	2292	1	18224	ENSBTAG00000004171
GO:0090575	RNA polymerase II transcription factor complex	cellular_component	0.48108	1	9	2292	108	18224	ENSBTAG00000002644,ENSBTAG00000040133,ENSBTAG00000046757,ENSBTAG00000039307,ENSBTAG00000012943,ENSBTAG00000007270,ENSBTAG00000000902,ENSBTAG00000052955,ENSBTAG00000011275
GO:0010467	gene expression	biological_process	0.48112	1	390	2292	3175	18224	ENSBTAG00000018072,ENSBTAG00000022744,ENSBTAG00000004838,ENSBTAG00000000074,ENSBTAG00000009075,ENSBTAG00000027875,ENSBTAG00000015527,ENSBTAG00000014124,ENSBTAG00000000809,ENSBTAG00000009811,ENSBTAG00000018589,ENSBTAG00000002474,ENSBTAG00000012441,ENSBTAG00000008937,ENSBTAG00000016523,ENSBTAG00000001649,ENSBTAG00000012260,ENSBTAG00000018658,ENSBTAG00000001133,ENSBTAG00000020433,ENSBTAG00000011882,…
GO:0000444	MIS12/MIND type complex	cellular_component	0.48143	1	1	2292	5	18224	ENSBTAG00000016667
GO:0006383	transcription by RNA polymerase III	biological_process	0.4821	1	5	2292	29	18224	ENSBTAG00000039091,ENSBTAG00000004094,ENSBTAG00000013306,ENSBTAG00000012481,ENSBTAG00000037400
GO:0008833	deoxyribonuclease IV (phage-T4-induced) activity	molecular_function	0.48283	1	1	2292	2	18224	ENSBTAG00000007680
GO:0019855	calcium channel inhibitor activity	molecular_function	0.48283	1	3	2292	12	18224	ENSBTAG00000019390,ENSBTAG00000007136,ENSBTAG00000032515
GO:0070652	HAUS complex	cellular_component	0.48298	1	1	2292	6	18224	ENSBTAG00000012432
GO:0017022	myosin binding	molecular_function	0.48347	1	1	2292	4	18224	ENSBTAG00000013072
GO:0030278	regulation of ossification	biological_process	0.48368	1	1	2292	3	18224	ENSBTAG00000021024
GO:0002263	cell activation involved in immune response	biological_process	0.48374	1	1	2292	2	18224	ENSBTAG00000013663
GO:0002274	myeloid leukocyte activation	biological_process	0.48374	1	1	2292	2	18224	ENSBTAG00000013663
GO:0002275	myeloid cell activation involved in immune response	biological_process	0.48374	1	1	2292	2	18224	ENSBTAG00000013663
GO:0002279	mast cell activation involved in immune response	biological_process	0.48374	1	1	2292	2	18224	ENSBTAG00000013663
GO:0002366	leukocyte activation involved in immune response	biological_process	0.48374	1	1	2292	2	18224	ENSBTAG00000013663
GO:0002444	myeloid leukocyte mediated immunity	biological_process	0.48374	1	1	2292	2	18224	ENSBTAG00000013663
GO:0002448	mast cell mediated immunity	biological_process	0.48374	1	1	2292	2	18224	ENSBTAG00000013663
GO:0032418	lysosome localization	biological_process	0.48374	1	1	2292	2	18224	ENSBTAG00000013663
GO:0043299	leukocyte degranulation	biological_process	0.48374	1	1	2292	2	18224	ENSBTAG00000013663
GO:0043303	mast cell degranulation	biological_process	0.48374	1	1	2292	2	18224	ENSBTAG00000013663
GO:0045576	mast cell activation	biological_process	0.48374	1	1	2292	2	18224	ENSBTAG00000013663
GO:0016810	hydrolase activity, acting on carbon-nitrogen (but not peptide) bonds	molecular_function	0.4841	1	11	2292	76	18224	ENSBTAG00000014930,ENSBTAG00000020282,ENSBTAG00000010709,ENSBTAG00000001325,ENSBTAG00000007315,ENSBTAG00000002635,ENSBTAG00000002214,ENSBTAG00000012052,ENSBTAG00000014636,ENSBTAG00000003403,ENSBTAG00000007755
GO:0031625	ubiquitin protein ligase binding	molecular_function	0.48417	1	3	2292	15	18224	ENSBTAG00000001305,ENSBTAG00000046223,ENSBTAG00000021769
GO:0044389	ubiquitin-like protein ligase binding	molecular_function	0.48417	1	3	2292	15	18224	ENSBTAG00000046223,ENSBTAG00000021769,ENSBTAG00000001305
GO:0044422	organelle part	cellular_component	0.48443	1	216	2292	1706	18224	ENSBTAG00000007705,ENSBTAG00000005124,ENSBTAG00000008816,ENSBTAG00000021521,ENSBTAG00000015930,ENSBTAG00000018125,ENSBTAG00000044184,ENSBTAG00000003565,ENSBTAG00000010922,ENSBTAG00000021538,ENSBTAG00000011147,ENSBTAG00000017845,ENSBTAG00000020319,ENSBTAG00000012850,ENSBTAG00000020750,ENSBTAG00000021026,ENSBTAG00000021372,ENSBTAG00000005455,ENSBTAG00000010945,ENSBTAG00000000874,ENSBTAG00000022509,…
GO:0016778	diphosphotransferase activity	molecular_function	0.48472	1	2	2292	8	18224	ENSBTAG00000017676,ENSBTAG00000054424
GO:0008360	regulation of cell shape	biological_process	0.48491	1	1	2292	4	18224	ENSBTAG00000010485
GO:0015893	drug transport	biological_process	0.48528	1	2	2292	15	18224	ENSBTAG00000012057,ENSBTAG00000005548
GO:0044780	bacterial-type flagellum assembly	biological_process	0.48605	1	3	2292	19	18224	ENSBTAG00000049566,ENSBTAG00000009569,ENSBTAG00000032223
GO:1901505	carbohydrate derivative transmembrane transporter activity	molecular_function	0.48626	1	2	2292	12	18224	ENSBTAG00000046357,ENSBTAG00000007772
GO:0032268	regulation of cellular protein metabolic process	biological_process	0.48691	1	10	2292	68	18224	ENSBTAG00000022058,ENSBTAG00000024157,ENSBTAG00000037381,ENSBTAG00000016589,ENSBTAG00000016549,ENSBTAG00000006446,ENSBTAG00000024105,ENSBTAG00000016021,ENSBTAG00000013973,ENSBTAG00000009357
GO:0009112	nucleobase metabolic process	biological_process	0.48767	1	2	2292	11	18224	ENSBTAG00000013072,ENSBTAG00000013727
GO:0046112	nucleobase biosynthetic process	biological_process	0.48767	1	2	2292	11	18224	ENSBTAG00000013727,ENSBTAG00000013072
GO:0043624	cellular protein complex disassembly	biological_process	0.48837	1	5	2292	36	18224	ENSBTAG00000004554,ENSBTAG00000020503,ENSBTAG00000008816,ENSBTAG00000012260,ENSBTAG00000017845
GO:0006569	tryptophan catabolic process	biological_process	0.48907	1	1	2292	4	18224	ENSBTAG00000007315
GO:0009310	amine catabolic process	biological_process	0.48907	1	1	2292	4	18224	ENSBTAG00000007315
GO:0019441	tryptophan catabolic process to kynurenine	biological_process	0.48907	1	1	2292	4	18224	ENSBTAG00000007315
GO:0042402	cellular biogenic amine catabolic process	biological_process	0.48907	1	1	2292	4	18224	ENSBTAG00000007315
GO:0042436	indole-containing compound catabolic process	biological_process	0.48907	1	1	2292	4	18224	ENSBTAG00000007315
GO:0046218	indolalkylamine catabolic process	biological_process	0.48907	1	1	2292	4	18224	ENSBTAG00000007315
GO:0070189	kynurenine metabolic process	biological_process	0.48907	1	1	2292	4	18224	ENSBTAG00000007315
GO:0051766	inositol trisphosphate kinase activity	molecular_function	0.48911	1	3	2292	12	18224	ENSBTAG00000019980,ENSBTAG00000009845,ENSBTAG00000053007
GO:0036128	CatSper complex	cellular_component	0.48944	1	2	2292	10	18224	ENSBTAG00000012939,ENSBTAG00000018709
GO:0004415	hyalurononglucosaminidase activity	molecular_function	0.49027	1	1	2292	8	18224	ENSBTAG00000005548
GO:0015929	hexosaminidase activity	molecular_function	0.49027	1	1	2292	8	18224	ENSBTAG00000005548
GO:0009187	cyclic nucleotide metabolic process	biological_process	0.4903	1	6	2292	27	18224	ENSBTAG00000009520,ENSBTAG00000014600,ENSBTAG00000005464,ENSBTAG00000005678,ENSBTAG00000014652,ENSBTAG00000018419
GO:0001505	regulation of neurotransmitter levels	biological_process	0.4903	1	2	2292	11	18224	ENSBTAG00000017680,ENSBTAG00000002023
GO:0005247	voltage-gated chloride channel activity	molecular_function	0.4904	1	2	2292	10	18224	ENSBTAG00000009182,ENSBTAG00000012125
GO:0005254	chloride channel activity	molecular_function	0.4904	1	2	2292	10	18224	ENSBTAG00000009182,ENSBTAG00000012125
GO:0008308	voltage-gated anion channel activity	molecular_function	0.4904	1	2	2292	10	18224	ENSBTAG00000009182,ENSBTAG00000012125
GO:0005801	cis-Golgi network	cellular_component	0.49224	1	5	2292	30	18224	ENSBTAG00000009744,ENSBTAG00000018901,ENSBTAG00000015805,ENSBTAG00000020547,ENSBTAG00000010922
GO:0030436	asexual sporulation	biological_process	0.49245	1	2	2292	13	18224	ENSBTAG00000014676,ENSBTAG00000011767
GO:0010181	FMN binding	molecular_function	0.4925	1	4	2292	21	18224	ENSBTAG00000014879,ENSBTAG00000017680,ENSBTAG00000000333,ENSBTAG00000002023
GO:0042451	purine nucleoside biosynthetic process	biological_process	0.49296	1	2	2292	12	18224	ENSBTAG00000012850,ENSBTAG00000014272
GO:0046129	purine ribonucleoside biosynthetic process	biological_process	0.49296	1	2	2292	12	18224	ENSBTAG00000014272,ENSBTAG00000012850
GO:1901070	guanosine-containing compound biosynthetic process	biological_process	0.49296	1	2	2292	12	18224	ENSBTAG00000014272,ENSBTAG00000012850
GO:0000165	MAPK cascade	biological_process	0.49303	1	1	2292	5	18224	ENSBTAG00000016021
GO:0023014	signal transduction by protein phosphorylation	biological_process	0.49303	1	1	2292	5	18224	ENSBTAG00000016021
GO:0043408	regulation of MAPK cascade	biological_process	0.49303	1	1	2292	5	18224	ENSBTAG00000016021
GO:0043410	positive regulation of MAPK cascade	biological_process	0.49303	1	1	2292	5	18224	ENSBTAG00000016021
GO:0009522	photosystem I	cellular_component	0.49312	1	2	2292	12	18224	ENSBTAG00000019305,ENSBTAG00000001754
GO:0031124	mRNA 3'-end processing	biological_process	0.49386	1	2	2292	17	18224	ENSBTAG00000007567,ENSBTAG00000008938
GO:0004198	calcium-dependent cysteine-type endopeptidase activity	molecular_function	0.49421	1	3	2292	17	18224	ENSBTAG00000005034,ENSBTAG00000021158,ENSBTAG00000006479
GO:0005667	transcription factor complex	cellular_component	0.49471	1	11	2292	125	18224	ENSBTAG00000012943,ENSBTAG00000000902,ENSBTAG00000007270,ENSBTAG00000040133,ENSBTAG00000046757,ENSBTAG00000039307,ENSBTAG00000002644,ENSBTAG00000052955,ENSBTAG00000019645,ENSBTAG00000011275,ENSBTAG00000008299
GO:0004834	tryptophan synthase activity	molecular_function	0.49477	1	1	2292	3	18224	ENSBTAG00000006748
GO:0051180	vitamin transport	biological_process	0.49498	1	1	2292	6	18224	ENSBTAG00000012057
GO:0006032	chitin catabolic process	biological_process	0.49511	1	3	2292	13	18224	ENSBTAG00000016692,ENSBTAG00000006188,ENSBTAG00000004754
GO:0046348	amino sugar catabolic process	biological_process	0.49511	1	3	2292	13	18224	ENSBTAG00000016692,ENSBTAG00000004754,ENSBTAG00000006188
GO:1901072	glucosamine-containing compound catabolic process	biological_process	0.49511	1	3	2292	13	18224	ENSBTAG00000006188,ENSBTAG00000016692,ENSBTAG00000004754
GO:0016973	poly(A)+ mRNA export from nucleus	biological_process	0.49516	1	1	2292	4	18224	ENSBTAG00000021769
GO:0005024	transforming growth factor beta-activated receptor activity	molecular_function	0.49591	1	1	2292	5	18224	ENSBTAG00000019832
GO:0005026	transforming growth factor beta receptor activity, type II	molecular_function	0.49591	1	1	2292	5	18224	ENSBTAG00000019832
GO:0004520	endodeoxyribonuclease activity	molecular_function	0.49594	1	5	2292	35	18224	ENSBTAG00000005958,ENSBTAG00000002966,ENSBTAG00000017260,ENSBTAG00000009569,ENSBTAG00000007680
GO:0044260	cellular macromolecule metabolic process	biological_process	0.49604	1	607	2292	4629	18224	ENSBTAG00000054162,ENSBTAG00000017289,ENSBTAG00000046282,ENSBTAG00000011628,ENSBTAG00000010178,ENSBTAG00000003640,ENSBTAG00000020688,ENSBTAG00000017103,ENSBTAG00000012922,ENSBTAG00000044055,ENSBTAG00000005691,ENSBTAG00000002966,ENSBTAG00000020551,ENSBTAG00000033255,ENSBTAG00000020503,ENSBTAG00000004046,ENSBTAG00000025522,ENSBTAG00000037962,ENSBTAG00000012079,ENSBTAG00000021940,ENSBTAG00000031306,…
GO:0072657	protein localization to membrane	biological_process	0.49677	1	12	2292	82	18224	ENSBTAG00000017411,ENSBTAG00000003531,ENSBTAG00000003168,ENSBTAG00000035915,ENSBTAG00000008953,ENSBTAG00000014966,ENSBTAG00000012738,ENSBTAG00000022185,ENSBTAG00000003038,ENSBTAG00000020766,ENSBTAG00000039682,ENSBTAG00000026885
GO:0003918	DNA topoisomerase type II (ATP-hydrolyzing) activity	molecular_function	0.49784	1	3	2292	22	18224	ENSBTAG00000013557,ENSBTAG00000049437,ENSBTAG00000007532
GO:0061505	DNA topoisomerase II activity	molecular_function	0.49784	1	3	2292	22	18224	ENSBTAG00000013557,ENSBTAG00000049437,ENSBTAG00000007532
GO:0007131	reciprocal meiotic recombination	biological_process	0.4979	1	2	2292	12	18224	ENSBTAG00000012944,ENSBTAG00000050055
GO:0035825	homologous recombination	biological_process	0.4979	1	2	2292	12	18224	ENSBTAG00000050055,ENSBTAG00000012944
GO:0004535	poly(A)-specific ribonuclease activity	molecular_function	0.49831	1	3	2292	15	18224	ENSBTAG00000008937,ENSBTAG00000004940,ENSBTAG00000018097
GO:0004066	asparagine synthase (glutamine-hydrolyzing) activity	molecular_function	0.49908	1	1	2292	5	18224	ENSBTAG00000003222
GO:0006528	asparagine metabolic process	biological_process	0.49908	1	1	2292	5	18224	ENSBTAG00000003222
GO:0006529	asparagine biosynthetic process	biological_process	0.49908	1	1	2292	5	18224	ENSBTAG00000003222
GO:0039526	modulation by virus of host apoptotic process	biological_process	0.49928	1	1	2292	7	18224	ENSBTAG00000019820
GO:0044531	modulation of programmed cell death in other organism	biological_process	0.49928	1	1	2292	7	18224	ENSBTAG00000019820
GO:0044532	modulation of apoptotic process in other organism	biological_process	0.49928	1	1	2292	7	18224	ENSBTAG00000019820
GO:0052040	modulation by symbiont of host programmed cell death	biological_process	0.49928	1	1	2292	7	18224	ENSBTAG00000019820
GO:0052150	modulation by symbiont of host apoptotic process	biological_process	0.49928	1	1	2292	7	18224	ENSBTAG00000019820
GO:0052248	modulation of programmed cell death in other organism involved in symbiotic interaction	biological_process	0.49928	1	1	2292	7	18224	ENSBTAG00000019820
GO:0052433	modulation by organism of apoptotic process in other organism involved in symbiotic interaction	biological_process	0.49928	1	1	2292	7	18224	ENSBTAG00000019820
GO:0033646	host intracellular part	cellular_component	0.49959	1	13	2292	92	18224	ENSBTAG00000008828,ENSBTAG00000010002,ENSBTAG00000015307,ENSBTAG00000018103,ENSBTAG00000034796,ENSBTAG00000000275,ENSBTAG00000021727,ENSBTAG00000051673,ENSBTAG00000005124,ENSBTAG00000003640,ENSBTAG00000020423,ENSBTAG00000015988,ENSBTAG00000015037
GO:0043656	intracellular region of host	cellular_component	0.49959	1	13	2292	92	18224	ENSBTAG00000015307,ENSBTAG00000010002,ENSBTAG00000008828,ENSBTAG00000034796,ENSBTAG00000000275,ENSBTAG00000021727,ENSBTAG00000018103,ENSBTAG00000020423,ENSBTAG00000005124,ENSBTAG00000003640,ENSBTAG00000051673,ENSBTAG00000015037,ENSBTAG00000015988
GO:0003857	3-hydroxyacyl-CoA dehydrogenase activity	molecular_function	0.4996	1	4	2292	24	18224	ENSBTAG00000006978,ENSBTAG00000005766,ENSBTAG00000038132,ENSBTAG00000014521
GO:0031981	nuclear lumen	cellular_component	0.49962	1	52	2292	423	18224	ENSBTAG00000039261,ENSBTAG00000020433,ENSBTAG00000018125,ENSBTAG00000007599,ENSBTAG00000014698,ENSBTAG00000037962,ENSBTAG00000015526,ENSBTAG00000025522,ENSBTAG00000017845,ENSBTAG00000054953,ENSBTAG00000012850,ENSBTAG00000014112,ENSBTAG00000021940,ENSBTAG00000027875,ENSBTAG00000005455,ENSBTAG00000000902,ENSBTAG00000004104,ENSBTAG00000000211,ENSBTAG00000008299,ENSBTAG00000012481,ENSBTAG00000019504,…
GO:0008200	ion channel inhibitor activity	molecular_function	0.5009	1	13	2292	82	18224	ENSBTAG00000018431,ENSBTAG00000014053,ENSBTAG00000021073,ENSBTAG00000015164,ENSBTAG00000014172,ENSBTAG00000019390,ENSBTAG00000025200,ENSBTAG00000027434,ENSBTAG00000021270,ENSBTAG00000007136,ENSBTAG00000003645,ENSBTAG00000004685,ENSBTAG00000032515
GO:0016248	channel inhibitor activity	molecular_function	0.5009	1	13	2292	82	18224	ENSBTAG00000014053,ENSBTAG00000018431,ENSBTAG00000015164,ENSBTAG00000021073,ENSBTAG00000019390,ENSBTAG00000014172,ENSBTAG00000027434,ENSBTAG00000025200,ENSBTAG00000032515,ENSBTAG00000021270,ENSBTAG00000007136,ENSBTAG00000004685,ENSBTAG00000003645
GO:0016278	lysine N-methyltransferase activity	molecular_function	0.50096	1	6	2292	33	18224	ENSBTAG00000004706,ENSBTAG00000037938,ENSBTAG00000046838,ENSBTAG00000017905,ENSBTAG00000009665,ENSBTAG00000009996
GO:0016279	protein-lysine N-methyltransferase activity	molecular_function	0.50096	1	6	2292	33	18224	ENSBTAG00000009996,ENSBTAG00000009665,ENSBTAG00000017905,ENSBTAG00000046838,ENSBTAG00000037938,ENSBTAG00000004706
GO:0018024	histone-lysine N-methyltransferase activity	molecular_function	0.50096	1	6	2292	33	18224	ENSBTAG00000009665,ENSBTAG00000009996,ENSBTAG00000004706,ENSBTAG00000017905,ENSBTAG00000046838,ENSBTAG00000037938
GO:0042054	histone methyltransferase activity	molecular_function	0.50096	1	6	2292	33	18224	ENSBTAG00000009996,ENSBTAG00000009665,ENSBTAG00000046838,ENSBTAG00000037938,ENSBTAG00000017905,ENSBTAG00000004706
GO:0006959	humoral immune response	biological_process	0.50119	1	3	2292	17	18224	ENSBTAG00000012798,ENSBTAG00000017834,ENSBTAG00000020215
GO:0042381	hemolymph coagulation	biological_process	0.50119	1	3	2292	17	18224	ENSBTAG00000020215,ENSBTAG00000012798,ENSBTAG00000017834
GO:0002684	positive regulation of immune system process	biological_process	0.50134	1	2	2292	19	18224	ENSBTAG00000007509,ENSBTAG00000052663
GO:0050778	positive regulation of immune response	biological_process	0.50134	1	2	2292	19	18224	ENSBTAG00000007509,ENSBTAG00000052663
GO:0008276	protein methyltransferase activity	molecular_function	0.50146	1	9	2292	61	18224	ENSBTAG00000048544,ENSBTAG00000037938,ENSBTAG00000017905,ENSBTAG00000009665,ENSBTAG00000009996,ENSBTAG00000019516,ENSBTAG00000004706,ENSBTAG00000031327,ENSBTAG00000046838
GO:0030674	protein binding, bridging	molecular_function	0.50159	1	16	2292	145	18224	ENSBTAG00000009075,ENSBTAG00000048795,ENSBTAG00000005691,ENSBTAG00000038844,ENSBTAG00000001598,ENSBTAG00000007532,ENSBTAG00000020194,ENSBTAG00000025853,ENSBTAG00000021164,ENSBTAG00000007705,ENSBTAG00000013277,ENSBTAG00000014375,ENSBTAG00000001352,ENSBTAG00000004617,ENSBTAG00000012413,ENSBTAG00000005353
GO:0060090	molecular adaptor activity	molecular_function	0.50159	1	16	2292	145	18224	ENSBTAG00000007705,ENSBTAG00000021164,ENSBTAG00000025853,ENSBTAG00000005353,ENSBTAG00000013277,ENSBTAG00000014375,ENSBTAG00000001352,ENSBTAG00000012413,ENSBTAG00000004617,ENSBTAG00000048795,ENSBTAG00000005691,ENSBTAG00000009075,ENSBTAG00000007532,ENSBTAG00000020194,ENSBTAG00000038844,ENSBTAG00000001598
GO:0005885	Arp2/3 protein complex	cellular_component	0.50219	1	1	2292	9	18224	ENSBTAG00000015278
GO:0009396	folic acid-containing compound biosynthetic process	biological_process	0.50287	1	3	2292	17	18224	ENSBTAG00000007723,ENSBTAG00000043960,ENSBTAG00000001754
GO:0033905	xylan endo-1,3-beta-xylosidase activity	molecular_function	0.50293	1	1	2292	4	18224	ENSBTAG00000014612
GO:0097599	xylanase activity	molecular_function	0.50293	1	1	2292	4	18224	ENSBTAG00000014612
GO:0018189	pyrroloquinoline quinone biosynthetic process	biological_process	0.50311	1	1	2292	4	18224	ENSBTAG00000002966
GO:0018212	peptidyl-tyrosine modification	biological_process	0.50311	1	1	2292	4	18224	ENSBTAG00000002966
GO:0051051	negative regulation of transport	biological_process	0.50335	1	2	2292	7	18224	ENSBTAG00000004407,ENSBTAG00000019355
GO:0042601	endospore-forming forespore	cellular_component	0.50337	1	1	2292	5	18224	ENSBTAG00000014676
GO:0042763	intracellular immature spore	cellular_component	0.50337	1	1	2292	5	18224	ENSBTAG00000014676
GO:0009036	type II site-specific deoxyribonuclease activity	molecular_function	0.50344	1	2	2292	13	18224	ENSBTAG00000005958,ENSBTAG00000017260
GO:0015666	restriction endodeoxyribonuclease activity	molecular_function	0.50344	1	2	2292	13	18224	ENSBTAG00000017260,ENSBTAG00000005958
GO:0031419	cobalamin binding	molecular_function	0.50383	1	2	2292	11	18224	ENSBTAG00000014272,ENSBTAG00000012057
GO:0009975	cyclase activity	molecular_function	0.50459	1	6	2292	28	18224	ENSBTAG00000014600,ENSBTAG00000005464,ENSBTAG00000009520,ENSBTAG00000024485,ENSBTAG00000018419,ENSBTAG00000014652
GO:0009292	genetic transfer	biological_process	0.50503	1	1	2292	5	18224	ENSBTAG00000003239
GO:0006913	nucleocytoplasmic transport	biological_process	0.50531	1	17	2292	138	18224	ENSBTAG00000054228,ENSBTAG00000007878,ENSBTAG00000031950,ENSBTAG00000004291,ENSBTAG00000021769,ENSBTAG00000020547,ENSBTAG00000047998,ENSBTAG00000032548,ENSBTAG00000007705,ENSBTAG00000039261,ENSBTAG00000021656,ENSBTAG00000021940,ENSBTAG00000001352,ENSBTAG00000049566,ENSBTAG00000005353,ENSBTAG00000020233,ENSBTAG00000054953
GO:0051169	nuclear transport	biological_process	0.50531	1	17	2292	138	18224	ENSBTAG00000020547,ENSBTAG00000021769,ENSBTAG00000004291,ENSBTAG00000031950,ENSBTAG00000054228,ENSBTAG00000007878,ENSBTAG00000054953,ENSBTAG00000020233,ENSBTAG00000005353,ENSBTAG00000021656,ENSBTAG00000001352,ENSBTAG00000049566,ENSBTAG00000021940,ENSBTAG00000007705,ENSBTAG00000039261,ENSBTAG00000047998,ENSBTAG00000032548
GO:0016894	endonuclease activity, active with either ribo- or deoxyribonucleic acids and producing 3'-phosphomonoesters	molecular_function	0.50548	1	2	2292	13	18224	ENSBTAG00000013877,ENSBTAG00000014494
GO:0015932	nucleobase-containing compound transmembrane transporter activity	molecular_function	0.50671	1	3	2292	20	18224	ENSBTAG00000021901,ENSBTAG00000046357,ENSBTAG00000007772
GO:0005942	phosphatidylinositol 3-kinase complex	cellular_component	0.50724	1	2	2292	12	18224	ENSBTAG00000012481,ENSBTAG00000013306
GO:0005944	phosphatidylinositol 3-kinase complex, class IB	cellular_component	0.50724	1	2	2292	12	18224	ENSBTAG00000012481,ENSBTAG00000013306
GO:0035014	phosphatidylinositol 3-kinase regulator activity	molecular_function	0.50724	1	2	2292	12	18224	ENSBTAG00000013306,ENSBTAG00000012481
GO:0046935	1-phosphatidylinositol-3-kinase regulator activity	molecular_function	0.50724	1	2	2292	12	18224	ENSBTAG00000013306,ENSBTAG00000012481
GO:0097651	phosphatidylinositol 3-kinase complex, class I	cellular_component	0.50724	1	2	2292	12	18224	ENSBTAG00000012481,ENSBTAG00000013306
GO:0003899	DNA-directed 5'-3' RNA polymerase activity	molecular_function	0.5082	1	21	2292	179	18224	ENSBTAG00000010416,ENSBTAG00000014166,ENSBTAG00000047944,ENSBTAG00000012481,ENSBTAG00000021222,ENSBTAG00000031682,ENSBTAG00000019707,ENSBTAG00000012738,ENSBTAG00000015834,ENSBTAG00000013725,ENSBTAG00000009665,ENSBTAG00000040350,ENSBTAG00000005425,ENSBTAG00000051435,ENSBTAG00000001207,ENSBTAG00000017243,ENSBTAG00000037400,ENSBTAG00000008248,ENSBTAG00000031483,ENSBTAG00000026307,ENSBTAG00000017958
GO:0016843	amine-lyase activity	molecular_function	0.50864	1	1	2292	6	18224	ENSBTAG00000018589
GO:0016844	strictosidine synthase activity	molecular_function	0.50864	1	1	2292	6	18224	ENSBTAG00000018589
GO:0030337	DNA polymerase processivity factor activity	molecular_function	0.50964	1	3	2292	17	18224	ENSBTAG00000015181,ENSBTAG00000015910,ENSBTAG00000002083
GO:0045300	acyl-[acyl-carrier-protein] desaturase activity	molecular_function	0.50968	1	1	2292	3	18224	ENSBTAG00000011032
GO:1902653	secondary alcohol biosynthetic process	biological_process	0.50983	1	1	2292	7	18224	ENSBTAG00000001076
GO:0001775	cell activation	biological_process	0.51007	1	14	2292	136	18224	ENSBTAG00000013663,ENSBTAG00000021164,ENSBTAG00000048795,ENSBTAG00000007705,ENSBTAG00000009075,ENSBTAG00000025853,ENSBTAG00000045767,ENSBTAG00000005353,ENSBTAG00000007532,ENSBTAG00000004617,ENSBTAG00000001352,ENSBTAG00000038844,ENSBTAG00000014375,ENSBTAG00000013277
GO:0002161	aminoacyl-tRNA editing activity	molecular_function	0.51013	1	1	2292	5	18224	ENSBTAG00000007315
GO:0051246	regulation of protein metabolic process	biological_process	0.51135	1	10	2292	70	18224	ENSBTAG00000024157,ENSBTAG00000037381,ENSBTAG00000022058,ENSBTAG00000006446,ENSBTAG00000016549,ENSBTAG00000016589,ENSBTAG00000024105,ENSBTAG00000009357,ENSBTAG00000016021,ENSBTAG00000013973
GO:0003707	steroid hormone receptor activity	molecular_function	0.51155	1	4	2292	16	18224	ENSBTAG00000001173,ENSBTAG00000021941,ENSBTAG00000024648,ENSBTAG00000017540
GO:0009273	peptidoglycan-based cell wall biogenesis	biological_process	0.51187	1	1	2292	4	18224	ENSBTAG00000015333
GO:0007599	hemostasis	biological_process	0.51192	1	19	2292	162	18224	ENSBTAG00000012798,ENSBTAG00000048795,ENSBTAG00000024157,ENSBTAG00000009075,ENSBTAG00000022058,ENSBTAG00000007532,ENSBTAG00000038844,ENSBTAG00000048378,ENSBTAG00000033180,ENSBTAG00000020215,ENSBTAG00000021164,ENSBTAG00000007705,ENSBTAG00000025853,ENSBTAG00000017834,ENSBTAG00000005353,ENSBTAG00000001352,ENSBTAG00000004617,ENSBTAG00000013277,ENSBTAG00000014375
GO:0050817	coagulation	biological_process	0.51192	1	19	2292	162	18224	ENSBTAG00000020215,ENSBTAG00000021164,ENSBTAG00000007705,ENSBTAG00000048378,ENSBTAG00000033180,ENSBTAG00000025853,ENSBTAG00000005353,ENSBTAG00000017834,ENSBTAG00000013277,ENSBTAG00000014375,ENSBTAG00000001352,ENSBTAG00000004617,ENSBTAG00000048795,ENSBTAG00000012798,ENSBTAG00000022058,ENSBTAG00000024157,ENSBTAG00000009075,ENSBTAG00000007532,ENSBTAG00000038844
GO:0050878	regulation of body fluid levels	biological_process	0.51192	1	19	2292	162	18224	ENSBTAG00000012798,ENSBTAG00000048795,ENSBTAG00000009075,ENSBTAG00000024157,ENSBTAG00000022058,ENSBTAG00000007532,ENSBTAG00000038844,ENSBTAG00000048378,ENSBTAG00000033180,ENSBTAG00000020215,ENSBTAG00000021164,ENSBTAG00000007705,ENSBTAG00000025853,ENSBTAG00000005353,ENSBTAG00000017834,ENSBTAG00000001352,ENSBTAG00000004617,ENSBTAG00000013277,ENSBTAG00000014375
GO:0009877	nodulation	biological_process	0.51204	1	2	2292	12	18224	ENSBTAG00000009201,ENSBTAG00000017164
GO:0042558	pteridine-containing compound metabolic process	biological_process	0.51339	1	4	2292	25	18224	ENSBTAG00000043960,ENSBTAG00000007723,ENSBTAG00000031306,ENSBTAG00000001754
GO:0015078	proton transmembrane transporter activity	molecular_function	0.51411	1	28	2292	249	18224	ENSBTAG00000000527,ENSBTAG00000004674,ENSBTAG00000053735,ENSBTAG00000030340,ENSBTAG00000015704,ENSBTAG00000018125,ENSBTAG00000003290,ENSBTAG00000013222,ENSBTAG00000007272,ENSBTAG00000031178,ENSBTAG00000001352,ENSBTAG00000020836,ENSBTAG00000015939,ENSBTAG00000048795,ENSBTAG00000024075,ENSBTAG00000007871,ENSBTAG00000008714,ENSBTAG00000009523,ENSBTAG00000026428,ENSBTAG00000008969,ENSBTAG00000052989,…
GO:0019033	viral tegument	cellular_component	0.51436	1	2	2292	12	18224	ENSBTAG00000016774,ENSBTAG00000008066
GO:0072686	mitotic spindle	cellular_component	0.51442	1	7	2292	49	18224	ENSBTAG00000018125,ENSBTAG00000013277,ENSBTAG00000014112,ENSBTAG00000054953,ENSBTAG00000017845,ENSBTAG00000039261,ENSBTAG00000027875
GO:0002115	store-operated calcium entry	biological_process	0.51513	1	1	2292	7	18224	ENSBTAG00000002767
GO:0010959	regulation of metal ion transport	biological_process	0.51513	1	1	2292	7	18224	ENSBTAG00000002767
GO:0043269	regulation of ion transport	biological_process	0.51513	1	1	2292	7	18224	ENSBTAG00000002767
GO:0051924	regulation of calcium ion transport	biological_process	0.51513	1	1	2292	7	18224	ENSBTAG00000002767
GO:2001256	regulation of store-operated calcium entry	biological_process	0.51513	1	1	2292	7	18224	ENSBTAG00000002767
GO:0000226	microtubule cytoskeleton organization	biological_process	0.51525	1	15	2292	105	18224	ENSBTAG00000036009,ENSBTAG00000020099,ENSBTAG00000010880,ENSBTAG00000005784,ENSBTAG00000044184,ENSBTAG00000035110,ENSBTAG00000011532,ENSBTAG00000013761,ENSBTAG00000020748,ENSBTAG00000001598,ENSBTAG00000011034,ENSBTAG00000012432,ENSBTAG00000009579,ENSBTAG00000002978,ENSBTAG00000018216
GO:0033821	DNA beta-glucosyltransferase activity	molecular_function	0.51539	1	1	2292	2	18224	ENSBTAG00000009266
GO:0004814	arginine-tRNA ligase activity	molecular_function	0.51577	1	1	2292	5	18224	ENSBTAG00000015698
GO:0006420	arginyl-tRNA aminoacylation	biological_process	0.51577	1	1	2292	5	18224	ENSBTAG00000015698
GO:0005125	cytokine activity	molecular_function	0.51614	1	6	2292	69	18224	ENSBTAG00000021237,ENSBTAG00000017697,ENSBTAG00000007804,ENSBTAG00000010738,ENSBTAG00000016835,ENSBTAG00000007424
GO:0008170	N-methyltransferase activity	molecular_function	0.51639	1	7	2292	43	18224	ENSBTAG00000017905,ENSBTAG00000037938,ENSBTAG00000046838,ENSBTAG00000004706,ENSBTAG00000019325,ENSBTAG00000009996,ENSBTAG00000009665
GO:0030260	entry into host cell	biological_process	0.51711	1	7	2292	70	18224	ENSBTAG00000017785,ENSBTAG00000018575,ENSBTAG00000002277,ENSBTAG00000051730,ENSBTAG00000044195,ENSBTAG00000005124,ENSBTAG00000048795
GO:0044409	entry into host	biological_process	0.51711	1	7	2292	70	18224	ENSBTAG00000005124,ENSBTAG00000048795,ENSBTAG00000018575,ENSBTAG00000017785,ENSBTAG00000002277,ENSBTAG00000051730,ENSBTAG00000044195
GO:0046718	viral entry into host cell	biological_process	0.51711	1	7	2292	70	18224	ENSBTAG00000044195,ENSBTAG00000017785,ENSBTAG00000018575,ENSBTAG00000002277,ENSBTAG00000051730,ENSBTAG00000048795,ENSBTAG00000005124
GO:0051806	entry into cell of other organism involved in symbiotic interaction	biological_process	0.51711	1	7	2292	70	18224	ENSBTAG00000048795,ENSBTAG00000005124,ENSBTAG00000044195,ENSBTAG00000051730,ENSBTAG00000018575,ENSBTAG00000017785,ENSBTAG00000002277
GO:0051828	entry into other organism involved in symbiotic interaction	biological_process	0.51711	1	7	2292	70	18224	ENSBTAG00000005124,ENSBTAG00000048795,ENSBTAG00000017785,ENSBTAG00000018575,ENSBTAG00000002277,ENSBTAG00000051730,ENSBTAG00000044195
GO:0042775	mitochondrial ATP synthesis coupled electron transport	biological_process	0.51716	1	2	2292	16	18224	ENSBTAG00000006734,ENSBTAG00000011922
GO:0015114	phosphate ion transmembrane transporter activity	molecular_function	0.51729	1	1	2292	6	18224	ENSBTAG00000013391
GO:0019083	viral transcription	biological_process	0.51748	1	4	2292	19	18224	ENSBTAG00000020551,ENSBTAG00000054008,ENSBTAG00000038241,ENSBTAG00000021158
GO:0040012	regulation of locomotion	biological_process	0.51771	1	5	2292	35	18224	ENSBTAG00000021972,ENSBTAG00000008817,ENSBTAG00000009958,ENSBTAG00000002350,ENSBTAG00000052663
GO:0006631	fatty acid metabolic process	biological_process	0.51832	1	11	2292	64	18224	ENSBTAG00000054953,ENSBTAG00000034154,ENSBTAG00000011032,ENSBTAG00000052796,ENSBTAG00000002566,ENSBTAG00000006978,ENSBTAG00000009611,ENSBTAG00000014521,ENSBTAG00000038132,ENSBTAG00000005766,ENSBTAG00000022058
GO:0016730	oxidoreductase activity, acting on iron-sulfur proteins as donors	molecular_function	0.51878	1	1	2292	4	18224	ENSBTAG00000000874
GO:0000794	condensed nuclear chromosome	cellular_component	0.51881	1	10	2292	73	18224	ENSBTAG00000014112,ENSBTAG00000013277,ENSBTAG00000017845,ENSBTAG00000000040,ENSBTAG00000000211,ENSBTAG00000054953,ENSBTAG00000018125,ENSBTAG00000050055,ENSBTAG00000027875,ENSBTAG00000039261
GO:0050750	low-density lipoprotein particle receptor binding	molecular_function	0.51894	1	1	2292	5	18224	ENSBTAG00000007705
GO:0070325	lipoprotein particle receptor binding	molecular_function	0.51894	1	1	2292	5	18224	ENSBTAG00000007705
GO:0006302	double-strand break repair	biological_process	0.5199	1	6	2292	37	18224	ENSBTAG00000024275,ENSBTAG00000008232,ENSBTAG00000017019,ENSBTAG00000000986,ENSBTAG00000004456,ENSBTAG00000003668
GO:0033925	mannosyl-glycoprotein endo-beta-N-acetylglucosaminidase activity	molecular_function	0.52012	1	1	2292	2	18224	ENSBTAG00000006031
GO:0043138	3'-5' DNA helicase activity	molecular_function	0.5208	1	1	2292	4	18224	ENSBTAG00000021592
GO:0043140	ATP-dependent 3'-5' DNA helicase activity	molecular_function	0.5208	1	1	2292	4	18224	ENSBTAG00000021592
GO:0070838	divalent metal ion transport	biological_process	0.52145	1	17	2292	122	18224	ENSBTAG00000022000,ENSBTAG00000002767,ENSBTAG00000003474,ENSBTAG00000054315,ENSBTAG00000021808,ENSBTAG00000053598,ENSBTAG00000009451,ENSBTAG00000009423,ENSBTAG00000034712,ENSBTAG00000006999,ENSBTAG00000050445,ENSBTAG00000025642,ENSBTAG00000007306,ENSBTAG00000015519,ENSBTAG00000039065,ENSBTAG00000002978,ENSBTAG00000020455
GO:0048522	positive regulation of cellular process	biological_process	0.52232	1	42	2292	291	18224	ENSBTAG00000007705,ENSBTAG00000050445,ENSBTAG00000015836,ENSBTAG00000016549,ENSBTAG00000008101,ENSBTAG00000009153,ENSBTAG00000030340,ENSBTAG00000044184,ENSBTAG00000013973,ENSBTAG00000037962,ENSBTAG00000009357,ENSBTAG00000005425,ENSBTAG00000008248,ENSBTAG00000019107,ENSBTAG00000024075,ENSBTAG00000021372,ENSBTAG00000009958,ENSBTAG00000019498,ENSBTAG00000019217,ENSBTAG00000004802,ENSBTAG00000018216,…
GO:0048646	anatomical structure formation involved in morphogenesis	biological_process	0.52309	1	11	2292	69	18224	ENSBTAG00000004608,ENSBTAG00000040190,ENSBTAG00000006999,ENSBTAG00000012575,ENSBTAG00000019498,ENSBTAG00000017281,ENSBTAG00000009587,ENSBTAG00000006771,ENSBTAG00000046110,ENSBTAG00000015307,ENSBTAG00000022813
GO:0098687	chromosomal region	cellular_component	0.52477	1	21	2292	164	18224	ENSBTAG00000039261,ENSBTAG00000011532,ENSBTAG00000053735,ENSBTAG00000018125,ENSBTAG00000011882,ENSBTAG00000054953,ENSBTAG00000017845,ENSBTAG00000005353,ENSBTAG00000011236,ENSBTAG00000039065,ENSBTAG00000013277,ENSBTAG00000014112,ENSBTAG00000015860,ENSBTAG00000031950,ENSBTAG00000027875,ENSBTAG00000016667,ENSBTAG00000010880,ENSBTAG00000019852,ENSBTAG00000000211,ENSBTAG00000000040,ENSBTAG00000031579
GO:0033036	macromolecule localization	biological_process	0.52498	1	121	2292	873	18224	ENSBTAG00000010777,ENSBTAG00000013038,ENSBTAG00000054952,ENSBTAG00000021769,ENSBTAG00000025211,ENSBTAG00000015805,ENSBTAG00000013072,ENSBTAG00000054228,ENSBTAG00000010945,ENSBTAG00000009075,ENSBTAG00000034680,ENSBTAG00000012499,ENSBTAG00000004802,ENSBTAG00000007635,ENSBTAG00000014051,ENSBTAG00000015126,ENSBTAG00000014966,ENSBTAG00000020316,ENSBTAG00000019180,ENSBTAG00000021940,ENSBTAG00000012097,…
GO:0004812	aminoacyl-tRNA ligase activity	molecular_function	0.52515	1	8	2292	59	18224	ENSBTAG00000007315,ENSBTAG00000015980,ENSBTAG00000015698,ENSBTAG00000010777,ENSBTAG00000018072,ENSBTAG00000004358,ENSBTAG00000018972,ENSBTAG00000009949
GO:0016875	ligase activity, forming carbon-oxygen bonds	molecular_function	0.52515	1	8	2292	59	18224	ENSBTAG00000009949,ENSBTAG00000018972,ENSBTAG00000010777,ENSBTAG00000018072,ENSBTAG00000004358,ENSBTAG00000007315,ENSBTAG00000015980,ENSBTAG00000015698
GO:0003880	protein C-terminal carboxyl O-methyltransferase activity	molecular_function	0.52558	1	1	2292	6	18224	ENSBTAG00000048544
GO:0004671	protein C-terminal S-isoprenylcysteine carboxyl O-methyltransferase activity	molecular_function	0.52558	1	1	2292	6	18224	ENSBTAG00000048544
GO:0006481	C-terminal protein methylation	biological_process	0.52558	1	1	2292	6	18224	ENSBTAG00000048544
GO:0018410	C-terminal protein amino acid modification	biological_process	0.52558	1	1	2292	6	18224	ENSBTAG00000048544
GO:0043687	post-translational protein modification	biological_process	0.52558	1	1	2292	6	18224	ENSBTAG00000048544
GO:0003905	alkylbase DNA N-glycosylase activity	molecular_function	0.52636	1	2	2292	8	18224	ENSBTAG00000004287,ENSBTAG00000002978
GO:0051173	positive regulation of nitrogen compound metabolic process	biological_process	0.52653	1	15	2292	90	18224	ENSBTAG00000034796,ENSBTAG00000044055,ENSBTAG00000024105,ENSBTAG00000019808,ENSBTAG00000005425,ENSBTAG00000009357,ENSBTAG00000047944,ENSBTAG00000037962,ENSBTAG00000013973,ENSBTAG00000016021,ENSBTAG00000005072,ENSBTAG00000009569,ENSBTAG00000016549,ENSBTAG00000015836,ENSBTAG00000050445
GO:0005634	nucleus	cellular_component	0.52692	1	231	2292	1763	18224	ENSBTAG00000017542,ENSBTAG00000017802,ENSBTAG00000018699,ENSBTAG00000015875,ENSBTAG00000018048,ENSBTAG00000002216,ENSBTAG00000009265,ENSBTAG00000004751,ENSBTAG00000025853,ENSBTAG00000020366,ENSBTAG00000054933,ENSBTAG00000011283,ENSBTAG00000003540,ENSBTAG00000000418,ENSBTAG00000005461,ENSBTAG00000047717,ENSBTAG00000019808,ENSBTAG00000003396,ENSBTAG00000031579,ENSBTAG00000011275,ENSBTAG00000030882,…
GO:0051184	cofactor transmembrane transporter activity	molecular_function	0.5275	1	2	2292	14	18224	ENSBTAG00000010239,ENSBTAG00000018464
GO:0007015	actin filament organization	biological_process	0.5275	1	6	2292	49	18224	ENSBTAG00000008816,ENSBTAG00000011092,ENSBTAG00000009958,ENSBTAG00000015278,ENSBTAG00000038488,ENSBTAG00000004554
GO:0005543	phospholipid binding	molecular_function	0.52782	1	19	2292	113	18224	ENSBTAG00000013708,ENSBTAG00000019515,ENSBTAG00000002464,ENSBTAG00000006323,ENSBTAG00000009019,ENSBTAG00000007871,ENSBTAG00000007635,ENSBTAG00000005585,ENSBTAG00000044070,ENSBTAG00000020940,ENSBTAG00000010351,ENSBTAG00000046996,ENSBTAG00000024633,ENSBTAG00000000939,ENSBTAG00000015952,ENSBTAG00000001657,ENSBTAG00000026371,ENSBTAG00000009942,ENSBTAG00000035705
GO:0043394	proteoglycan binding	molecular_function	0.52789	1	3	2292	9	18224	ENSBTAG00000020644,ENSBTAG00000040347,ENSBTAG00000020406
GO:0043395	heparan sulfate proteoglycan binding	molecular_function	0.52789	1	3	2292	9	18224	ENSBTAG00000020406,ENSBTAG00000020644,ENSBTAG00000040347
GO:0003906	DNA-(apurinic or apyrimidinic site) endonuclease activity	molecular_function	0.52874	1	1	2292	6	18224	ENSBTAG00000005825
GO:0003012	muscle system process	biological_process	0.5288	1	1	2292	5	18224	ENSBTAG00000044184
GO:0006936	muscle contraction	biological_process	0.5288	1	1	2292	5	18224	ENSBTAG00000044184
GO:0006937	regulation of muscle contraction	biological_process	0.5288	1	1	2292	5	18224	ENSBTAG00000044184
GO:0006939	smooth muscle contraction	biological_process	0.5288	1	1	2292	5	18224	ENSBTAG00000044184
GO:0006940	regulation of smooth muscle contraction	biological_process	0.5288	1	1	2292	5	18224	ENSBTAG00000044184
GO:0090257	regulation of muscle system process	biological_process	0.5288	1	1	2292	5	18224	ENSBTAG00000044184
GO:0044798	nuclear transcription factor complex	cellular_component	0.52887	1	9	2292	111	18224	ENSBTAG00000011275,ENSBTAG00000052955,ENSBTAG00000007270,ENSBTAG00000000902,ENSBTAG00000012943,ENSBTAG00000002644,ENSBTAG00000046757,ENSBTAG00000039307,ENSBTAG00000040133
GO:0004518	nuclease activity	molecular_function	0.52892	1	45	2292	322	18224	ENSBTAG00000005427,ENSBTAG00000007532,ENSBTAG00000026896,ENSBTAG00000015339,ENSBTAG00000020099,ENSBTAG00000009569,ENSBTAG00000002966,ENSBTAG00000045588,ENSBTAG00000046413,ENSBTAG00000048795,ENSBTAG00000010795,ENSBTAG00000004291,ENSBTAG00000046223,ENSBTAG00000001209,ENSBTAG00000017260,ENSBTAG00000020313,ENSBTAG00000008021,ENSBTAG00000008117,ENSBTAG00000007680,ENSBTAG00000050055,ENSBTAG00000002590,…
GO:0061982	meiosis I cell cycle process	biological_process	0.53175	1	3	2292	19	18224	ENSBTAG00000050055,ENSBTAG00000012944,ENSBTAG00000054151
GO:0017025	TBP-class protein binding	molecular_function	0.53384	1	2	2292	13	18224	ENSBTAG00000016243,ENSBTAG00000012753
GO:0006413	translational initiation	biological_process	0.53532	1	5	2292	41	18224	ENSBTAG00000005425,ENSBTAG00000006446,ENSBTAG00000047944,ENSBTAG00000017633,ENSBTAG00000017243
GO:0006366	transcription by RNA polymerase II	biological_process	0.53544	1	34	2292	250	18224	ENSBTAG00000015836,ENSBTAG00000020433,ENSBTAG00000014698,ENSBTAG00000007599,ENSBTAG00000037962,ENSBTAG00000015526,ENSBTAG00000025522,ENSBTAG00000021940,ENSBTAG00000005455,ENSBTAG00000000902,ENSBTAG00000004104,ENSBTAG00000012481,ENSBTAG00000019504,ENSBTAG00000039307,ENSBTAG00000021553,ENSBTAG00000005461,ENSBTAG00000020688,ENSBTAG00000032453,ENSBTAG00000018048,ENSBTAG00000004078,ENSBTAG00000052955,…
GO:0004511	tyrosine 3-monooxygenase activity	molecular_function	0.5361	1	3	2292	19	18224	ENSBTAG00000049099,ENSBTAG00000007256,ENSBTAG00000038428
GO:0015108	chloride transmembrane transporter activity	molecular_function	0.53638	1	2	2292	11	18224	ENSBTAG00000012125,ENSBTAG00000009182
GO:0031214	biomineral tissue development	biological_process	0.53639	1	1	2292	3	18224	ENSBTAG00000021024
GO:0070167	regulation of biomineral tissue development	biological_process	0.53639	1	1	2292	3	18224	ENSBTAG00000021024
GO:0003879	ATP phosphoribosyltransferase activity	molecular_function	0.53654	1	1	2292	3	18224	ENSBTAG00000005155
GO:0010883	regulation of lipid storage	biological_process	0.53718	1	2	2292	11	18224	ENSBTAG00000004802,ENSBTAG00000024888
GO:0010884	positive regulation of lipid storage	biological_process	0.53718	1	2	2292	11	18224	ENSBTAG00000024888,ENSBTAG00000004802
GO:1905952	regulation of lipid localization	biological_process	0.53718	1	2	2292	11	18224	ENSBTAG00000024888,ENSBTAG00000004802
GO:1905954	positive regulation of lipid localization	biological_process	0.53718	1	2	2292	11	18224	ENSBTAG00000004802,ENSBTAG00000024888
GO:0008418	protein-N-terminal asparagine amidohydrolase activity	molecular_function	0.53749	1	1	2292	4	18224	ENSBTAG00000014636
GO:0009236	cobalamin biosynthetic process	biological_process	0.53817	1	3	2292	18	18224	ENSBTAG00000012481,ENSBTAG00000002082,ENSBTAG00000013306
GO:0019783	ubiquitin-like protein-specific protease activity	molecular_function	0.53902	1	11	2292	74	18224	ENSBTAG00000021505,ENSBTAG00000005455,ENSBTAG00000023377,ENSBTAG00000020311,ENSBTAG00000030892,ENSBTAG00000008981,ENSBTAG00000000120,ENSBTAG00000008805,ENSBTAG00000017133,ENSBTAG00000000149,ENSBTAG00000012944
GO:0000090	mitotic anaphase	biological_process	0.53971	1	2	2292	19	18224	ENSBTAG00000010880,ENSBTAG00000011532
GO:0051322	anaphase	biological_process	0.53971	1	2	2292	19	18224	ENSBTAG00000011532,ENSBTAG00000010880
GO:0005047	signal recognition particle binding	molecular_function	0.54001	1	1	2292	9	18224	ENSBTAG00000025211
GO:0008514	organic anion transmembrane transporter activity	molecular_function	0.54114	1	9	2292	68	18224	ENSBTAG00000019121,ENSBTAG00000054918,ENSBTAG00000007509,ENSBTAG00000010116,ENSBTAG00000014179,ENSBTAG00000054461,ENSBTAG00000005548,ENSBTAG00000025130,ENSBTAG00000054931
GO:0043648	dicarboxylic acid metabolic process	biological_process	0.54127	1	3	2292	20	18224	ENSBTAG00000015743,ENSBTAG00000033182,ENSBTAG00000004035
GO:0016703	oxidoreductase activity, acting on single donors with incorporation of molecular oxygen, incorporation of one atom of oxygen (internal monooxygenases or internal mixed function oxidases)	molecular_function	0.5418	1	2	2292	12	18224	ENSBTAG00000006479,ENSBTAG00000002474
GO:0051258	protein polymerization	biological_process	0.54237	1	18	2292	170	18224	ENSBTAG00000021164,ENSBTAG00000007705,ENSBTAG00000008816,ENSBTAG00000004554,ENSBTAG00000044184,ENSBTAG00000025853,ENSBTAG00000005353,ENSBTAG00000013277,ENSBTAG00000014375,ENSBTAG00000001352,ENSBTAG00000004617,ENSBTAG00000048795,ENSBTAG00000009958,ENSBTAG00000009075,ENSBTAG00000007532,ENSBTAG00000018216,ENSBTAG00000015278,ENSBTAG00000038844
GO:0016247	channel regulator activity	molecular_function	0.54257	1	14	2292	91	18224	ENSBTAG00000032515,ENSBTAG00000004685,ENSBTAG00000007136,ENSBTAG00000003645,ENSBTAG00000021270,ENSBTAG00000027434,ENSBTAG00000025200,ENSBTAG00000019390,ENSBTAG00000014172,ENSBTAG00000015164,ENSBTAG00000021073,ENSBTAG00000014053,ENSBTAG00000039065,ENSBTAG00000018431
GO:0099106	ion channel regulator activity	molecular_function	0.54257	1	14	2292	91	18224	ENSBTAG00000014172,ENSBTAG00000019390,ENSBTAG00000015164,ENSBTAG00000021073,ENSBTAG00000039065,ENSBTAG00000018431,ENSBTAG00000014053,ENSBTAG00000003645,ENSBTAG00000007136,ENSBTAG00000004685,ENSBTAG00000021270,ENSBTAG00000032515,ENSBTAG00000025200,ENSBTAG00000027434
GO:0002443	leukocyte mediated immunity	biological_process	0.54261	1	1	2292	3	18224	ENSBTAG00000013663
GO:0044003	modification by symbiont of host morphology or physiology	biological_process	0.54458	1	11	2292	75	18224	ENSBTAG00000006031,ENSBTAG00000017509,ENSBTAG00000019900,ENSBTAG00000048434,ENSBTAG00000019820,ENSBTAG00000001492,ENSBTAG00000050055,ENSBTAG00000019060,ENSBTAG00000017976,ENSBTAG00000019532,ENSBTAG00000007723
GO:0007016	cytoskeletal anchoring at plasma membrane	biological_process	0.54485	1	2	2292	10	18224	ENSBTAG00000003667,ENSBTAG00000025868
GO:0003689	DNA clamp loader activity	molecular_function	0.54538	1	1	2292	3	18224	ENSBTAG00000054448
GO:0005657	replication fork	cellular_component	0.54538	1	1	2292	3	18224	ENSBTAG00000054448
GO:0005663	DNA replication factor C complex	cellular_component	0.54538	1	1	2292	3	18224	ENSBTAG00000054448
GO:0033170	protein-DNA loading ATPase activity	molecular_function	0.54538	1	1	2292	3	18224	ENSBTAG00000054448
GO:0050660	flavin adenine dinucleotide binding	molecular_function	0.54573	1	12	2292	80	18224	ENSBTAG00000013912,ENSBTAG00000043581,ENSBTAG00000007946,ENSBTAG00000048271,ENSBTAG00000010841,ENSBTAG00000031358,ENSBTAG00000007484,ENSBTAG00000020331,ENSBTAG00000054881,ENSBTAG00000012937,ENSBTAG00000038132,ENSBTAG00000005766
GO:0010035	response to inorganic substance	biological_process	0.54575	1	6	2292	34	18224	ENSBTAG00000006943,ENSBTAG00000021978,ENSBTAG00000021553,ENSBTAG00000001094,ENSBTAG00000016784,ENSBTAG00000006535
GO:0015833	peptide transport	biological_process	0.54611	1	94	2292	687	18224	ENSBTAG00000003111,ENSBTAG00000050055,ENSBTAG00000047998,ENSBTAG00000032548,ENSBTAG00000003531,ENSBTAG00000026885,ENSBTAG00000008021,ENSBTAG00000020233,ENSBTAG00000006693,ENSBTAG00000046996,ENSBTAG00000017540,ENSBTAG00000009744,ENSBTAG00000002493,ENSBTAG00000002471,ENSBTAG00000035915,ENSBTAG00000008953,ENSBTAG00000012989,ENSBTAG00000045588,ENSBTAG00000017411,ENSBTAG00000000040,ENSBTAG00000043950,…
GO:0033643	host cell part	cellular_component	0.54632	1	16	2292	114	18224	ENSBTAG00000015037,ENSBTAG00000051673,ENSBTAG00000006797,ENSBTAG00000018103,ENSBTAG00000008828,ENSBTAG00000015307,ENSBTAG00000015988,ENSBTAG00000005124,ENSBTAG00000003640,ENSBTAG00000000473,ENSBTAG00000020423,ENSBTAG00000021727,ENSBTAG00000034796,ENSBTAG00000000275,ENSBTAG00000010002,ENSBTAG00000014861
GO:0010562	positive regulation of phosphorus metabolic process	biological_process	0.54633	1	3	2292	15	18224	ENSBTAG00000016021,ENSBTAG00000009357,ENSBTAG00000016549
GO:0031401	positive regulation of protein modification process	biological_process	0.54633	1	3	2292	15	18224	ENSBTAG00000016021,ENSBTAG00000009357,ENSBTAG00000016549
GO:0045937	positive regulation of phosphate metabolic process	biological_process	0.54633	1	3	2292	15	18224	ENSBTAG00000016021,ENSBTAG00000009357,ENSBTAG00000016549
GO:0001614	purinergic nucleotide receptor activity	molecular_function	0.54688	1	1	2292	7	18224	ENSBTAG00000000376
GO:0004931	extracellularly ATP-gated cation channel activity	molecular_function	0.54688	1	1	2292	7	18224	ENSBTAG00000000376
GO:0007584	response to nutrient	biological_process	0.54688	1	1	2292	7	18224	ENSBTAG00000000376
GO:0014074	response to purine-containing compound	biological_process	0.54688	1	1	2292	7	18224	ENSBTAG00000000376
GO:0016502	nucleotide receptor activity	molecular_function	0.54688	1	1	2292	7	18224	ENSBTAG00000000376
GO:0033198	response to ATP	biological_process	0.54688	1	1	2292	7	18224	ENSBTAG00000000376
GO:0035381	ATP-gated ion channel activity	molecular_function	0.54688	1	1	2292	7	18224	ENSBTAG00000000376
GO:0035586	purinergic receptor activity	molecular_function	0.54688	1	1	2292	7	18224	ENSBTAG00000000376
GO:0046683	response to organophosphorus	biological_process	0.54688	1	1	2292	7	18224	ENSBTAG00000000376
GO:0006821	chloride transport	biological_process	0.54725	1	2	2292	13	18224	ENSBTAG00000009182,ENSBTAG00000012125
GO:0050662	coenzyme binding	molecular_function	0.54778	1	46	2292	335	18224	ENSBTAG00000020551,ENSBTAG00000038132,ENSBTAG00000013337,ENSBTAG00000017680,ENSBTAG00000031358,ENSBTAG00000007484,ENSBTAG00000020331,ENSBTAG00000002044,ENSBTAG00000012937,ENSBTAG00000030882,ENSBTAG00000003397,ENSBTAG00000046502,ENSBTAG00000014252,ENSBTAG00000007946,ENSBTAG00000049411,ENSBTAG00000047268,ENSBTAG00000019090,ENSBTAG00000048271,ENSBTAG00000005766,ENSBTAG00000007131,ENSBTAG00000036101,…
GO:0019955	cytokine binding	molecular_function	0.54825	1	1	2292	6	18224	ENSBTAG00000019404
GO:0040013	negative regulation of locomotion	biological_process	0.54877	1	1	2292	7	18224	ENSBTAG00000009958
GO:0051271	negative regulation of cellular component movement	biological_process	0.54877	1	1	2292	7	18224	ENSBTAG00000009958
GO:2000146	negative regulation of cell motility	biological_process	0.54877	1	1	2292	7	18224	ENSBTAG00000009958
GO:0007417	central nervous system development	biological_process	0.54895	1	1	2292	5	18224	ENSBTAG00000011032
GO:0007420	brain development	biological_process	0.54895	1	1	2292	5	18224	ENSBTAG00000011032
GO:0060322	head development	biological_process	0.54895	1	1	2292	5	18224	ENSBTAG00000011032
GO:0031490	chromatin DNA binding	molecular_function	0.54899	1	1	2292	14	18224	ENSBTAG00000001877
GO:0031492	nucleosomal DNA binding	molecular_function	0.54899	1	1	2292	14	18224	ENSBTAG00000001877
GO:0005186	pheromone activity	molecular_function	0.54927	1	3	2292	16	18224	ENSBTAG00000011495,ENSBTAG00000024075,ENSBTAG00000009679
GO:0000003	reproduction	biological_process	0.5497	1	39	2292	280	18224	ENSBTAG00000001352,ENSBTAG00000022813,ENSBTAG00000039682,ENSBTAG00000053735,ENSBTAG00000006999,ENSBTAG00000012575,ENSBTAG00000014955,ENSBTAG00000022150,ENSBTAG00000048378,ENSBTAG00000015836,ENSBTAG00000012944,ENSBTAG00000046110,ENSBTAG00000015805,ENSBTAG00000006771,ENSBTAG00000009587,ENSBTAG00000002888,ENSBTAG00000054151,ENSBTAG00000040190,ENSBTAG00000047158,ENSBTAG00000005499,ENSBTAG00000017850,…
GO:0009307	DNA restriction-modification system	biological_process	0.55011	1	2	2292	14	18224	ENSBTAG00000005958,ENSBTAG00000017260
GO:0044355	clearance of foreign intracellular DNA	biological_process	0.55011	1	2	2292	14	18224	ENSBTAG00000017260,ENSBTAG00000005958
GO:0099046	clearance of foreign intracellular nucleic acids	biological_process	0.55011	1	2	2292	14	18224	ENSBTAG00000017260,ENSBTAG00000005958
GO:0007276	gamete generation	biological_process	0.55026	1	12	2292	95	18224	ENSBTAG00000012575,ENSBTAG00000006999,ENSBTAG00000032130,ENSBTAG00000040190,ENSBTAG00000004608,ENSBTAG00000022813,ENSBTAG00000015307,ENSBTAG00000046110,ENSBTAG00000006771,ENSBTAG00000009587,ENSBTAG00000017281,ENSBTAG00000017370
GO:0007596	blood coagulation	biological_process	0.55055	1	16	2292	145	18224	ENSBTAG00000048795,ENSBTAG00000022058,ENSBTAG00000024157,ENSBTAG00000009075,ENSBTAG00000007532,ENSBTAG00000038844,ENSBTAG00000007705,ENSBTAG00000021164,ENSBTAG00000033180,ENSBTAG00000048378,ENSBTAG00000025853,ENSBTAG00000005353,ENSBTAG00000014375,ENSBTAG00000013277,ENSBTAG00000004617,ENSBTAG00000001352
GO:0008023	transcription elongation factor complex	cellular_component	0.55092	1	3	2292	22	18224	ENSBTAG00000021940,ENSBTAG00000012481,ENSBTAG00000001988
GO:0008063	Toll signaling pathway	biological_process	0.55161	1	1	2292	4	18224	ENSBTAG00000005141
GO:0051701	interaction with host	biological_process	0.55306	1	24	2292	186	18224	ENSBTAG00000017976,ENSBTAG00000019060,ENSBTAG00000048795,ENSBTAG00000009139,ENSBTAG00000019900,ENSBTAG00000051730,ENSBTAG00000006797,ENSBTAG00000006031,ENSBTAG00000049685,ENSBTAG00000019532,ENSBTAG00000044195,ENSBTAG00000007723,ENSBTAG00000018575,ENSBTAG00000050055,ENSBTAG00000001492,ENSBTAG00000019820,ENSBTAG00000000473,ENSBTAG00000048434,ENSBTAG00000005124,ENSBTAG00000014112,ENSBTAG00000002277,…
GO:0072348	sulfur compound transport	biological_process	0.55385	1	2	2292	14	18224	ENSBTAG00000015547,ENSBTAG00000032301
GO:0022613	ribonucleoprotein complex biogenesis	biological_process	0.55398	1	12	2292	99	18224	ENSBTAG00000010658,ENSBTAG00000015278,ENSBTAG00000012481,ENSBTAG00000000419,ENSBTAG00000010116,ENSBTAG00000009811,ENSBTAG00000000320,ENSBTAG00000007728,ENSBTAG00000020366,ENSBTAG00000026371,ENSBTAG00000008944,ENSBTAG00000019325
GO:0019064	fusion of virus membrane with host plasma membrane	biological_process	0.55416	1	5	2292	58	18224	ENSBTAG00000048795,ENSBTAG00000002277,ENSBTAG00000017785,ENSBTAG00000051730,ENSBTAG00000044195
GO:0039663	membrane fusion involved in viral entry into host cell	biological_process	0.55416	1	5	2292	58	18224	ENSBTAG00000048795,ENSBTAG00000044195,ENSBTAG00000017785,ENSBTAG00000002277,ENSBTAG00000051730
GO:0044800	multi-organism membrane fusion	biological_process	0.55416	1	5	2292	58	18224	ENSBTAG00000048795,ENSBTAG00000051730,ENSBTAG00000017785,ENSBTAG00000002277,ENSBTAG00000044195
GO:0044803	multi-organism membrane organization	biological_process	0.55416	1	5	2292	58	18224	ENSBTAG00000051730,ENSBTAG00000017785,ENSBTAG00000002277,ENSBTAG00000044195,ENSBTAG00000048795
GO:1901615	organic hydroxy compound metabolic process	biological_process	0.55439	1	7	2292	49	18224	ENSBTAG00000019980,ENSBTAG00000038321,ENSBTAG00000032031,ENSBTAG00000009845,ENSBTAG00000000149,ENSBTAG00000001076,ENSBTAG00000018255
GO:0004852	uroporphyrinogen-III synthase activity	molecular_function	0.55469	1	1	2292	6	18224	ENSBTAG00000049411
GO:0004564	beta-fructofuranosidase activity	molecular_function	0.55484	1	2	2292	12	18224	ENSBTAG00000030474,ENSBTAG00000008542
GO:0004575	sucrose alpha-glucosidase activity	molecular_function	0.55484	1	2	2292	12	18224	ENSBTAG00000030474,ENSBTAG00000008542
GO:0015926	glucosidase activity	molecular_function	0.55484	1	2	2292	12	18224	ENSBTAG00000030474,ENSBTAG00000008542
GO:0090599	alpha-glucosidase activity	molecular_function	0.55484	1	2	2292	12	18224	ENSBTAG00000030474,ENSBTAG00000008542
GO:0006952	defense response	biological_process	0.55561	1	34	2292	310	18224	ENSBTAG00000007136,ENSBTAG00000053806,ENSBTAG00000020215,ENSBTAG00000007593,ENSBTAG00000031444,ENSBTAG00000004518,ENSBTAG00000017834,ENSBTAG00000001173,ENSBTAG00000021024,ENSBTAG00000012881,ENSBTAG00000007509,ENSBTAG00000005958,ENSBTAG00000012804,ENSBTAG00000019217,ENSBTAG00000011032,ENSBTAG00000016835,ENSBTAG00000007804,ENSBTAG00000047794,ENSBTAG00000032548,ENSBTAG00000012239,ENSBTAG00000008021,…
GO:0050776	regulation of immune response	biological_process	0.55602	1	4	2292	31	18224	ENSBTAG00000006031,ENSBTAG00000007509,ENSBTAG00000052663,ENSBTAG00000045767
GO:0016791	phosphatase activity	molecular_function	0.55605	1	55	2292	306	18224	ENSBTAG00000044195,ENSBTAG00000000088,ENSBTAG00000035705,ENSBTAG00000004958,ENSBTAG00000021553,ENSBTAG00000010116,ENSBTAG00000000207,ENSBTAG00000010178,ENSBTAG00000014224,ENSBTAG00000006188,ENSBTAG00000033255,ENSBTAG00000000698,ENSBTAG00000013369,ENSBTAG00000006589,ENSBTAG00000021968,ENSBTAG00000009132,ENSBTAG00000015510,ENSBTAG00000004092,ENSBTAG00000024015,ENSBTAG00000004754,ENSBTAG00000001444,…
GO:0030155	regulation of cell adhesion	biological_process	0.5566	1	4	2292	26	18224	ENSBTAG00000009958,ENSBTAG00000002350,ENSBTAG00000008817,ENSBTAG00000021972
GO:1901700	response to oxygen-containing compound	biological_process	0.55694	1	5	2292	30	18224	ENSBTAG00000001094,ENSBTAG00000021553,ENSBTAG00000006943,ENSBTAG00000000376,ENSBTAG00000006535
GO:0034464	BBSome	cellular_component	0.55695	1	1	2292	6	18224	ENSBTAG00000009265
GO:0072527	pyrimidine-containing compound metabolic process	biological_process	0.55757	1	7	2292	49	18224	ENSBTAG00000043989,ENSBTAG00000012850,ENSBTAG00000005585,ENSBTAG00000054424,ENSBTAG00000013072,ENSBTAG00000017676,ENSBTAG00000013727
GO:0016197	endosomal transport	biological_process	0.55796	1	1	2292	6	18224	ENSBTAG00000002493
GO:0046039	GTP metabolic process	biological_process	0.55839	1	2	2292	11	18224	ENSBTAG00000012850,ENSBTAG00000004171
GO:0005911	cell-cell junction	cellular_component	0.55934	1	2	2292	17	18224	ENSBTAG00000009297,ENSBTAG00000008021
GO:0010604	positive regulation of macromolecule metabolic process	biological_process	0.55962	1	15	2292	92	18224	ENSBTAG00000009569,ENSBTAG00000050445,ENSBTAG00000015836,ENSBTAG00000016549,ENSBTAG00000019808,ENSBTAG00000024105,ENSBTAG00000034796,ENSBTAG00000044055,ENSBTAG00000005072,ENSBTAG00000013973,ENSBTAG00000016021,ENSBTAG00000037962,ENSBTAG00000047944,ENSBTAG00000005425,ENSBTAG00000009357
GO:0043281	regulation of cysteine-type endopeptidase activity involved in apoptotic process	biological_process	0.55985	1	2	2292	16	18224	ENSBTAG00000013973,ENSBTAG00000024105
GO:2000116	regulation of cysteine-type endopeptidase activity	biological_process	0.55985	1	2	2292	16	18224	ENSBTAG00000013973,ENSBTAG00000024105
GO:0009611	response to wounding	biological_process	0.56001	1	20	2292	175	18224	ENSBTAG00000020215,ENSBTAG00000021164,ENSBTAG00000007705,ENSBTAG00000048378,ENSBTAG00000033180,ENSBTAG00000025853,ENSBTAG00000005353,ENSBTAG00000017834,ENSBTAG00000013277,ENSBTAG00000014375,ENSBTAG00000001352,ENSBTAG00000004617,ENSBTAG00000048795,ENSBTAG00000012798,ENSBTAG00000022058,ENSBTAG00000024157,ENSBTAG00000009075,ENSBTAG00000007532,ENSBTAG00000049010,ENSBTAG00000038844
GO:0042060	wound healing	biological_process	0.56001	1	20	2292	175	18224	ENSBTAG00000033180,ENSBTAG00000048378,ENSBTAG00000007705,ENSBTAG00000021164,ENSBTAG00000020215,ENSBTAG00000025853,ENSBTAG00000017834,ENSBTAG00000005353,ENSBTAG00000004617,ENSBTAG00000001352,ENSBTAG00000014375,ENSBTAG00000013277,ENSBTAG00000012798,ENSBTAG00000048795,ENSBTAG00000024157,ENSBTAG00000009075,ENSBTAG00000022058,ENSBTAG00000049010,ENSBTAG00000007532,ENSBTAG00000038844
GO:0048518	positive regulation of biological process	biological_process	0.56059	1	44	2292	317	18224	ENSBTAG00000008248,ENSBTAG00000019107,ENSBTAG00000007509,ENSBTAG00000013973,ENSBTAG00000037962,ENSBTAG00000005425,ENSBTAG00000009357,ENSBTAG00000008101,ENSBTAG00000009153,ENSBTAG00000030340,ENSBTAG00000044184,ENSBTAG00000050445,ENSBTAG00000007705,ENSBTAG00000015836,ENSBTAG00000016549,ENSBTAG00000018216,ENSBTAG00000047531,ENSBTAG00000002211,ENSBTAG00000009958,ENSBTAG00000019498,ENSBTAG00000019217,…
GO:0003883	CTP synthase activity	molecular_function	0.56228	1	1	2292	4	18224	ENSBTAG00000005585
GO:0016477	cell migration	biological_process	0.56234	1	4	2292	27	18224	ENSBTAG00000008817,ENSBTAG00000021972,ENSBTAG00000002350,ENSBTAG00000052663
GO:0030334	regulation of cell migration	biological_process	0.56234	1	4	2292	27	18224	ENSBTAG00000008817,ENSBTAG00000021972,ENSBTAG00000002350,ENSBTAG00000052663
GO:0015031	protein transport	biological_process	0.56283	1	93	2292	683	18224	ENSBTAG00000019065,ENSBTAG00000011567,ENSBTAG00000008248,ENSBTAG00000001352,ENSBTAG00000049566,ENSBTAG00000014112,ENSBTAG00000054953,ENSBTAG00000005353,ENSBTAG00000039682,ENSBTAG00000005138,ENSBTAG00000011717,ENSBTAG00000015994,ENSBTAG00000037510,ENSBTAG00000013689,ENSBTAG00000047054,ENSBTAG00000002174,ENSBTAG00000017157,ENSBTAG00000039261,ENSBTAG00000019121,ENSBTAG00000019230,ENSBTAG00000004161,…
GO:0009235	cobalamin metabolic process	biological_process	0.56377	1	3	2292	19	18224	ENSBTAG00000012481,ENSBTAG00000002082,ENSBTAG00000013306
GO:0006094	gluconeogenesis	biological_process	0.56548	1	2	2292	14	18224	ENSBTAG00000003196,ENSBTAG00000012961
GO:0019319	hexose biosynthetic process	biological_process	0.56548	1	2	2292	14	18224	ENSBTAG00000003196,ENSBTAG00000012961
GO:0046364	monosaccharide biosynthetic process	biological_process	0.56548	1	2	2292	14	18224	ENSBTAG00000003196,ENSBTAG00000012961
GO:0016679	oxidoreductase activity, acting on diphenols and related substances as donors	molecular_function	0.56577	1	6	2292	52	18224	ENSBTAG00000001879,ENSBTAG00000010178,ENSBTAG00000013391,ENSBTAG00000024539,ENSBTAG00000001816,ENSBTAG00000015037
GO:0019954	asexual reproduction	biological_process	0.56607	1	13	2292	96	18224	ENSBTAG00000003396,ENSBTAG00000001352,ENSBTAG00000039682,ENSBTAG00000011767,ENSBTAG00000015805,ENSBTAG00000053735,ENSBTAG00000045877,ENSBTAG00000017850,ENSBTAG00000014676,ENSBTAG00000021872,ENSBTAG00000015433,ENSBTAG00000012394,ENSBTAG00000007804
GO:0043085	positive regulation of catalytic activity	biological_process	0.56661	1	3	2292	20	18224	ENSBTAG00000013973,ENSBTAG00000016021,ENSBTAG00000024105
GO:0044093	positive regulation of molecular function	biological_process	0.56661	1	3	2292	20	18224	ENSBTAG00000024105,ENSBTAG00000016021,ENSBTAG00000013973
GO:0009847	spore germination	biological_process	0.56673	1	1	2292	8	18224	ENSBTAG00000017845
GO:0019829	cation-transporting ATPase activity	molecular_function	0.56751	1	4	2292	29	18224	ENSBTAG00000001305,ENSBTAG00000004674,ENSBTAG00000007823,ENSBTAG00000000520
GO:0022853	active ion transmembrane transporter activity	molecular_function	0.56751	1	4	2292	29	18224	ENSBTAG00000001305,ENSBTAG00000004674,ENSBTAG00000000520,ENSBTAG00000007823
GO:0042625	ATPase coupled ion transmembrane transporter activity	molecular_function	0.56751	1	4	2292	29	18224	ENSBTAG00000001305,ENSBTAG00000000520,ENSBTAG00000007823,ENSBTAG00000004674
GO:0005246	calcium channel regulator activity	molecular_function	0.56772	1	4	2292	21	18224	ENSBTAG00000039065,ENSBTAG00000019390,ENSBTAG00000007136,ENSBTAG00000032515
GO:0044249	cellular biosynthetic process	biological_process	0.56817	1	445	2292	3569	18224	ENSBTAG00000008232,ENSBTAG00000018996,ENSBTAG00000021941,ENSBTAG00000040133,ENSBTAG00000019983,ENSBTAG00000012798,ENSBTAG00000015907,ENSBTAG00000006846,ENSBTAG00000047717,ENSBTAG00000003396,ENSBTAG00000011275,ENSBTAG00000004358,ENSBTAG00000018419,ENSBTAG00000009451,ENSBTAG00000049010,ENSBTAG00000015988,ENSBTAG00000000103,ENSBTAG00000009265,ENSBTAG00000049122,ENSBTAG00000007723,ENSBTAG00000005766,…
GO:1903046	meiotic cell cycle process	biological_process	0.56887	1	4	2292	30	18224	ENSBTAG00000054151,ENSBTAG00000050055,ENSBTAG00000012944,ENSBTAG00000031579
GO:0016836	hydro-lyase activity	molecular_function	0.56916	1	10	2292	63	18224	ENSBTAG00000016397,ENSBTAG00000006748,ENSBTAG00000019625,ENSBTAG00000049411,ENSBTAG00000016313,ENSBTAG00000020726,ENSBTAG00000020363,ENSBTAG00000007787,ENSBTAG00000017112,ENSBTAG00000005766
GO:0016579	protein deubiquitination	biological_process	0.5702	1	9	2292	60	18224	ENSBTAG00000021505,ENSBTAG00000005455,ENSBTAG00000030892,ENSBTAG00000020311,ENSBTAG00000008981,ENSBTAG00000000120,ENSBTAG00000008805,ENSBTAG00000012944,ENSBTAG00000000149
GO:0070646	protein modification by small protein removal	biological_process	0.5702	1	9	2292	60	18224	ENSBTAG00000005455,ENSBTAG00000030892,ENSBTAG00000020311,ENSBTAG00000021505,ENSBTAG00000008805,ENSBTAG00000000149,ENSBTAG00000012944,ENSBTAG00000000120,ENSBTAG00000008981
GO:0070851	growth factor receptor binding	molecular_function	0.57037	1	3	2292	19	18224	ENSBTAG00000012305,ENSBTAG00000014405,ENSBTAG00000015433
GO:0051817	modification of morphology or physiology of other organism involved in symbiotic interaction	biological_process	0.57133	1	11	2292	76	18224	ENSBTAG00000017509,ENSBTAG00000006031,ENSBTAG00000050055,ENSBTAG00000001492,ENSBTAG00000019060,ENSBTAG00000019532,ENSBTAG00000017976,ENSBTAG00000007723,ENSBTAG00000019900,ENSBTAG00000048434,ENSBTAG00000019820
GO:0005164	tumor necrosis factor receptor binding	molecular_function	0.57145	1	2	2292	22	18224	ENSBTAG00000011563,ENSBTAG00000046266
GO:0032813	tumor necrosis factor receptor superfamily binding	molecular_function	0.57145	1	2	2292	22	18224	ENSBTAG00000011563,ENSBTAG00000046266
GO:0019725	cellular homeostasis	biological_process	0.57164	1	15	2292	132	18224	ENSBTAG00000025211,ENSBTAG00000037400,ENSBTAG00000003989,ENSBTAG00000025642,ENSBTAG00000012850,ENSBTAG00000012481,ENSBTAG00000043581,ENSBTAG00000013912,ENSBTAG00000037962,ENSBTAG00000001173,ENSBTAG00000007567,ENSBTAG00000016021,ENSBTAG00000006999,ENSBTAG00000019818,ENSBTAG00000032130
GO:1901361	organic cyclic compound catabolic process	biological_process	0.57387	1	14	2292	96	18224	ENSBTAG00000004940,ENSBTAG00000018097,ENSBTAG00000002214,ENSBTAG00000018937,ENSBTAG00000005678,ENSBTAG00000019315,ENSBTAG00000010658,ENSBTAG00000018513,ENSBTAG00000010002,ENSBTAG00000007315,ENSBTAG00000008307,ENSBTAG00000006839,ENSBTAG00000008937,ENSBTAG00000037400
GO:0009108	coenzyme biosynthetic process	biological_process	0.57453	1	14	2292	99	18224	ENSBTAG00000043989,ENSBTAG00000054315,ENSBTAG00000043960,ENSBTAG00000006839,ENSBTAG00000010658,ENSBTAG00000001754,ENSBTAG00000015743,ENSBTAG00000017676,ENSBTAG00000007079,ENSBTAG00000009949,ENSBTAG00000054424,ENSBTAG00000007723,ENSBTAG00000002966,ENSBTAG00000004092
GO:0006629	lipid metabolic process	biological_process	0.57592	1	62	2292	430	18224	ENSBTAG00000013912,ENSBTAG00000010015,ENSBTAG00000014486,ENSBTAG00000017709,ENSBTAG00000014463,ENSBTAG00000009294,ENSBTAG00000005268,ENSBTAG00000021803,ENSBTAG00000006122,ENSBTAG00000002103,ENSBTAG00000005766,ENSBTAG00000009942,ENSBTAG00000052632,ENSBTAG00000004554,ENSBTAG00000034154,ENSBTAG00000008338,ENSBTAG00000002464,ENSBTAG00000012632,ENSBTAG00000008307,ENSBTAG00000008126,ENSBTAG00000015849,…
GO:0004197	cysteine-type endopeptidase activity	molecular_function	0.57615	1	16	2292	117	18224	ENSBTAG00000004106,ENSBTAG00000010992,ENSBTAG00000053766,ENSBTAG00000006569,ENSBTAG00000006479,ENSBTAG00000003171,ENSBTAG00000010372,ENSBTAG00000003667,ENSBTAG00000051030,ENSBTAG00000007071,ENSBTAG00000004745,ENSBTAG00000018390,ENSBTAG00000021158,ENSBTAG00000015539,ENSBTAG00000005034,ENSBTAG00000018596
GO:0008312	7S RNA binding	molecular_function	0.57619	1	1	2292	8	18224	ENSBTAG00000039682
GO:0048500	signal recognition particle	cellular_component	0.57619	1	1	2292	8	18224	ENSBTAG00000039682
GO:0044766	multi-organism transport	biological_process	0.5766	1	3	2292	23	18224	ENSBTAG00000009139,ENSBTAG00000005124,ENSBTAG00000049685
GO:1902579	multi-organism localization	biological_process	0.5766	1	3	2292	23	18224	ENSBTAG00000049685,ENSBTAG00000009139,ENSBTAG00000005124
GO:0019439	aromatic compound catabolic process	biological_process	0.57753	1	14	2292	95	18224	ENSBTAG00000008937,ENSBTAG00000006839,ENSBTAG00000037400,ENSBTAG00000008307,ENSBTAG00000007315,ENSBTAG00000010658,ENSBTAG00000010002,ENSBTAG00000005678,ENSBTAG00000019315,ENSBTAG00000002214,ENSBTAG00000001081,ENSBTAG00000018937,ENSBTAG00000004940,ENSBTAG00000018097
GO:0022414	reproductive process	biological_process	0.57777	1	37	2292	267	18224	ENSBTAG00000022813,ENSBTAG00000001352,ENSBTAG00000039682,ENSBTAG00000014955,ENSBTAG00000022150,ENSBTAG00000012575,ENSBTAG00000006999,ENSBTAG00000053735,ENSBTAG00000015836,ENSBTAG00000048378,ENSBTAG00000012944,ENSBTAG00000002888,ENSBTAG00000054151,ENSBTAG00000009587,ENSBTAG00000006771,ENSBTAG00000015805,ENSBTAG00000046110,ENSBTAG00000040190,ENSBTAG00000005499,ENSBTAG00000047158,ENSBTAG00000017850,…
GO:0071702	organic substance transport	biological_process	0.57784	1	128	2292	953	18224	ENSBTAG00000008021,ENSBTAG00000017540,ENSBTAG00000006693,ENSBTAG00000010116,ENSBTAG00000003531,ENSBTAG00000050055,ENSBTAG00000047998,ENSBTAG00000043950,ENSBTAG00000035858,ENSBTAG00000004407,ENSBTAG00000035915,ENSBTAG00000045588,ENSBTAG00000019355,ENSBTAG00000039682,ENSBTAG00000008248,ENSBTAG00000011567,ENSBTAG00000019065,ENSBTAG00000054918,ENSBTAG00000031483,ENSBTAG00000014112,ENSBTAG00000047054,…
GO:0001871	pattern binding	molecular_function	0.57806	1	4	2292	34	18224	ENSBTAG00000020196,ENSBTAG00000013165,ENSBTAG00000015181,ENSBTAG00000014147
GO:0030247	polysaccharide binding	molecular_function	0.57806	1	4	2292	34	18224	ENSBTAG00000014147,ENSBTAG00000015181,ENSBTAG00000013165,ENSBTAG00000020196
GO:0010243	response to organonitrogen compound	biological_process	0.57819	1	1	2292	8	18224	ENSBTAG00000000376
GO:0000255	allantoin metabolic process	biological_process	0.57855	1	1	2292	5	18224	ENSBTAG00000018513
GO:0000256	allantoin catabolic process	biological_process	0.57855	1	1	2292	5	18224	ENSBTAG00000018513
GO:0043605	cellular amide catabolic process	biological_process	0.57855	1	1	2292	5	18224	ENSBTAG00000018513
GO:0004057	arginyltransferase activity	molecular_function	0.57898	1	1	2292	5	18224	ENSBTAG00000032515
GO:0016598	protein arginylation	biological_process	0.57898	1	1	2292	5	18224	ENSBTAG00000032515
GO:0051321	meiotic cell cycle	biological_process	0.57919	1	5	2292	34	18224	ENSBTAG00000054151,ENSBTAG00000002888,ENSBTAG00000012944,ENSBTAG00000031579,ENSBTAG00000050055
GO:0044270	cellular nitrogen compound catabolic process	biological_process	0.58007	1	13	2292	90	18224	ENSBTAG00000018937,ENSBTAG00000019315,ENSBTAG00000005678,ENSBTAG00000018097,ENSBTAG00000004940,ENSBTAG00000008307,ENSBTAG00000037400,ENSBTAG00000008937,ENSBTAG00000006839,ENSBTAG00000010658,ENSBTAG00000018513,ENSBTAG00000010002,ENSBTAG00000007315
GO:0046700	heterocycle catabolic process	biological_process	0.58007	1	13	2292	90	18224	ENSBTAG00000006839,ENSBTAG00000008937,ENSBTAG00000037400,ENSBTAG00000008307,ENSBTAG00000007315,ENSBTAG00000010658,ENSBTAG00000018513,ENSBTAG00000010002,ENSBTAG00000005678,ENSBTAG00000019315,ENSBTAG00000018937,ENSBTAG00000004940,ENSBTAG00000018097
GO:0030682	evasion or tolerance of host defense response	biological_process	0.5806	1	2	2292	15	18224	ENSBTAG00000019900,ENSBTAG00000019060
GO:0051807	evasion or tolerance of defense response of other organism involved in symbiotic interaction	biological_process	0.5806	1	2	2292	15	18224	ENSBTAG00000019060,ENSBTAG00000019900
GO:0008918	lipopolysaccharide 3-alpha-galactosyltransferase activity	molecular_function	0.58096	1	1	2292	6	18224	ENSBTAG00000002564
GO:0035250	UDP-galactosyltransferase activity	molecular_function	0.58096	1	1	2292	6	18224	ENSBTAG00000002564
GO:0016614	oxidoreductase activity, acting on CH-OH group of donors	molecular_function	0.58112	1	18	2292	134	18224	ENSBTAG00000017709,ENSBTAG00000010015,ENSBTAG00000011904,ENSBTAG00000006978,ENSBTAG00000016071,ENSBTAG00000003239,ENSBTAG00000000246,ENSBTAG00000007723,ENSBTAG00000005766,ENSBTAG00000026913,ENSBTAG00000014521,ENSBTAG00000007946,ENSBTAG00000000149,ENSBTAG00000003397,ENSBTAG00000054881,ENSBTAG00000036298,ENSBTAG00000006941,ENSBTAG00000038132
GO:0045735	nutrient reservoir activity	molecular_function	0.58117	1	2	2292	11	18224	ENSBTAG00000004674,ENSBTAG00000048493
GO:0035821	modification of morphology or physiology of other organism	biological_process	0.58177	1	11	2292	77	18224	ENSBTAG00000017509,ENSBTAG00000006031,ENSBTAG00000019060,ENSBTAG00000007723,ENSBTAG00000019532,ENSBTAG00000017976,ENSBTAG00000001492,ENSBTAG00000050055,ENSBTAG00000019820,ENSBTAG00000019900,ENSBTAG00000048434
[truncated: 1,362 more rows]

## Sheet: DPMGs
GO_accession	Description	Term_type	Over_represented_pValue	Corrected_pValue	DMR_item	DMR_list	Bg_item	Bg_list	DMR genes
[truncated: 1,661 more rows]
