# Supplementary material for: Extensive differential DNA methylation between tuberculosis skin test positive and skin test negative cattle
Source: BMC Genomics. 2024 Aug 6;25:762. doi: 10.1186/s12864-024-10574-x (PMC11301934; doi:10.1186/s12864-024-10574-x)
Supplement: Supplementary file 12 — Supplementary Material 12 - Supplementary Table S10: KEGG analysis showing enriched canonical pathways for DMRs and DPMGs for Group 2 (SICTT-/IFNG+) samples relative to Group 3 (SICTT+/IFNG+) samples (as shown in Figure 1) [file 12864_2024_10574_MOESM12_ESM.xlsx]

## Sheet: DMRs
##Databases: KEGG PATHWAY
##Statistical test method: hypergeometric test / Fisher's exact test
##FDR correction method: Benjamini and Hochberg
#Term	Database	ID	Input number	Background number	P-Value	Corrected P-Value	Input	Hyperlink
Calcium signaling pathway	KEGG PATHWAY	bta04020	58	203	8.94e-12	2.86e-09	ENSBTAG00000053908|ENSBTAG00000021717|ENSBTAG00000014463|ENSBTAG00000006999|ENSBTAG00000017680|ENSBTAG00000000376|ENSBTAG00000053785|ENSBTAG00000013550|ENSBTAG00000012079|ENSBTAG00000025642|ENSBTAG00000014818|ENSBTAG00000048904|ENSBTAG00000017301|ENSBTAG00000001242|ENSBTAG00000004457|ENSBTAG00000007882|ENSBTAG00000012647|ENSBTAG00000011500|ENSBTAG00000001061|ENSBTAG00000048049|ENSBTAG00000031483|…	http://www.genome.jp/kegg-bin/show_pathway?bta04020/bta:509513%09red/bta:100337083%09red/bta:521257%09red/bta:532713%09red/bta:282330%09red/bta:539543%09red/bta:613800%09red/bta:515732%09red/bta:536132%09red/bta:526211%09red/bta:100139857%09red/bta:528555%09red/bta:541008%09red/bta:287024%09red/bta:287026%09red/bta:526379%09red/bta:407133%09red/bta:504353%09red/bta:540877%09red/bta:509779%09red/b…
MAPK signaling pathway	KEGG PATHWAY	bta04010	66	292	1.73e-09	2.11e-07	ENSBTAG00000010906|ENSBTAG00000013066|ENSBTAG00000019832|ENSBTAG00000002211|ENSBTAG00000006998|ENSBTAG00000005273|ENSBTAG00000021808|ENSBTAG00000012450|ENSBTAG00000014737|ENSBTAG00000013550|ENSBTAG00000022000|ENSBTAG00000008623|ENSBTAG00000014051|ENSBTAG00000013761|ENSBTAG00000036009|ENSBTAG00000017788|ENSBTAG00000005268|ENSBTAG00000007599|ENSBTAG00000000317|ENSBTAG00000007509|ENSBTAG00000030179|…	http://www.genome.jp/kegg-bin/show_pathway?bta04010/bta:533908%09red/bta:537598%09red/bta:616317%09red/bta:784075%09red/bta:281240%09red/bta:618481%09red/bta:538496%09red/bta:512254%09red/bta:282325%09red/bta:540106%09red/bta:512355%09red/bta:526364%09red/bta:533815%09red/bta:515640%09red/bta:515159%09red/bta:617915%09red/bta:529375%09red/bta:100137872%09red/bta:540421%09red/bta:529382%09red/bta:…
Oxytocin signaling pathway	KEGG PATHWAY	bta04921	44	152	1.98e-09	2.11e-07	ENSBTAG00000025812|ENSBTAG00000005464|ENSBTAG00000017680|ENSBTAG00000021808|ENSBTAG00000013550|ENSBTAG00000012079|ENSBTAG00000020701|ENSBTAG00000014818|ENSBTAG00000007509|ENSBTAG00000011772|ENSBTAG00000007547|ENSBTAG00000001061|ENSBTAG00000014930|ENSBTAG00000031483|ENSBTAG00000008938|ENSBTAG00000011628|ENSBTAG00000014463|ENSBTAG00000006999|ENSBTAG00000022000|ENSBTAG00000000656|ENSBTAG00000021901|…	http://www.genome.jp/kegg-bin/show_pathway?bta04921/bta:100337083%09red/bta:532713%09red/bta:784075%09red/bta:317697%09red/bta:520743%09red/bta:512254%09red/bta:282325%09red/bta:526364%09red/bta:287024%09red/bta:287026%09red/bta:529382%09red/bta:535742%09red/bta:504219%09red/bta:531209%09red/bta:509779%09red/bta:530401%09red/bta:327667%09red/bta:407217%09red/bta:519331%09red/bta:512431%09red/bta:…
Pathways in cancer	KEGG PATHWAY	bta05200	95	539	4.3e-08	2.93e-06	ENSBTAG00000013066|ENSBTAG00000021574|ENSBTAG00000004194|ENSBTAG00000020892|ENSBTAG00000005464|ENSBTAG00000020566|ENSBTAG00000021068|ENSBTAG00000002350|ENSBTAG00000031483|ENSBTAG00000018035|ENSBTAG00000000738|ENSBTAG00000009578|ENSBTAG00000017851|ENSBTAG00000005691|ENSBTAG00000004028|ENSBTAG00000021709|ENSBTAG00000024450|ENSBTAG00000015433|ENSBTAG00000002908|ENSBTAG00000016758|ENSBTAG00000002103|…	http://www.genome.jp/kegg-bin/show_pathway?bta05200/bta:525962%09red/bta:780777%09red/bta:512355%09red/bta:540830%09red/bta:286821%09red/bta:504408%09red/bta:529631%09red/bta:281788%09red/bta:519357%09red/bta:538720%09red/bta:526848%09red/bta:281607%09red/bta:281601%09red/bta:282452%09red/bta:526572%09red/bta:789485%09red/bta:100297344%09red/bta:282308%09red/bta:532713%09red/bta:518914%09red/bta:…
Metabolic pathways	KEGG PATHWAY	bta01100	205	1468	5.23e-08	2.93e-06	ENSBTAG00000005744|ENSBTAG00000014252|ENSBTAG00000014521|ENSBTAG00000025812|ENSBTAG00000005464|ENSBTAG00000017680|ENSBTAG00000004422|ENSBTAG00000002214|ENSBTAG00000013367|ENSBTAG00000026428|ENSBTAG00000021260|ENSBTAG00000008866|ENSBTAG00000010372|ENSBTAG00000005678|ENSBTAG00000001325|ENSBTAG00000012961|ENSBTAG00000024633|ENSBTAG00000053007|ENSBTAG00000020774|ENSBTAG00000008307|ENSBTAG00000013971|…	http://www.genome.jp/kegg-bin/show_pathway?bta01100/bta:617688%09red/bta:614957%09red/bta:508455%09red/bta:280712%09red/bta:539625%09red/bta:788066%09red/bta:541596%09red/bta:509102%09red/bta:615819%09red/bta:514646%09red/bta:614308%09red/bta:537161%09red/bta:530929%09red/bta:510243%09red/bta:514494%09red/bta:338038%09red/bta:100125310%09red/bta:281781%09red/bta:528582%09red/bta:104968452%09red/b…
Axon guidance	KEGG PATHWAY	bta04360	45	180	5.48e-08	2.93e-06	ENSBTAG00000017746|ENSBTAG00000015205|ENSBTAG00000014463|ENSBTAG00000008552|ENSBTAG00000018603|ENSBTAG00000020489|ENSBTAG00000002350|ENSBTAG00000015910|ENSBTAG00000018133|ENSBTAG00000001061|ENSBTAG00000018765|ENSBTAG00000013958|ENSBTAG00000008938|ENSBTAG00000014966|ENSBTAG00000017976|ENSBTAG00000004899|ENSBTAG00000016991|ENSBTAG00000004499|ENSBTAG00000009578|ENSBTAG00000001941|ENSBTAG00000002081|…	http://www.genome.jp/kegg-bin/show_pathway?bta04360/bta:539742%09red/bta:506270%09red/bta:512892%09red/bta:527349%09red/bta:536815%09red/bta:504968%09red/bta:508175%09red/bta:282308%09red/bta:535225%09red/bta:513432%09red/bta:527263%09red/bta:407151%09red/bta:407770%09red/bta:535742%09red/bta:286821%09red/bta:540876%09red/bta:615883%09red/bta:516019%09red/bta:532713%09red/bta:530401%09red/bta:533…
cGMP-PKG signaling pathway	KEGG PATHWAY	bta04022	43	169	7.05e-08	3.22e-06	ENSBTAG00000024888|ENSBTAG00000005425|ENSBTAG00000021717|ENSBTAG00000027118|ENSBTAG00000017680|ENSBTAG00000013300|ENSBTAG00000017260|ENSBTAG00000012079|ENSBTAG00000020701|ENSBTAG00000014818|ENSBTAG00000017788|ENSBTAG00000001242|ENSBTAG00000014930|ENSBTAG00000031483|ENSBTAG00000006535|ENSBTAG00000001305|ENSBTAG00000002978|ENSBTAG00000046753|ENSBTAG00000017871|ENSBTAG00000005464|ENSBTAG00000000656|…	http://www.genome.jp/kegg-bin/show_pathway?bta04022/bta:407139%09red/bta:539543%09red/bta:281972%09red/bta:613800%09red/bta:512254%09red/bta:524144%09red/bta:518025%09red/bta:514607%09red/bta:407151%09red/bta:287024%09red/bta:536636%09red/bta:100137872%09red/bta:504353%09red/bta:287026%09red/bta:100300012%09red/bta:327716%09red/bta:509779%09red/bta:530401%09red/bta:282480%09red/bta:515159%09red/b…
Rap1 signaling pathway	KEGG PATHWAY	bta04015	50	216	8.23e-08	3.29e-06	ENSBTAG00000008623|ENSBTAG00000053908|ENSBTAG00000004194|ENSBTAG00000005464|ENSBTAG00000053785|ENSBTAG00000012450|ENSBTAG00000013550|ENSBTAG00000005691|ENSBTAG00000002350|ENSBTAG00000014051|ENSBTAG00000014737|ENSBTAG00000015539|ENSBTAG00000017788|ENSBTAG00000015910|ENSBTAG00000048904|ENSBTAG00000017839|ENSBTAG00000011034|ENSBTAG00000001061|ENSBTAG00000031483|ENSBTAG00000008938|ENSBTAG00000021697|…	http://www.genome.jp/kegg-bin/show_pathway?bta04015/bta:515718%09red/bta:509513%09red/bta:535347%09red/bta:527550%09red/bta:513625%09red/bta:783470%09red/bta:618481%09red/bta:282325%09red/bta:282308%09red/bta:540106%09red/bta:617915%09red/bta:287026%09red/bta:100137872%09red/bta:535742%09red/bta:528252%09red/bta:520454%09red/bta:281848%09red/bta:100139484%09red/bta:536517%09red/bta:281876%09red/b…
Focal adhesion	KEGG PATHWAY	bta04510	47	198	1.06e-07	3.75e-06	ENSBTAG00000020622|ENSBTAG00000054952|ENSBTAG00000003667|ENSBTAG00000013550|ENSBTAG00000012079|ENSBTAG00000002350|ENSBTAG00000014737|ENSBTAG00000014818|ENSBTAG00000017788|ENSBTAG00000015910|ENSBTAG00000012265|ENSBTAG00000001444|ENSBTAG00000034436|ENSBTAG00000019498|ENSBTAG00000011772|ENSBTAG00000021697|ENSBTAG00000001061|ENSBTAG00000014930|ENSBTAG00000013958|ENSBTAG00000008938|ENSBTAG00000008817|…	http://www.genome.jp/kegg-bin/show_pathway?bta04510/bta:515718%09red/bta:539742%09red/bta:506270%09red/bta:528252%09red/bta:282191%09red/bta:783470%09red/bta:508490%09red/bta:282308%09red/bta:540106%09red/bta:518914%09red/bta:527263%09red/bta:529670%09red/bta:100137872%09red/bta:537203%09red/bta:535742%09red/bta:506751%09red/bta:527550%09red/bta:513432%09red/bta:505942%09red/bta:520454%09red/bta:…
Endocytosis	KEGG PATHWAY	bta04144	53	246	2.46e-07	7.02e-06	ENSBTAG00000007871|ENSBTAG00000020892|ENSBTAG00000008040|ENSBTAG00000015779|ENSBTAG00000012599|ENSBTAG00000012263|ENSBTAG00000004792|ENSBTAG00000011628|ENSBTAG00000007725|ENSBTAG00000020316|ENSBTAG00000006663|ENSBTAG00000036009|ENSBTAG00000016504|ENSBTAG00000019832|ENSBTAG00000022044|ENSBTAG00000007075|ENSBTAG00000021527|ENSBTAG00000046248|ENSBTAG00000007384|ENSBTAG00000020116|ENSBTAG00000046996|…	http://www.genome.jp/kegg-bin/show_pathway?bta04144/bta:513902%09red/bta:532778%09red/bta:326600%09red/bta:509006%09red/bta:100141038%09red/bta:515712%09red/bta:508199%09red/bta:521541%09red/bta:538771%09red/bta:407173%09red/bta:520311%09red/bta:338058%09red/bta:507781%09red/bta:507917%09red/bta:788634%09red/bta:510003%09red/bta:281848%09red/bta:618488%09red/bta:523797%09red/bta:535742%09red/bta:…
Regulation of actin cytoskeleton	KEGG PATHWAY	bta04810	48	212	2.59e-07	7.02e-06	ENSBTAG00000019915|ENSBTAG00000021717|ENSBTAG00000016894|ENSBTAG00000019044|ENSBTAG00000012079|ENSBTAG00000019524|ENSBTAG00000002350|ENSBTAG00000050709|ENSBTAG00000014818|ENSBTAG00000031890|ENSBTAG00000015910|ENSBTAG00000017839|ENSBTAG00000019498|ENSBTAG00000011772|ENSBTAG00000038488|ENSBTAG00000014930|ENSBTAG00000013958|ENSBTAG00000008938|ENSBTAG00000000897|ENSBTAG00000046248|ENSBTAG00000012002|…	http://www.genome.jp/kegg-bin/show_pathway?bta04810/bta:515718%09red/bta:100124501%09red/bta:539742%09red/bta:326600%09red/bta:506270%09red/bta:785745%09red/bta:101904063%09red/bta:535225%09red/bta:618481%09red/bta:533823%09red/bta:508490%09red/bta:282308%09red/bta:525628%09red/bta:507837%09red/bta:514056%09red/bta:524770%09red/bta:112445004%09red/bta:540421%09red/bta:535742%09red/bta:782315%09re…
Long-term depression	KEGG PATHWAY	bta04730	23	60	2.63e-07	7.02e-06	ENSBTAG00000051877|ENSBTAG00000006999|ENSBTAG00000013550|ENSBTAG00000004775|ENSBTAG00000001061|ENSBTAG00000011833|ENSBTAG00000002978|ENSBTAG00000005039|ENSBTAG00000017871|ENSBTAG00000021924|ENSBTAG00000046413|ENSBTAG00000020455|ENSBTAG00000021527|ENSBTAG00000005800|ENSBTAG00000012181|ENSBTAG00000024450|ENSBTAG00000014828|ENSBTAG00000013116|ENSBTAG00000036113|ENSBTAG00000008338|ENSBTAG00000020921|…	http://www.genome.jp/kegg-bin/show_pathway?bta04730/bta:536132%09red/bta:526364%09red/bta:515159%09red/bta:536367%09red/bta:287026%09red/bta:540421%09red/bta:534626%09red/bta:524361%09red/bta:531209%09red/bta:529618%09red/bta:112442078%09red/bta:281788%09red/bta:100139857%09red/bta:510434%09red/bta:317697%09red/bta:282001%09red/bta:282002%09red/bta:282648%09red/bta:533330%09red/bta:281848%09red/b…
Adherens junction	KEGG PATHWAY	bta04520	24	69	6.16e-07	1.52e-05	ENSBTAG00000021574|ENSBTAG00000045699|ENSBTAG00000000253|ENSBTAG00000012599|ENSBTAG00000015939|ENSBTAG00000024015|ENSBTAG00000019832|ENSBTAG00000018052|ENSBTAG00000008938|ENSBTAG00000031669|ENSBTAG00000011628|ENSBTAG00000024715|ENSBTAG00000018035|ENSBTAG00000011215|ENSBTAG00000010693|ENSBTAG00000011851|ENSBTAG00000021527|ENSBTAG00000005557|ENSBTAG00000001473|ENSBTAG00000013110|ENSBTAG00000018255|…	http://www.genome.jp/kegg-bin/show_pathway?bta04520/bta:508150%09red/bta:504856%09red/bta:780777%09red/bta:507837%09red/bta:282420%09red/bta:524770%09red/bta:535742%09red/bta:536092%09red/bta:282382%09red/bta:527263%09red/bta:540481%09red/bta:407217%09red/bta:515187%09red/bta:526848%09red/bta:535376%09red/bta:515125%09red/bta:512072%09red/bta:514637%09red/bta:539359%09red/bta:533492%09red/bta:522…
Circadian entrainment	KEGG PATHWAY	bta04713	29	100	1.02e-06	2.34e-05	ENSBTAG00000020520|ENSBTAG00000010906|ENSBTAG00000014463|ENSBTAG00000005464|ENSBTAG00000002767|ENSBTAG00000013550|ENSBTAG00000006176|ENSBTAG00000004775|ENSBTAG00000005800|ENSBTAG00000001061|ENSBTAG00000031483|ENSBTAG00000013116|ENSBTAG00000002978|ENSBTAG00000006999|ENSBTAG00000020455|ENSBTAG00000001879|ENSBTAG00000008338|ENSBTAG00000025642|ENSBTAG00000011833|ENSBTAG00000014600|ENSBTAG00000018419|…	http://www.genome.jp/kegg-bin/show_pathway?bta04713/bta:525962%09red/bta:532713%09red/bta:100125276%09red/bta:507449%09red/bta:520743%09red/bta:536132%09red/bta:539686%09red/bta:287026%09red/bta:512237%09red/bta:534626%09red/bta:504408%09red/bta:529618%09red/bta:614283%09red/bta:317697%09red/bta:100139857%09red/bta:788151%09red/bta:281601%09red/bta:408015%09red/bta:282413%09red/bta:535017%09red/b…
Glutamatergic synapse	KEGG PATHWAY	bta04724	31	113	1.19e-06	2.54e-05	ENSBTAG00000054974|ENSBTAG00000013047|ENSBTAG00000005464|ENSBTAG00000002767|ENSBTAG00000013550|ENSBTAG00000006176|ENSBTAG00000025853|ENSBTAG00000011723|ENSBTAG00000013107|ENSBTAG00000033153|ENSBTAG00000001061|ENSBTAG00000013116|ENSBTAG00000013632|ENSBTAG00000005372|ENSBTAG00000021924|ENSBTAG00000030180|ENSBTAG00000020455|ENSBTAG00000002564|ENSBTAG00000014828|ENSBTAG00000004775|ENSBTAG00000011833|…	http://www.genome.jp/kegg-bin/show_pathway?bta04724/bta:538360%09red/bta:525962%09red/bta:535362%09red/bta:100125276%09red/bta:512428%09red/bta:282325%09red/bta:526364%09red/bta:287026%09red/bta:534626%09red/bta:531209%09red/bta:618649%09red/bta:529618%09red/bta:614283%09red/bta:317697%09red/bta:535311%09red/bta:788151%09red/bta:282648%09red/bta:281601%09red/bta:100137840%09red/bta:526435%09red/b…
Phospholipase D signaling pathway	KEGG PATHWAY	bta04072	37	152	1.38e-06	2.59e-05	ENSBTAG00000054974|ENSBTAG00000013047|ENSBTAG00000004194|ENSBTAG00000005464|ENSBTAG00000013632|ENSBTAG00000002350|ENSBTAG00000006663|ENSBTAG00000017788|ENSBTAG00000009520|ENSBTAG00000017301|ENSBTAG00000002922|ENSBTAG00000001061|ENSBTAG00000048049|ENSBTAG00000005958|ENSBTAG00000007384|ENSBTAG00000011628|ENSBTAG00000017871|ENSBTAG00000014600|ENSBTAG00000021924|ENSBTAG00000011851|ENSBTAG00000020984|…	http://www.genome.jp/kegg-bin/show_pathway?bta04072/bta:538360%09red/bta:541008%09red/bta:618488%09red/bta:535362%09red/bta:282308%09red/bta:338058%09red/bta:526364%09red/bta:282226%09red/bta:527263%09red/bta:515159%09red/bta:287026%09red/bta:100137872%09red/bta:508794%09red/bta:518523%09red/bta:100141038%09red/bta:529346%09red/bta:531209%09red/bta:524810%09red/bta:407217%09red/bta:100337091%09re…
Aldosterone synthesis and secretion	KEGG PATHWAY	bta04925	28	96	1.42e-06	2.59e-05	ENSBTAG00000014463|ENSBTAG00000005464|ENSBTAG00000013550|ENSBTAG00000016097|ENSBTAG00000047488|ENSBTAG00000004457|ENSBTAG00000001061|ENSBTAG00000031483|ENSBTAG00000009236|ENSBTAG00000001305|ENSBTAG00000018131|ENSBTAG00000038321|ENSBTAG00000020455|ENSBTAG00000012181|ENSBTAG00000000520|ENSBTAG00000008338|ENSBTAG00000013116|ENSBTAG00000014600|ENSBTAG00000051102|ENSBTAG00000018419|ENSBTAG00000010660|…	http://www.genome.jp/kegg-bin/show_pathway?bta04925/bta:100337083%09red/bta:532713%09red/bta:506967%09red/bta:613800%09red/bta:282325%09red/bta:287026%09red/bta:282346%09red/bta:519188%09red/bta:504353%09red/bta:509779%09red/bta:281788%09red/bta:100297344%09red/bta:317697%09red/bta:281607%09red/bta:538021%09red/bta:788151%09red/bta:281601%09red/bta:517688%09red/bta:408015%09red/bta:282413%09red/b…
Cell adhesion molecules (CAMs)	KEGG PATHWAY	bta04514	38	159	1.46e-06	2.59e-05	ENSBTAG00000053908|ENSBTAG00000000253|ENSBTAG00000053785|ENSBTAG00000015939|ENSBTAG00000000088|ENSBTAG00000012208|ENSBTAG00000025324|ENSBTAG00000011530|ENSBTAG00000015910|ENSBTAG00000048904|ENSBTAG00000018052|ENSBTAG00000050101|ENSBTAG00000024015|ENSBTAG00000020116|ENSBTAG00000049004|ENSBTAG00000045895|ENSBTAG00000004815|ENSBTAG00000000719|ENSBTAG00000007075|ENSBTAG00000008114|ENSBTAG00000002069|…	http://www.genome.jp/kegg-bin/show_pathway?bta04514/bta:509513%09red/bta:618722%09red/bta:509006%09red/bta:515712%09red/bta:281062%09red/bta:281614%09red/bta:407173%09red/bta:507917%09red/bta:407152%09red/bta:509230%09red/bta:281950%09red/bta:788634%09red/bta:615496%09red/bta:513412%09red/bta:529873%09red/bta:536092%09red/bta:100300059%09red/bta:614412%09red/bta:281876%09red/bta:100337375%09red/b…
Gastric acid secretion	KEGG PATHWAY	bta04971	24	74	1.71e-06	2.88e-05	ENSBTAG00000006589|ENSBTAG00000014463|ENSBTAG00000005464|ENSBTAG00000013550|ENSBTAG00000004407|ENSBTAG00000010986|ENSBTAG00000014818|ENSBTAG00000001061|ENSBTAG00000014930|ENSBTAG00000031483|ENSBTAG00000008766|ENSBTAG00000044071|ENSBTAG00000020455|ENSBTAG00000013116|ENSBTAG00000014600|ENSBTAG00000018419|ENSBTAG00000008338|ENSBTAG00000019355|ENSBTAG00000024075|ENSBTAG00000032301|ENSBTAG00000020921|…	http://www.genome.jp/kegg-bin/show_pathway?bta04971/bta:521257%09red/bta:532713%09red/bta:281601%09red/bta:536970%09red/bta:282325%09red/bta:287026%09red/bta:784876%09red/bta:617196%09red/bta:317697%09red/bta:526379%09red/bta:788151%09red/bta:317654%09red/bta:282590%09red/bta:535017%09red/bta:282001%09red/bta:282002%09red/bta:100297344%09red/bta:509936%09red/bta:614308%09red/bta:525109%09red/bta:…
Adrenergic signaling in cardiomyocytes	KEGG PATHWAY	bta04261	36	150	2.51e-06	4.01e-05	ENSBTAG00000051877|ENSBTAG00000010906|ENSBTAG00000014463|ENSBTAG00000005464|ENSBTAG00000021808|ENSBTAG00000000520|ENSBTAG00000019784|ENSBTAG00000010986|ENSBTAG00000017788|ENSBTAG00000003826|ENSBTAG00000001242|ENSBTAG00000007509|ENSBTAG00000001061|ENSBTAG00000031483|ENSBTAG00000001305|ENSBTAG00000052803|ENSBTAG00000054931|ENSBTAG00000019504|ENSBTAG00000016097|ENSBTAG00000020984|ENSBTAG00000045789|…	http://www.genome.jp/kegg-bin/show_pathway?bta04261/bta:100298789%09red/bta:532713%09red/bta:784075%09red/bta:533617%09red/bta:538496%09red/bta:613800%09red/bta:287026%09red/bta:100137872%09red/bta:529382%09red/bta:784876%09red/bta:524361%09red/bta:504353%09red/bta:504408%09red/bta:505757%09red/bta:327667%09red/bta:280991%09red/bta:519331%09red/bta:781184%09red/bta:281607%09red/bta:281604%09red/b…
Transcriptional misregulation in cancer	KEGG PATHWAY	bta05202	41	188	4.15e-06	6.3e-05	ENSBTAG00000020999|ENSBTAG00000053908|ENSBTAG00000015779|ENSBTAG00000053785|ENSBTAG00000017488|ENSBTAG00000020701|ENSBTAG00000003994|ENSBTAG00000012498|ENSBTAG00000009132|ENSBTAG00000053215|ENSBTAG00000048904|ENSBTAG00000019832|ENSBTAG00000018131|ENSBTAG00000004742|ENSBTAG00000048049|ENSBTAG00000018019|ENSBTAG00000049004|ENSBTAG00000002277|ENSBTAG00000001864|ENSBTAG00000009578|ENSBTAG00000017851|…	http://www.genome.jp/kegg-bin/show_pathway?bta05202/bta:509513%09red/bta:506270%09red/bta:504458%09red/bta:506967%09red/bta:519357%09red/bta:536911%09red/bta:511037%09red/bta:510442%09red/bta:783269%09red/bta:540688%09red/bta:512237%09red/bta:528877%09red/bta:534626%09red/bta:781067%09red/bta:518504%09red/bta:524810%09red/bta:529631%09red/bta:782183%09red/bta:531990%09red/bta:282261%09red/bta:100…
Wnt signaling pathway	KEGG PATHWAY	bta04310	37	161	4.33e-06	6.3e-05	ENSBTAG00000020644|ENSBTAG00000014758|ENSBTAG00000009806|ENSBTAG00000014463|ENSBTAG00000047582|ENSBTAG00000013550|ENSBTAG00000013784|ENSBTAG00000017542|ENSBTAG00000017222|ENSBTAG00000021574|ENSBTAG00000001061|ENSBTAG00000007476|ENSBTAG00000018112|ENSBTAG00000048365|ENSBTAG00000004594|ENSBTAG00000005933|ENSBTAG00000049263|ENSBTAG00000013990|ENSBTAG00000000656|ENSBTAG00000015433|ENSBTAG00000021910|…	http://www.genome.jp/kegg-bin/show_pathway?bta04310/bta:783665%09red/bta:281730%09red/bta:100336662%09red/bta:532713%09red/bta:768234%09red/bta:515972%09red/bta:282325%09red/bta:534072%09red/bta:282420%09red/bta:287026%09red/bta:540179%09red/bta:614346%09red/bta:785924%09red/bta:614630%09red/bta:530401%09red/bta:783965%09red/bta:521364%09red/bta:540481%09red/bta:529698%09red/bta:538720%09red/bta:…
Human T-cell leukemia virus 1 infection	KEGG PATHWAY	bta05166	47	234	5.94e-06	8.27e-05	ENSBTAG00000053908|ENSBTAG00000013326|ENSBTAG00000005464|ENSBTAG00000005273|ENSBTAG00000053785|ENSBTAG00000012599|ENSBTAG00000012208|ENSBTAG00000002350|ENSBTAG00000002474|ENSBTAG00000017788|ENSBTAG00000048904|ENSBTAG00000007599|ENSBTAG00000019832|ENSBTAG00000023795|ENSBTAG00000025868|ENSBTAG00000018073|ENSBTAG00000007075|ENSBTAG00000020892|ENSBTAG00000046223|ENSBTAG00000020116|ENSBTAG00000004594|…	http://www.genome.jp/kegg-bin/show_pathway?bta05166/bta:509513%09red/bta:618722%09red/bta:509006%09red/bta:517837%09red/bta:533202%09red/bta:515712%09red/bta:783470%09red/bta:407173%09red/bta:282308%09red/bta:507917%09red/bta:515640%09red/bta:788634%09red/bta:100137872%09red/bta:528252%09red/bta:530401%09red/bta:538276%09red/bta:282382%09red/bta:281854%09red/bta:282480%09red/bta:407215%09red/bta:…
Ras signaling pathway	KEGG PATHWAY	bta04014	48	242	6.38e-06	8.5e-05	ENSBTAG00000013066|ENSBTAG00000053908|ENSBTAG00000004194|ENSBTAG00000006998|ENSBTAG00000005892|ENSBTAG00000002767|ENSBTAG00000053785|ENSBTAG00000013550|ENSBTAG00000053845|ENSBTAG00000002350|ENSBTAG00000014051|ENSBTAG00000014737|ENSBTAG00000017788|ENSBTAG00000048904|ENSBTAG00000007599|ENSBTAG00000005448|ENSBTAG00000017839|ENSBTAG00000002922|ENSBTAG00000001061|ENSBTAG00000013958|ENSBTAG00000031483|…	http://www.genome.jp/kegg-bin/show_pathway?bta04014/bta:509513%09red/bta:525962%09red/bta:539742%09red/bta:521224%09red/bta:100138565%09red/bta:100125276%09red/bta:281240%09red/bta:618481%09red/bta:282325%09red/bta:282308%09red/bta:540106%09red/bta:526364%09red/bta:513432%09red/bta:513431%09red/bta:617915%09red/bta:100137872%09red/bta:514886%09red/bta:540876%09red/bta:529346%09red/bta:531209%09re…
Cholinergic synapse	KEGG PATHWAY	bta04725	29	114	8.97e-06	0.000114867	ENSBTAG00000007791|ENSBTAG00000020667|ENSBTAG00000014463|ENSBTAG00000005464|ENSBTAG00000002767|ENSBTAG00000013550|ENSBTAG00000002644|ENSBTAG00000002350|ENSBTAG00000010986|ENSBTAG00000017788|ENSBTAG00000001061|ENSBTAG00000007882|ENSBTAG00000020455|ENSBTAG00000016097|ENSBTAG00000011851|ENSBTAG00000012181|ENSBTAG00000014828|ENSBTAG00000013116|ENSBTAG00000014600|ENSBTAG00000018419|ENSBTAG00000010660|…	http://www.genome.jp/kegg-bin/show_pathway?bta04725/bta:100337083%09red/bta:525962%09red/bta:532713%09red/bta:100125276%09red/bta:520743%09red/bta:282325%09red/bta:282308%09red/bta:527263%09red/bta:512311%09red/bta:287026%09red/bta:100137872%09red/bta:784876%09red/bta:528741%09red/bta:509779%09red/bta:282410%09red/bta:281788%09red/bta:317697%09red/bta:788151%09red/bta:281884%09red/bta:282648%09re…
Yersinia infection	KEGG PATHWAY	bta05135	31	131	1.53e-05	0.000188706	ENSBTAG00000053908|ENSBTAG00000014447|ENSBTAG00000005892|ENSBTAG00000053785|ENSBTAG00000002350|ENSBTAG00000036009|ENSBTAG00000017788|ENSBTAG00000015910|ENSBTAG00000048904|ENSBTAG00000007599|ENSBTAG00000005650|ENSBTAG00000008938|ENSBTAG00000005958|ENSBTAG00000012002|ENSBTAG00000049004|ENSBTAG00000001492|ENSBTAG00000009578|ENSBTAG00000044083|ENSBTAG00000024450|ENSBTAG00000004511|ENSBTAG00000021741|…	http://www.genome.jp/kegg-bin/show_pathway?bta05135/bta:515718%09red/bta:509513%09red/bta:282308%09red/bta:506270%09red/bta:616969%09red/bta:535347%09red/bta:535225%09red/bta:512355%09red/bta:507837%09red/bta:533908%09red/bta:100137872%09red/bta:535742%09red/bta:527550%09red/bta:541008%09red/bta:281854%09red/bta:530401%09red/bta:504509%09red/bta:517953%09red/bta:281876%09red/bta:100300850%09red/b…
Phosphatidylinositol signaling system	KEGG PATHWAY	bta04070	26	99	1.6e-05	0.000189674	ENSBTAG00000009765|ENSBTAG00000021801|ENSBTAG00000002350|ENSBTAG00000014111|ENSBTAG00000009845|ENSBTAG00000013550|ENSBTAG00000016557|ENSBTAG00000010372|ENSBTAG00000001061|ENSBTAG00000031483|ENSBTAG00000024633|ENSBTAG00000053007|ENSBTAG00000013971|ENSBTAG00000003501|ENSBTAG00000020455|ENSBTAG00000035705|ENSBTAG00000005091|ENSBTAG00000024107|ENSBTAG00000013116|ENSBTAG00000019980|ENSBTAG00000009657|…	http://www.genome.jp/kegg-bin/show_pathway?bta04070/bta:518523%09red/bta:536810%09red/bta:513986%09red/bta:282325%09red/bta:282308%09red/bta:282309%09red/bta:518488%09red/bta:287026%09red/bta:539889%09red/bta:540877%09red/bta:514596%09red/bta:615232%09red/bta:100337091%09red/bta:541155%09red/bta:317697%09red/bta:530095%09red/bta:537396%09red/bta:282001%09red/bta:282002%09red/bta:100297344%09red/b…
Vascular smooth muscle contraction	KEGG PATHWAY	bta04270	31	133	1.97e-05	0.00022525	ENSBTAG00000027118|ENSBTAG00000013300|ENSBTAG00000013550|ENSBTAG00000012079|ENSBTAG00000014818|ENSBTAG00000017301|ENSBTAG00000019504|ENSBTAG00000011772|ENSBTAG00000001061|ENSBTAG00000014930|ENSBTAG00000031483|ENSBTAG00000005039|ENSBTAG00000017871|ENSBTAG00000005464|ENSBTAG00000021924|ENSBTAG00000016097|ENSBTAG00000020455|ENSBTAG00000012181|ENSBTAG00000024450|ENSBTAG00000005268|ENSBTAG00000013116|…	http://www.genome.jp/kegg-bin/show_pathway?bta04270/bta:317697%09red/bta:539543%09red/bta:524144%09red/bta:526364%09red/bta:515159%09red/bta:287026%09red/bta:540421%09red/bta:531209%09red/bta:509779%09red/bta:518542%09red/bta:281788%09red/bta:512431%09red/bta:281607%09red/bta:107131237%09red/bta:526379%09red/bta:788151%09red/bta:281601%09red/bta:282573%09red/bta:510434%09red/bta:533378%09red/bta:…
Apelin signaling pathway	KEGG PATHWAY	bta04371	32	140	2.04e-05	0.00022525	ENSBTAG00000002908|ENSBTAG00000020787|ENSBTAG00000005464|ENSBTAG00000017680|ENSBTAG00000002767|ENSBTAG00000012599|ENSBTAG00000012079|ENSBTAG00000020701|ENSBTAG00000014818|ENSBTAG00000019993|ENSBTAG00000017788|ENSBTAG00000014930|ENSBTAG00000031483|ENSBTAG00000018035|ENSBTAG00000006999|ENSBTAG00000017764|ENSBTAG00000038321|ENSBTAG00000020455|ENSBTAG00000024450|ENSBTAG00000025642|ENSBTAG00000002917|…	http://www.genome.jp/kegg-bin/show_pathway?bta04371/bta:100337083%09red/bta:525962%09red/bta:100125276%09red/bta:512254%09red/bta:536132%09red/bta:287024%09red/bta:517559%09red/bta:287026%09red/bta:100137872%09red/bta:504219%09red/bta:282382%09red/bta:518025%09red/bta:317697%09red/bta:507414%09red/bta:526379%09red/bta:100139857%09red/bta:788151%09red/bta:317654%09red/bta:515125%09red/bta:281601%0…
Platelet activation	KEGG PATHWAY	bta04611	29	121	2.33e-05	0.000248105	ENSBTAG00000005464|ENSBTAG00000017680|ENSBTAG00000003667|ENSBTAG00000012079|ENSBTAG00000002350|ENSBTAG00000014818|ENSBTAG00000017788|ENSBTAG00000015910|ENSBTAG00000012265|ENSBTAG00000004457|ENSBTAG00000014930|ENSBTAG00000008938|ENSBTAG00000002978|ENSBTAG00000020455|ENSBTAG00000021924|ENSBTAG00000011851|ENSBTAG00000014666|ENSBTAG00000002103|ENSBTAG00000005268|ENSBTAG00000025868|ENSBTAG00000013116|…	http://www.genome.jp/kegg-bin/show_pathway?bta04611/bta:528252%09red/bta:783470%09red/bta:282308%09red/bta:526364%09red/bta:527263%09red/bta:287024%09red/bta:287026%09red/bta:100137872%09red/bta:535742%09red/bta:282226%09red/bta:531209%09red/bta:518025%09red/bta:281876%09red/bta:100337091%09red/bta:317697%09red/bta:526379%09red/bta:788151%09red/bta:281601%09red/bta:517688%09red/bta:535017%09red/b…
GABAergic synapse	KEGG PATHWAY	bta04727	24	90	2.71e-05	0.00027952	ENSBTAG00000005464|ENSBTAG00000002767|ENSBTAG00000013550|ENSBTAG00000007635|ENSBTAG00000005857|ENSBTAG00000001061|ENSBTAG00000007882|ENSBTAG00000008938|ENSBTAG00000017837|ENSBTAG00000012296|ENSBTAG00000016097|ENSBTAG00000003392|ENSBTAG00000011817|ENSBTAG00000014828|ENSBTAG00000013548|ENSBTAG00000014600|ENSBTAG00000018419|ENSBTAG00000010660|ENSBTAG00000004171|ENSBTAG00000002908|ENSBTAG00000020921|…	http://www.genome.jp/kegg-bin/show_pathway?bta04727/bta:525962%09red/bta:100125276%09red/bta:281601%09red/bta:520743%09red/bta:537873%09red/bta:282325%09red/bta:535742%09red/bta:615885%09red/bta:407118%09red/bta:509779%09red/bta:282410%09red/bta:535194%09red/bta:524115%09red/bta:535017%09red/bta:788151%09red/bta:282648%09red/bta:282239%09red/bta:282236%09red/bta:408015%09red/bta:517040%09red/bta:…
Parathyroid hormone synthesis, secretion and action	KEGG PATHWAY	bta04928	26	104	3.28e-05	0.000323818	ENSBTAG00000005464|ENSBTAG00000002765|ENSBTAG00000013550|ENSBTAG00000020701|ENSBTAG00000001061|ENSBTAG00000037383|ENSBTAG00000011628|ENSBTAG00000005039|ENSBTAG00000017871|ENSBTAG00000008636|ENSBTAG00000017243|ENSBTAG00000017851|ENSBTAG00000020455|ENSBTAG00000012181|ENSBTAG00000016424|ENSBTAG00000003396|ENSBTAG00000013116|ENSBTAG00000004104|ENSBTAG00000014600|ENSBTAG00000018419|ENSBTAG00000012919|…	http://www.genome.jp/kegg-bin/show_pathway?bta04928/bta:100124505%09red/bta:784635%09red/bta:282887%09red/bta:536911%09red/bta:282325%09red/bta:507783%09red/bta:515159%09red/bta:287026%09red/bta:540421%09red/bta:505169%09red/bta:407217%09red/bta:281788%09red/bta:532376%09red/bta:507554%09red/bta:317697%09red/bta:540080%09red/bta:788151%09red/bta:281601%09red/bta:504288%09red/bta:535017%09red/bta:…
Inositol phosphate metabolism	KEGG PATHWAY	bta00562	21	73	3.34e-05	0.000323818	ENSBTAG00000035705|ENSBTAG00000009181|ENSBTAG00000024107|ENSBTAG00000009657|ENSBTAG00000014111|ENSBTAG00000002464|ENSBTAG00000009845|ENSBTAG00000053007|ENSBTAG00000009765|ENSBTAG00000008307|ENSBTAG00000013971|ENSBTAG00000021801|ENSBTAG00000000817|ENSBTAG00000008338|ENSBTAG00000016557|ENSBTAG00000002103|ENSBTAG00000010372|ENSBTAG00000005827|ENSBTAG00000013116|ENSBTAG00000024633|ENSBTAG00000003501	http://www.genome.jp/kegg-bin/show_pathway?bta00562/bta:100337091%09red/bta:537396%09red/bta:534118%09red/bta:538291%09red/bta:536810%09red/bta:514590%09red/bta:287026%09red/bta:540877%09red/bta:513986%09red/bta:514596%09red/bta:539889%09red/bta:530577%09red/bta:518435%09red/bta:615232%09red/bta:541155%09red/bta:282309%09red/bta:534793%09red/bta:281985%09red/bta:513565%09red/bta:518488%09red
Morphine addiction	KEGG PATHWAY	bta05032	24	92	3.65e-05	0.000339674	ENSBTAG00000005464|ENSBTAG00000002767|ENSBTAG00000013550|ENSBTAG00000002739|ENSBTAG00000001061|ENSBTAG00000007882|ENSBTAG00000017837|ENSBTAG00000012296|ENSBTAG00000008636|ENSBTAG00000017260|ENSBTAG00000003392|ENSBTAG00000016396|ENSBTAG00000011817|ENSBTAG00000014828|ENSBTAG00000013548|ENSBTAG00000014600|ENSBTAG00000018419|ENSBTAG00000020205|ENSBTAG00000002908|ENSBTAG00000020921|ENSBTAG00000007758|…	http://www.genome.jp/kegg-bin/show_pathway?bta05032/bta:525962%09red/bta:100124505%09red/bta:100125276%09red/bta:281601%09red/bta:520743%09red/bta:524446%09red/bta:282325%09red/bta:526211%09red/bta:536636%09red/bta:282648%09red/bta:615885%09red/bta:523515%09red/bta:282410%09red/bta:524115%09red/bta:517040%09red/bta:107131388%09red/bta:506061%09red/bta:282239%09red/bta:282236%09red/bta:535017%09re…
Retrograde endocannabinoid signaling	KEGG PATHWAY	bta04723	33	152	3.72e-05	0.000339674	ENSBTAG00000005464|ENSBTAG00000002767|ENSBTAG00000013550|ENSBTAG00000006176|ENSBTAG00000051287|ENSBTAG00000020238|ENSBTAG00000053378|ENSBTAG00000004775|ENSBTAG00000001061|ENSBTAG00000007882|ENSBTAG00000013116|ENSBTAG00000009236|ENSBTAG00000017837|ENSBTAG00000012296|ENSBTAG00000018248|ENSBTAG00000003279|ENSBTAG00000016097|ENSBTAG00000020455|ENSBTAG00000003392|ENSBTAG00000011817|ENSBTAG00000014828|…	http://www.genome.jp/kegg-bin/show_pathway?bta04723/bta:525962%09red/bta:100125276%09red/bta:282239%09red/bta:534114%09red/bta:520743%09red/bta:282325%09red/bta:338057%09red/bta:287026%09red/bta:534626%09red/bta:505290%09red/bta:523515%09red/bta:509779%09red/bta:529618%09red/bta:282410%09red/bta:614283%09red/bta:524115%09red/bta:317697%09red/bta:538021%09red/bta:788151%09red/bta:282648%09red/bta:…
Salivary secretion	KEGG PATHWAY	bta04970	24	93	4.23e-05	0.000376018	ENSBTAG00000025812|ENSBTAG00000005464|ENSBTAG00000013300|ENSBTAG00000013550|ENSBTAG00000025652|ENSBTAG00000001242|ENSBTAG00000001061|ENSBTAG00000031483|ENSBTAG00000001305|ENSBTAG00000002978|ENSBTAG00000019504|ENSBTAG00000020455|ENSBTAG00000013569|ENSBTAG00000000520|ENSBTAG00000025642|ENSBTAG00000013116|ENSBTAG00000014600|ENSBTAG00000018419|ENSBTAG00000008338|ENSBTAG00000020921|ENSBTAG00000008766|…	http://www.genome.jp/kegg-bin/show_pathway?bta04970/bta:529463%09red/bta:539543%09red/bta:613800%09red/bta:282325%09red/bta:287026%09red/bta:504353%09red/bta:534591%09red/bta:317697%09red/bta:281604%09red/bta:788151%09red/bta:317654%09red/bta:281601%09red/bta:535017%09red/bta:282001%09red/bta:282002%09red/bta:539899%09red/bta:281985%09red/bta:509936%09red/bta:533330%09red/bta:536132%09red/bta:282…
Arrhythmogenic right ventricular cardiomyopathy (ARVC)	KEGG PATHWAY	bta05412	21	76	5.47e-05	0.000472694	ENSBTAG00000019498|ENSBTAG00000001404|ENSBTAG00000007547|ENSBTAG00000010660|ENSBTAG00000044046|ENSBTAG00000045699|ENSBTAG00000008248|ENSBTAG00000016097|ENSBTAG00000054952|ENSBTAG00000022000|ENSBTAG00000021808|ENSBTAG00000054931|ENSBTAG00000021190|ENSBTAG00000031669|ENSBTAG00000007509|ENSBTAG00000018993|ENSBTAG00000005353|ENSBTAG00000012311|ENSBTAG00000021994|ENSBTAG00000015910|ENSBTAG00000021574	http://www.genome.jp/kegg-bin/show_pathway?bta05412/bta:100138434%09red/bta:281062%09red/bta:540481%09red/bta:537655%09red/bta:529382%09red/bta:282160%09red/bta:517059%09red/bta:408015%09red/bta:280765%09red/bta:784075%09red/bta:526848%09red/bta:538496%09red/bta:780777%09red/bta:509779%09red/bta:508490%09red/bta:514031%09red/bta:327667%09red/bta:519331%09red/bta:781184%09red/bta:281876%09red
Cortisol synthesis and secretion	KEGG PATHWAY	bta04927	19	65	6.5e-05	0.000547269	ENSBTAG00000004457|ENSBTAG00000051102|ENSBTAG00000018419|ENSBTAG00000010660|ENSBTAG00000045610|ENSBTAG00000020455|ENSBTAG00000005464|ENSBTAG00000045633|ENSBTAG00000012181|ENSBTAG00000020205|ENSBTAG00000004407|ENSBTAG00000014269|ENSBTAG00000008338|ENSBTAG00000053215|ENSBTAG00000015532|ENSBTAG00000016097|ENSBTAG00000013116|ENSBTAG00000009520|ENSBTAG00000014600	http://www.genome.jp/kegg-bin/show_pathway?bta04927/bta:540688%09red/bta:282413%09red/bta:535017%09red/bta:282346%09red/bta:519188%09red/bta:509936%09red/bta:317697%09red/bta:107131388%09red/bta:281607%09red/bta:509779%09red/bta:788151%09red/bta:281949%09red/bta:287026%09red/bta:282590%09red/bta:517688%09red/bta:281601%09red/bta:408015%09red/bta:281985%09red/bta:281788%09red
Inflammatory mediator regulation of TRP channels	KEGG PATHWAY	bta04750	25	103	6.94e-05	0.000569083	ENSBTAG00000021717|ENSBTAG00000014463|ENSBTAG00000005464|ENSBTAG00000014652|ENSBTAG00000013550|ENSBTAG00000002350|ENSBTAG00000005273|ENSBTAG00000009520|ENSBTAG00000001061|ENSBTAG00000031483|ENSBTAG00000008938|ENSBTAG00000021924|ENSBTAG00000000031|ENSBTAG00000020455|ENSBTAG00000002103|ENSBTAG00000018419|ENSBTAG00000051542|ENSBTAG00000013116|ENSBTAG00000014600|ENSBTAG00000025200|ENSBTAG00000008338|…	http://www.genome.jp/kegg-bin/show_pathway?bta04750/bta:532713%09red/bta:540259%09red/bta:282325%09red/bta:282308%09red/bta:530929%09red/bta:526364%09red/bta:617930%09red/bta:287026%09red/bta:535742%09red/bta:531209%09red/bta:518542%09red/bta:538896%09red/bta:100337091%09red/bta:541151%09red/bta:286883%09red/bta:317697%09red/bta:788151%09red/bta:281601%09red/bta:515640%09red/bta:535017%09red/bta:…
Hippo signaling pathway	KEGG PATHWAY	bta04390	32	151	7.18e-05	0.000574743	ENSBTAG00000051877|ENSBTAG00000021574|ENSBTAG00000045699|ENSBTAG00000014406|ENSBTAG00000047582|ENSBTAG00000012599|ENSBTAG00000008944|ENSBTAG00000019832|ENSBTAG00000026234|ENSBTAG00000007476|ENSBTAG00000015433|ENSBTAG00000031669|ENSBTAG00000048365|ENSBTAG00000018035|ENSBTAG00000050691|ENSBTAG00000013990|ENSBTAG00000002081|ENSBTAG00000007687|ENSBTAG00000002564|ENSBTAG00000011682|ENSBTAG00000038224|…	http://www.genome.jp/kegg-bin/show_pathway?bta04390/bta:520406%09red/bta:617525%09red/bta:280718%09red/bta:780777%09red/bta:407175%09red/bta:534072%09red/bta:524361%09red/bta:282382%09red/bta:528109%09red/bta:521364%09red/bta:540481%09red/bta:508208%09red/bta:538720%09red/bta:526848%09red/bta:535376%09red/bta:407128%09red/bta:533815%09red/bta:515125%09red/bta:100137840%09red/bta:526572%09red/bta:…
Dilated cardiomyopathy (DCM)	KEGG PATHWAY	bta05414	24	99	9.75e-05	0.000760844	ENSBTAG00000005464|ENSBTAG00000021808|ENSBTAG00000015910|ENSBTAG00000009520|ENSBTAG00000001242|ENSBTAG00000019498|ENSBTAG00000048049|ENSBTAG00000008248|ENSBTAG00000022000|ENSBTAG00000016097|ENSBTAG00000044046|ENSBTAG00000007509|ENSBTAG00000045789|ENSBTAG00000054952|ENSBTAG00000054931|ENSBTAG00000018419|ENSBTAG00000012311|ENSBTAG00000007547|ENSBTAG00000014600|ENSBTAG00000001404|ENSBTAG00000005353|…	http://www.genome.jp/kegg-bin/show_pathway?bta05414/bta:514031%09red/bta:784075%09red/bta:538496%09red/bta:508490%09red/bta:529382%09red/bta:517059%09red/bta:509779%09red/bta:524810%09red/bta:327667%09red/bta:519331%09red/bta:100138434%09red/bta:781184%09red/bta:281604%09red/bta:788151%09red/bta:280765%09red/bta:408015%09red/bta:535017%09red/bta:537655%09red/bta:282160%09red/bta:509936%09red/bta:…
Sphingolipid signaling pathway	KEGG PATHWAY	bta04071	27	120	0.000109273	0.000832558	ENSBTAG00000051877|ENSBTAG00000014252|ENSBTAG00000021717|ENSBTAG00000017680|ENSBTAG00000013550|ENSBTAG00000011748|ENSBTAG00000002350|ENSBTAG00000002922|ENSBTAG00000034436|ENSBTAG00000017788|ENSBTAG00000001061|ENSBTAG00000052803|ENSBTAG00000017871|ENSBTAG00000037729|ENSBTAG00000044179|ENSBTAG00000021090|ENSBTAG00000011851|ENSBTAG00000024450|ENSBTAG00000020192|ENSBTAG00000009294|ENSBTAG00000013116|…	http://www.genome.jp/kegg-bin/show_pathway?bta04071/bta:100298789%09red/bta:282308%09red/bta:538896%09red/bta:533617%09red/bta:282325%09red/bta:615296%09red/bta:512355%09red/bta:282226%09red/bta:527263%09red/bta:515159%09red/bta:287024%09red/bta:287026%09red/bta:100137872%09red/bta:616901%09red/bta:529346%09red/bta:505757%09red/bta:540994%09red/bta:100336940%09red/bta:510434%09red/bta:281588%09re…
Small cell lung cancer	KEGG PATHWAY	bta05222	23	94	0.000119903	0.000892305	ENSBTAG00000020999|ENSBTAG00000054952|ENSBTAG00000011518|ENSBTAG00000002350|ENSBTAG00000036009|ENSBTAG00000017788|ENSBTAG00000015910|ENSBTAG00000003061|ENSBTAG00000019498|ENSBTAG00000012849|ENSBTAG00000004028|ENSBTAG00000025210|ENSBTAG00000007599|ENSBTAG00000009578|ENSBTAG00000017851|ENSBTAG00000038990|ENSBTAG00000040350|ENSBTAG00000014418|ENSBTAG00000003012|ENSBTAG00000008817|ENSBTAG00000010497|…	http://www.genome.jp/kegg-bin/show_pathway?bta05222/bta:506270%09red/bta:282191%09red/bta:508490%09red/bta:282308%09red/bta:512355%09red/bta:518914%09red/bta:529670%09red/bta:100137872%09red/bta:616895%09red/bta:281647%09red/bta:281854%09red/bta:781568%09red/bta:281876%09red/bta:100138434%09red/bta:519357%09red/bta:507554%09red/bta:508632%09red/bta:541218%09red/bta:539124%09red/bta:692183%09red/b…
Ubiquitin mediated proteolysis	KEGG PATHWAY	bta04120	29	140	0.000213723	0.00155435	ENSBTAG00000020999|ENSBTAG00000013326|ENSBTAG00000021677|ENSBTAG00000015779|ENSBTAG00000012989|ENSBTAG00000036009|ENSBTAG00000007476|ENSBTAG00000010120|ENSBTAG00000046223|ENSBTAG00000004161|ENSBTAG00000026114|ENSBTAG00000007118|ENSBTAG00000048340|ENSBTAG00000040350|ENSBTAG00000043956|ENSBTAG00000013038|ENSBTAG00000005412|ENSBTAG00000000501|ENSBTAG00000012087|ENSBTAG00000013793|ENSBTAG00000047930|…	http://www.genome.jp/kegg-bin/show_pathway?bta04120/bta:513902%09red/bta:514572%09red/bta:509471%09red/bta:541003%09red/bta:534072%09red/bta:507781%09red/bta:534604%09red/bta:614471%09red/bta:767894%09red/bta:530858%09red/bta:281647%09red/bta:510003%09red/bta:617078%09red/bta:511826%09red/bta:783986%09red/bta:519357%09red/bta:282081%09red/bta:784326%09red/bta:510924%09red/bta:539124%09red/bta:539…
Non-small cell lung cancer	KEGG PATHWAY	bta05223	18	67	0.000243014	0.0017067	ENSBTAG00000034436|ENSBTAG00000020999|ENSBTAG00000001061|ENSBTAG00000014418|ENSBTAG00000004028|ENSBTAG00000003257|ENSBTAG00000020921|ENSBTAG00000011628|ENSBTAG00000005039|ENSBTAG00000024450|ENSBTAG00000013550|ENSBTAG00000020904|ENSBTAG00000011518|ENSBTAG00000002350|ENSBTAG00000002103|ENSBTAG00000017788|ENSBTAG00000017636|ENSBTAG00000017851	http://www.genome.jp/kegg-bin/show_pathway?bta05223/bta:100337091%09red/bta:100138102%09red/bta:100137872%09red/bta:282001%09red/bta:540421%09red/bta:282002%09red/bta:538276%09red/bta:507554%09red/bta:616895%09red/bta:692183%09red/bta:541218%09red/bta:519357%09red/bta:280991%09red/bta:282325%09red/bta:282308%09red/bta:514886%09red/bta:510434%09red/bta:407217%09red
Cushing syndrome	KEGG PATHWAY	bta04934	31	156	0.000250046	0.0017067	ENSBTAG00000020520|ENSBTAG00000021574|ENSBTAG00000014463|ENSBTAG00000005464|ENSBTAG00000020205|ENSBTAG00000004407|ENSBTAG00000053215|ENSBTAG00000004457|ENSBTAG00000052513|ENSBTAG00000015433|ENSBTAG00000011628|ENSBTAG00000048365|ENSBTAG00000013990|ENSBTAG00000016097|ENSBTAG00000020455|ENSBTAG00000012181|ENSBTAG00000024450|ENSBTAG00000008338|ENSBTAG00000052989|ENSBTAG00000013116|ENSBTAG00000014600|…	http://www.genome.jp/kegg-bin/show_pathway?bta04934/bta:280714%09red/bta:532713%09red/bta:281601%09red/bta:317697%09red/bta:507449%09red/bta:540688%09red/bta:287026%09red/bta:282346%09red/bta:519188%09red/bta:509779%09red/bta:521364%09red/bta:540481%09red/bta:407217%09red/bta:281788%09red/bta:538720%09red/bta:524446%09red/bta:107131388%09red/bta:281607%09red/bta:788151%09red/bta:282590%09red/bta:…
GnRH signaling pathway	KEGG PATHWAY	bta04912	22	93	0.000250671	0.0017067	ENSBTAG00000014463|ENSBTAG00000005464|ENSBTAG00000001061|ENSBTAG00000031483|ENSBTAG00000008938|ENSBTAG00000005958|ENSBTAG00000020079|ENSBTAG00000011628|ENSBTAG00000021924|ENSBTAG00000016097|ENSBTAG00000020455|ENSBTAG00000012181|ENSBTAG00000024450|ENSBTAG00000005268|ENSBTAG00000013116|ENSBTAG00000014600|ENSBTAG00000018419|ENSBTAG00000010660|ENSBTAG00000008338|ENSBTAG00000020921|ENSBTAG00000009520|…	http://www.genome.jp/kegg-bin/show_pathway?bta04912/bta:541008%09red/bta:532713%09red/bta:281601%09red/bta:282325%09red/bta:526364%09red/bta:287026%09red/bta:535742%09red/bta:531209%09red/bta:509779%09red/bta:407217%09red/bta:281788%09red/bta:286883%09red/bta:317697%09red/bta:788151%09red/bta:511779%09red/bta:510434%09red/bta:408015%09red/bta:535017%09red/bta:282001%09red/bta:281985%09red/bta:509…
Fc gamma R-mediated phagocytosis	KEGG PATHWAY	bta04666	22	94	0.000284846	0.00189898	ENSBTAG00000019915|ENSBTAG00000013550|ENSBTAG00000002350|ENSBTAG00000012263|ENSBTAG00000014612|ENSBTAG00000017788|ENSBTAG00000002922|ENSBTAG00000001061|ENSBTAG00000048049|ENSBTAG00000046248|ENSBTAG00000004511|ENSBTAG00000021924|ENSBTAG00000002082|ENSBTAG00000044083|ENSBTAG00000005268|ENSBTAG00000002329|ENSBTAG00000004767|ENSBTAG00000049945|ENSBTAG00000020921|ENSBTAG00000002103|ENSBTAG00000015278|…	http://www.genome.jp/kegg-bin/show_pathway?bta04666/bta:515718%09red/bta:326600%09red/bta:282325%09red/bta:282308%09red/bta:535225%09red/bta:510083%09red/bta:526364%09red/bta:407152%09red/bta:100137872%09red/bta:523797%09red/bta:529346%09red/bta:531209%09red/bta:524810%09red/bta:280991%09red/bta:100337091%09red/bta:535077%09red/bta:282001%09red/bta:282002%09red/bta:618009%09red/bta:613548%09red/b…
Long-term potentiation	KEGG PATHWAY	bta04720	18	69	0.000329076	0.00214907	ENSBTAG00000021741|ENSBTAG00000001061|ENSBTAG00000010660|ENSBTAG00000014447|ENSBTAG00000031483|ENSBTAG00000014463|ENSBTAG00000035662|ENSBTAG00000020921|ENSBTAG00000005039|ENSBTAG00000020455|ENSBTAG00000024450|ENSBTAG00000013550|ENSBTAG00000008338|ENSBTAG00000005800|ENSBTAG00000009520|ENSBTAG00000004775|ENSBTAG00000013116|ENSBTAG00000014600	http://www.genome.jp/kegg-bin/show_pathway?bta04720/bta:100337083%09red/bta:535017%09red/bta:282001%09red/bta:540421%09red/bta:282002%09red/bta:532713%09red/bta:100297344%09red/bta:517953%09red/bta:281601%09red/bta:317697%09red/bta:287026%09red/bta:282325%09red/bta:533908%09red/bta:529618%09red/bta:408015%09red/bta:281985%09red/bta:510434%09red/bta:614283%09red
cAMP signaling pathway	KEGG PATHWAY	bta04024	40	228	0.000350781	0.002245	ENSBTAG00000006589|ENSBTAG00000014463|ENSBTAG00000005464|ENSBTAG00000017260|ENSBTAG00000053373|ENSBTAG00000016097|ENSBTAG00000006176|ENSBTAG00000002350|ENSBTAG00000017788|ENSBTAG00000001242|ENSBTAG00000004775|ENSBTAG00000004457|ENSBTAG00000014955|ENSBTAG00000031483|ENSBTAG00000016071|ENSBTAG00000001305|ENSBTAG00000032603|ENSBTAG00000008636|ENSBTAG00000004511|ENSBTAG00000017839|ENSBTAG00000038321|…	http://www.genome.jp/kegg-bin/show_pathway?bta04024/bta:515718%09red/bta:100337083%09red/bta:100124505%09red/bta:532713%09red/bta:282330%09red/bta:280718%09red/bta:613800%09red/bta:107131247%09red/bta:281067%09red/bta:282308%09red/bta:540830%09red/bta:536636%09red/bta:100137872%09red/bta:534626%09red/bta:504353%09red/bta:509779%09red/bta:529618%09red/bta:504856%09red/bta:536517%09red/bta:614283%0…
Viral myocarditis	KEGG PATHWAY	bta05416	19	76	0.000359255	0.00225415	ENSBTAG00000012881|ENSBTAG00000051047|ENSBTAG00000012208|ENSBTAG00000053908|ENSBTAG00000044046|ENSBTAG00000011851|ENSBTAG00000002069|ENSBTAG00000017976|ENSBTAG00000054952|ENSBTAG00000053785|ENSBTAG00000008248|ENSBTAG00000049004|ENSBTAG00000020116|ENSBTAG00000050757|ENSBTAG00000007075|ENSBTAG00000004815|ENSBTAG00000019588|ENSBTAG00000048904|ENSBTAG00000048049	http://www.genome.jp/kegg-bin/show_pathway?bta05416/bta:100138434%09red/bta:509513%09red/bta:533049%09red/bta:100300850%09red/bta:537655%09red/bta:618722%09red/bta:509006%09red/bta:517059%09red/bta:515712%09red/bta:540876%09red/bta:407173%09red/bta:444858%09red/bta:539241%09red/bta:100300510%09red/bta:524810%09red/bta:507917%09red/bta:527263%09red/bta:788634%09red
Gastric cancer	KEGG PATHWAY	bta05226	30	153	0.000379076	0.00233278	ENSBTAG00000020999|ENSBTAG00000005997|ENSBTAG00000021574|ENSBTAG00000045699|ENSBTAG00000012599|ENSBTAG00000001819|ENSBTAG00000011518|ENSBTAG00000002350|ENSBTAG00000017788|ENSBTAG00000019832|ENSBTAG00000051341|ENSBTAG00000031669|ENSBTAG00000011628|ENSBTAG00000005039|ENSBTAG00000048365|ENSBTAG00000018035|ENSBTAG00000013990|ENSBTAG00000017851|ENSBTAG00000005691|ENSBTAG00000004028|ENSBTAG00000015666|…	http://www.genome.jp/kegg-bin/show_pathway?bta05226/bta:533652%09red/bta:618481%09red/bta:780777%09red/bta:282308%09red/bta:100137872%09red/bta:540421%09red/bta:286821%09red/bta:282382%09red/bta:521364%09red/bta:540481%09red/bta:407217%09red/bta:519357%09red/bta:618679%09red/bta:538720%09red/bta:507554%09red/bta:540085%09red/bta:526848%09red/bta:541218%09red/bta:535376%09red/bta:281161%09red/bta:…
Dopaminergic synapse	KEGG PATHWAY	bta04728	27	132	0.000411094	0.00244219	ENSBTAG00000051877|ENSBTAG00000014463|ENSBTAG00000002767|ENSBTAG00000013550|ENSBTAG00000006176|ENSBTAG00000019784|ENSBTAG00000017788|ENSBTAG00000004775|ENSBTAG00000001061|ENSBTAG00000031483|ENSBTAG00000011833|ENSBTAG00000007882|ENSBTAG00000052803|ENSBTAG00000020455|ENSBTAG00000019516|ENSBTAG00000014828|ENSBTAG00000013116|ENSBTAG00000047223|ENSBTAG00000010660|ENSBTAG00000008338|ENSBTAG00000018125|…	http://www.genome.jp/kegg-bin/show_pathway?bta04728/bta:100298789%09red/bta:525962%09red/bta:532713%09red/bta:100125276%09red/bta:533617%09red/bta:520743%09red/bta:538771%09red/bta:282325%09red/bta:287026%09red/bta:100137872%09red/bta:534626%09red/bta:524361%09red/bta:618278%09red/bta:505757%09red/bta:529618%09red/bta:282410%09red/bta:614283%09red/bta:529904%09red/bta:408015%09red/bta:317697%09re…
Regulation of lipolysis in adipocytes	KEGG PATHWAY	bta04923	16	58	0.00041212	0.00244219	ENSBTAG00000001242|ENSBTAG00000012019|ENSBTAG00000038321|ENSBTAG00000019230|ENSBTAG00000005464|ENSBTAG00000006535|ENSBTAG00000002978|ENSBTAG00000046753|ENSBTAG00000018419|ENSBTAG00000002350|ENSBTAG00000009520|ENSBTAG00000008416|ENSBTAG00000018248|ENSBTAG00000017788|ENSBTAG00000017636|ENSBTAG00000014600	http://www.genome.jp/kegg-bin/show_pathway?bta04923/bta:535017%09red/bta:100137872%09red/bta:281604%09red/bta:282330%09red/bta:505290%09red/bta:286879%09red/bta:509936%09red/bta:100300012%09red/bta:533330%09red/bta:107131843%09red/bta:788151%09red/bta:280991%09red/bta:282308%09red/bta:281601%09red/bta:535588%09red/bta:514607%09red
ErbB signaling pathway	KEGG PATHWAY	bta04012	20	85	0.00049725	0.00284143	ENSBTAG00000012647|ENSBTAG00000009578|ENSBTAG00000001061|ENSBTAG00000015205|ENSBTAG00000013958|ENSBTAG00000014463|ENSBTAG00000017976|ENSBTAG00000020921|ENSBTAG00000017679|ENSBTAG00000005039|ENSBTAG00000024450|ENSBTAG00000013550|ENSBTAG00000008938|ENSBTAG00000011628|ENSBTAG00000002350|ENSBTAG00000002103|ENSBTAG00000009587|ENSBTAG00000002813|ENSBTAG00000017788|ENSBTAG00000017636	http://www.genome.jp/kegg-bin/show_pathway?bta04012/bta:100337091%09red/bta:535742%09red/bta:100137872%09red/bta:282001%09red/bta:540421%09red/bta:282002%09red/bta:532713%09red/bta:540085%09red/bta:540876%09red/bta:522419%09red/bta:539977%09red/bta:539742%09red/bta:506270%09red/bta:282325%09red/bta:282308%09red/bta:280991%09red/bta:510434%09red/bta:513432%09red/bta:407217%09red/bta:526430%09red
Insulin secretion	KEGG PATHWAY	bta04911	20	85	0.00049725	0.00284143	ENSBTAG00000018419|ENSBTAG00000001061|ENSBTAG00000010660|ENSBTAG00000008338|ENSBTAG00000017075|ENSBTAG00000027118|ENSBTAG00000020984|ENSBTAG00000020921|ENSBTAG00000054448|ENSBTAG00000012181|ENSBTAG00000013300|ENSBTAG00000014463|ENSBTAG00000013550|ENSBTAG00000016097|ENSBTAG00000005464|ENSBTAG00000009520|ENSBTAG00000032288|ENSBTAG00000013116|ENSBTAG00000004588|ENSBTAG00000014600	http://www.genome.jp/kegg-bin/show_pathway?bta04911/bta:535017%09red/bta:282001%09red/bta:282002%09red/bta:532713%09red/bta:509936%09red/bta:287026%09red/bta:534591%09red/bta:517284%09red/bta:509779%09red/bta:788151%09red/bta:524144%09red/bta:281601%09red/bta:282325%09red/bta:788566%09red/bta:282573%09red/bta:408015%09red/bta:281985%09red/bta:616576%09red/bta:537312%09red/bta:281788%09red
Proteoglycans in cancer	KEGG PATHWAY	bta05205	36	202	0.000522294	0.00291317	ENSBTAG00000020406|ENSBTAG00000014463|ENSBTAG00000013550|ENSBTAG00000002350|ENSBTAG00000013066|ENSBTAG00000017788|ENSBTAG00000015910|ENSBTAG00000017839|ENSBTAG00000012647|ENSBTAG00000001061|ENSBTAG00000008938|ENSBTAG00000011628|ENSBTAG00000005039|ENSBTAG00000048365|ENSBTAG00000013990|ENSBTAG00000009578|ENSBTAG00000034436|ENSBTAG00000005691|ENSBTAG00000006590|ENSBTAG00000020455|ENSBTAG00000021527|…	http://www.genome.jp/kegg-bin/show_pathway?bta05205/bta:515718%09red/bta:539238%09red/bta:518085%09red/bta:506270%09red/bta:532713%09red/bta:281240%09red/bta:282325%09red/bta:282308%09red/bta:100137872%09red/bta:540421%09red/bta:535742%09red/bta:286821%09red/bta:100138102%09red/bta:281848%09red/bta:521364%09red/bta:536517%09red/bta:281876%09red/bta:100337091%09red/bta:512431%09red/bta:538720%09re…
Th17 cell differentiation	KEGG PATHWAY	bta04659	24	113	0.000528012	0.00291317	ENSBTAG00000017745|ENSBTAG00000053908|ENSBTAG00000020892|ENSBTAG00000017243|ENSBTAG00000005892|ENSBTAG00000053785|ENSBTAG00000012599|ENSBTAG00000005273|ENSBTAG00000048904|ENSBTAG00000007599|ENSBTAG00000019832|ENSBTAG00000004742|ENSBTAG00000052513|ENSBTAG00000015904|ENSBTAG00000049004|ENSBTAG00000018035|ENSBTAG00000016835|ENSBTAG00000000656|ENSBTAG00000001778|ENSBTAG00000017851|ENSBTAG00000050757|…	http://www.genome.jp/kegg-bin/show_pathway?bta04659/bta:509513%09red/bta:280714%09red/bta:618722%09red/bta:506030%09red/bta:505169%09red/bta:282382%09red/bta:529631%09red/bta:281854%09red/bta:530401%09red/bta:504509%09red/bta:535597%09red/bta:100300850%09red/bta:538276%09red/bta:507554%09red/bta:535376%09red/bta:539241%09red/bta:515125%09red/bta:515640%09red/bta:511224%09red/bta:525408%09red/bta:…
Human immunodeficiency virus 1 infection	KEGG PATHWAY	bta05170	40	234	0.000551392	0.0029906	ENSBTAG00000053806|ENSBTAG00000053908|ENSBTAG00000002767|ENSBTAG00000053785|ENSBTAG00000013550|ENSBTAG00000012208|ENSBTAG00000002350|ENSBTAG00000036009|ENSBTAG00000017788|ENSBTAG00000048904|ENSBTAG00000007599|ENSBTAG00000001061|ENSBTAG00000007476|ENSBTAG00000031483|ENSBTAG00000005958|ENSBTAG00000020116|ENSBTAG00000049004|ENSBTAG00000004815|ENSBTAG00000009578|ENSBTAG00000003038|ENSBTAG00000003111|…	http://www.genome.jp/kegg-bin/show_pathway?bta05170/bta:509513%09red/bta:525962%09red/bta:539742%09red/bta:541008%09red/bta:506270%09red/bta:515712%09red/bta:407173%09red/bta:282325%09red/bta:282308%09red/bta:535225%09red/bta:512355%09red/bta:507917%09red/bta:513432%09red/bta:788634%09red/bta:100137872%09red/bta:509006%09red/bta:534072%09red/bta:524959%09red/bta:530401%09red/bta:504505%09red/bta:…
Amoebiasis	KEGG PATHWAY	bta05146	22	100	0.000589159	0.00310293	ENSBTAG00000025210|ENSBTAG00000054952|ENSBTAG00000013550|ENSBTAG00000002350|ENSBTAG00000005273|ENSBTAG00000003061|ENSBTAG00000012849|ENSBTAG00000001061|ENSBTAG00000048049|ENSBTAG00000013116|ENSBTAG00000011215|ENSBTAG00000039037|ENSBTAG00000009578|ENSBTAG00000048835|ENSBTAG00000012181|ENSBTAG00000008817|ENSBTAG00000047223|ENSBTAG00000008338|ENSBTAG00000018255|ENSBTAG00000020921|ENSBTAG00000017473|…	http://www.genome.jp/kegg-bin/show_pathway?bta05146/bta:506270%09red/bta:282191%09red/bta:282325%09red/bta:282308%09red/bta:518914%09red/bta:524770%09red/bta:529670%09red/bta:287026%09red/bta:786348%09red/bta:524810%09red/bta:281788%09red/bta:100138434%09red/bta:508632%09red/bta:281601%09red/bta:515640%09red/bta:506751%09red/bta:282001%09red/bta:282002%09red/bta:522269%09red/bta:281985%09red/bta:…
T cell receptor signaling pathway	KEGG PATHWAY	bta04660	23	107	0.000591497	0.00310293	ENSBTAG00000015205|ENSBTAG00000014698|ENSBTAG00000005892|ENSBTAG00000053785|ENSBTAG00000051457|ENSBTAG00000017788|ENSBTAG00000048904|ENSBTAG00000007599|ENSBTAG00000053908|ENSBTAG00000034436|ENSBTAG00000013958|ENSBTAG00000049004|ENSBTAG00000002350|ENSBTAG00000000656|ENSBTAG00000001778|ENSBTAG00000011851|ENSBTAG00000017679|ENSBTAG00000024450|ENSBTAG00000004511|ENSBTAG00000049945|ENSBTAG00000018270|…	http://www.genome.jp/kegg-bin/show_pathway?bta04660/bta:515718%09red/bta:509513%09red/bta:539742%09red/bta:282308%09red/bta:407152%09red/bta:513432%09red/bta:527263%09red/bta:100137872%09red/bta:530401%09red/bta:281854%09red/bta:504509%09red/bta:526430%09red/bta:100300850%09red/bta:515377%09red/bta:510434%09red/bta:511224%09red/bta:525408%09red/bta:100138102%09red/bta:504733%09red/bta:533125%09re…
Human cytomegalovirus infection	KEGG PATHWAY	bta05163	41	245	0.000686657	0.00354404	ENSBTAG00000019404|ENSBTAG00000005464|ENSBTAG00000002767|ENSBTAG00000013550|ENSBTAG00000011628|ENSBTAG00000002350|ENSBTAG00000005273|ENSBTAG00000017788|ENSBTAG00000007599|ENSBTAG00000001061|ENSBTAG00000031483|ENSBTAG00000008938|ENSBTAG00000005958|ENSBTAG00000037383|ENSBTAG00000012002|ENSBTAG00000020116|ENSBTAG00000017871|ENSBTAG00000000656|ENSBTAG00000004815|ENSBTAG00000009578|ENSBTAG00000003038|…	http://www.genome.jp/kegg-bin/show_pathway?bta05163/bta:525962%09red/bta:541008%09red/bta:506270%09red/bta:515712%09red/bta:282330%09red/bta:407173%09red/bta:282325%09red/bta:282308%09red/bta:512355%09red/bta:507917%09red/bta:515640%09red/bta:788634%09red/bta:287026%09red/bta:100137872%09red/bta:535742%09red/bta:504288%09red/bta:509006%09red/bta:524959%09red/bta:530401%09red/bta:281854%09red/bta:…
NF-kappa B signaling pathway	KEGG PATHWAY	bta04064	22	102	0.000739897	0.00375821	ENSBTAG00000053908|ENSBTAG00000014698|ENSBTAG00000005892|ENSBTAG00000053785|ENSBTAG00000013784|ENSBTAG00000005273|ENSBTAG00000036009|ENSBTAG00000048904|ENSBTAG00000007599|ENSBTAG00000048049|ENSBTAG00000011563|ENSBTAG00000049004|ENSBTAG00000038428|ENSBTAG00000040350|ENSBTAG00000003111|ENSBTAG00000003012|ENSBTAG00000007569|ENSBTAG00000004767|ENSBTAG00000020921|ENSBTAG00000010497|ENSBTAG00000002103|…	http://www.genome.jp/kegg-bin/show_pathway?bta04064/bta:282420%09red/bta:509513%09red/bta:100300850%09red/bta:540944%09red/bta:530884%09red/bta:526824%09red/bta:515377%09red/bta:515640%09red/bta:282325%09red/bta:524810%09red/bta:504507%09red/bta:512242%09red/bta:100300510%09red/bta:281854%09red/bta:512355%09red/bta:522670%09red/bta:504509%09red/bta:515515%09red/bta:100337091%09red/bta:281647%09re…
Bile secretion	KEGG PATHWAY	bta04976	19	83	0.00090147	0.00450735	ENSBTAG00000022329|ENSBTAG00000004629|ENSBTAG00000006589|ENSBTAG00000018419|ENSBTAG00000015666|ENSBTAG00000005464|ENSBTAG00000006350|ENSBTAG00000005997|ENSBTAG00000013596|ENSBTAG00000053373|ENSBTAG00000032603|ENSBTAG00000008766|ENSBTAG00000014269|ENSBTAG00000013644|ENSBTAG00000026885|ENSBTAG00000009520|ENSBTAG00000015164|ENSBTAG00000017851|ENSBTAG00000014600	http://www.genome.jp/kegg-bin/show_pathway?bta04976/bta:407112%09red/bta:535017%09red/bta:282346%09red/bta:531150%09red/bta:540528%09red/bta:507554%09red/bta:509936%09red/bta:404160%09red/bta:281585%09red/bta:515333%09red/bta:788151%09red/bta:107131247%09red/bta:533016%09red/bta:281601%09red/bta:407224%09red/bta:404128%09red/bta:281067%09red/bta:317654%09red
Pancreatic secretion	KEGG PATHWAY	bta04972	21	97	0.000925888	0.00451224	ENSBTAG00000006589|ENSBTAG00000018419|ENSBTAG00000001061|ENSBTAG00000008338|ENSBTAG00000008766|ENSBTAG00000025812|ENSBTAG00000005464|ENSBTAG00000013300|ENSBTAG00000020921|ENSBTAG00000013085|ENSBTAG00000007073|ENSBTAG00000020455|ENSBTAG00000001305|ENSBTAG00000013550|ENSBTAG00000000520|ENSBTAG00000015547|ENSBTAG00000013569|ENSBTAG00000009520|ENSBTAG00000010986|ENSBTAG00000013116|ENSBTAG00000014600	http://www.genome.jp/kegg-bin/show_pathway?bta04972/bta:535017%09red/bta:282001%09red/bta:784876%09red/bta:512856%09red/bta:504353%09red/bta:509936%09red/bta:281985%09red/bta:317697%09red/bta:287026%09red/bta:613800%09red/bta:788151%09red/bta:508222%09red/bta:317654%09red/bta:281601%09red/bta:282325%09red/bta:282573%09red/bta:327677%09red/bta:281067%09red/bta:281752%09red/bta:282002%09red
Osteoclast differentiation	KEGG PATHWAY	bta04380	26	133	0.000931515	0.00451224	ENSBTAG00000002350|ENSBTAG00000008441|ENSBTAG00000053351|ENSBTAG00000051457|ENSBTAG00000005273|ENSBTAG00000036009|ENSBTAG00000002922|ENSBTAG00000007599|ENSBTAG00000019832|ENSBTAG00000017788|ENSBTAG00000039086|ENSBTAG00000017636|ENSBTAG00000018035|ENSBTAG00000038428|ENSBTAG00000000656|ENSBTAG00000048555|ENSBTAG00000011851|ENSBTAG00000021709|ENSBTAG00000007569|ENSBTAG00000004767|ENSBTAG00000018270|…	http://www.genome.jp/kegg-bin/show_pathway?bta04380/bta:100337083%09red/bta:790068%09red/bta:282308%09red/bta:512355%09red/bta:527263%09red/bta:100137872%09red/bta:529346%09red/bta:282382%09red/bta:281854%09red/bta:530401%09red/bta:100337091%09red/bta:286883%09red/bta:282081%09red/bta:535376%09red/bta:530884%09red/bta:507100%09red/bta:522670%09red/bta:515640%09red/bta:511224%09red/bta:100139766%0…
Fc epsilon RI signaling pathway	KEGG PATHWAY	bta04664	17	70	0.000944751	0.00451224	ENSBTAG00000034436|ENSBTAG00000002922|ENSBTAG00000024503|ENSBTAG00000048049|ENSBTAG00000011851|ENSBTAG00000024450|ENSBTAG00000005268|ENSBTAG00000021924|ENSBTAG00000002350|ENSBTAG00000020319|ENSBTAG00000002103|ENSBTAG00000001061|ENSBTAG00000017788|ENSBTAG00000001609|ENSBTAG00000017636|ENSBTAG00000004767|ENSBTAG00000004511	http://www.genome.jp/kegg-bin/show_pathway?bta04664/bta:515718%09red/bta:100337091%09red/bta:100138102%09red/bta:515515%09red/bta:282001%09red/bta:286883%09red/bta:529346%09red/bta:404074%09red/bta:531209%09red/bta:524810%09red/bta:280991%09red/bta:282308%09red/bta:100137872%09red/bta:510434%09red/bta:282226%09red/bta:526364%09red/bta:527263%09red
Th1 and Th2 cell differentiation	KEGG PATHWAY	bta04658	21	98	0.00103577	0.00487421	ENSBTAG00000019588|ENSBTAG00000053908|ENSBTAG00000020892|ENSBTAG00000050474|ENSBTAG00000017243|ENSBTAG00000005892|ENSBTAG00000001778|ENSBTAG00000018270|ENSBTAG00000053785|ENSBTAG00000011373|ENSBTAG00000009455|ENSBTAG00000020904|ENSBTAG00000007319|ENSBTAG00000049004|ENSBTAG00000050757|ENSBTAG00000011283|ENSBTAG00000000656|ENSBTAG00000043971|ENSBTAG00000048904|ENSBTAG00000007599|ENSBTAG00000037962	http://www.genome.jp/kegg-bin/show_pathway?bta04658/bta:509513%09red/bta:540059%09red/bta:100300850%09red/bta:618722%09red/bta:281861%09red/bta:538276%09red/bta:282452%09red/bta:789485%09red/bta:617389%09red/bta:505169%09red/bta:530401%09red/bta:539241%09red/bta:100300510%09red/bta:281854%09red/bta:521194%09red/bta:504509%09red/bta:540588%09red/bta:511224%09red/bta:525408%09red/bta:517405%09red
Epstein-Barr virus infection	KEGG PATHWAY	bta05169	38	228	0.00112441	0.00521467	ENSBTAG00000020999|ENSBTAG00000053908|ENSBTAG00000053785|ENSBTAG00000012208|ENSBTAG00000002350|ENSBTAG00000011283|ENSBTAG00000036009|ENSBTAG00000017788|ENSBTAG00000048904|ENSBTAG00000007599|ENSBTAG00000048049|ENSBTAG00000024105|ENSBTAG00000009985|ENSBTAG00000050474|ENSBTAG00000007075|ENSBTAG00000020116|ENSBTAG00000049004|ENSBTAG00000038428|ENSBTAG00000004815|ENSBTAG00000001778|ENSBTAG00000003038|…	http://www.genome.jp/kegg-bin/show_pathway?bta05169/bta:509513%09red/bta:618722%09red/bta:509006%09red/bta:515712%09red/bta:519357%09red/bta:282308%09red/bta:512355%09red/bta:507781%09red/bta:507917%09red/bta:788634%09red/bta:540059%09red/bta:524959%09red/bta:100137872%09red/bta:617389%09red/bta:518504%09red/bta:524810%09red/bta:281586%09red/bta:281854%09red/bta:538549%09red/bta:100337091%09red/b…
Hepatocellular carcinoma	KEGG PATHWAY	bta05225	31	174	0.00122946	0.00557326	ENSBTAG00000020999|ENSBTAG00000013066|ENSBTAG00000014372|ENSBTAG00000043581|ENSBTAG00000012599|ENSBTAG00000013550|ENSBTAG00000002350|ENSBTAG00000017788|ENSBTAG00000021574|ENSBTAG00000013912|ENSBTAG00000019832|ENSBTAG00000001061|ENSBTAG00000051341|ENSBTAG00000011628|ENSBTAG00000005039|ENSBTAG00000048365|ENSBTAG00000018035|ENSBTAG00000013990|ENSBTAG00000004028|ENSBTAG00000021527|ENSBTAG00000024450|…	http://www.genome.jp/kegg-bin/show_pathway?bta05225/bta:281240%09red/bta:282325%09red/bta:282308%09red/bta:783879%09red/bta:100137872%09red/bta:540421%09red/bta:787359%09red/bta:282382%09red/bta:281848%09red/bta:521364%09red/bta:540481%09red/bta:282388%09red/bta:282389%09red/bta:100337091%09red/bta:519357%09red/bta:538720%09red/bta:540085%09red/bta:541218%09red/bta:535376%09red/bta:515125%09red/b…
Human papillomavirus infection	KEGG PATHWAY	bta05165	52	345	0.00123657	0.00557326	ENSBTAG00000051877|ENSBTAG00000003061|ENSBTAG00000021574|ENSBTAG00000020622|ENSBTAG00000054952|ENSBTAG00000020547|ENSBTAG00000019784|ENSBTAG00000002350|ENSBTAG00000011283|ENSBTAG00000017788|ENSBTAG00000015910|ENSBTAG00000012265|ENSBTAG00000001444|ENSBTAG00000019498|ENSBTAG00000012849|ENSBTAG00000008817|ENSBTAG00000020116|ENSBTAG00000011373|ENSBTAG00000048365|ENSBTAG00000049122|ENSBTAG00000021092|…	http://www.genome.jp/kegg-bin/show_pathway?bta05165/bta:100298789%09red/bta:533294%09red/bta:506270%09red/bta:515712%09red/bta:533617%09red/bta:407173%09red/bta:508490%09red/bta:282308%09red/bta:533949%09red/bta:507917%09red/bta:280958%09red/bta:518914%09red/bta:788634%09red/bta:529670%09red/bta:100137872%09red/bta:524361%09red/bta:338038%09red/bta:509006%09red/bta:505942%09red/bta:526824%09red/b…
Taste transduction	KEGG PATHWAY	bta04742	18	79	0.00127131	0.00561214	ENSBTAG00000002631|ENSBTAG00000012290|ENSBTAG00000025200|ENSBTAG00000010660|ENSBTAG00000005464|ENSBTAG00000003392|ENSBTAG00000000376|ENSBTAG00000011817|ENSBTAG00000013632|ENSBTAG00000019884|ENSBTAG00000018419|ENSBTAG00000052647|ENSBTAG00000002739|ENSBTAG00000051857|ENSBTAG00000014600|ENSBTAG00000046662|ENSBTAG00000014828|ENSBTAG00000013810	http://www.genome.jp/kegg-bin/show_pathway?bta04742/bta:100299596%09red/bta:517040%09red/bta:530468%09red/bta:282648%09red/bta:790333%09red/bta:282348%09red/bta:509936%09red/bta:664647%09red/bta:535017%09red/bta:533355%09red/bta:788151%09red/bta:408015%09red/bta:526211%09red/bta:282236%09red/bta:100138604%09red/bta:523515%09red/bta:617930%09red
B cell receptor signaling pathway	KEGG PATHWAY	bta04662	19	86	0.0012927	0.00561214	ENSBTAG00000000656|ENSBTAG00000048555|ENSBTAG00000048049|ENSBTAG00000014698|ENSBTAG00000018270|ENSBTAG00000020921|ENSBTAG00000050608|ENSBTAG00000048470|ENSBTAG00000024450|ENSBTAG00000007599|ENSBTAG00000053351|ENSBTAG00000039086|ENSBTAG00000002350|ENSBTAG00000002103|ENSBTAG00000001778|ENSBTAG00000017788|ENSBTAG00000017636|ENSBTAG00000004767|ENSBTAG00000004511	http://www.genome.jp/kegg-bin/show_pathway?bta04662/bta:515718%09red/bta:100337091%09red/bta:100137872%09red/bta:100139766%09red/bta:525408%09red/bta:515377%09red/bta:524810%09red/bta:790068%09red/bta:280991%09red/bta:282325%09red/bta:282308%09red/bta:281854%09red/bta:790255%09red/bta:510434%09red/bta:515515%09red/bta:511224%09red/bta:353510%09red/bta:530401%09red
TGF-beta signaling pathway	KEGG PATHWAY	bta04350	20	93	0.00129781	0.00561214	ENSBTAG00000051877|ENSBTAG00000018105|ENSBTAG00000052632|ENSBTAG00000012441|ENSBTAG00000019234|ENSBTAG00000014955|ENSBTAG00000002081|ENSBTAG00000007687|ENSBTAG00000019839|ENSBTAG00000054752|ENSBTAG00000012599|ENSBTAG00000019645|ENSBTAG00000038224|ENSBTAG00000018035|ENSBTAG00000011909|ENSBTAG00000050691|ENSBTAG00000018603|ENSBTAG00000007589|ENSBTAG00000007118|ENSBTAG00000019832	http://www.genome.jp/kegg-bin/show_pathway?bta04350/bta:513902%09red/bta:510559%09red/bta:535916%09red/bta:286859%09red/bta:524361%09red/bta:534579%09red/bta:518756%09red/bta:280718%09red/bta:540806%09red/bta:535376%09red/bta:407128%09red/bta:282382%09red/bta:338068%09red/bta:515125%09red/bta:100336971%09red/bta:282131%09red/bta:788948%09red/bta:407175%09red/bta:617566%09red/bta:535632%09red
Insulin signaling pathway	KEGG PATHWAY	bta04910	26	137	0.00135049	0.00576207	ENSBTAG00000009960|ENSBTAG00000000253|ENSBTAG00000038321|ENSBTAG00000021100|ENSBTAG00000002350|ENSBTAG00000017788|ENSBTAG00000007599|ENSBTAG00000032288|ENSBTAG00000018052|ENSBTAG00000031483|ENSBTAG00000005039|ENSBTAG00000046753|ENSBTAG00000046142|ENSBTAG00000034436|ENSBTAG00000020791|ENSBTAG00000015980|ENSBTAG00000024450|ENSBTAG00000015355|ENSBTAG00000002917|ENSBTAG00000006535|ENSBTAG00000012019|…	http://www.genome.jp/kegg-bin/show_pathway?bta04910/bta:515732%09red/bta:282308%09red/bta:505370%09red/bta:510434%09red/bta:514607%09red/bta:532573%09red/bta:100137872%09red/bta:540421%09red/bta:504219%09red/bta:100300012%09red/bta:520454%09red/bta:281854%09red/bta:616576%09red/bta:513859%09red/bta:282081%09red/bta:100139988%09red/bta:515338%09red/bta:100138102%09red/bta:286879%09red/bta:512072%0…
PI3K-Akt signaling pathway	KEGG PATHWAY	bta04151	55	373	0.00141728	0.00596748	ENSBTAG00000051877|ENSBTAG00000003061|ENSBTAG00000013066|ENSBTAG00000020892|ENSBTAG00000045697|ENSBTAG00000017680|ENSBTAG00000002767|ENSBTAG00000054952|ENSBTAG00000025035|ENSBTAG00000019784|ENSBTAG00000002350|ENSBTAG00000014051|ENSBTAG00000014737|ENSBTAG00000017788|ENSBTAG00000015910|ENSBTAG00000012265|ENSBTAG00000001444|ENSBTAG00000034436|ENSBTAG00000019498|ENSBTAG00000012647|ENSBTAG00000011034|…	http://www.genome.jp/kegg-bin/show_pathway?bta04151/bta:100298789%09red/bta:281422%09red/bta:525962%09red/bta:533294%09red/bta:282191%09red/bta:533617%09red/bta:618481%09red/bta:507390%09red/bta:508490%09red/bta:282308%09red/bta:540106%09red/bta:518914%09red/bta:529670%09red/bta:100137872%09red/bta:524361%09red/bta:100299249%09red/bta:506270%09red/bta:505942%09red/bta:281161%09red/bta:505757%09re…
Bacterial invasion of epithelial cells	KEGG PATHWAY	bta05100	17	74	0.0015865	0.00659325	ENSBTAG00000021372|ENSBTAG00000002633|ENSBTAG00000003490|ENSBTAG00000045699|ENSBTAG00000008938|ENSBTAG00000046248|ENSBTAG00000031669|ENSBTAG00000031890|ENSBTAG00000011307|ENSBTAG00000012002|ENSBTAG00000002350|ENSBTAG00000002531|ENSBTAG00000004291|ENSBTAG00000015278|ENSBTAG00000002813|ENSBTAG00000009578|ENSBTAG00000015910	http://www.genome.jp/kegg-bin/show_pathway?bta05100/bta:100140583%09red/bta:535742%09red/bta:535746%09red/bta:282308%09red/bta:326600%09red/bta:506270%09red/bta:510704%09red/bta:508794%09red/bta:540085%09red/bta:526848%09red/bta:780777%09red/bta:540783%09red/bta:527550%09red/bta:613421%09red/bta:508361%09red/bta:537203%09red/bta:281876%09red
Relaxin signaling pathway	KEGG PATHWAY	bta04926	25	132	0.00169242	0.00694326	ENSBTAG00000019832|ENSBTAG00000005464|ENSBTAG00000017680|ENSBTAG00000002767|ENSBTAG00000012599|ENSBTAG00000002350|ENSBTAG00000014737|ENSBTAG00000017788|ENSBTAG00000012849|ENSBTAG00000001061|ENSBTAG00000008938|ENSBTAG00000025210|ENSBTAG00000011628|ENSBTAG00000018035|ENSBTAG00000024450|ENSBTAG00000010306|ENSBTAG00000013116|ENSBTAG00000014600|ENSBTAG00000018419|ENSBTAG00000008338|ENSBTAG00000002908|…	http://www.genome.jp/kegg-bin/show_pathway?bta04926/bta:525962%09red/bta:282191%09red/bta:536132%09red/bta:282308%09red/bta:532277%09red/bta:287024%09red/bta:287026%09red/bta:100137872%09red/bta:535742%09red/bta:282382%09red/bta:507053%09red/bta:100125276%09red/bta:407217%09red/bta:508632%09red/bta:535376%09red/bta:788151%09red/bta:515125%09red/bta:281601%09red/bta:510434%09red/bta:535017%09red/b…
Insulin resistance	KEGG PATHWAY	bta04931	22	110	0.00172385	0.00698266	ENSBTAG00000005760|ENSBTAG00000014447|ENSBTAG00000000253|ENSBTAG00000002350|ENSBTAG00000017788|ENSBTAG00000007599|ENSBTAG00000018052|ENSBTAG00000012943|ENSBTAG00000000902|ENSBTAG00000015164|ENSBTAG00000017680|ENSBTAG00000034436|ENSBTAG00000021741|ENSBTAG00000002917|ENSBTAG00000009153|ENSBTAG00000012019|ENSBTAG00000016048|ENSBTAG00000020921|ENSBTAG00000008441|ENSBTAG00000017636|ENSBTAG00000022058|…	http://www.genome.jp/kegg-bin/show_pathway?bta04931/bta:509459%09red/bta:287024%09red/bta:100138102%09red/bta:100137872%09red/bta:533908%09red/bta:788534%09red/bta:504219%09red/bta:514750%09red/bta:282081%09red/bta:100300012%09red/bta:532053%09red/bta:280991%09red/bta:533016%09red/bta:282308%09red/bta:281854%09red/bta:512072%09red/bta:517953%09red/bta:515338%09red/bta:534649%09red/bta:282325%09red
Thyroid hormone signaling pathway	KEGG PATHWAY	bta04919	23	118	0.00183826	0.00735305	ENSBTAG00000005760|ENSBTAG00000005425|ENSBTAG00000000746|ENSBTAG00000013550|ENSBTAG00000002350|ENSBTAG00000017788|ENSBTAG00000034436|ENSBTAG00000001061|ENSBTAG00000009985|ENSBTAG00000008938|ENSBTAG00000025424|ENSBTAG00000017851|ENSBTAG00000043578|ENSBTAG00000024450|ENSBTAG00000013116|ENSBTAG00000008338|ENSBTAG00000020921|ENSBTAG00000017802|ENSBTAG00000049271|ENSBTAG00000008766|ENSBTAG00000002103|…	http://www.genome.jp/kegg-bin/show_pathway?bta04919/bta:282325%09red/bta:282308%09red/bta:534649%09red/bta:287026%09red/bta:100137872%09red/bta:535742%09red/bta:788329%09red/bta:327716%09red/bta:518504%09red/bta:407215%09red/bta:100337091%09red/bta:494549%09red/bta:507554%09red/bta:317654%09red/bta:536128%09red/bta:510434%09red/bta:613879%09red/bta:100138102%09red/bta:282001%09red/bta:282002%09re…
Purine metabolism	KEGG PATHWAY	bta00230	25	135	0.0022081	0.00872334	ENSBTAG00000024888|ENSBTAG00000016854|ENSBTAG00000014418|ENSBTAG00000005464|ENSBTAG00000017260|ENSBTAG00000007758|ENSBTAG00000002739|ENSBTAG00000012961|ENSBTAG00000011545|ENSBTAG00000020774|ENSBTAG00000008636|ENSBTAG00000005280|ENSBTAG00000015743|ENSBTAG00000017411|ENSBTAG00000016396|ENSBTAG00000020196|ENSBTAG00000003196|ENSBTAG00000014600|ENSBTAG00000018419|ENSBTAG00000020205|ENSBTAG00000004092|…	http://www.genome.jp/kegg-bin/show_pathway?bta00230/bta:100124505%09red/bta:280712%09red/bta:529405%09red/bta:281972%09red/bta:526211%09red/bta:536636%09red/bta:784089%09red/bta:615606%09red/bta:525937%09red/bta:524446%09red/bta:107131388%09red/bta:788151%09red/bta:692183%09red/bta:281601%09red/bta:504439%09red/bta:535017%09red/bta:511269%09red/bta:517063%09red/bta:509936%09red/bta:506061%09red/b…
Cellular senescence	KEGG PATHWAY	bta04218	29	166	0.00223558	0.00872421	ENSBTAG00000005425|ENSBTAG00000019832|ENSBTAG00000012599|ENSBTAG00000003994|ENSBTAG00000012208|ENSBTAG00000002350|ENSBTAG00000017788|ENSBTAG00000007476|ENSBTAG00000031483|ENSBTAG00000007075|ENSBTAG00000020116|ENSBTAG00000018035|ENSBTAG00000004815|ENSBTAG00000000656|ENSBTAG00000000031|ENSBTAG00000003111|ENSBTAG00000020455|ENSBTAG00000002069|ENSBTAG00000024450|ENSBTAG00000052720|ENSBTAG00000014068|…	http://www.genome.jp/kegg-bin/show_pathway?bta04218/bta:533294%09red/bta:282308%09red/bta:509006%09red/bta:515712%09red/bta:540259%09red/bta:407173%09red/bta:534072%09red/bta:507917%09red/bta:788634%09red/bta:282261%09red/bta:512233%09red/bta:100137872%09red/bta:530401%09red/bta:327716%09red/bta:282382%09red/bta:282480%09red/bta:513643%09red/bta:526824%09red/bta:286883%09red/bta:535376%09red/bta:…
Glioma	KEGG PATHWAY	bta05214	17	77	0.00228034	0.00879167	ENSBTAG00000020999|ENSBTAG00000021697|ENSBTAG00000001061|ENSBTAG00000004028|ENSBTAG00000031483|ENSBTAG00000014463|ENSBTAG00000021527|ENSBTAG00000035662|ENSBTAG00000020921|ENSBTAG00000011628|ENSBTAG00000005039|ENSBTAG00000024450|ENSBTAG00000013550|ENSBTAG00000002350|ENSBTAG00000002103|ENSBTAG00000017788|ENSBTAG00000017636	http://www.genome.jp/kegg-bin/show_pathway?bta05214/bta:100337091%09red/bta:100337083%09red/bta:100137872%09red/bta:282001%09red/bta:540421%09red/bta:282002%09red/bta:532713%09red/bta:541218%09red/bta:519357%09red/bta:280991%09red/bta:282325%09red/bta:282308%09red/bta:540106%09red/bta:281848%09red/bta:510434%09red/bta:100297344%09red/bta:407217%09red
Leukocyte transendothelial migration	KEGG PATHWAY	bta04670	22	113	0.00230877	0.00879533	ENSBTAG00000045699|ENSBTAG00000019060|ENSBTAG00000031669|ENSBTAG00000013550|ENSBTAG00000002350|ENSBTAG00000015910|ENSBTAG00000001061|ENSBTAG00000005958|ENSBTAG00000012002|ENSBTAG00000011215|ENSBTAG00000009578|ENSBTAG00000008114|ENSBTAG00000005557|ENSBTAG00000020984|ENSBTAG00000001473|ENSBTAG00000030585|ENSBTAG00000026273|ENSBTAG00000004511|ENSBTAG00000018255|ENSBTAG00000020921|ENSBTAG00000003176|…	http://www.genome.jp/kegg-bin/show_pathway?bta04670/bta:515718%09red/bta:541008%09red/bta:506270%09red/bta:780777%09red/bta:282325%09red/bta:282308%09red/bta:524770%09red/bta:513412%09red/bta:527550%09red/bta:281876%09red/bta:100337091%09red/bta:515187%09red/bta:526848%09red/bta:508268%09red/bta:509230%09red/bta:504856%09red/bta:282001%09red/bta:282002%09red/bta:617357%09red/bta:522269%09red/bta:…
Hypertrophic cardiomyopathy (HCM)	KEGG PATHWAY	bta05410	19	92	0.0025182	0.00948028	ENSBTAG00000021808|ENSBTAG00000019498|ENSBTAG00000001404|ENSBTAG00000007547|ENSBTAG00000010660|ENSBTAG00000044046|ENSBTAG00000007509|ENSBTAG00000008248|ENSBTAG00000016097|ENSBTAG00000054952|ENSBTAG00000002917|ENSBTAG00000045789|ENSBTAG00000054931|ENSBTAG00000022000|ENSBTAG00000018993|ENSBTAG00000005353|ENSBTAG00000012311|ENSBTAG00000021994|ENSBTAG00000015910	http://www.genome.jp/kegg-bin/show_pathway?bta05410/bta:100138434%09red/bta:537655%09red/bta:529382%09red/bta:282160%09red/bta:517059%09red/bta:408015%09red/bta:280765%09red/bta:784075%09red/bta:781184%09red/bta:538496%09red/bta:509779%09red/bta:286816%09red/bta:508490%09red/bta:514031%09red/bta:327667%09red/bta:519331%09red/bta:504219%09red/bta:281876%09red
Synaptic vesicle cycle	KEGG PATHWAY	bta04721	17	78	0.00256158	0.00953146	ENSBTAG00000012682|ENSBTAG00000007988|ENSBTAG00000019180|ENSBTAG00000025522|ENSBTAG00000007882|ENSBTAG00000012820|ENSBTAG00000026428|ENSBTAG00000007272|ENSBTAG00000017075|ENSBTAG00000011307|ENSBTAG00000005857|ENSBTAG00000021092|ENSBTAG00000034693|ENSBTAG00000020238|ENSBTAG00000020316|ENSBTAG00000038739|ENSBTAG00000014828	http://www.genome.jp/kegg-bin/show_pathway?bta04721/bta:101904667%09red/bta:519148%09red/bta:616684%09red/bta:513275%09red/bta:407118%09red/bta:338038%09red/bta:508794%09red/bta:282410%09red/bta:534114%09red/bta:511839%09red/bta:282648%09red/bta:282183%09red/bta:788566%09red/bta:526874%09red/bta:784636%09red/bta:100337128%09red/bta:281511%09red
VEGF signaling pathway	KEGG PATHWAY	bta04370	14	58	0.00269618	0.00980429	ENSBTAG00000017680|ENSBTAG00000017788|ENSBTAG00000001061|ENSBTAG00000008938|ENSBTAG00000018270|ENSBTAG00000020921|ENSBTAG00000024450|ENSBTAG00000013550|ENSBTAG00000005268|ENSBTAG00000002350|ENSBTAG00000002103|ENSBTAG00000009578|ENSBTAG00000017636|ENSBTAG00000021924	http://www.genome.jp/kegg-bin/show_pathway?bta04370/bta:100337091%09red/bta:535742%09red/bta:100137872%09red/bta:282001%09red/bta:506270%09red/bta:282002%09red/bta:287024%09red/bta:531209%09red/bta:280991%09red/bta:282325%09red/bta:282308%09red/bta:530401%09red/bta:510434%09red/bta:526364%09red
Fatty acid metabolism	KEGG PATHWAY	bta01212	14	58	0.00269618	0.00980429	ENSBTAG00000006978|ENSBTAG00000033089|ENSBTAG00000013367|ENSBTAG00000015980|ENSBTAG00000032944|ENSBTAG00000007484|ENSBTAG00000018986|ENSBTAG00000004344|ENSBTAG00000030882|ENSBTAG00000022294|ENSBTAG00000002497|ENSBTAG00000019625|ENSBTAG00000012632|ENSBTAG00000016048	http://www.genome.jp/kegg-bin/show_pathway?bta01212/bta:281421%09red/bta:508455%09red/bta:518852%09red/bta:615756%09red/bta:615191%09red/bta:536628%09red/bta:533107%09red/bta:509459%09red/bta:493643%09red/bta:537161%09red/bta:281152%09red/bta:511222%09red/bta:614105%09red/bta:521822%09red
Adipocytokine signaling pathway	KEGG PATHWAY	bta04920	16	72	0.00286012	0.0102836	ENSBTAG00000012019|ENSBTAG00000001778|ENSBTAG00000016048|ENSBTAG00000010497|ENSBTAG00000002917|ENSBTAG00000008441|ENSBTAG00000046753|ENSBTAG00000018986|ENSBTAG00000004344|ENSBTAG00000017851|ENSBTAG00000022058|ENSBTAG00000005910|ENSBTAG00000017788|ENSBTAG00000017636|ENSBTAG00000007599|ENSBTAG00000006535	http://www.genome.jp/kegg-bin/show_pathway?bta04920/bta:100137872%09red/bta:497205%09red/bta:507554%09red/bta:504219%09red/bta:282081%09red/bta:100300012%09red/bta:107131843%09red/bta:509459%09red/bta:280991%09red/bta:537161%09red/bta:281854%09red/bta:512355%09red/bta:536628%09red/bta:515338%09red/bta:514607%09red/bta:525408%09red
Serotonergic synapse	KEGG PATHWAY	bta04726	22	116	0.00305349	0.0105532	ENSBTAG00000002767|ENSBTAG00000013550|ENSBTAG00000032077|ENSBTAG00000020319|ENSBTAG00000001061|ENSBTAG00000007882|ENSBTAG00000017837|ENSBTAG00000005039|ENSBTAG00000016097|ENSBTAG00000021924|ENSBTAG00000020792|ENSBTAG00000017753|ENSBTAG00000020455|ENSBTAG00000014828|ENSBTAG00000051542|ENSBTAG00000013116|ENSBTAG00000010660|ENSBTAG00000008338|ENSBTAG00000002908|ENSBTAG00000020921|ENSBTAG00000005268|…	http://www.genome.jp/kegg-bin/show_pathway?bta04726/bta:525962%09red/bta:100125276%09red/bta:520743%09red/bta:282325%09red/bta:530929%09red/bta:526364%09red/bta:287026%09red/bta:540421%09red/bta:282648%09red/bta:531209%09red/bta:509779%09red/bta:280722%09red/bta:282410%09red/bta:404074%09red/bta:282239%09red/bta:408015%09red/bta:317697%09red/bta:282001%09red/bta:282002%09red/bta:540416%09red/bta:…
Endometrial cancer	KEGG PATHWAY	bta05213	14	59	0.00307983	0.0105532	ENSBTAG00000034436|ENSBTAG00000020999|ENSBTAG00000021574|ENSBTAG00000004028|ENSBTAG00000045699|ENSBTAG00000031669|ENSBTAG00000011628|ENSBTAG00000005039|ENSBTAG00000024450|ENSBTAG00000002350|ENSBTAG00000016758|ENSBTAG00000017788|ENSBTAG00000015433|ENSBTAG00000017636	http://www.genome.jp/kegg-bin/show_pathway?bta05213/bta:100138102%09red/bta:100137872%09red/bta:540421%09red/bta:533652%09red/bta:526572%09red/bta:526848%09red/bta:541218%09red/bta:780777%09red/bta:519357%09red/bta:280991%09red/bta:282308%09red/bta:510434%09red/bta:540481%09red/bta:407217%09red
Type I diabetes mellitus	KEGG PATHWAY	bta04940	14	59	0.00307983	0.0105532	ENSBTAG00000051047|ENSBTAG00000053908|ENSBTAG00000004958|ENSBTAG00000002069|ENSBTAG00000053785|ENSBTAG00000049004|ENSBTAG00000020116|ENSBTAG00000050757|ENSBTAG00000007075|ENSBTAG00000016514|ENSBTAG00000004815|ENSBTAG00000019588|ENSBTAG00000048904|ENSBTAG00000012208	http://www.genome.jp/kegg-bin/show_pathway?bta04940/bta:509513%09red/bta:533049%09red/bta:100300850%09red/bta:618722%09red/bta:509006%09red/bta:280753%09red/bta:515712%09red/bta:407173%09red/bta:539241%09red/bta:100300510%09red/bta:507917%09red/bta:616515%09red/bta:788634%09red
Signaling pathways regulating pluripotency of stem cells	KEGG PATHWAY	bta04550	25	139	0.00309911	0.0105532	ENSBTAG00000017745|ENSBTAG00000011909|ENSBTAG00000014017|ENSBTAG00000014636|ENSBTAG00000002350|ENSBTAG00000017788|ENSBTAG00000007424|ENSBTAG00000051341|ENSBTAG00000048365|ENSBTAG00000013990|ENSBTAG00000005691|ENSBTAG00000018105|ENSBTAG00000021527|ENSBTAG00000002081|ENSBTAG00000054752|ENSBTAG00000024450|ENSBTAG00000007589|ENSBTAG00000052989|ENSBTAG00000015433|ENSBTAG00000012599|ENSBTAG00000012914|…	http://www.genome.jp/kegg-bin/show_pathway?bta04550/bta:528253%09red/bta:100336971%09red/bta:282308%09red/bta:280840%09red/bta:100137872%09red/bta:282131%09red/bta:538276%09red/bta:280991%09red/bta:521364%09red/bta:528437%09red/bta:615967%09red/bta:510844%09red/bta:538720%09red/bta:281161%09red/bta:407128%09red/bta:338068%09red/bta:515125%09red/bta:510434%09red/bta:522155%09red/bta:540806%09red/b…
Endocrine and other factor-regulated calcium reabsorption	KEGG PATHWAY	bta04961	12	46	0.0031	0.0105532	ENSBTAG00000001061|ENSBTAG00000021717|ENSBTAG00000008338|ENSBTAG00000019180|ENSBTAG00000005464|ENSBTAG00000020921|ENSBTAG00000011307|ENSBTAG00000013550|ENSBTAG00000016948|ENSBTAG00000020316|ENSBTAG00000013116|ENSBTAG00000013984	http://www.genome.jp/kegg-bin/show_pathway?bta04961/bta:784636%09red/bta:287026%09red/bta:282001%09red/bta:282002%09red/bta:538896%09red/bta:508794%09red/bta:509936%09red/bta:784635%09red/bta:282325%09red/bta:282183%09red/bta:507783%09red/bta:281985%09red
EGFR tyrosine kinase inhibitor resistance	KEGG PATHWAY	bta01521	17	80	0.00321107	0.0107834	ENSBTAG00000005691|ENSBTAG00000001061|ENSBTAG00000024105|ENSBTAG00000008938|ENSBTAG00000021527|ENSBTAG00000020921|ENSBTAG00000011628|ENSBTAG00000005039|ENSBTAG00000024450|ENSBTAG00000013550|ENSBTAG00000003166|ENSBTAG00000002350|ENSBTAG00000002103|ENSBTAG00000002813|ENSBTAG00000017788|ENSBTAG00000021697|ENSBTAG00000017636	http://www.genome.jp/kegg-bin/show_pathway?bta01521/bta:100337091%09red/bta:535742%09red/bta:100137872%09red/bta:282001%09red/bta:540421%09red/bta:282002%09red/bta:540085%09red/bta:281161%09red/bta:507390%09red/bta:280991%09red/bta:282325%09red/bta:282308%09red/bta:540106%09red/bta:281848%09red/bta:510434%09red/bta:407217%09red/bta:516598%09red
Nicotine addiction	KEGG PATHWAY	bta05033	11	40	0.00323503	0.0107834	ENSBTAG00000007882|ENSBTAG00000003392|ENSBTAG00000017837|ENSBTAG00000012296|ENSBTAG00000011817|ENSBTAG00000014828|ENSBTAG00000006176|ENSBTAG00000005800|ENSBTAG00000013548|ENSBTAG00000011833|ENSBTAG00000004775	http://www.genome.jp/kegg-bin/show_pathway?bta05033/bta:529904%09red/bta:534626%09red/bta:615885%09red/bta:523515%09red/bta:524115%09red/bta:282410%09red/bta:282648%09red/bta:282239%09red/bta:282236%09red/bta:529618%09red/bta:614283%09red
ABC transporters	KEGG PATHWAY	bta02010	14	60	0.00350704	0.0115696	ENSBTAG00000003531|ENSBTAG00000006589|ENSBTAG00000003038|ENSBTAG00000002747|ENSBTAG00000053373|ENSBTAG00000015666|ENSBTAG00000020766|ENSBTAG00000032603|ENSBTAG00000005997|ENSBTAG00000020551|ENSBTAG00000008953|ENSBTAG00000006921|ENSBTAG00000021090|ENSBTAG00000026885	http://www.genome.jp/kegg-bin/show_pathway?bta02010/bta:515178%09red/bta:537351%09red/bta:510497%09red/bta:281585%09red/bta:515333%09red/bta:281586%09red/bta:107131247%09red/bta:281067%09red/bta:531150%09red/bta:524959%09red/bta:107131279%09red/bta:281588%09red/bta:511762%09red
Thiamine metabolism	KEGG PATHWAY	bta00730	7	18	0.00389388	0.0127147	ENSBTAG00000017676|ENSBTAG00000016854|ENSBTAG00000017411|ENSBTAG00000054424|ENSBTAG00000020774|ENSBTAG00000004092|ENSBTAG00000050279	http://www.genome.jp/kegg-bin/show_pathway?bta00730/bta:788066%09red/bta:615606%09red/bta:613448%09red/bta:511269%09red/bta:517063%09red
Graft-versus-host disease	KEGG PATHWAY	bta05332	12	48	0.00415381	0.0132922	ENSBTAG00000051047|ENSBTAG00000053908|ENSBTAG00000002069|ENSBTAG00000020116|ENSBTAG00000049004|ENSBTAG00000053785|ENSBTAG00000050757|ENSBTAG00000007075|ENSBTAG00000004815|ENSBTAG00000019588|ENSBTAG00000048904|ENSBTAG00000012208	http://www.genome.jp/kegg-bin/show_pathway?bta05332/bta:509513%09red/bta:533049%09red/bta:100300850%09red/bta:618722%09red/bta:509006%09red/bta:515712%09red/bta:407173%09red/bta:539241%09red/bta:100300510%09red/bta:507917%09red/bta:788634%09red
Notch signaling pathway	KEGG PATHWAY	bta04330	12	48	0.00415381	0.0132922	ENSBTAG00000016738|ENSBTAG00000004046|ENSBTAG00000017097|ENSBTAG00000000746|ENSBTAG00000003397|ENSBTAG00000024603|ENSBTAG00000007319|ENSBTAG00000011283|ENSBTAG00000011373|ENSBTAG00000025424|ENSBTAG00000043971|ENSBTAG00000037962	http://www.genome.jp/kegg-bin/show_pathway?bta04330/bta:540059%09red/bta:512873%09red/bta:513669%09red/bta:789485%09red/bta:281730%09red/bta:521194%09red/bta:536128%09red/bta:538549%09red/bta:540588%09red/bta:407215%09red/bta:528508%09red/bta:517405%09red
Allograft rejection	KEGG PATHWAY	bta05330	13	56	0.00498963	0.0158087	ENSBTAG00000051047|ENSBTAG00000012208|ENSBTAG00000053908|ENSBTAG00000002069|ENSBTAG00000020116|ENSBTAG00000049004|ENSBTAG00000053785|ENSBTAG00000050757|ENSBTAG00000007075|ENSBTAG00000004815|ENSBTAG00000019588|ENSBTAG00000048904|ENSBTAG00000048049	http://www.genome.jp/kegg-bin/show_pathway?bta05330/bta:509513%09red/bta:533049%09red/bta:100300850%09red/bta:618722%09red/bta:509006%09red/bta:515712%09red/bta:407173%09red/bta:539241%09red/bta:100300510%09red/bta:524810%09red/bta:507917%09red/bta:788634%09red
PD-L1 expression and PD-1 checkpoint pathway in cancer	KEGG PATHWAY	bta05235	18	93	0.00579368	0.0181762	ENSBTAG00000000656|ENSBTAG00000053908|ENSBTAG00000021872|ENSBTAG00000005892|ENSBTAG00000001778|ENSBTAG00000018270|ENSBTAG00000053785|ENSBTAG00000017636|ENSBTAG00000024450|ENSBTAG00000013784|ENSBTAG00000011628|ENSBTAG00000049004|ENSBTAG00000002350|ENSBTAG00000036009|ENSBTAG00000017788|ENSBTAG00000001609|ENSBTAG00000048904|ENSBTAG00000007599	http://www.genome.jp/kegg-bin/show_pathway?bta05235/bta:509513%09red/bta:533125%09red/bta:100137872%09red/bta:282308%09red/bta:286883%09red/bta:100300850%09red/bta:280991%09red/bta:539124%09red/bta:100300510%09red/bta:281854%09red/bta:530401%09red/bta:510434%09red/bta:282420%09red/bta:511224%09red/bta:504509%09red/bta:407217%09red/bta:525408%09red
FoxO signaling pathway	KEGG PATHWAY	bta04068	23	132	0.00617049	0.0191705	ENSBTAG00000019832|ENSBTAG00000047582|ENSBTAG00000012599|ENSBTAG00000025853|ENSBTAG00000002350|ENSBTAG00000017788|ENSBTAG00000007599|ENSBTAG00000034436|ENSBTAG00000024105|ENSBTAG00000011628|ENSBTAG00000005039|ENSBTAG00000046753|ENSBTAG00000018035|ENSBTAG00000003111|ENSBTAG00000003257|ENSBTAG00000021527|ENSBTAG00000024450|ENSBTAG00000005455|ENSBTAG00000002917|ENSBTAG00000016243|ENSBTAG00000006535|…	http://www.genome.jp/kegg-bin/show_pathway?bta04068/bta:533294%09red/bta:768234%09red/bta:507390%09red/bta:282308%09red/bta:514607%09red/bta:100137872%09red/bta:540421%09red/bta:514886%09red/bta:504219%09red/bta:100300012%09red/bta:282382%09red/bta:281854%09red/bta:280991%09red/bta:407217%09red/bta:526824%09red/bta:535311%09red/bta:535376%09red/bta:514813%09red/bta:515125%09red/bta:510434%09red/b…
ECM-receptor interaction	KEGG PATHWAY	bta04512	17	87	0.00664038	0.0203272	ENSBTAG00000008817|ENSBTAG00000019498|ENSBTAG00000012849|ENSBTAG00000049122|ENSBTAG00000015910|ENSBTAG00000020622|ENSBTAG00000054952|ENSBTAG00000017507|ENSBTAG00000014666|ENSBTAG00000017473|ENSBTAG00000003061|ENSBTAG00000012837|ENSBTAG00000018993|ENSBTAG00000025210|ENSBTAG00000011578|ENSBTAG00000012265|ENSBTAG00000001444	http://www.genome.jp/kegg-bin/show_pathway?bta04512/bta:100138434%09red/bta:529670%09red/bta:281057%09red/bta:280958%09red/bta:506751%09red/bta:508632%09red/bta:282654%09red/bta:282191%09red/bta:617668%09red/bta:538430%09red/bta:505942%09red/bta:508490%09red/bta:514031%09red/bta:530102%09red/bta:785805%09red/bta:518914%09red/bta:281876%09red
Autophagy - animal	KEGG PATHWAY	bta04140	23	133	0.00666986	0.0203272	ENSBTAG00000051877|ENSBTAG00000035827|ENSBTAG00000007797|ENSBTAG00000015341|ENSBTAG00000002350|ENSBTAG00000036009|ENSBTAG00000017788|ENSBTAG00000034436|ENSBTAG00000020787|ENSBTAG00000009765|ENSBTAG00000010124|ENSBTAG00000046753|ENSBTAG00000000738|ENSBTAG00000010795|ENSBTAG00000020455|ENSBTAG00000021527|ENSBTAG00000024450|ENSBTAG00000033543|ENSBTAG00000006535|ENSBTAG00000012019|ENSBTAG00000018103|…	http://www.genome.jp/kegg-bin/show_pathway?bta04140/bta:100296883%09red/bta:510434%09red/bta:282308%09red/bta:280991%09red/bta:514607%09red/bta:100137872%09red/bta:538831%09red/bta:524361%09red/bta:100300012%09red/bta:514596%09red/bta:531455%09red/bta:787967%09red/bta:100138102%09red/bta:507414%09red/bta:539124%09red/bta:618207%09red/bta:519961%09red/bta:317697%09red/bta:282691%09red/bta:540873%0…
Colorectal cancer	KEGG PATHWAY	bta05210	17	89	0.00803519	0.0242572	ENSBTAG00000020999|ENSBTAG00000019832|ENSBTAG00000024105|ENSBTAG00000004194|ENSBTAG00000015433|ENSBTAG00000011628|ENSBTAG00000005039|ENSBTAG00000012599|ENSBTAG00000024450|ENSBTAG00000018035|ENSBTAG00000002350|ENSBTAG00000016758|ENSBTAG00000017788|ENSBTAG00000004028|ENSBTAG00000017636|ENSBTAG00000048378|ENSBTAG00000021574	http://www.genome.jp/kegg-bin/show_pathway?bta05210/bta:100137872%09red/bta:513723%09red/bta:540421%09red/bta:533652%09red/bta:507390%09red/bta:541218%09red/bta:526572%09red/bta:535376%09red/bta:519357%09red/bta:282382%09red/bta:515125%09red/bta:282308%09red/bta:280991%09red/bta:510434%09red/bta:540481%09red/bta:537176%09red/bta:407217%09red
Gap junction	KEGG PATHWAY	bta04540	17	90	0.00881575	0.0263649	ENSBTAG00000018419|ENSBTAG00000001061|ENSBTAG00000008338|ENSBTAG00000008938|ENSBTAG00000005464|ENSBTAG00000021697|ENSBTAG00000020921|ENSBTAG00000002978|ENSBTAG00000012181|ENSBTAG00000020455|ENSBTAG00000024450|ENSBTAG00000013550|ENSBTAG00000011628|ENSBTAG00000009520|ENSBTAG00000001242|ENSBTAG00000013116|ENSBTAG00000014600	http://www.genome.jp/kegg-bin/show_pathway?bta04540/bta:535742%09red/bta:535017%09red/bta:282001%09red/bta:282002%09red/bta:287026%09red/bta:509936%09red/bta:317697%09red/bta:533330%09red/bta:281604%09red/bta:788151%09red/bta:282325%09red/bta:281601%09red/bta:540106%09red/bta:510434%09red/bta:281985%09red/bta:407217%09red/bta:281788%09red
Ovarian steroidogenesis	KEGG PATHWAY	bta04913	12	54	0.00911436	0.0270055	ENSBTAG00000018419|ENSBTAG00000010531|ENSBTAG00000019234|ENSBTAG00000005464|ENSBTAG00000020319|ENSBTAG00000005268|ENSBTAG00000014269|ENSBTAG00000021527|ENSBTAG00000009520|ENSBTAG00000051542|ENSBTAG00000021924|ENSBTAG00000014600	http://www.genome.jp/kegg-bin/show_pathway?bta04913/bta:511470%09red/bta:535017%09red/bta:282346%09red/bta:509936%09red/bta:404074%09red/bta:531209%09red/bta:788151%09red/bta:281848%09red/bta:530929%09red/bta:281601%09red/bta:526364%09red/bta:617566%09red
mTOR signaling pathway	KEGG PATHWAY	bta04150	25	154	0.00956596	0.0278164	ENSBTAG00000014447|ENSBTAG00000013550|ENSBTAG00000050028|ENSBTAG00000015341|ENSBTAG00000002350|ENSBTAG00000017788|ENSBTAG00000007599|ENSBTAG00000034436|ENSBTAG00000001061|ENSBTAG00000001295|ENSBTAG00000048365|ENSBTAG00000014417|ENSBTAG00000013990|ENSBTAG00000039784|ENSBTAG00000021527|ENSBTAG00000021741|ENSBTAG00000024450|ENSBTAG00000033543|ENSBTAG00000004100|ENSBTAG00000017086|ENSBTAG00000052989|…	http://www.genome.jp/kegg-bin/show_pathway?bta04150/bta:533908%09red/bta:521542%09red/bta:282325%09red/bta:282308%09red/bta:517953%09red/bta:100137872%09red/bta:407210%09red/bta:281854%09red/bta:280991%09red/bta:521364%09red/bta:100300634%09red/bta:538720%09red/bta:617606%09red/bta:534917%09red/bta:524593%09red/bta:618207%09red/bta:510434%09red/bta:100138102%09red/bta:282001%09red/bta:282002%09re…
Chronic myeloid leukemia	KEGG PATHWAY	bta05220	15	76	0.00962104	0.0278164	ENSBTAG00000020999|ENSBTAG00000002922|ENSBTAG00000019832|ENSBTAG00000004028|ENSBTAG00000004742|ENSBTAG00000017976|ENSBTAG00000020566|ENSBTAG00000003397|ENSBTAG00000005039|ENSBTAG00000024450|ENSBTAG00000018035|ENSBTAG00000002350|ENSBTAG00000017788|ENSBTAG00000017636|ENSBTAG00000007599	http://www.genome.jp/kegg-bin/show_pathway?bta05220/bta:100137872%09red/bta:540421%09red/bta:540876%09red/bta:789892%09red/bta:541218%09red/bta:281730%09red/bta:519357%09red/bta:282382%09red/bta:529346%09red/bta:282308%09red/bta:281854%09red/bta:280991%09red/bta:510434%09red/bta:535376%09red/bta:529631%09red
Neurotrophin signaling pathway	KEGG PATHWAY	bta04722	21	122	0.0096488	0.0278164	ENSBTAG00000034436|ENSBTAG00000010647|ENSBTAG00000010906|ENSBTAG00000020791|ENSBTAG00000014447|ENSBTAG00000031483|ENSBTAG00000014463|ENSBTAG00000035662|ENSBTAG00000036009|ENSBTAG00000017636|ENSBTAG00000024450|ENSBTAG00000021741|ENSBTAG00000047543|ENSBTAG00000001778|ENSBTAG00000002350|ENSBTAG00000006193|ENSBTAG00000002103|ENSBTAG00000002813|ENSBTAG00000017788|ENSBTAG00000017976|ENSBTAG00000007599	http://www.genome.jp/kegg-bin/show_pathway?bta04722/bta:100337091%09red/bta:100337083%09red/bta:100138102%09red/bta:100137872%09red/bta:533908%09red/bta:520454%09red/bta:532713%09red/bta:515034%09red/bta:540085%09red/bta:540876%09red/bta:504408%09red/bta:505824%09red/bta:280991%09red/bta:539124%09red/bta:282308%09red/bta:281854%09red/bta:510434%09red/bta:517953%09red/bta:100297344%09red/bta:53912…
Longevity regulating pathway - multiple species	KEGG PATHWAY	bta04213	13	62	0.0101711	0.0290603	ENSBTAG00000012019|ENSBTAG00000018419|ENSBTAG00000025441|ENSBTAG00000005464|ENSBTAG00000006535|ENSBTAG00000002917|ENSBTAG00000046753|ENSBTAG00000002350|ENSBTAG00000021527|ENSBTAG00000009520|ENSBTAG00000017788|ENSBTAG00000017636|ENSBTAG00000014600	http://www.genome.jp/kegg-bin/show_pathway?bta04213/bta:282254%09red/bta:535017%09red/bta:100137872%09red/bta:504219%09red/bta:509936%09red/bta:100300012%09red/bta:107131843%09red/bta:788151%09red/bta:280991%09red/bta:282308%09red/bta:281601%09red/bta:281848%09red/bta:514607%09red
Choline metabolism in cancer	KEGG PATHWAY	bta05231	18	100	0.0108548	0.0306416	ENSBTAG00000034436|ENSBTAG00000021697|ENSBTAG00000001061|ENSBTAG00000004194|ENSBTAG00000005091|ENSBTAG00000020921|ENSBTAG00000004352|ENSBTAG00000011628|ENSBTAG00000024450|ENSBTAG00000013550|ENSBTAG00000005268|ENSBTAG00000002350|ENSBTAG00000039080|ENSBTAG00000010304|ENSBTAG00000017788|ENSBTAG00000017636|ENSBTAG00000021924|ENSBTAG00000019980	http://www.genome.jp/kegg-bin/show_pathway?bta05231/bta:512311%09red/bta:100138102%09red/bta:100137872%09red/bta:282001%09red/bta:282002%09red/bta:518523%09red/bta:514865%09red/bta:530095%09red/bta:531209%09red/bta:540106%09red/bta:280991%09red/bta:282325%09red/bta:282308%09red/bta:535665%09red/bta:513723%09red/bta:510434%09red/bta:526364%09red/bta:407217%09red
Kaposi sarcoma-associated herpesvirus infection	KEGG PATHWAY	bta05167	31	206	0.0109161	0.0306416	ENSBTAG00000017745|ENSBTAG00000002767|ENSBTAG00000012208|ENSBTAG00000002350|ENSBTAG00000054342|ENSBTAG00000017788|ENSBTAG00000007599|ENSBTAG00000011034|ENSBTAG00000053433|ENSBTAG00000031483|ENSBTAG00000008938|ENSBTAG00000007075|ENSBTAG00000021697|ENSBTAG00000020116|ENSBTAG00000004815|ENSBTAG00000000656|ENSBTAG00000005691|ENSBTAG00000010795|ENSBTAG00000020455|ENSBTAG00000002069|ENSBTAG00000015609|…	http://www.genome.jp/kegg-bin/show_pathway?bta05167/bta:525962%09red/bta:509006%09red/bta:515712%09red/bta:527410%09red/bta:407173%09red/bta:282308%09red/bta:540106%09red/bta:512355%09red/bta:507917%09red/bta:788634%09red/bta:100137872%09red/bta:538831%09red/bta:535742%09red/bta:533051%09red/bta:530401%09red/bta:281854%09red/bta:100125276%09red/bta:100337091%09red/bta:533049%09red/bta:286883%09re…
Antigen processing and presentation	KEGG PATHWAY	bta04612	16	85	0.0111371	0.0308498	ENSBTAG00000051047|ENSBTAG00000003038|ENSBTAG00000053908|ENSBTAG00000008953|ENSBTAG00000025441|ENSBTAG00000002069|ENSBTAG00000020116|ENSBTAG00000052486|ENSBTAG00000049004|ENSBTAG00000053785|ENSBTAG00000050757|ENSBTAG00000007075|ENSBTAG00000004815|ENSBTAG00000019588|ENSBTAG00000048904|ENSBTAG00000012208	http://www.genome.jp/kegg-bin/show_pathway?bta04612/bta:509513%09red/bta:282254%09red/bta:100300850%09red/bta:618722%09red/bta:509006%09red/bta:515712%09red/bta:281586%09red/bta:407173%09red/bta:533049%09red/bta:539241%09red/bta:100300510%09red/bta:524959%09red/bta:100847738%09red/bta:507917%09red/bta:788634%09red
Hippo signaling pathway - multiple species	KEGG PATHWAY	bta04392	8	29	0.011183	0.0308498	ENSBTAG00000026234|ENSBTAG00000039307|ENSBTAG00000014406|ENSBTAG00000047582|ENSBTAG00000015405|ENSBTAG00000032657|ENSBTAG00000026097|ENSBTAG00000024545	http://www.genome.jp/kegg-bin/show_pathway?bta04392/bta:508208%09red/bta:100336629%09red/bta:515576%09red/bta:536560%09red/bta:617525%09red/bta:533815%09red/bta:539323%09red/bta:768234%09red
Basal cell carcinoma	KEGG PATHWAY	bta05217	13	63	0.01134	0.0310154	ENSBTAG00000020999|ENSBTAG00000021574|ENSBTAG00000004028|ENSBTAG00000016071|ENSBTAG00000012914|ENSBTAG00000051341|ENSBTAG00000048365|ENSBTAG00000011682|ENSBTAG00000021068|ENSBTAG00000024552|ENSBTAG00000013990|ENSBTAG00000052989|ENSBTAG00000015433	http://www.genome.jp/kegg-bin/show_pathway?bta05217/bta:519357%09red/bta:540830%09red/bta:538720%09red/bta:505075%09red/bta:286821%09red/bta:535067%09red/bta:541218%09red/bta:526572%09red/bta:616913%09red/bta:521364%09red/bta:540481%09red/bta:100337066%09red/bta:510255%09red
Autoimmune thyroid disease	KEGG PATHWAY	bta05320	14	71	0.0121912	0.0330142	ENSBTAG00000051047|ENSBTAG00000012208|ENSBTAG00000053908|ENSBTAG00000002069|ENSBTAG00000020116|ENSBTAG00000049004|ENSBTAG00000007823|ENSBTAG00000053785|ENSBTAG00000050757|ENSBTAG00000007075|ENSBTAG00000004815|ENSBTAG00000019588|ENSBTAG00000048904|ENSBTAG00000048049	http://www.genome.jp/kegg-bin/show_pathway?bta05320/bta:509513%09red/bta:533049%09red/bta:100300850%09red/bta:618722%09red/bta:280706%09red/bta:509006%09red/bta:515712%09red/bta:407173%09red/bta:539241%09red/bta:100300510%09red/bta:524810%09red/bta:507917%09red/bta:788634%09red
beta-Alanine metabolism	KEGG PATHWAY	bta00410	9	36	0.0122772	0.0330142	ENSBTAG00000001325|ENSBTAG00000007787|ENSBTAG00000007131|ENSBTAG00000021887|ENSBTAG00000007484|ENSBTAG00000031358|ENSBTAG00000009125|ENSBTAG00000021113|ENSBTAG00000019625	http://www.genome.jp/kegg-bin/show_pathway?bta00410/bta:535883%09red/bta:518852%09red/bta:509241%09red/bta:614548%09red/bta:281617%09red/bta:507093%09red/bta:281124%09red/bta:511222%09red/bta:504557%09red
Endocrine resistance	KEGG PATHWAY	bta01522	17	94	0.012563	0.0335012	ENSBTAG00000009578|ENSBTAG00000018419|ENSBTAG00000025424|ENSBTAG00000008938|ENSBTAG00000005464|ENSBTAG00000011628|ENSBTAG00000005039|ENSBTAG00000024450|ENSBTAG00000007319|ENSBTAG00000002350|ENSBTAG00000021527|ENSBTAG00000009520|ENSBTAG00000026885|ENSBTAG00000017788|ENSBTAG00000043971|ENSBTAG00000017636|ENSBTAG00000014600	http://www.genome.jp/kegg-bin/show_pathway?bta01522/bta:535742%09red/bta:535017%09red/bta:100137872%09red/bta:540421%09red/bta:506270%09red/bta:789485%09red/bta:509936%09red/bta:531150%09red/bta:788151%09red/bta:280991%09red/bta:282308%09red/bta:281601%09red/bta:536128%09red/bta:281848%09red/bta:510434%09red/bta:407217%09red/bta:517405%09red
Melanogenesis	KEGG PATHWAY	bta04916	18	102	0.0128118	0.0338824	ENSBTAG00000018419|ENSBTAG00000001061|ENSBTAG00000021574|ENSBTAG00000008338|ENSBTAG00000031483|ENSBTAG00000014463|ENSBTAG00000012914|ENSBTAG00000020921|ENSBTAG00000048365|ENSBTAG00000024450|ENSBTAG00000013550|ENSBTAG00000005464|ENSBTAG00000009520|ENSBTAG00000051341|ENSBTAG00000013990|ENSBTAG00000052989|ENSBTAG00000013116|ENSBTAG00000014600	http://www.genome.jp/kegg-bin/show_pathway?bta04916/bta:100297344%09red/bta:535017%09red/bta:282001%09red/bta:282002%09red/bta:538720%09red/bta:505075%09red/bta:100337066%09red/bta:509936%09red/bta:287026%09red/bta:532713%09red/bta:788151%09red/bta:282325%09red/bta:616913%09red/bta:281601%09red/bta:510434%09red/bta:540481%09red/bta:281985%09red/bta:521364%09red
Biosynthesis of unsaturated fatty acids	KEGG PATHWAY	bta01040	8	30	0.0131345	0.0344511	ENSBTAG00000006978|ENSBTAG00000033089|ENSBTAG00000032944|ENSBTAG00000021202|ENSBTAG00000022294|ENSBTAG00000002497|ENSBTAG00000012632|ENSBTAG00000030882	http://www.genome.jp/kegg-bin/show_pathway?bta01040/bta:508455%09red/bta:614105%09red/bta:615756%09red/bta:615191%09red/bta:514788%09red/bta:533107%09red/bta:493643%09red/bta:521822%09red
Renin secretion	KEGG PATHWAY	bta04924	14	72	0.0134542	0.0350029	ENSBTAG00000004457|ENSBTAG00000016097|ENSBTAG00000010660|ENSBTAG00000008338|ENSBTAG00000031483|ENSBTAG00000020455|ENSBTAG00000005464|ENSBTAG00000045633|ENSBTAG00000017260|ENSBTAG00000002978|ENSBTAG00000013300|ENSBTAG00000002739|ENSBTAG00000013116|ENSBTAG00000001242	http://www.genome.jp/kegg-bin/show_pathway?bta04924/bta:536636%09red/bta:509779%09red/bta:100297344%09red/bta:509936%09red/bta:317697%09red/bta:533330%09red/bta:281607%09red/bta:281604%09red/bta:287026%09red/bta:526211%09red/bta:517688%09red/bta:282573%09red/bta:281985%09red/bta:408015%09red
AGE-RAGE signaling pathway in diabetic complications	KEGG PATHWAY	bta04933	18	103	0.0138893	0.0358434	ENSBTAG00000012849|ENSBTAG00000000656|ENSBTAG00000001061|ENSBTAG00000019832|ENSBTAG00000008338|ENSBTAG00000013116|ENSBTAG00000017680|ENSBTAG00000045633|ENSBTAG00000020921|ENSBTAG00000048591|ENSBTAG00000012599|ENSBTAG00000002103|ENSBTAG00000018035|ENSBTAG00000002350|ENSBTAG00000014737|ENSBTAG00000017788|ENSBTAG00000025210|ENSBTAG00000017636	http://www.genome.jp/kegg-bin/show_pathway?bta04933/bta:100337091%09red/bta:287024%09red/bta:287026%09red/bta:100137872%09red/bta:282001%09red/bta:515125%09red/bta:282122%09red/bta:281985%09red/bta:282191%09red/bta:508632%09red/bta:281607%09red/bta:535376%09red/bta:282382%09red/bta:282325%09red/bta:282308%09red/bta:280991%09red/bta:511224%09red/bta:281529%09red
Oocyte meiosis	KEGG PATHWAY	bta04114	20	119	0.0140317	0.0359147	ENSBTAG00000051877|ENSBTAG00000018419|ENSBTAG00000014447|ENSBTAG00000007476|ENSBTAG00000013326|ENSBTAG00000014463|ENSBTAG00000005464|ENSBTAG00000021527|ENSBTAG00000031483|ENSBTAG00000046223|ENSBTAG00000021741|ENSBTAG00000024648|ENSBTAG00000020455|ENSBTAG00000020192|ENSBTAG00000019784|ENSBTAG00000002474|ENSBTAG00000009520|ENSBTAG00000017761|ENSBTAG00000000646|ENSBTAG00000014600	http://www.genome.jp/kegg-bin/show_pathway?bta04114/bta:514572%09red/bta:535017%09red/bta:533908%09red/bta:524361%09red/bta:509936%09red/bta:317697%09red/bta:533617%09red/bta:532713%09red/bta:505757%09red/bta:788151%09red/bta:281848%09red/bta:783986%09red/bta:534072%09red/bta:281601%09red/bta:517837%09red/bta:282370%09red/bta:100297344%09red/bta:100848466%09red/bta:100336564%09red/bta:517953%09red
Aldosterone-regulated sodium reabsorption	KEGG PATHWAY	bta04960	9	37	0.0141414	0.0359147	ENSBTAG00000002631|ENSBTAG00000034436|ENSBTAG00000001061|ENSBTAG00000002350|ENSBTAG00000005412|ENSBTAG00000020921|ENSBTAG00000013550|ENSBTAG00000012290|ENSBTAG00000027182	http://www.genome.jp/kegg-bin/show_pathway?bta04960/bta:100138102%09red/bta:282001%09red/bta:282002%09red/bta:282348%09red/bta:510003%09red/bta:533355%09red/bta:282325%09red/bta:282308%09red/bta:537614%09red
Progesterone-mediated oocyte maturation	KEGG PATHWAY	bta04914	16	88	0.0145477	0.0366556	ENSBTAG00000018419|ENSBTAG00000014447|ENSBTAG00000013326|ENSBTAG00000005464|ENSBTAG00000021527|ENSBTAG00000046223|ENSBTAG00000005039|ENSBTAG00000024648|ENSBTAG00000000646|ENSBTAG00000021741|ENSBTAG00000002350|ENSBTAG00000002474|ENSBTAG00000009520|ENSBTAG00000017788|ENSBTAG00000017636|ENSBTAG00000014600	http://www.genome.jp/kegg-bin/show_pathway?bta04914/bta:514572%09red/bta:535017%09red/bta:100137872%09red/bta:540421%09red/bta:517837%09red/bta:509936%09red/bta:788151%09red/bta:280991%09red/bta:783986%09red/bta:282308%09red/bta:281601%09red/bta:281848%09red/bta:517953%09red/bta:100848466%09red/bta:100336564%09red/bta:533908%09red
Pantothenate and CoA biosynthesis	KEGG PATHWAY	bta00770	6	19	0.0162471	0.0403873	ENSBTAG00000001325|ENSBTAG00000007131|ENSBTAG00000021887|ENSBTAG00000031358|ENSBTAG00000020196|ENSBTAG00000014089	http://www.genome.jp/kegg-bin/show_pathway?bta00770/bta:614957%09red/bta:529405%09red/bta:509241%09red/bta:504557%09red/bta:281124%09red/bta:614548%09red
Pancreatic cancer	KEGG PATHWAY	bta05212	14	74	0.0162811	0.0403873	ENSBTAG00000020999|ENSBTAG00000019832|ENSBTAG00000004028|ENSBTAG00000004194|ENSBTAG00000054684|ENSBTAG00000011628|ENSBTAG00000005039|ENSBTAG00000012599|ENSBTAG00000018035|ENSBTAG00000002350|ENSBTAG00000017788|ENSBTAG00000017636|ENSBTAG00000007599|ENSBTAG00000017850	http://www.genome.jp/kegg-bin/show_pathway?bta05212/bta:100137872%09red/bta:513723%09red/bta:540421%09red/bta:541218%09red/bta:533823%09red/bta:535376%09red/bta:519357%09red/bta:282382%09red/bta:515125%09red/bta:282308%09red/bta:281854%09red/bta:280991%09red/bta:407217%09red
Type II diabetes mellitus	KEGG PATHWAY	bta04930	10	46	0.0186049	0.0456699	ENSBTAG00000012019|ENSBTAG00000010660|ENSBTAG00000007882|ENSBTAG00000008441|ENSBTAG00000046753|ENSBTAG00000014828|ENSBTAG00000002350|ENSBTAG00000032288|ENSBTAG00000007599|ENSBTAG00000006535	http://www.genome.jp/kegg-bin/show_pathway?bta04930/bta:282410%09red/bta:282648%09red/bta:282081%09red/bta:100300012%09red/bta:107131843%09red/bta:282308%09red/bta:281854%09red/bta:616576%09red/bta:514607%09red/bta:408015%09red
AMPK signaling pathway	KEGG PATHWAY	bta04152	20	123	0.0186961	0.0456699	ENSBTAG00000010658|ENSBTAG00000051877|ENSBTAG00000006589|ENSBTAG00000038321|ENSBTAG00000012019|ENSBTAG00000021527|ENSBTAG00000006535|ENSBTAG00000015980|ENSBTAG00000005910|ENSBTAG00000002917|ENSBTAG00000052803|ENSBTAG00000046753|ENSBTAG00000020192|ENSBTAG00000034436|ENSBTAG00000019784|ENSBTAG00000002350|ENSBTAG00000022058|ENSBTAG00000017788|ENSBTAG00000017636|ENSBTAG00000016048	http://www.genome.jp/kegg-bin/show_pathway?bta04152/bta:100298789%09red/bta:100138102%09red/bta:100137872%09red/bta:497205%09red/bta:524361%09red/bta:286879%09red/bta:504219%09red/bta:100300012%09red/bta:533617%09red/bta:281848%09red/bta:505757%09red/bta:509459%09red/bta:281152%09red/bta:281067%09red/bta:282308%09red/bta:508683%09red/bta:280991%09red/bta:107131843%09red/bta:515338%09red/bta:51460…
Chagas disease (American trypanosomiasis)	KEGG PATHWAY	bta05142	19	116	0.0202506	0.0490924	ENSBTAG00000051877|ENSBTAG00000047223|ENSBTAG00000053908|ENSBTAG00000008338|ENSBTAG00000053785|ENSBTAG00000012181|ENSBTAG00000012599|ENSBTAG00000036009|ENSBTAG00000049004|ENSBTAG00000017636|ENSBTAG00000018035|ENSBTAG00000002350|ENSBTAG00000009520|ENSBTAG00000021717|ENSBTAG00000017788|ENSBTAG00000013116|ENSBTAG00000048904|ENSBTAG00000007599|ENSBTAG00000019832	http://www.genome.jp/kegg-bin/show_pathway?bta05142/bta:509513%09red/bta:287026%09red/bta:100300850%09red/bta:515125%09red/bta:282308%09red/bta:524361%09red/bta:538896%09red/bta:281601%09red/bta:535376%09red/bta:100137872%09red/bta:282382%09red/bta:539124%09red/bta:100300510%09red/bta:281854%09red/bta:280991%09red/bta:100124520%09red/bta:281985%09red/bta:281788%09red
Hedgehog signaling pathway	KEGG PATHWAY	bta04340	10	47	0.020896	0.0502762	ENSBTAG00000009315|ENSBTAG00000007476|ENSBTAG00000016071|ENSBTAG00000047582|ENSBTAG00000011682|ENSBTAG00000021068|ENSBTAG00000024552|ENSBTAG00000021769|ENSBTAG00000007118|ENSBTAG00000004287	http://www.genome.jp/kegg-bin/show_pathway?bta04340/bta:282874%09red/bta:513902%09red/bta:536011%09red/bta:286821%09red/bta:535067%09red/bta:768234%09red/bta:534072%09red/bta:540830%09red/bta:510255%09red/bta:534325%09red
HIF-1 signaling pathway	KEGG PATHWAY	bta04066	18	110	0.0235493	0.0562372	ENSBTAG00000010658|ENSBTAG00000011034|ENSBTAG00000001061|ENSBTAG00000021811|ENSBTAG00000014463|ENSBTAG00000021527|ENSBTAG00000017680|ENSBTAG00000020921|ENSBTAG00000011628|ENSBTAG00000050446|ENSBTAG00000024450|ENSBTAG00000013550|ENSBTAG00000019852|ENSBTAG00000002350|ENSBTAG00000014051|ENSBTAG00000002103|ENSBTAG00000017788|ENSBTAG00000017636	http://www.genome.jp/kegg-bin/show_pathway?bta04066/bta:100337091%09red/bta:617915%09red/bta:100137872%09red/bta:282001%09red/bta:282002%09red/bta:407109%09red/bta:287024%09red/bta:281848%09red/bta:532713%09red/bta:280991%09red/bta:282325%09red/bta:282308%09red/bta:508683%09red/bta:282140%09red/bta:282141%09red/bta:510434%09red/bta:407217%09red
Glycerophospholipid metabolism	KEGG PATHWAY	bta00564	17	103	0.0255145	0.060373	ENSBTAG00000011558|ENSBTAG00000016432|ENSBTAG00000018509|ENSBTAG00000007689|ENSBTAG00000000944|ENSBTAG00000012126|ENSBTAG00000005730|ENSBTAG00000005091|ENSBTAG00000005268|ENSBTAG00000016519|ENSBTAG00000032137|ENSBTAG00000012060|ENSBTAG00000010304|ENSBTAG00000019272|ENSBTAG00000049685|ENSBTAG00000021924|ENSBTAG00000019980	http://www.genome.jp/kegg-bin/show_pathway?bta00564/bta:514448%09red/bta:526364%09red/bta:514865%09red/bta:511614%09red/bta:533229%09red/bta:100336649%09red/bta:360197%09red/bta:536255%09red/bta:541284%09red/bta:531209%09red/bta:514646%09red/bta:518523%09red/bta:530095%09red/bta:526739%09red/bta:537224%09red/bta:788450%09red/bta:767822%09red
Phagosome	KEGG PATHWAY	bta04145	25	170	0.0256585	0.060373	ENSBTAG00000012208|ENSBTAG00000014700|ENSBTAG00000019508|ENSBTAG00000026428|ENSBTAG00000015910|ENSBTAG00000048049|ENSBTAG00000007075|ENSBTAG00000020116|ENSBTAG00000021092|ENSBTAG00000004815|ENSBTAG00000003038|ENSBTAG00000002069|ENSBTAG00000007272|ENSBTAG00000008953|ENSBTAG00000032515|ENSBTAG00000050757|ENSBTAG00000047461|ENSBTAG00000016225|ENSBTAG00000007705|ENSBTAG00000051047|ENSBTAG00000014269|…	http://www.genome.jp/kegg-bin/show_pathway?bta04145/bta:618722%09red/bta:509006%09red/bta:515712%09red/bta:407173%09red/bta:536132%09red/bta:507917%09red/bta:504741%09red/bta:788634%09red/bta:282346%09red/bta:338038%09red/bta:524959%09red/bta:524810%09red/bta:614128%09red/bta:281876%09red/bta:613991%09red/bta:101904667%09red/bta:281586%09red/bta:317777%09red/bta:533049%09red/bta:516259%09red/bta:…
Viral carcinogenesis	KEGG PATHWAY	bta05203	33	241	0.0270129	0.0630959	ENSBTAG00000017745|ENSBTAG00000019915|ENSBTAG00000013244|ENSBTAG00000011283|ENSBTAG00000012208|ENSBTAG00000002350|ENSBTAG00000002474|ENSBTAG00000003808|ENSBTAG00000023795|ENSBTAG00000032453|ENSBTAG00000008938|ENSBTAG00000007075|ENSBTAG00000020116|ENSBTAG00000003012|ENSBTAG00000021092|ENSBTAG00000046757|ENSBTAG00000011215|ENSBTAG00000017764|ENSBTAG00000054933|ENSBTAG00000000746|ENSBTAG00000010692|…	http://www.genome.jp/kegg-bin/show_pathway?bta05203/bta:533294%09red/bta:509006%09red/bta:517837%09red/bta:100337407%09red/bta:515712%09red/bta:407173%09red/bta:513397%09red/bta:282308%09red/bta:512355%09red/bta:507917%09red/bta:540944%09red/bta:107131556%09red/bta:524770%09red/bta:788634%09red/bta:540059%09red/bta:517559%09red/bta:535415%09red/bta:535742%09red/bta:533202%09red/bta:100137723%09re…
Other glycan degradation	KEGG PATHWAY	bta00511	6	22	0.0277953	0.0639893	ENSBTAG00000034138|ENSBTAG00000027825|ENSBTAG00000006241|ENSBTAG00000015512|ENSBTAG00000019761|ENSBTAG00000015254	http://www.genome.jp/kegg-bin/show_pathway?bta00511/bta:282272%09red/bta:786974%09red/bta:107132586%09red/bta:281909%09red/bta:618571%09red/bta:507188%09red
Glycosaminoglycan degradation	KEGG PATHWAY	bta00531	6	22	0.0277953	0.0639893	ENSBTAG00000034138|ENSBTAG00000005548|ENSBTAG00000033182|ENSBTAG00000007002|ENSBTAG00000015512|ENSBTAG00000015254	http://www.genome.jp/kegg-bin/show_pathway?bta00531/bta:518161%09red/bta:511607%09red/bta:786974%09red/bta:511050%09red/bta:618571%09red/bta:507188%09red
Toxoplasmosis	KEGG PATHWAY	bta05145	18	113	0.0289823	0.0662453	ENSBTAG00000040350|ENSBTAG00000034436|ENSBTAG00000019588|ENSBTAG00000008817|ENSBTAG00000019404|ENSBTAG00000025441|ENSBTAG00000001609|ENSBTAG00000054952|ENSBTAG00000001778|ENSBTAG00000017473|ENSBTAG00000003061|ENSBTAG00000050757|ENSBTAG00000020319|ENSBTAG00000036009|ENSBTAG00000017788|ENSBTAG00000015910|ENSBTAG00000017636|ENSBTAG00000007599	http://www.genome.jp/kegg-bin/show_pathway?bta05145/bta:100138434%09red/bta:529670%09red/bta:100138102%09red/bta:100137872%09red/bta:618722%09red/bta:539241%09red/bta:767864%09red/bta:286883%09red/bta:518914%09red/bta:404074%09red/bta:282254%09red/bta:506751%09red/bta:280991%09red/bta:539124%09red/bta:281854%09red/bta:525408%09red/bta:281647%09red/bta:281876%09red
Acute myeloid leukemia	KEGG PATHWAY	bta05221	12	66	0.0315372	0.0715738	ENSBTAG00000004742|ENSBTAG00000021709|ENSBTAG00000021574|ENSBTAG00000001879|ENSBTAG00000015779|ENSBTAG00000005039|ENSBTAG00000024450|ENSBTAG00000002350|ENSBTAG00000017542|ENSBTAG00000017788|ENSBTAG00000017636|ENSBTAG00000007599	http://www.genome.jp/kegg-bin/show_pathway?bta05221/bta:100137872%09red/bta:540421%09red/bta:507100%09red/bta:512237%09red/bta:280991%09red/bta:529631%09red/bta:282308%09red/bta:281854%09red/bta:510434%09red/bta:540481%09red/bta:100138545%09red/bta:353106%09red
Vitamin digestion and absorption	KEGG PATHWAY	bta04977	6	23	0.0326021	0.0734696	ENSBTAG00000024162|ENSBTAG00000016164|ENSBTAG00000014269|ENSBTAG00000021090|ENSBTAG00000005072|ENSBTAG00000012057	http://www.genome.jp/kegg-bin/show_pathway?bta04977/bta:282346%09red/bta:616252%09red/bta:510495%09red/bta:523202%09red/bta:617307%09red/bta:281588%09red
Amphetamine addiction	KEGG PATHWAY	bta05031	12	67	0.0344137	0.0770096	ENSBTAG00000001061|ENSBTAG00000010660|ENSBTAG00000031483|ENSBTAG00000017075|ENSBTAG00000035662|ENSBTAG00000020921|ENSBTAG00000014463|ENSBTAG00000013550|ENSBTAG00000006176|ENSBTAG00000005800|ENSBTAG00000011833|ENSBTAG00000004775	http://www.genome.jp/kegg-bin/show_pathway?bta05031/bta:100337083%09red/bta:529904%09red/bta:282001%09red/bta:282002%09red/bta:532713%09red/bta:534626%09red/bta:282325%09red/bta:788566%09red/bta:529618%09red/bta:408015%09red/bta:100297344%09red/bta:614283%09red
Phenylalanine, tyrosine and tryptophan biosynthesis	KEGG PATHWAY	bta00400	3	6	0.0349321	0.0776268	ENSBTAG00000002214|ENSBTAG00000012794|ENSBTAG00000005766	http://www.genome.jp/kegg-bin/show_pathway?bta00400/bta:533481%09red/bta:510583%09red/bta:104968452%09red
Breast cancer	KEGG PATHWAY	bta05224	22	150	0.035395	0.078113	ENSBTAG00000020999|ENSBTAG00000021574|ENSBTAG00000002350|ENSBTAG00000017788|ENSBTAG00000051341|ENSBTAG00000011628|ENSBTAG00000005039|ENSBTAG00000048365|ENSBTAG00000013990|ENSBTAG00000025424|ENSBTAG00000005691|ENSBTAG00000004028|ENSBTAG00000021527|ENSBTAG00000024450|ENSBTAG00000007319|ENSBTAG00000052989|ENSBTAG00000015433|ENSBTAG00000012914|ENSBTAG00000008623|ENSBTAG00000024648|ENSBTAG00000043971|…	http://www.genome.jp/kegg-bin/show_pathway?bta05224/bta:618481%09red/bta:282308%09red/bta:100137872%09red/bta:540421%09red/bta:281848%09red/bta:521364%09red/bta:540481%09red/bta:100848466%09red/bta:407217%09red/bta:519357%09red/bta:538720%09red/bta:281161%09red/bta:541218%09red/bta:536128%09red/bta:510434%09red/bta:526572%09red/bta:505075%09red/bta:789485%09red/bta:280991%09red/bta:616913%09red/b…
Asthma	KEGG PATHWAY	bta05310	8	38	0.0384628	0.084302	ENSBTAG00000024503|ENSBTAG00000048049|ENSBTAG00000053785|ENSBTAG00000049004|ENSBTAG00000050757|ENSBTAG00000019588|ENSBTAG00000048904|ENSBTAG00000053908	http://www.genome.jp/kegg-bin/show_pathway?bta05310/bta:509513%09red/bta:100300850%09red/bta:618722%09red/bta:524810%09red/bta:539241%09red/bta:100300510%09red/bta:282226%09red
Tight junction	KEGG PATHWAY	bta04530	25	178	0.0391495	0.0852233	ENSBTAG00000051877|ENSBTAG00000006589|ENSBTAG00000005425|ENSBTAG00000012450|ENSBTAG00000018399|ENSBTAG00000015910|ENSBTAG00000011146|ENSBTAG00000017839|ENSBTAG00000004742|ENSBTAG00000008938|ENSBTAG00000011215|ENSBTAG00000015988|ENSBTAG00000005412|ENSBTAG00000002580|ENSBTAG00000005557|ENSBTAG00000000113|ENSBTAG00000013793|ENSBTAG00000030585|ENSBTAG00000011291|ENSBTAG00000002917|ENSBTAG00000011767|…	http://www.genome.jp/kegg-bin/show_pathway?bta04530/bta:614242%09red/bta:281067%09red/bta:507781%09red/bta:524770%09red/bta:510003%09red/bta:513412%09red/bta:524361%09red/bta:504219%09red/bta:530050%09red/bta:505940%09red/bta:327716%09red/bta:529631%09red/bta:528109%09red/bta:514212%09red/bta:536517%09red/bta:281876%09red/bta:526674%09red/bta:100139484%09red/bta:508268%09red/bta:504856%09red/bta:…
Selenocompound metabolism	KEGG PATHWAY	bta00450	5	18	0.040912	0.0884584	ENSBTAG00000013912|ENSBTAG00000003196|ENSBTAG00000043581|ENSBTAG00000012961|ENSBTAG00000036101	http://www.genome.jp/kegg-bin/show_pathway?bta00450/bta:536409%09red/bta:282389%09red/bta:504439%09red/bta:282388%09red/bta:528582%09red
Fluid shear stress and atherosclerosis	KEGG PATHWAY	bta05418	21	145	0.0432678	0.0929241	ENSBTAG00000000031|ENSBTAG00000018105|ENSBTAG00000009578|ENSBTAG00000002350|ENSBTAG00000017321|ENSBTAG00000031483|ENSBTAG00000008938|ENSBTAG00000021697|ENSBTAG00000017680|ENSBTAG00000002081|ENSBTAG00000000113|ENSBTAG00000048591|ENSBTAG00000037673|ENSBTAG00000011909|ENSBTAG00000005273|ENSBTAG00000020701|ENSBTAG00000003989|ENSBTAG00000017788|ENSBTAG00000001609|ENSBTAG00000017636|ENSBTAG00000007599	http://www.genome.jp/kegg-bin/show_pathway?bta05418/bta:287024%09red/bta:783879%09red/bta:100137872%09red/bta:506270%09red/bta:282131%09red/bta:286883%09red/bta:535742%09red/bta:617236%09red/bta:505642%09red/bta:540259%09red/bta:505940%09red/bta:540106%09red/bta:407128%09red/bta:280991%09red/bta:338068%09red/bta:282308%09red/bta:281854%09red/bta:512254%09red/bta:515640%09red/bta:100297344%09red/b…
Neuroactive ligand-receptor interaction	KEGG PATHWAY	bta04080	45	363	0.0438204	0.0934836	ENSBTAG00000054974|ENSBTAG00000013047|ENSBTAG00000021717|ENSBTAG00000000376|ENSBTAG00000013632|ENSBTAG00000025035|ENSBTAG00000000898|ENSBTAG00000006176|ENSBTAG00000020467|ENSBTAG00000011723|ENSBTAG00000019993|ENSBTAG00000001242|ENSBTAG00000019623|ENSBTAG00000017301|ENSBTAG00000033153|ENSBTAG00000018073|ENSBTAG00000005910|ENSBTAG00000017837|ENSBTAG00000012296|ENSBTAG00000003392|ENSBTAG00000004775|…	http://www.genome.jp/kegg-bin/show_pathway?bta04080/bta:538360%09red/bta:521257%09red/bta:507053%09red/bta:535362%09red/bta:282330%09red/bta:407139%09red/bta:539543%09red/bta:101902680%09red/bta:618629%09red/bta:532277%09red/bta:280860%09red/bta:507783%09red/bta:497205%09red/bta:407133%09red/bta:615885%09red/bta:523515%09red/bta:788329%09red/bta:512581%09red/bta:528416%09red/bta:529618%09red/bta:…
Estrogen signaling pathway	KEGG PATHWAY	bta04915	20	138	0.0473986	0.100447	ENSBTAG00000024648|ENSBTAG00000017788|ENSBTAG00000008338|ENSBTAG00000013810|ENSBTAG00000008938|ENSBTAG00000005464|ENSBTAG00000025441|ENSBTAG00000031483|ENSBTAG00000011628|ENSBTAG00000020455|ENSBTAG00000024450|ENSBTAG00000017680|ENSBTAG00000018419|ENSBTAG00000037616|ENSBTAG00000002350|ENSBTAG00000009520|ENSBTAG00000000573|ENSBTAG00000013116|ENSBTAG00000017636|ENSBTAG00000014600	http://www.genome.jp/kegg-bin/show_pathway?bta04915/bta:515000%09red/bta:282254%09red/bta:517040%09red/bta:100137872%09red/bta:535742%09red/bta:100297344%09red/bta:509936%09red/bta:535017%09red/bta:287024%09red/bta:520743%09red/bta:788151%09red/bta:280991%09red/bta:287026%09red/bta:282308%09red/bta:281601%09red/bta:317697%09red/bta:510434%09red/bta:281985%09red/bta:100848466%09red/bta:407217%09red
Protein digestion and absorption	KEGG PATHWAY	bta04974	17	113	0.049536	0.104286	ENSBTAG00000004629|ENSBTAG00000012849|ENSBTAG00000013369|ENSBTAG00000023907|ENSBTAG00000012837|ENSBTAG00000047998|ENSBTAG00000020622|ENSBTAG00000013085|ENSBTAG00000007073|ENSBTAG00000049122|ENSBTAG00000000601|ENSBTAG00000019807|ENSBTAG00000010986|ENSBTAG00000002430|ENSBTAG00000025210|ENSBTAG00000004588|ENSBTAG00000010082	http://www.genome.jp/kegg-bin/show_pathway?bta04974/bta:407112%09red/bta:100139730%09red/bta:513668%09red/bta:784876%09red/bta:508076%09red/bta:282191%09red/bta:508632%09red/bta:513804%09red/bta:505942%09red/bta:781493%09red/bta:508222%09red/bta:534591%09red/bta:515435%09red/bta:785805%09red/bta:100848491%09red/bta:530102%09red/bta:281752%09red
Intestinal immune network for IgA production	KEGG PATHWAY	bta04672	10	56	0.0513936	0.10749	ENSBTAG00000053908|ENSBTAG00000011563|ENSBTAG00000053785|ENSBTAG00000049004|ENSBTAG00000050757|ENSBTAG00000018993|ENSBTAG00000019798|ENSBTAG00000019588|ENSBTAG00000048904|ENSBTAG00000048049	http://www.genome.jp/kegg-bin/show_pathway?bta04672/bta:509513%09red/bta:100300850%09red/bta:281401%09red/bta:524810%09red/bta:504507%09red/bta:539241%09red/bta:100300510%09red/bta:514031%09red/bta:618722%09red
Natural killer cell mediated cytotoxicity	KEGG PATHWAY	bta04650	19	131	0.0519593	0.107967	ENSBTAG00000023970|ENSBTAG00000024503|ENSBTAG00000048049|ENSBTAG00000048950|ENSBTAG00000011851|ENSBTAG00000005958|ENSBTAG00000005892|ENSBTAG00000020921|ENSBTAG00000055259|ENSBTAG00000005039|ENSBTAG00000024450|ENSBTAG00000013550|ENSBTAG00000002350|ENSBTAG00000002103|ENSBTAG00000001061|ENSBTAG00000000656|ENSBTAG00000018270|ENSBTAG00000004767|ENSBTAG00000004511	http://www.genome.jp/kegg-bin/show_pathway?bta04650/bta:515718%09red/bta:100337091%09red/bta:515515%09red/bta:282001%09red/bta:541008%09red/bta:282002%09red/bta:534680%09red/bta:530401%09red/bta:282325%09red/bta:282308%09red/bta:783508%09red/bta:786095%09red/bta:524810%09red/bta:510434%09red/bta:282226%09red/bta:511224%09red/bta:504509%09red/bta:527263%09red/bta:540421%09red
Lysosome	KEGG PATHWAY	bta04142	18	123	0.0538765	0.111229	ENSBTAG00000010992|ENSBTAG00000034138|ENSBTAG00000052986|ENSBTAG00000039855|ENSBTAG00000013367|ENSBTAG00000026428|ENSBTAG00000007272|ENSBTAG00000021092|ENSBTAG00000033182|ENSBTAG00000007002|ENSBTAG00000016021|ENSBTAG00000006241|ENSBTAG00000015512|ENSBTAG00000015254|ENSBTAG00000021002|ENSBTAG00000010637|ENSBTAG00000019761|ENSBTAG00000002402	http://www.genome.jp/kegg-bin/show_pathway?bta04142/bta:282272%09red/bta:100138633%09red/bta:281421%09red/bta:101904667%09red/bta:511607%09red/bta:786974%09red/bta:511050%09red/bta:280798%09red/bta:338038%09red/bta:618571%09red/bta:535407%09red/bta:511839%09red/bta:281909%09red/bta:510524%09red/bta:281849%09red/bta:507188%09red/bta:513067%09red/bta:536435%09red
Melanoma	KEGG PATHWAY	bta05218	12	73	0.0556486	0.114151	ENSBTAG00000020999|ENSBTAG00000008623|ENSBTAG00000004028|ENSBTAG00000021527|ENSBTAG00000011628|ENSBTAG00000005039|ENSBTAG00000024450|ENSBTAG00000005691|ENSBTAG00000002350|ENSBTAG00000017788|ENSBTAG00000021697|ENSBTAG00000017636	http://www.genome.jp/kegg-bin/show_pathway?bta05218/bta:519357%09red/bta:540421%09red/bta:281161%09red/bta:618481%09red/bta:541218%09red/bta:100137872%09red/bta:280991%09red/bta:282308%09red/bta:540106%09red/bta:281848%09red/bta:510434%09red/bta:407217%09red
Longevity regulating pathway	KEGG PATHWAY	bta04211	14	90	0.0574342	0.116322	ENSBTAG00000012019|ENSBTAG00000018419|ENSBTAG00000005464|ENSBTAG00000035662|ENSBTAG00000021527|ENSBTAG00000002917|ENSBTAG00000013984|ENSBTAG00000046753|ENSBTAG00000002350|ENSBTAG00000006535|ENSBTAG00000009520|ENSBTAG00000017788|ENSBTAG00000017636|ENSBTAG00000014600	http://www.genome.jp/kegg-bin/show_pathway?bta04211/bta:100337083%09red/bta:535017%09red/bta:100137872%09red/bta:504219%09red/bta:509936%09red/bta:100300012%09red/bta:107131843%09red/bta:788151%09red/bta:280991%09red/bta:784635%09red/bta:282308%09red/bta:281601%09red/bta:281848%09red/bta:514607%09red
Cardiac muscle contraction	KEGG PATHWAY	bta04260	14	90	0.0574342	0.116322	ENSBTAG00000007509|ENSBTAG00000001404|ENSBTAG00000010660|ENSBTAG00000008766|ENSBTAG00000021651|ENSBTAG00000016097|ENSBTAG00000021808|ENSBTAG00000007547|ENSBTAG00000045789|ENSBTAG00000022000|ENSBTAG00000011500|ENSBTAG00000054931|ENSBTAG00000012311|ENSBTAG00000021994	http://www.genome.jp/kegg-bin/show_pathway?bta04260/bta:529382%09red/bta:282160%09red/bta:408015%09red/bta:784075%09red/bta:781184%09red/bta:538496%09red/bta:282394%09red/bta:509779%09red/bta:286816%09red/bta:317654%09red/bta:327667%09red/bta:519331%09red/bta:528555%09red
Amino sugar and nucleotide sugar metabolism	KEGG PATHWAY	bta00520	9	50	0.0603793	0.121518	ENSBTAG00000014521|ENSBTAG00000020037|ENSBTAG00000047827|ENSBTAG00000003892|ENSBTAG00000034138|ENSBTAG00000012058|ENSBTAG00000013591|ENSBTAG00000015512|ENSBTAG00000032288	http://www.genome.jp/kegg-bin/show_pathway?bta00520/bta:617688%09red/bta:533608%09red/bta:786974%09red/bta:537017%09red/bta:618571%09red/bta:516214%09red/bta:526748%09red/bta:616576%09red/bta:281564%09red
Glycerolipid metabolism	KEGG PATHWAY	bta00561	11	67	0.0654162	0.130092	ENSBTAG00000011558|ENSBTAG00000007689|ENSBTAG00000005479|ENSBTAG00000047808|ENSBTAG00000008124|ENSBTAG00000005730|ENSBTAG00000005091|ENSBTAG00000016519|ENSBTAG00000012060|ENSBTAG00000018248|ENSBTAG00000019980	http://www.genome.jp/kegg-bin/show_pathway?bta00561/bta:535192%09red/bta:541284%09red/bta:511614%09red/bta:505290%09red/bta:526739%09red/bta:518523%09red/bta:530095%09red/bta:618076%09red/bta:537224%09red/bta:514448%09red/bta:505987%09red
Chemokine signaling pathway	KEGG PATHWAY	bta04062	25	189	0.0654524	0.130092	ENSBTAG00000005464|ENSBTAG00000002767|ENSBTAG00000002350|ENSBTAG00000014612|ENSBTAG00000017788|ENSBTAG00000007599|ENSBTAG00000014496|ENSBTAG00000008938|ENSBTAG00000005958|ENSBTAG00000010738|ENSBTAG00000012002|ENSBTAG00000009578|ENSBTAG00000001778|ENSBTAG00000017839|ENSBTAG00000015609|ENSBTAG00000004511|ENSBTAG00000013116|ENSBTAG00000014600|ENSBTAG00000018419|ENSBTAG00000008338|ENSBTAG00000002908|…	http://www.genome.jp/kegg-bin/show_pathway?bta04062/bta:515718%09red/bta:525962%09red/bta:541008%09red/bta:506270%09red/bta:100125276%09red/bta:527410%09red/bta:282325%09red/bta:282308%09red/bta:510083%09red/bta:287026%09red/bta:100137872%09red/bta:535742%09red/bta:527550%09red/bta:616723%09red/bta:281854%09red/bta:536517%09red/bta:538276%09red/bta:788151%09red/bta:281601%09red/bta:519716%09red/b…
Fatty acid elongation	KEGG PATHWAY	bta00062	6	29	0.0724638	0.143138	ENSBTAG00000033089|ENSBTAG00000013367|ENSBTAG00000021202|ENSBTAG00000030882|ENSBTAG00000002497|ENSBTAG00000012632	http://www.genome.jp/kegg-bin/show_pathway?bta00062/bta:281421%09red/bta:508455%09red/bta:614105%09red/bta:615756%09red/bta:514788%09red/bta:615191%09red
Inflammatory bowel disease (IBD)	KEGG PATHWAY	bta05321	11	69	0.0756857	0.148585	ENSBTAG00000019588|ENSBTAG00000053908|ENSBTAG00000015904|ENSBTAG00000009455|ENSBTAG00000053785|ENSBTAG00000012599|ENSBTAG00000049004|ENSBTAG00000050757|ENSBTAG00000016835|ENSBTAG00000000656|ENSBTAG00000048904	http://www.genome.jp/kegg-bin/show_pathway?bta05321/bta:509513%09red/bta:100300850%09red/bta:515125%09red/bta:618722%09red/bta:282452%09red/bta:506030%09red/bta:539241%09red/bta:100300510%09red/bta:535597%09red/bta:511224%09red
Complement and coagulation cascades	KEGG PATHWAY	bta04610	13	87	0.0814601	0.158947	ENSBTAG00000021717|ENSBTAG00000052901|ENSBTAG00000023177|ENSBTAG00000023198|ENSBTAG00000054461|ENSBTAG00000007073|ENSBTAG00000013973|ENSBTAG00000000898|ENSBTAG00000016385|ENSBTAG00000007268|ENSBTAG00000010726|ENSBTAG00000048591|ENSBTAG00000012265	http://www.genome.jp/kegg-bin/show_pathway?bta04610/bta:100125764%09red/bta:617881%09red/bta:280958%09red/bta:101904063%09red/bta:512581%09red/bta:505184%09red/bta:100271720%09red/bta:508222%09red/bta:280816%09red/bta:518224%09red/bta:538896%09red/bta:281529%09red/bta:280787%09red
Mannose type O-glycan biosynthesis	KEGG PATHWAY	bta00515	5	23	0.0843728	0.162646	ENSBTAG00000013750|ENSBTAG00000020817|ENSBTAG00000021953|ENSBTAG00000027477|ENSBTAG00000015249	http://www.genome.jp/kegg-bin/show_pathway?bta00515/bta:506466%09red/bta:541596%09red/bta:541595%09red/bta:281781%09red/bta:100125310%09red
Phenylalanine metabolism	KEGG PATHWAY	bta00360	5	23	0.0843728	0.162646	ENSBTAG00000021113|ENSBTAG00000009125|ENSBTAG00000012794|ENSBTAG00000005766|ENSBTAG00000002214	http://www.genome.jp/kegg-bin/show_pathway?bta00360/bta:533481%09red/bta:281617%09red/bta:507093%09red/bta:510583%09red/bta:104968452%09red
C-type lectin receptor signaling pathway	KEGG PATHWAY	bta04625	15	106	0.0894578	0.170523	ENSBTAG00000000656|ENSBTAG00000006572|ENSBTAG00000031483|ENSBTAG00000008938|ENSBTAG00000006601|ENSBTAG00000018270|ENSBTAG00000020455|ENSBTAG00000007599|ENSBTAG00000024503|ENSBTAG00000002350|ENSBTAG00000002103|ENSBTAG00000038428|ENSBTAG00000017788|ENSBTAG00000017636|ENSBTAG00000004767	http://www.genome.jp/kegg-bin/show_pathway?bta04625/bta:100337091%09red/bta:317697%09red/bta:100137872%09red/bta:535742%09red/bta:100138565%09red/bta:100297344%09red/bta:281854%09red/bta:768054%09red/bta:280991%09red/bta:282308%09red/bta:515515%09red/bta:522670%09red/bta:282226%09red/bta:511224%09red/bta:530401%09red
Galactose metabolism	KEGG PATHWAY	bta00052	6	31	0.0900575	0.170523	ENSBTAG00000010658|ENSBTAG00000016021|ENSBTAG00000008866|ENSBTAG00000015254|ENSBTAG00000015249|ENSBTAG00000032288	http://www.genome.jp/kegg-bin/show_pathway?bta00052/bta:530330%09red/bta:281781%09red/bta:508683%09red/bta:507188%09red/bta:280798%09red/bta:616576%09red
Mucin type O-glycan biosynthesis	KEGG PATHWAY	bta00512	6	31	0.0900575	0.170523	ENSBTAG00000016845|ENSBTAG00000050091|ENSBTAG00000004870|ENSBTAG00000035007|ENSBTAG00000009037|ENSBTAG00000021260	http://www.genome.jp/kegg-bin/show_pathway?bta00512/bta:616218%09red/bta:524529%09red/bta:615819%09red/bta:782825%09red/bta:534904%09red/bta:508488%09red
Primary immunodeficiency	KEGG PATHWAY	bta05340	7	39	0.092208	0.172697	ENSBTAG00000004457|ENSBTAG00000003038|ENSBTAG00000048049|ENSBTAG00000005892|ENSBTAG00000008953|ENSBTAG00000005280|ENSBTAG00000049945	http://www.genome.jp/kegg-bin/show_pathway?bta05340/bta:280712%09red/bta:524810%09red/bta:281586%09red/bta:517688%09red/bta:524959%09red/bta:504509%09red/bta:407152%09red
Ubiquinone and other terpenoid-quinone biosynthesis	KEGG PATHWAY	bta00130	3	10	0.092285	0.172697	ENSBTAG00000005744|ENSBTAG00000020331|ENSBTAG00000002214	http://www.genome.jp/kegg-bin/show_pathway?bta00130/bta:511624%09red/bta:533481%09red/bta:504633%09red
Glycosaminoglycan biosynthesis - heparan sulfate / heparin	KEGG PATHWAY	bta00534	5	24	0.0951583	0.177039	ENSBTAG00000006349|ENSBTAG00000039065|ENSBTAG00000005523|ENSBTAG00000006209|ENSBTAG00000050824	http://www.genome.jp/kegg-bin/show_pathway?bta00534/bta:538566%09red/bta:538602%09red/bta:541295%09red/bta:511060%09red/bta:518563%09red
Starch and sucrose metabolism	KEGG PATHWAY	bta00500	6	32	0.0996474	0.184319	ENSBTAG00000006491|ENSBTAG00000016021|ENSBTAG00000020363|ENSBTAG00000020196|ENSBTAG00000008866|ENSBTAG00000032288	http://www.genome.jp/kegg-bin/show_pathway?bta00500/bta:530330%09red/bta:529405%09red/bta:539625%09red/bta:517397%09red/bta:280798%09red/bta:616576%09red
PPAR signaling pathway	KEGG PATHWAY	bta03320	12	82	0.101491	0.18665	ENSBTAG00000034436|ENSBTAG00000016048|ENSBTAG00000000246|ENSBTAG00000008124|ENSBTAG00000032944|ENSBTAG00000033803|ENSBTAG00000018986|ENSBTAG00000004344|ENSBTAG00000017542|ENSBTAG00000015164|ENSBTAG00000019625|ENSBTAG00000017851	http://www.genome.jp/kegg-bin/show_pathway?bta03320/bta:521822%09red/bta:509459%09red/bta:507554%09red/bta:518852%09red/bta:100138102%09red/bta:536628%09red/bta:533016%09red/bta:537161%09red/bta:525813%09red/bta:505987%09red/bta:777787%09red/bta:353106%09red
Central carbon metabolism in cancer	KEGG PATHWAY	bta05230	10	65	0.102548	0.187517	ENSBTAG00000010658|ENSBTAG00000047543|ENSBTAG00000011628|ENSBTAG00000024450|ENSBTAG00000019852|ENSBTAG00000002350|ENSBTAG00000002044|ENSBTAG00000017788|ENSBTAG00000017636|ENSBTAG00000032288	http://www.genome.jp/kegg-bin/show_pathway?bta05230/bta:100137872%09red/bta:407109%09red/bta:539126%09red/bta:614027%09red/bta:280991%09red/bta:282308%09red/bta:508683%09red/bta:510434%09red/bta:616576%09red/bta:407217%09red
Thyroid hormone synthesis	KEGG PATHWAY	bta04918	11	74	0.105579	0.191961	ENSBTAG00000018419|ENSBTAG00000001061|ENSBTAG00000008338|ENSBTAG00000020455|ENSBTAG00000005464|ENSBTAG00000020921|ENSBTAG00000013550|ENSBTAG00000007823|ENSBTAG00000009520|ENSBTAG00000013116|ENSBTAG00000014600	http://www.genome.jp/kegg-bin/show_pathway?bta04918/bta:535017%09red/bta:282001%09red/bta:280706%09red/bta:282002%09red/bta:509936%09red/bta:317697%09red/bta:287026%09red/bta:788151%09red/bta:282325%09red/bta:281601%09red/bta:281985%09red
Propanoate metabolism	KEGG PATHWAY	bta00640	6	33	0.109752	0.196959	ENSBTAG00000019625|ENSBTAG00000007787|ENSBTAG00000009541|ENSBTAG00000007484|ENSBTAG00000022058|ENSBTAG00000014272	http://www.genome.jp/kegg-bin/show_pathway?bta00640/bta:280871%09red/bta:535883%09red/bta:518852%09red/bta:537713%09red/bta:511222%09red/bta:515338%09red
Autophagy - other	KEGG PATHWAY	bta04136	6	33	0.109752	0.196959	ENSBTAG00000051877|ENSBTAG00000035827|ENSBTAG00000007797|ENSBTAG00000012833|ENSBTAG00000010124|ENSBTAG00000020787	http://www.genome.jp/kegg-bin/show_pathway?bta04136/bta:787967%09red/bta:100296883%09red/bta:524361%09red/bta:507414%09red/bta:531455%09red/bta:519961%09red
Hematopoietic cell lineage	KEGG PATHWAY	bta04640	15	110	0.110174	0.196959	ENSBTAG00000019498|ENSBTAG00000048049|ENSBTAG00000049808|ENSBTAG00000025812|ENSBTAG00000008197|ENSBTAG00000020892|ENSBTAG00000013569|ENSBTAG00000004608|ENSBTAG00000014666|ENSBTAG00000049494|ENSBTAG00000039046|ENSBTAG00000011578|ENSBTAG00000050757|ENSBTAG00000005273|ENSBTAG00000019588	http://www.genome.jp/kegg-bin/show_pathway?bta04640/bta:508441%09red/bta:618722%09red/bta:100299249%09red/bta:281057%09red/bta:617668%09red/bta:767920%09red/bta:281144%09red/bta:539241%09red/bta:524810%09red/bta:508490%09red/bta:515640%09red/bta:281861%09red/bta:100138951%09red/bta:327677%09red
Fatty acid biosynthesis	KEGG PATHWAY	bta00061	4	18	0.111595	0.198391	ENSBTAG00000004344|ENSBTAG00000018986|ENSBTAG00000015980|ENSBTAG00000022058	http://www.genome.jp/kegg-bin/show_pathway?bta00061/bta:515338%09red/bta:536628%09red/bta:281152%09red/bta:537161%09red
SNARE interactions in vesicular transport	KEGG PATHWAY	bta04130	6	34	0.120358	0.212788	ENSBTAG00000017075|ENSBTAG00000012820|ENSBTAG00000011236|ENSBTAG00000007988|ENSBTAG00000017815|ENSBTAG00000050055	http://www.genome.jp/kegg-bin/show_pathway?bta04130/bta:519148%09red/bta:513275%09red/bta:539960%09red/bta:780850%09red/bta:788566%09red/bta:613567%09red
Valine, leucine and isoleucine degradation	KEGG PATHWAY	bta00280	8	51	0.125577	0.220794	ENSBTAG00000005678|ENSBTAG00000005766|ENSBTAG00000007787|ENSBTAG00000009725|ENSBTAG00000007484|ENSBTAG00000012937|ENSBTAG00000019625|ENSBTAG00000014272	http://www.genome.jp/kegg-bin/show_pathway?bta00280/bta:280871%09red/bta:535883%09red/bta:518852%09red/bta:505842%09red/bta:338074%09red/bta:512070%09red/bta:511222%09red/bta:104968452%09red
Glucagon signaling pathway	KEGG PATHWAY	bta04922	14	104	0.127874	0.222469	ENSBTAG00000010658|ENSBTAG00000002917|ENSBTAG00000008338|ENSBTAG00000015355|ENSBTAG00000016048|ENSBTAG00000014463|ENSBTAG00000031483|ENSBTAG00000020455|ENSBTAG00000019852|ENSBTAG00000022058|ENSBTAG00000017788|ENSBTAG00000013116|ENSBTAG00000017636|ENSBTAG00000032288	http://www.genome.jp/kegg-bin/show_pathway?bta04922/bta:317697%09red/bta:100137872%09red/bta:407109%09red/bta:100297344%09red/bta:504219%09red/bta:287026%09red/bta:532713%09red/bta:509459%09red/bta:280991%09red/bta:508683%09red/bta:515732%09red/bta:616576%09red/bta:281985%09red/bta:515338%09red
Prostate cancer	KEGG PATHWAY	bta05215	13	95	0.12792	0.222469	ENSBTAG00000034436|ENSBTAG00000021697|ENSBTAG00000021574|ENSBTAG00000021527|ENSBTAG00000011628|ENSBTAG00000005039|ENSBTAG00000024450|ENSBTAG00000003054|ENSBTAG00000002350|ENSBTAG00000009132|ENSBTAG00000017788|ENSBTAG00000017636|ENSBTAG00000007599	http://www.genome.jp/kegg-bin/show_pathway?bta05215/bta:100138102%09red/bta:100137872%09red/bta:511037%09red/bta:540106%09red/bta:787068%09red/bta:280991%09red/bta:282308%09red/bta:281854%09red/bta:281848%09red/bta:510434%09red/bta:540481%09red/bta:407217%09red/bta:540421%09red
Bladder cancer	KEGG PATHWAY	bta05219	7	43	0.129128	0.223356	ENSBTAG00000010906|ENSBTAG00000008938|ENSBTAG00000011628|ENSBTAG00000005039|ENSBTAG00000024450|ENSBTAG00000009913|ENSBTAG00000000738	http://www.genome.jp/kegg-bin/show_pathway?bta05219/bta:540421%09red/bta:535742%09red/bta:540873%09red/bta:504408%09red/bta:100336102%09red/bta:510434%09red/bta:407217%09red
Huntington disease	KEGG PATHWAY	bta05016	24	198	0.133483	0.229649	ENSBTAG00000021651|ENSBTAG00000051287|ENSBTAG00000020316|ENSBTAG00000053378|ENSBTAG00000016523|ENSBTAG00000009985|ENSBTAG00000047794|ENSBTAG00000014063|ENSBTAG00000000920|ENSBTAG00000021972|ENSBTAG00000020455|ENSBTAG00000013078|ENSBTAG00000022509|ENSBTAG00000002564|ENSBTAG00000016784|ENSBTAG00000052720|ENSBTAG00000014068|ENSBTAG00000013116|ENSBTAG00000008338|ENSBTAG00000019180|ENSBTAG00000004887|…	http://www.genome.jp/kegg-bin/show_pathway?bta05016/bta:404161%09red/bta:540601%09red/bta:525414%09red/bta:338057%09red/bta:287026%09red/bta:790891%09red/bta:518504%09red/bta:282480%09red/bta:511045%09red/bta:104968411%09red/bta:100847550%09red/bta:282183%09red/bta:100137840%09red/bta:282479%09red/bta:338060%09red/bta:784636%09red/bta:317697%09red/bta:100298754%09red/bta:112448797%09red/bta:28239…
African trypanosomiasis	KEGG PATHWAY	bta05143	7	44	0.139364	0.237216	ENSBTAG00000001061|ENSBTAG00000048049|ENSBTAG00000008338|ENSBTAG00000008817|ENSBTAG00000020921|ENSBTAG00000013550|ENSBTAG00000013116	http://www.genome.jp/kegg-bin/show_pathway?bta05143/bta:529670%09red/bta:287026%09red/bta:282001%09red/bta:282002%09red/bta:524810%09red/bta:282325%09red/bta:281985%09red
Aminoacyl-tRNA biosynthesis	KEGG PATHWAY	bta00970	7	44	0.139364	0.237216	ENSBTAG00000018072|ENSBTAG00000017557|ENSBTAG00000010777|ENSBTAG00000009949|ENSBTAG00000007315|ENSBTAG00000018972|ENSBTAG00000004358	http://www.genome.jp/kegg-bin/show_pathway?bta00970/bta:504609%09red/bta:510162%09red/bta:532822%09red/bta:515715%09red/bta:538772%09red/bta:505390%09red/bta:408010%09red
Glycosaminoglycan biosynthesis - chondroitin sulfate / dermatan sulfate	KEGG PATHWAY	bta00532	4	20	0.142134	0.24065	ENSBTAG00000036355|ENSBTAG00000004613|ENSBTAG00000014371|ENSBTAG00000005523	http://www.genome.jp/kegg-bin/show_pathway?bta00532/bta:100616099%09red/bta:528057%09red/bta:541295%09red
Hepatitis B	KEGG PATHWAY	bta05161	21	172	0.145501	0.245055	ENSBTAG00000020999|ENSBTAG00000000656|ENSBTAG00000001061|ENSBTAG00000019832|ENSBTAG00000008938|ENSBTAG00000005958|ENSBTAG00000018270|ENSBTAG00000020921|ENSBTAG00000005039|ENSBTAG00000012599|ENSBTAG00000024450|ENSBTAG00000013550|ENSBTAG00000020904|ENSBTAG00000018035|ENSBTAG00000002350|ENSBTAG00000014068|ENSBTAG00000036009|ENSBTAG00000017788|ENSBTAG00000001609|ENSBTAG00000017636|ENSBTAG00000007599	http://www.genome.jp/kegg-bin/show_pathway?bta05161/bta:539124%09red/bta:100137872%09red/bta:282001%09red/bta:541008%09red/bta:282002%09red/bta:538276%09red/bta:286883%09red/bta:535742%09red/bta:530401%09red/bta:535376%09red/bta:519357%09red/bta:282382%09red/bta:515125%09red/bta:282308%09red/bta:281854%09red/bta:282325%09red/bta:540421%09red/bta:510434%09red/bta:511224%09red/bta:280991%09red/bta:…
Renal cell carcinoma	KEGG PATHWAY	bta05211	10	71	0.148717	0.24916	ENSBTAG00000020791|ENSBTAG00000013958|ENSBTAG00000017679|ENSBTAG00000005039|ENSBTAG00000024450|ENSBTAG00000002350|ENSBTAG00000002813|ENSBTAG00000017788|ENSBTAG00000021697|ENSBTAG00000017636	http://www.genome.jp/kegg-bin/show_pathway?bta05211/bta:100137872%09red/bta:540421%09red/bta:539742%09red/bta:540085%09red/bta:520454%09red/bta:280991%09red/bta:282308%09red/bta:540106%09red/bta:510434%09red/bta:513432%09red
Nucleotide excision repair	KEGG PATHWAY	bta03420	7	45	0.14998	0.249967	ENSBTAG00000020999|ENSBTAG00000032527|ENSBTAG00000009711|ENSBTAG00000018589|ENSBTAG00000007270|ENSBTAG00000046757|ENSBTAG00000011083	http://www.genome.jp/kegg-bin/show_pathway?bta03420/bta:519357%09red/bta:522908%09red/bta:508652%09red/bta:100137723%09red/bta:281990%09red/bta:511896%09red/bta:504844%09red
Alanine, aspartate and glutamate metabolism	KEGG PATHWAY	bta00250	6	37	0.155014	0.257018	ENSBTAG00000005766|ENSBTAG00000053874|ENSBTAG00000003222|ENSBTAG00000017616|ENSBTAG00000006910|ENSBTAG00000021902	http://www.genome.jp/kegg-bin/show_pathway?bta00250/bta:784089%09red/bta:514209%09red/bta:532724%09red/bta:614317%09red/bta:767970%09red/bta:104968452%09red
Other types of O-glycan biosynthesis	KEGG PATHWAY	bta00514	4	21	0.158509	0.261457	ENSBTAG00000022681|ENSBTAG00000020481|ENSBTAG00000015249|ENSBTAG00000000902	http://www.genome.jp/kegg-bin/show_pathway?bta00514/bta:532053%09red/bta:508782%09red/bta:281781%09red/bta:507299%09red
Pyruvate metabolism	KEGG PATHWAY	bta00620	6	38	0.167445	0.274782	ENSBTAG00000019700|ENSBTAG00000006852|ENSBTAG00000000246|ENSBTAG00000019852|ENSBTAG00000010709|ENSBTAG00000022058	http://www.genome.jp/kegg-bin/show_pathway?bta00620/bta:767889%09red/bta:407109%09red/bta:338471%09red/bta:525813%09red/bta:515338%09red/bta:512723%09red
Tryptophan metabolism	KEGG PATHWAY	bta00380	7	47	0.172292	0.281293	ENSBTAG00000020792|ENSBTAG00000005766|ENSBTAG00000009725|ENSBTAG00000036101|ENSBTAG00000004674|ENSBTAG00000010531|ENSBTAG00000019625	http://www.genome.jp/kegg-bin/show_pathway?bta00380/bta:511470%09red/bta:510602%09red/bta:518852%09red/bta:100336620%09red/bta:338074%09red/bta:104968452%09red/bta:528582%09red
Pyrimidine metabolism	KEGG PATHWAY	bta00240	8	56	0.174664	0.283718	ENSBTAG00000013727|ENSBTAG00000001325|ENSBTAG00000021887|ENSBTAG00000020282|ENSBTAG00000031358|ENSBTAG00000010116|ENSBTAG00000020196|ENSBTAG00000008428	http://www.genome.jp/kegg-bin/show_pathway?bta00240/bta:529405%09red/bta:515029%09red/bta:509241%09red/bta:504557%09red/bta:281568%09red/bta:281124%09red/bta:784292%09red/bta:504511%09red
Rheumatoid arthritis	KEGG PATHWAY	bta05323	13	102	0.178563	0.288586	ENSBTAG00000053908|ENSBTAG00000011563|ENSBTAG00000053785|ENSBTAG00000007272|ENSBTAG00000049004|ENSBTAG00000021092|ENSBTAG00000026428|ENSBTAG00000050757|ENSBTAG00000014051|ENSBTAG00000007569|ENSBTAG00000019588|ENSBTAG00000048904|ENSBTAG00000048049	http://www.genome.jp/kegg-bin/show_pathway?bta05323/bta:509513%09red/bta:101904667%09red/bta:100300850%09red/bta:618722%09red/bta:338038%09red/bta:511839%09red/bta:524810%09red/bta:504507%09red/bta:539241%09red/bta:100300510%09red/bta:282140%09red/bta:530884%09red
Tyrosine metabolism	KEGG PATHWAY	bta00350	6	39	0.180278	0.289895	ENSBTAG00000002214|ENSBTAG00000005766|ENSBTAG00000009725|ENSBTAG00000009125|ENSBTAG00000019516|ENSBTAG00000021113	http://www.genome.jp/kegg-bin/show_pathway?bta00350/bta:533481%09red/bta:618278%09red/bta:281617%09red/bta:507093%09red/bta:338074%09red/bta:104968452%09red
Circadian rhythm	KEGG PATHWAY	bta04710	5	31	0.187652	0.300244	ENSBTAG00000002917|ENSBTAG00000001879|ENSBTAG00000007476|ENSBTAG00000047582|ENSBTAG00000015904	http://www.genome.jp/kegg-bin/show_pathway?bta04710/bta:768234%09red/bta:504219%09red/bta:535597%09red/bta:512237%09red/bta:534072%09red
Mismatch repair	KEGG PATHWAY	bta03430	4	23	0.193146	0.307496	ENSBTAG00000018589|ENSBTAG00000009711|ENSBTAG00000011083|ENSBTAG00000016758	http://www.genome.jp/kegg-bin/show_pathway?bta03430/bta:281990%09red/bta:508652%09red/bta:504844%09red/bta:533652%09red
Sphingolipid metabolism	KEGG PATHWAY	bta00600	7	49	0.195935	0.310393	ENSBTAG00000014252|ENSBTAG00000037729|ENSBTAG00000011748|ENSBTAG00000009294|ENSBTAG00000007723|ENSBTAG00000044179|ENSBTAG00000015254	http://www.genome.jp/kegg-bin/show_pathway?bta00600/bta:615296%09red/bta:616901%09red/bta:540994%09red/bta:100336940%09red/bta:507188%09red/bta:505558%09red/bta:533538%09red
MicroRNAs in cancer	KEGG PATHWAY	bta05206	30	270	0.200875	0.31665	ENSBTAG00000005997|ENSBTAG00000010906|ENSBTAG00000002765|ENSBTAG00000013550|ENSBTAG00000013761|ENSBTAG00000021697|ENSBTAG00000007599|ENSBTAG00000001444|ENSBTAG00000001061|ENSBTAG00000024105|ENSBTAG00000017976|ENSBTAG00000011628|ENSBTAG00000002082|ENSBTAG00000021090|ENSBTAG00000002019|ENSBTAG00000025424|ENSBTAG00000003111|ENSBTAG00000015666|ENSBTAG00000024450|ENSBTAG00000010531|ENSBTAG00000015433|…	http://www.genome.jp/kegg-bin/show_pathway?bta05206/bta:539742%09red/bta:616317%09red/bta:100300012%09red/bta:507390%09red/bta:282325%09red/bta:784747%09red/bta:540876%09red/bta:504408%09red/bta:281854%09red/bta:407217%09red/bta:100337091%09red/bta:526824%09red/bta:281057%09red/bta:540080%09red/bta:281585%09red/bta:536128%09red/bta:540106%09red/bta:510434%09red/bta:534323%09red/bta:359716%09red/b…
Riboflavin metabolism	KEGG PATHWAY	bta00740	2	8	0.206668	0.324185	ENSBTAG00000020196|ENSBTAG00000021002	http://www.genome.jp/kegg-bin/show_pathway?bta00740/bta:535407%09red/bta:529405%09red
Cholesterol metabolism	KEGG PATHWAY	bta04979	7	50	0.208213	0.325015	ENSBTAG00000005479|ENSBTAG00000026885|ENSBTAG00000024632|ENSBTAG00000018073|ENSBTAG00000001915|ENSBTAG00000014068|ENSBTAG00000014269	http://www.genome.jp/kegg-bin/show_pathway?bta04979/bta:535192%09red/bta:282346%09red/bta:281006%09red/bta:533894%09red/bta:281033%09red/bta:531150%09red/bta:282716%09red
Glycosphingolipid biosynthesis - ganglio series	KEGG PATHWAY	bta00604	3	16	0.215956	0.335465	ENSBTAG00000015512|ENSBTAG00000034138|ENSBTAG00000015254	http://www.genome.jp/kegg-bin/show_pathway?bta00604/bta:618571%09red/bta:507188%09red/bta:786974%09red
N-Glycan biosynthesis	KEGG PATHWAY	bta00510	7	51	0.220768	0.341284	ENSBTAG00000012503|ENSBTAG00000018905|ENSBTAG00000004422|ENSBTAG00000006085|ENSBTAG00000003586|ENSBTAG00000015249|ENSBTAG00000004586	http://www.genome.jp/kegg-bin/show_pathway?bta00510/bta:510682%09red/bta:532645%09red/bta:281781%09red/bta:506537%09red/bta:527449%09red/bta:107132045%09red/bta:520087%09red
Antifolate resistance	KEGG PATHWAY	bta01523	6	43	0.235122	0.361727	ENSBTAG00000024162|ENSBTAG00000032603|ENSBTAG00000053373|ENSBTAG00000002817|ENSBTAG00000021090|ENSBTAG00000007599	http://www.genome.jp/kegg-bin/show_pathway?bta01523/bta:511097%09red/bta:515333%09red/bta:107131247%09red/bta:281854%09red/bta:617307%09red/bta:281588%09red
Primary bile acid biosynthesis	KEGG PATHWAY	bta00120	3	17	0.239172	0.366197	ENSBTAG00000015164|ENSBTAG00000006978|ENSBTAG00000001299	http://www.genome.jp/kegg-bin/show_pathway?bta00120/bta:493643%09red/bta:533016%09red/bta:529552%09red
Tuberculosis	KEGG PATHWAY	bta05152	22	198	0.243554	0.37113	ENSBTAG00000014463|ENSBTAG00000019404|ENSBTAG00000036009|ENSBTAG00000017788|ENSBTAG00000006572|ENSBTAG00000048049|ENSBTAG00000031483|ENSBTAG00000008938|ENSBTAG00000026428|ENSBTAG00000021092|ENSBTAG00000007272|ENSBTAG00000032515|ENSBTAG00000050757|ENSBTAG00000004767|ENSBTAG00000019588|ENSBTAG00000024503|ENSBTAG00000006601|ENSBTAG00000054461|ENSBTAG00000016864|ENSBTAG00000006193|ENSBTAG00000017636|…	http://www.genome.jp/kegg-bin/show_pathway?bta05152/bta:618722%09red/bta:100138565%09red/bta:532713%09red/bta:101904063%09red/bta:768054%09red/bta:282226%09red/bta:100137872%09red/bta:512242%09red/bta:535742%09red/bta:338038%09red/bta:524810%09red/bta:515034%09red/bta:101904667%09red/bta:539124%09red/bta:767864%09red/bta:516259%09red/bta:511839%09red/bta:317777%09red/bta:280991%09red/bta:515515%0…
Renin-angiotensin system	KEGG PATHWAY	bta04614	4	26	0.248815	0.377349	ENSBTAG00000016774|ENSBTAG00000045633|ENSBTAG00000019900|ENSBTAG00000046090	http://www.genome.jp/kegg-bin/show_pathway?bta04614/bta:615853%09red/bta:521633%09red/bta:507247%09red/bta:281607%09red
Cytokine-cytokine receptor interaction	KEGG PATHWAY	bta04060	34	323	0.269069	0.400939	ENSBTAG00000017745|ENSBTAG00000011909|ENSBTAG00000020892|ENSBTAG00000025035|ENSBTAG00000019404|ENSBTAG00000005273|ENSBTAG00000007424|ENSBTAG00000014496|ENSBTAG00000019832|ENSBTAG00000046266|ENSBTAG00000011563|ENSBTAG00000049808|ENSBTAG00000027407|ENSBTAG00000009455|ENSBTAG00000010738|ENSBTAG00000005910|ENSBTAG00000018035|ENSBTAG00000016835|ENSBTAG00000050691|ENSBTAG00000007687|ENSBTAG00000002081|…	http://www.genome.jp/kegg-bin/show_pathway?bta04060/bta:100336481%09red/bta:506030%09red/bta:280718%09red/bta:514803%09red/bta:407175%09red/bta:280840%09red/bta:521748%09red/bta:519716%09red/bta:497205%09red/bta:282131%09red/bta:534581%09red/bta:100299249%09red/bta:616723%09red/bta:616008%09red/bta:789154%09red/bta:282382%09red/bta:504507%09red/bta:104968455%09red/bta:281422%09red/bta:514720%09re…
Apoptosis	KEGG PATHWAY	bta04210	16	142	0.269132	0.400939	ENSBTAG00000040350|ENSBTAG00000010992|ENSBTAG00000014947|ENSBTAG00000024105|ENSBTAG00000003111|ENSBTAG00000049808|ENSBTAG00000020455|ENSBTAG00000010497|ENSBTAG00000003012|ENSBTAG00000024450|ENSBTAG00000034436|ENSBTAG00000008232|ENSBTAG00000002350|ENSBTAG00000017788|ENSBTAG00000017636|ENSBTAG00000007599	http://www.genome.jp/kegg-bin/show_pathway?bta04210/bta:541268%09red/bta:317697%09red/bta:100137872%09red/bta:526824%09red/bta:100299249%09red/bta:282333%09red/bta:100138102%09red/bta:540944%09red/bta:507390%09red/bta:510524%09red/bta:282308%09red/bta:281854%09red/bta:512355%09red/bta:280991%09red/bta:510434%09red/bta:281647%09red
Measles	KEGG PATHWAY	bta05162	17	152	0.269916	0.400939	ENSBTAG00000019820|ENSBTAG00000007370|ENSBTAG00000053908|ENSBTAG00000020892|ENSBTAG00000025441|ENSBTAG00000052901|ENSBTAG00000001778|ENSBTAG00000053785|ENSBTAG00000017636|ENSBTAG00000013784|ENSBTAG00000049004|ENSBTAG00000002350|ENSBTAG00000036009|ENSBTAG00000020904|ENSBTAG00000017788|ENSBTAG00000048904|ENSBTAG00000007599	http://www.genome.jp/kegg-bin/show_pathway?bta05162/bta:509513%09red/bta:282254%09red/bta:100137872%09red/bta:282308%09red/bta:281861%09red/bta:538276%09red/bta:518224%09red/bta:511866%09red/bta:507689%09red/bta:100300850%09red/bta:280991%09red/bta:539124%09red/bta:100300510%09red/bta:281854%09red/bta:282420%09red/bta:525408%09red
Jak-STAT signaling pathway	KEGG PATHWAY	bta04630	22	202	0.270793	0.400939	ENSBTAG00000017745|ENSBTAG00000002350|ENSBTAG00000020892|ENSBTAG00000025035|ENSBTAG00000019404|ENSBTAG00000021697|ENSBTAG00000007424|ENSBTAG00000017788|ENSBTAG00000049808|ENSBTAG00000033107|ENSBTAG00000009455|ENSBTAG00000005910|ENSBTAG00000011628|ENSBTAG00000008299|ENSBTAG00000017697|ENSBTAG00000018513|ENSBTAG00000008197|ENSBTAG00000020022|ENSBTAG00000009725|ENSBTAG00000008441|ENSBTAG00000020904|…	http://www.genome.jp/kegg-bin/show_pathway?bta04630/bta:514803%09red/bta:282308%09red/bta:338074%09red/bta:280840%09red/bta:100137872%09red/bta:497205%09red/bta:534581%09red/bta:100299249%09red/bta:616008%09red/bta:509056%09red/bta:407217%09red/bta:281422%09red/bta:538276%09red/bta:282081%09red/bta:514720%09red/bta:281144%09red/bta:540106%09red/bta:282452%09red/bta:522155%09red/bta:767864%09red/b…
Herpes simplex virus 1 infection	KEGG PATHWAY	bta05168	42	405	0.270898	0.400939	ENSBTAG00000053806|ENSBTAG00000031682|ENSBTAG00000015779|ENSBTAG00000008441|ENSBTAG00000015939|ENSBTAG00000012208|ENSBTAG00000002350|ENSBTAG00000036009|ENSBTAG00000016257|ENSBTAG00000011904|ENSBTAG00000003038|ENSBTAG00000050174|ENSBTAG00000007599|ENSBTAG00000017788|ENSBTAG00000006572|ENSBTAG00000008938|ENSBTAG00000007075|ENSBTAG00000020933|ENSBTAG00000020116|ENSBTAG00000010046|ENSBTAG00000005584|…	http://www.genome.jp/kegg-bin/show_pathway?bta05168/bta:618722%09red/bta:509006%09red/bta:515712%09red/bta:100124429%09red/bta:506408%09red/bta:768054%09red/bta:407173%09red/bta:282308%09red/bta:512355%09red/bta:507917%09red/bta:788634%09red/bta:100124497%09red/bta:100137872%09red/bta:509905%09red/bta:535742%09red/bta:512908%09red/bta:100138479%09red/bta:524959%09red/bta:281854%09red/bta:784785%0…
Sulfur metabolism	KEGG PATHWAY	bta00920	2	10	0.271887	0.400939	ENSBTAG00000003196|ENSBTAG00000012961	http://www.genome.jp/kegg-bin/show_pathway?bta00920/bta:536409%09red/bta:504439%09red
Arginine biosynthesis	KEGG PATHWAY	bta00220	3	19	0.286647	0.418357	ENSBTAG00000017680|ENSBTAG00000016249|ENSBTAG00000002023	http://www.genome.jp/kegg-bin/show_pathway?bta00220/bta:287024%09red/bta:536132%09red/bta:538004%09red
Butanoate metabolism	KEGG PATHWAY	bta00650	4	28	0.28762	0.418357	ENSBTAG00000005678|ENSBTAG00000019625|ENSBTAG00000007484|ENSBTAG00000021902	http://www.genome.jp/kegg-bin/show_pathway?bta00650/bta:511222%09red/bta:505842%09red/bta:518852%09red/bta:532724%09red
Collecting duct acid secretion	KEGG PATHWAY	bta04966	4	28	0.28762	0.418357	ENSBTAG00000007272|ENSBTAG00000019961|ENSBTAG00000021092|ENSBTAG00000026428	http://www.genome.jp/kegg-bin/show_pathway?bta04966/bta:511839%09red/bta:101904667%09red/bta:338038%09red/bta:614308%09red
Protein processing in endoplasmic reticulum	KEGG PATHWAY	bta04141	18	165	0.294104	0.425852	ENSBTAG00000033747|ENSBTAG00000005444|ENSBTAG00000048090|ENSBTAG00000025441|ENSBTAG00000008083|ENSBTAG00000010497|ENSBTAG00000004161|ENSBTAG00000017845|ENSBTAG00000020547|ENSBTAG00000006085|ENSBTAG00000003798|ENSBTAG00000019508|ENSBTAG00000003815|ENSBTAG00000003586|ENSBTAG00000007370|ENSBTAG00000046671|ENSBTAG00000018996|ENSBTAG00000010945	http://www.genome.jp/kegg-bin/show_pathway?bta04141/bta:282254%09red/bta:513253%09red/bta:614471%09red/bta:532862%09red/bta:507689%09red/bta:614959%09red/bta:613855%09red/bta:530858%09red/bta:510682%09red/bta:533949%09red/bta:100298456%09red/bta:532645%09red/bta:541003%09red/bta:512355%09red/bta:520650%09red/bta:507541%09red/bta:614128%09red/bta:516332%09red
Non-alcoholic fatty liver disease (NAFLD)	KEGG PATHWAY	bta04932	17	158	0.319403	0.459503	ENSBTAG00000012019|ENSBTAG00000002917|ENSBTAG00000024105|ENSBTAG00000051287|ENSBTAG00000010497|ENSBTAG00000008441|ENSBTAG00000021651|ENSBTAG00000007599|ENSBTAG00000009153|ENSBTAG00000004114|ENSBTAG00000002350|ENSBTAG00000003279|ENSBTAG00000005910|ENSBTAG00000053378|ENSBTAG00000017788|ENSBTAG00000017636|ENSBTAG00000017851	http://www.genome.jp/kegg-bin/show_pathway?bta04932/bta:100137872%09red/bta:497205%09red/bta:788534%09red/bta:507554%09red/bta:504219%09red/bta:281854%09red/bta:282081%09red/bta:100300012%09red/bta:404161%09red/bta:282394%09red/bta:507390%09red/bta:280991%09red/bta:282308%09red/bta:338057%09red/bta:512355%09red/bta:338060%09red/bta:514210%09red
Platinum drug resistance	KEGG PATHWAY	bta01524	9	78	0.320216	0.459503	ENSBTAG00000040350|ENSBTAG00000034436|ENSBTAG00000037673|ENSBTAG00000003111|ENSBTAG00000002350|ENSBTAG00000016758|ENSBTAG00000003989|ENSBTAG00000017788|ENSBTAG00000017636	http://www.genome.jp/kegg-bin/show_pathway?bta01524/bta:783879%09red/bta:100138102%09red/bta:100137872%09red/bta:533652%09red/bta:526824%09red/bta:505642%09red/bta:280991%09red/bta:282308%09red/bta:281647%09red
Citrate cycle (TCA cycle)	KEGG PATHWAY	bta00020	4	30	0.327182	0.467403	ENSBTAG00000009541|ENSBTAG00000019700|ENSBTAG00000019852|ENSBTAG00000010709	http://www.genome.jp/kegg-bin/show_pathway?bta00020/bta:407109%09red/bta:537713%09red/bta:338471%09red/bta:512723%09red
Malaria	KEGG PATHWAY	bta05144	7	59	0.328788	0.467609	ENSBTAG00000014863|ENSBTAG00000053908|ENSBTAG00000024632|ENSBTAG00000012029|ENSBTAG00000053785|ENSBTAG00000049004|ENSBTAG00000048904	http://www.genome.jp/kegg-bin/show_pathway?bta05144/bta:509513%09red/bta:100300850%09red/bta:533894%09red/bta:444863%09red/bta:100300510%09red/bta:407181%09red
Thyroid cancer	KEGG PATHWAY	bta05216	5	40	0.335687	0.475309	ENSBTAG00000024450|ENSBTAG00000021574|ENSBTAG00000004028|ENSBTAG00000017851|ENSBTAG00000020999	http://www.genome.jp/kegg-bin/show_pathway?bta05216/bta:541218%09red/bta:507554%09red/bta:510434%09red/bta:519357%09red/bta:540481%09red
Pentose and glucuronate interconversions	KEGG PATHWAY	bta00040	4	31	0.347098	0.489301	ENSBTAG00000025496|ENSBTAG00000014521|ENSBTAG00000013337|ENSBTAG00000013984	http://www.genome.jp/kegg-bin/show_pathway?bta00040/bta:508954%09red/bta:784635%09red/bta:617564%09red/bta:281564%09red
Nicotinate and nicotinamide metabolism	KEGG PATHWAY	bta00760	4	32	0.367028	0.514644	ENSBTAG00000025812|ENSBTAG00000013569|ENSBTAG00000020196|ENSBTAG00000009725	http://www.genome.jp/kegg-bin/show_pathway?bta00760/bta:338074%09red/bta:529405%09red/bta:327677%09red
Non-homologous end-joining	KEGG PATHWAY	bta03450	2	13	0.368805	0.514644	ENSBTAG00000017019|ENSBTAG00000024275	http://www.genome.jp/kegg-bin/show_pathway?bta03450/bta:512740%09red/bta:613590%09red
Fatty acid degradation	KEGG PATHWAY	bta00071	5	42	0.370407	0.514644	ENSBTAG00000004344|ENSBTAG00000018986|ENSBTAG00000019625|ENSBTAG00000007484|ENSBTAG00000016048	http://www.genome.jp/kegg-bin/show_pathway?bta00071/bta:511222%09red/bta:509459%09red/bta:537161%09red/bta:518852%09red/bta:536628%09red
Ether lipid metabolism	KEGG PATHWAY	bta00565	6	52	0.371509	0.514644	ENSBTAG00000013165|ENSBTAG00000019315|ENSBTAG00000000944|ENSBTAG00000019272|ENSBTAG00000005268|ENSBTAG00000021924	http://www.genome.jp/kegg-bin/show_pathway?bta00565/bta:788450%09red/bta:532663%09red/bta:531209%09red/bta:514646%09red/bta:526364%09red/bta:282311%09red
Prolactin signaling pathway	KEGG PATHWAY	bta04917	9	83	0.381624	0.523329	ENSBTAG00000024450|ENSBTAG00000008938|ENSBTAG00000008441|ENSBTAG00000025035|ENSBTAG00000007569|ENSBTAG00000002350|ENSBTAG00000017788|ENSBTAG00000017636|ENSBTAG00000032288	http://www.genome.jp/kegg-bin/show_pathway?bta04917/bta:281422%09red/bta:100137872%09red/bta:535742%09red/bta:282081%09red/bta:280991%09red/bta:530884%09red/bta:282308%09red/bta:510434%09red/bta:616576%09red
Protein export	KEGG PATHWAY	bta03060	3	23	0.382684	0.523329	ENSBTAG00000004398|ENSBTAG00000019508|ENSBTAG00000000475	http://www.genome.jp/kegg-bin/show_pathway?bta03060/bta:101902373%09red/bta:617161%09red/bta:614128%09red
Histidine metabolism	KEGG PATHWAY	bta00340	3	23	0.382684	0.523329	ENSBTAG00000021113|ENSBTAG00000009125|ENSBTAG00000016275	http://www.genome.jp/kegg-bin/show_pathway?bta00340/bta:505315%09red/bta:281617%09red/bta:507093%09red
Peroxisome	KEGG PATHWAY	bta04146	9	84	0.394036	0.53656	ENSBTAG00000006978|ENSBTAG00000023614|ENSBTAG00000016313|ENSBTAG00000020551|ENSBTAG00000018986|ENSBTAG00000004344|ENSBTAG00000015241|ENSBTAG00000007946|ENSBTAG00000019625	http://www.genome.jp/kegg-bin/show_pathway?bta04146/bta:515178%09red/bta:511716%09red/bta:509102%09red/bta:507431%09red/bta:493643%09red/bta:537161%09red/bta:785361%09red/bta:536628%09red/bta:518852%09red
Lysine degradation	KEGG PATHWAY	bta00310	7	64	0.399966	0.540182	ENSBTAG00000009996|ENSBTAG00000002763|ENSBTAG00000004706|ENSBTAG00000024199|ENSBTAG00000011648|ENSBTAG00000007946|ENSBTAG00000019625	http://www.genome.jp/kegg-bin/show_pathway?bta00310/bta:535630%09red/bta:509102%09red/bta:523047%09red/bta:785776%09red/bta:789336%09red/bta:510442%09red/bta:518852%09red
Glycosaminoglycan biosynthesis - keratan sulfate	KEGG PATHWAY	bta00533	2	14	0.400073	0.540182	ENSBTAG00000015249|ENSBTAG00000011584	http://www.genome.jp/kegg-bin/show_pathway?bta00533/bta:615978%09red/bta:281781%09red
Basal transcription factors	KEGG PATHWAY	bta03022	5	44	0.405135	0.54472	ENSBTAG00000006212|ENSBTAG00000007270|ENSBTAG00000006878|ENSBTAG00000046757|ENSBTAG00000015333	http://www.genome.jp/kegg-bin/show_pathway?bta03022/bta:785085%09red/bta:781912%09red/bta:511896%09red/bta:100137723%09red/bta:507792%09red
Staphylococcus aureus infection	KEGG PATHWAY	bta05150	8	75	0.410298	0.549354	ENSBTAG00000048049|ENSBTAG00000023177|ENSBTAG00000053785|ENSBTAG00000049004|ENSBTAG00000050757|ENSBTAG00000019588|ENSBTAG00000048904|ENSBTAG00000053908	http://www.genome.jp/kegg-bin/show_pathway?bta05150/bta:509513%09red/bta:100300850%09red/bta:618722%09red/bta:524810%09red/bta:100300510%09red/bta:280816%09red/bta:539241%09red
TNF signaling pathway	KEGG PATHWAY	bta04668	12	118	0.427575	0.5701	ENSBTAG00000010906|ENSBTAG00000003012|ENSBTAG00000010497|ENSBTAG00000008441|ENSBTAG00000008232|ENSBTAG00000002350|ENSBTAG00000014737|ENSBTAG00000017788|ENSBTAG00000001609|ENSBTAG00000017636|ENSBTAG00000007599|ENSBTAG00000007424	http://www.genome.jp/kegg-bin/show_pathway?bta04668/bta:541268%09red/bta:100137872%09red/bta:282122%09red/bta:286883%09red/bta:282081%09red/bta:540944%09red/bta:504408%09red/bta:280991%09red/bta:282308%09red/bta:281854%09red/bta:512355%09red/bta:280840%09red
Linoleic acid metabolism	KEGG PATHWAY	bta00591	4	36	0.445915	0.592087	ENSBTAG00000051542|ENSBTAG00000005268|ENSBTAG00000021924|ENSBTAG00000049666	http://www.genome.jp/kegg-bin/show_pathway?bta00591/bta:531209%09red/bta:526364%09red/bta:282214%09red/bta:530929%09red
Hepatitis C	KEGG PATHWAY	bta05160	16	164	0.464819	0.612622	ENSBTAG00000051877|ENSBTAG00000007370|ENSBTAG00000019060|ENSBTAG00000010497|ENSBTAG00000011628|ENSBTAG00000005039|ENSBTAG00000024450|ENSBTAG00000008441|ENSBTAG00000014269|ENSBTAG00000007599|ENSBTAG00000002350|ENSBTAG00000030585|ENSBTAG00000036009|ENSBTAG00000017788|ENSBTAG00000017636|ENSBTAG00000017851	http://www.genome.jp/kegg-bin/show_pathway?bta05160/bta:100137872%09red/bta:282346%09red/bta:540421%09red/bta:524361%09red/bta:507554%09red/bta:282081%09red/bta:783180%09red/bta:507689%09red/bta:508268%09red/bta:280991%09red/bta:539124%09red/bta:282308%09red/bta:281854%09red/bta:512355%09red/bta:510434%09red/bta:407217%09red
Folate biosynthesis	KEGG PATHWAY	bta00790	4	37	0.46521	0.612622	ENSBTAG00000020792|ENSBTAG00000004171|ENSBTAG00000012794|ENSBTAG00000012252	http://www.genome.jp/kegg-bin/show_pathway?bta00790/bta:100336620%09red/bta:281226%09red/bta:535194%09red/bta:510583%09red
Cell cycle	KEGG PATHWAY	bta04110	12	123	0.480535	0.630151	ENSBTAG00000017019|ENSBTAG00000003111|ENSBTAG00000013326|ENSBTAG00000017761|ENSBTAG00000017976|ENSBTAG00000046223|ENSBTAG00000012599|ENSBTAG00000019645|ENSBTAG00000002474|ENSBTAG00000000646|ENSBTAG00000004286|ENSBTAG00000016243	http://www.genome.jp/kegg-bin/show_pathway?bta04110/bta:533294%09red/bta:514572%09red/bta:526824%09red/bta:534579%09red/bta:512740%09red/bta:540876%09red/bta:517837%09red/bta:783986%09red/bta:515125%09red/bta:282370%09red/bta:507122%09red/bta:100336564%09red
Carbon metabolism	KEGG PATHWAY	bta01200	11	113	0.487942	0.630151	ENSBTAG00000010658|ENSBTAG00000007787|ENSBTAG00000019700|ENSBTAG00000009541|ENSBTAG00000000246|ENSBTAG00000007484|ENSBTAG00000019852|ENSBTAG00000010709|ENSBTAG00000019625|ENSBTAG00000014272|ENSBTAG00000032288	http://www.genome.jp/kegg-bin/show_pathway?bta01200/bta:280871%09red/bta:535883%09red/bta:407109%09red/bta:518852%09red/bta:338471%09red/bta:537713%09red/bta:525813%09red/bta:508683%09red/bta:511222%09red/bta:512723%09red/bta:616576%09red
Glycosphingolipid biosynthesis - globo and isoglobo series	KEGG PATHWAY	bta00603	2	17	0.488997	0.630151	ENSBTAG00000015512|ENSBTAG00000034138	http://www.genome.jp/kegg-bin/show_pathway?bta00603/bta:618571%09red/bta:786974%09red
Nitrogen metabolism	KEGG PATHWAY	bta00910	2	17	0.488997	0.630151	ENSBTAG00000020418|ENSBTAG00000019390	http://www.genome.jp/kegg-bin/show_pathway?bta00910/bta:514494%09red/bta:614323%09red
Cysteine and methionine metabolism	KEGG PATHWAY	bta00270	5	49	0.490336	0.630151	ENSBTAG00000002214|ENSBTAG00000036101|ENSBTAG00000001754|ENSBTAG00000005766|ENSBTAG00000021143	http://www.genome.jp/kegg-bin/show_pathway?bta00270/bta:359716%09red/bta:533481%09red/bta:532836%09red/bta:104968452%09red/bta:528582%09red
Vasopressin-regulated water reabsorption	KEGG PATHWAY	bta04962	5	49	0.490336	0.630151	ENSBTAG00000005464|ENSBTAG00000047461|ENSBTAG00000016598|ENSBTAG00000014700|ENSBTAG00000004887	http://www.genome.jp/kegg-bin/show_pathway?bta04962/bta:537748%09red/bta:512287%09red/bta:511045%09red/bta:509936%09red/bta:510330%09red
alpha-Linolenic acid metabolism	KEGG PATHWAY	bta00592	3	29	0.519493	0.664844	ENSBTAG00000005268|ENSBTAG00000032944|ENSBTAG00000021924	http://www.genome.jp/kegg-bin/show_pathway?bta00592/bta:531209%09red/bta:526364%09red/bta:521822%09red
Carbohydrate digestion and absorption	KEGG PATHWAY	bta04973	4	40	0.521487	0.664844	ENSBTAG00000017788|ENSBTAG00000020921|ENSBTAG00000017636|ENSBTAG00000002350	http://www.genome.jp/kegg-bin/show_pathway?bta04973/bta:100137872%09red/bta:280991%09red/bta:282325%09red/bta:282308%09red
Drug metabolism - cytochrome P450	KEGG PATHWAY	bta00982	6	63	0.539377	0.684923	ENSBTAG00000010841|ENSBTAG00000009725|ENSBTAG00000009125|ENSBTAG00000037673|ENSBTAG00000021113|ENSBTAG00000003989	http://www.genome.jp/kegg-bin/show_pathway?bta00982/bta:783879%09red/bta:505642%09red/bta:788719%09red/bta:281617%09red/bta:507093%09red/bta:338074%09red
Steroid biosynthesis	KEGG PATHWAY	bta00100	2	19	0.543491	0.687419	ENSBTAG00000012432|ENSBTAG00000002765	http://www.genome.jp/kegg-bin/show_pathway?bta00100/bta:540080%09red/bta:281767%09red
Thermogenesis	KEGG PATHWAY	bta04714	22	239	0.549798	0.69104	ENSBTAG00000014372|ENSBTAG00000014447|ENSBTAG00000005464|ENSBTAG00000021651|ENSBTAG00000018965|ENSBTAG00000051287|ENSBTAG00000004650|ENSBTAG00000053378|ENSBTAG00000002978|ENSBTAG00000018986|ENSBTAG00000050691|ENSBTAG00000018248|ENSBTAG00000038321|ENSBTAG00000021741|ENSBTAG00000004344|ENSBTAG00000002917|ENSBTAG00000014600|ENSBTAG00000025458|ENSBTAG00000018419|ENSBTAG00000016048|ENSBTAG00000003279|…	http://www.genome.jp/kegg-bin/show_pathway?bta04714/bta:509459%09red/bta:533908%09red/bta:404161%09red/bta:519449%09red/bta:537161%09red/bta:338057%09red/bta:517953%09red/bta:788948%09red/bta:505290%09red/bta:504219%09red/bta:787359%09red/bta:788151%09red/bta:281601%09red/bta:338060%09red/bta:777769%09red/bta:535017%09red/bta:100137803%09red/bta:286879%09red/bta:509936%09red/bta:533330%09red/bta:…
Vitamin B6 metabolism	KEGG PATHWAY	bta00750	1	8	0.550673	0.69104	ENSBTAG00000009725	http://www.genome.jp/kegg-bin/show_pathway?bta00750/bta:338074%09red
Glycolysis / Gluconeogenesis	KEGG PATHWAY	bta00010	6	64	0.553787	0.692234	ENSBTAG00000010658|ENSBTAG00000009125|ENSBTAG00000019852|ENSBTAG00000010709|ENSBTAG00000021113|ENSBTAG00000032288	http://www.genome.jp/kegg-bin/show_pathway?bta00010/bta:407109%09red/bta:281617%09red/bta:507093%09red/bta:508683%09red/bta:616576%09red/bta:512723%09red
Homologous recombination	KEGG PATHWAY	bta03440	4	42	0.557383	0.694018	ENSBTAG00000009711|ENSBTAG00000000526|ENSBTAG00000003111|ENSBTAG00000011083	http://www.genome.jp/kegg-bin/show_pathway?bta03440/bta:526824%09red/bta:540574%09red/bta:281990%09red/bta:504844%09red
Leishmaniasis	KEGG PATHWAY	bta05140	7	76	0.56616	0.699502	ENSBTAG00000048049|ENSBTAG00000020921|ENSBTAG00000050757|ENSBTAG00000036009|ENSBTAG00000019588|ENSBTAG00000015910|ENSBTAG00000001778	http://www.genome.jp/kegg-bin/show_pathway?bta05140/bta:618722%09red/bta:539241%09red/bta:524810%09red/bta:282325%09red/bta:281876%09red/bta:525408%09red/bta:539124%09red
Drug metabolism - other enzymes	KEGG PATHWAY	bta00983	7	76	0.56616	0.699502	ENSBTAG00000013727|ENSBTAG00000001325|ENSBTAG00000021887|ENSBTAG00000031358|ENSBTAG00000037673|ENSBTAG00000003989|ENSBTAG00000008428	http://www.genome.jp/kegg-bin/show_pathway?bta00983/bta:783879%09red/bta:515029%09red/bta:505642%09red/bta:509241%09red/bta:504557%09red/bta:281568%09red/bta:281124%09red
Chemical carcinogenesis	KEGG PATHWAY	bta05204	7	77	0.579124	0.712768	ENSBTAG00000010531|ENSBTAG00000049666|ENSBTAG00000036101|ENSBTAG00000009125|ENSBTAG00000037673|ENSBTAG00000021113|ENSBTAG00000003989	http://www.genome.jp/kegg-bin/show_pathway?bta05204/bta:783879%09red/bta:511470%09red/bta:505642%09red/bta:281617%09red/bta:507093%09red/bta:282214%09red/bta:528582%09red
Influenza A	KEGG PATHWAY	bta05164	16	178	0.588665	0.721735	ENSBTAG00000019588|ENSBTAG00000001061|ENSBTAG00000002350|ENSBTAG00000020921|ENSBTAG00000046037|ENSBTAG00000015779|ENSBTAG00000008441|ENSBTAG00000024450|ENSBTAG00000052720|ENSBTAG00000001778|ENSBTAG00000050757|ENSBTAG00000009132|ENSBTAG00000003168|ENSBTAG00000017788|ENSBTAG00000017636|ENSBTAG00000007599	http://www.genome.jp/kegg-bin/show_pathway?bta05164/bta:100137872%09red/bta:282001%09red/bta:511037%09red/bta:539241%09red/bta:281854%09red/bta:282081%09red/bta:280991%09red/bta:282325%09red/bta:282308%09red/bta:282479%09red/bta:282480%09red/bta:510434%09red/bta:525408%09red/bta:533197%09red/bta:100138545%09red/bta:618722%09red
Metabolism of xenobiotics by cytochrome P450	KEGG PATHWAY	bta00980	6	67	0.595703	0.727576	ENSBTAG00000010531|ENSBTAG00000013337|ENSBTAG00000009125|ENSBTAG00000037673|ENSBTAG00000021113|ENSBTAG00000003989	http://www.genome.jp/kegg-bin/show_pathway?bta00980/bta:511470%09red/bta:783879%09red/bta:505642%09red/bta:281617%09red/bta:507093%09red/bta:617564%09red
Base excision repair	KEGG PATHWAY	bta03410	3	33	0.600955	0.7312	ENSBTAG00000005825|ENSBTAG00000011083|ENSBTAG00000018103	http://www.genome.jp/kegg-bin/show_pathway?bta03410/bta:281990%09red/bta:515343%09red/bta:282691%09red
Ferroptosis	KEGG PATHWAY	bta04216	4	45	0.608366	0.735638	ENSBTAG00000018986|ENSBTAG00000004344|ENSBTAG00000035827|ENSBTAG00000014068	http://www.genome.jp/kegg-bin/show_pathway?bta04216/bta:787967%09red/bta:536628%09red/bta:537161%09red/bta:282716%09red
Steroid hormone biosynthesis	KEGG PATHWAY	bta00140	6	68	0.6092	0.735638	ENSBTAG00000001299|ENSBTAG00000010531|ENSBTAG00000020789|ENSBTAG00000049666|ENSBTAG00000019516|ENSBTAG00000030882	http://www.genome.jp/kegg-bin/show_pathway?bta00140/bta:511470%09red/bta:508455%09red/bta:529552%09red/bta:618278%09red/bta:282214%09red/bta:509206%09red
NOD-like receptor signaling pathway	KEGG PATHWAY	bta04621	16	181	0.613716	0.738305	ENSBTAG00000001076|ENSBTAG00000040350|ENSBTAG00000006572|ENSBTAG00000008338|ENSBTAG00000020455|ENSBTAG00000010485|ENSBTAG00000010497|ENSBTAG00000021901|ENSBTAG00000014324|ENSBTAG00000020433|ENSBTAG00000001778|ENSBTAG00000014068|ENSBTAG00000036009|ENSBTAG00000013116|ENSBTAG00000016943|ENSBTAG00000007599	http://www.genome.jp/kegg-bin/show_pathway?bta04621/bta:515180%09red/bta:317697%09red/bta:539124%09red/bta:528166%09red/bta:287026%09red/bta:505101%09red/bta:781355%09red/bta:768054%09red/bta:508029%09red/bta:281854%09red/bta:512355%09red/bta:510080%09red/bta:281985%09red/bta:281647%09red/bta:525408%09red/bta:282716%09red
Fructose and mannose metabolism	KEGG PATHWAY	bta00051	3	34	0.61984	0.742879	ENSBTAG00000010658|ENSBTAG00000025496|ENSBTAG00000012058	http://www.genome.jp/kegg-bin/show_pathway?bta00051/bta:617688%09red/bta:508954%09red/bta:508683%09red
Sulfur relay system	KEGG PATHWAY	bta04122	1	10	0.623868	0.744917	ENSBTAG00000023365	http://www.genome.jp/kegg-bin/show_pathway?bta04122/bta:100297056%09red
Parkinson disease	KEGG PATHWAY	bta05012	13	150	0.636673	0.75738	ENSBTAG00000047223|ENSBTAG00000013038|ENSBTAG00000048090|ENSBTAG00000051287|ENSBTAG00000046037|ENSBTAG00000012989|ENSBTAG00000021651|ENSBTAG00000052720|ENSBTAG00000014068|ENSBTAG00000016944|ENSBTAG00000018996|ENSBTAG00000053378|ENSBTAG00000003279	http://www.genome.jp/kegg-bin/show_pathway?bta05012/bta:614471%09red/bta:767894%09red/bta:617828%09red/bta:530858%09red/bta:404161%09red/bta:509471%09red/bta:282394%09red/bta:338057%09red/bta:282480%09red/bta:282479%09red/bta:100124520%09red/bta:338060%09red/bta:282716%09red
DNA replication	KEGG PATHWAY	bta03030	3	36	0.655748	0.776056	ENSBTAG00000018589|ENSBTAG00000009711|ENSBTAG00000011083	http://www.genome.jp/kegg-bin/show_pathway?bta03030/bta:281990%09red/bta:508652%09red/bta:504844%09red
mRNA surveillance pathway	KEGG PATHWAY	bta03015	8	95	0.657223	0.776056	ENSBTAG00000051877|ENSBTAG00000050902|ENSBTAG00000000267|ENSBTAG00000004406|ENSBTAG00000052803|ENSBTAG00000052491|ENSBTAG00000020192|ENSBTAG00000019784	http://www.genome.jp/kegg-bin/show_pathway?bta03015/bta:100298789%09red/bta:516411%09red/bta:784438%09red/bta:524361%09red/bta:533617%09red/bta:521086%09red/bta:505757%09red/bta:505542%09red
Necroptosis	KEGG PATHWAY	bta04217	15	177	0.672267	0.788568	ENSBTAG00000040350|ENSBTAG00000032456|ENSBTAG00000018103|ENSBTAG00000014463|ENSBTAG00000004792|ENSBTAG00000040098|ENSBTAG00000046037|ENSBTAG00000010497|ENSBTAG00000039657|ENSBTAG00000010492|ENSBTAG00000052720|ENSBTAG00000020904|ENSBTAG00000014068|ENSBTAG00000005268|ENSBTAG00000021924	http://www.genome.jp/kegg-bin/show_pathway?bta04217/bta:513666%09red/bta:506900%09red/bta:282691%09red/bta:614974%09red/bta:539357%09red/bta:532713%09red/bta:531209%09red/bta:538276%09red/bta:282479%09red/bta:512355%09red/bta:282480%09red/bta:507572%09red/bta:526364%09red/bta:281647%09red/bta:282716%09red
Biosynthesis of amino acids	KEGG PATHWAY	bta01230	6	73	0.672747	0.788568	ENSBTAG00000010658|ENSBTAG00000002214|ENSBTAG00000019700|ENSBTAG00000012794|ENSBTAG00000003222|ENSBTAG00000016249	http://www.genome.jp/kegg-bin/show_pathway?bta01230/bta:533481%09red/bta:338471%09red/bta:514209%09red/bta:510583%09red/bta:508683%09red/bta:538004%09red
Salmonella infection	KEGG PATHWAY	bta05132	7	85	0.675362	0.788743	ENSBTAG00000046248|ENSBTAG00000017299|ENSBTAG00000014700|ENSBTAG00000016864|ENSBTAG00000015278|ENSBTAG00000047461|ENSBTAG00000016598	http://www.genome.jp/kegg-bin/show_pathway?bta05132/bta:508999%09red/bta:326600%09red/bta:537748%09red/bta:613421%09red/bta:512242%09red/bta:512287%09red/bta:510330%09red
Toll-like receptor signaling pathway	KEGG PATHWAY	bta04620	9	110	0.691374	0.804037	ENSBTAG00000031020|ENSBTAG00000024450|ENSBTAG00000002350|ENSBTAG00000036009|ENSBTAG00000016864|ENSBTAG00000017788|ENSBTAG00000001609|ENSBTAG00000017636|ENSBTAG00000007599	http://www.genome.jp/kegg-bin/show_pathway?bta04620/bta:100137872%09red/bta:286883%09red/bta:280991%09red/bta:512242%09red/bta:282308%09red/bta:281854%09red/bta:510434%09red/bta:532262%09red/bta:539124%09red
Alzheimer disease	KEGG PATHWAY	bta05010	15	180	0.695233	0.804037	ENSBTAG00000017753|ENSBTAG00000010660|ENSBTAG00000008338|ENSBTAG00000031483|ENSBTAG00000020455|ENSBTAG00000024632|ENSBTAG00000021651|ENSBTAG00000002023|ENSBTAG00000017512|ENSBTAG00000016097|ENSBTAG00000051287|ENSBTAG00000025642|ENSBTAG00000053378|ENSBTAG00000013116|ENSBTAG00000003279	http://www.genome.jp/kegg-bin/show_pathway?bta05010/bta:317697%09red/bta:533894%09red/bta:539899%09red/bta:100297344%09red/bta:280722%09red/bta:287026%09red/bta:404161%09red/bta:282394%09red/bta:509779%09red/bta:536132%09red/bta:338057%09red/bta:281296%09red/bta:281985%09red/bta:338060%09red/bta:408015%09red
Amyotrophic lateral sclerosis (ALS)	KEGG PATHWAY	bta05014	4	51	0.698794	0.804037	ENSBTAG00000005800|ENSBTAG00000001609|ENSBTAG00000002023|ENSBTAG00000004775	http://www.genome.jp/kegg-bin/show_pathway?bta05014/bta:286883%09red/bta:536132%09red/bta:529618%09red/bta:614283%09red
Glycosylphosphatidylinositol (GPI)-anchor biosynthesis	KEGG PATHWAY	bta00563	2	26	0.70102	0.804037	ENSBTAG00000055107|ENSBTAG00000004982	http://www.genome.jp/kegg-bin/show_pathway?bta00563/bta:767951%09red/bta:287025%09red
Maturity onset diabetes of the young	KEGG PATHWAY	bta04950	2	26	0.70102	0.804037	ENSBTAG00000009265|ENSBTAG00000032288	http://www.genome.jp/kegg-bin/show_pathway?bta04950/bta:616576%09red/bta:541305%09red
Systemic lupus erythematosus	KEGG PATHWAY	bta05322	15	182	0.710006	0.808284	ENSBTAG00000032456|ENSBTAG00000032453|ENSBTAG00000048049|ENSBTAG00000011215|ENSBTAG00000018255|ENSBTAG00000053785|ENSBTAG00000049004|ENSBTAG00000039657|ENSBTAG00000050757|ENSBTAG00000040098|ENSBTAG00000024003|ENSBTAG00000054933|ENSBTAG00000019588|ENSBTAG00000048904|ENSBTAG00000053908	http://www.genome.jp/kegg-bin/show_pathway?bta05322/bta:509513%09red/bta:506900%09red/bta:100300850%09red/bta:618722%09red/bta:614974%09red/bta:513666%09red/bta:100337407%09red/bta:522269%09red/bta:524810%09red/bta:539241%09red/bta:100300510%09red/bta:531990%09red/bta:107131556%09red/bta:524770%09red
Taurine and hypotaurine metabolism	KEGG PATHWAY	bta00430	1	13	0.711931	0.808284	ENSBTAG00000007131	http://www.genome.jp/kegg-bin/show_pathway?bta00430/bta:614548%09red
Fanconi anemia pathway	KEGG PATHWAY	bta03460	4	52	0.7123	0.808284	ENSBTAG00000009711|ENSBTAG00000017296|ENSBTAG00000004028|ENSBTAG00000016758	http://www.genome.jp/kegg-bin/show_pathway?bta03460/bta:541218%09red/bta:523362%09red/bta:504844%09red/bta:533652%09red
RNA degradation	KEGG PATHWAY	bta03018	6	79	0.739701	0.836411	ENSBTAG00000010658|ENSBTAG00000002590|ENSBTAG00000050902|ENSBTAG00000018097|ENSBTAG00000003381|ENSBTAG00000052491	http://www.genome.jp/kegg-bin/show_pathway?bta03018/bta:523016%09red/bta:784438%09red/bta:508683%09red/bta:535340%09red/bta:524155%09red/bta:521086%09red
Viral protein interaction with cytokine and cytokine receptor	KEGG PATHWAY	bta04061	7	95	0.774346	0.872502	ENSBTAG00000014496|ENSBTAG00000017745|ENSBTAG00000020892|ENSBTAG00000010738|ENSBTAG00000008299|ENSBTAG00000019404|ENSBTAG00000009357	http://www.genome.jp/kegg-bin/show_pathway?bta04061/bta:522155%09red/bta:767864%09red/bta:534581%09red/bta:616723%09red/bta:508292%09red/bta:519716%09red/bta:281861%09red
Prion diseases	KEGG PATHWAY	bta05020	2	32	0.797509	0.895449	ENSBTAG00000011851|ENSBTAG00000024450	http://www.genome.jp/kegg-bin/show_pathway?bta05020/bta:510434%09red/bta:527263%09red
Mineral absorption	KEGG PATHWAY	bta04978	3	47	0.809514	0.90575	ENSBTAG00000004629|ENSBTAG00000015547|ENSBTAG00000018937	http://www.genome.jp/kegg-bin/show_pathway?bta04978/bta:407112%09red/bta:512856%09red/bta:510243%09red
2-Oxocarboxylic acid metabolism	KEGG PATHWAY	bta01210	1	18	0.815329	0.905921	ENSBTAG00000016249	http://www.genome.jp/kegg-bin/show_pathway?bta01210/bta:538004%09red
One carbon pool by folate	KEGG PATHWAY	bta00670	1	18	0.815329	0.905921	ENSBTAG00000043960	http://www.genome.jp/kegg-bin/show_pathway?bta00670/bta:536269%09red
Apoptosis - multiple species	KEGG PATHWAY	bta04215	2	34	0.822935	0.910926	ENSBTAG00000040350|ENSBTAG00000024105	http://www.genome.jp/kegg-bin/show_pathway?bta04215/bta:507390%09red/bta:281647%09red
RNA transport	KEGG PATHWAY	bta03013	12	164	0.825526	0.910926	ENSBTAG00000001988|ENSBTAG00000006625|ENSBTAG00000013150|ENSBTAG00000021685|ENSBTAG00000016894|ENSBTAG00000050902|ENSBTAG00000012881|ENSBTAG00000052491|ENSBTAG00000004965|ENSBTAG00000017321|ENSBTAG00000012481|ENSBTAG00000017633	http://www.genome.jp/kegg-bin/show_pathway?bta03013/bta:616114%09red/bta:616055%09red/bta:784438%09red/bta:515233%09red/bta:100141021%09red/bta:524528%09red/bta:511189%09red/bta:617236%09red/bta:521086%09red/bta:515226%09red/bta:444858%09red/bta:533001%09red
Oxidative phosphorylation	KEGG PATHWAY	bta00190	10	140	0.829883	0.912586	ENSBTAG00000010957|ENSBTAG00000014486|ENSBTAG00000003279|ENSBTAG00000026428|ENSBTAG00000007272|ENSBTAG00000021651|ENSBTAG00000021092|ENSBTAG00000051287|ENSBTAG00000019961|ENSBTAG00000053378	http://www.genome.jp/kegg-bin/show_pathway?bta00190/bta:101904667%09red/bta:338038%09red/bta:530703%09red/bta:404161%09red/bta:511839%09red/bta:282394%09red/bta:614308%09red/bta:338057%09red/bta:534183%09red/bta:338060%09red
p53 signaling pathway	KEGG PATHWAY	bta04115	5	77	0.836964	0.91722	ENSBTAG00000002019|ENSBTAG00000020999|ENSBTAG00000003994|ENSBTAG00000003111|ENSBTAG00000012463	http://www.genome.jp/kegg-bin/show_pathway?bta04115/bta:526824%09red/bta:538512%09red/bta:519357%09red/bta:534323%09red/bta:282261%09red
IL-17 signaling pathway	KEGG PATHWAY	bta04657	6	91	0.842809	0.920474	ENSBTAG00000010497|ENSBTAG00000019864|ENSBTAG00000038990|ENSBTAG00000016835|ENSBTAG00000036009|ENSBTAG00000007599	http://www.genome.jp/kegg-bin/show_pathway?bta04657/bta:506030%09red/bta:781568%09red/bta:539124%09red/bta:281854%09red/bta:512355%09red/bta:512125%09red
Mitophagy - animal	KEGG PATHWAY	bta04137	4	66	0.856624	0.931336	ENSBTAG00000008938|ENSBTAG00000013784|ENSBTAG00000010485|ENSBTAG00000018996	http://www.genome.jp/kegg-bin/show_pathway?bta04137/bta:515180%09red/bta:282420%09red/bta:530858%09red/bta:535742%09red
Terpenoid backbone biosynthesis	KEGG PATHWAY	bta00900	1	21	0.858575	0.931336	ENSBTAG00000005897	http://www.genome.jp/kegg-bin/show_pathway?bta00900/bta:327686%09red
Proximal tubule bicarbonate reclamation	KEGG PATHWAY	bta04964	1	22	0.870611	0.941201	ENSBTAG00000004629	http://www.genome.jp/kegg-bin/show_pathway?bta04964/bta:407112%09red
Alcoholism	KEGG PATHWAY	bta05034	16	224	0.875548	0.943076	ENSBTAG00000032456|ENSBTAG00000032453|ENSBTAG00000031483|ENSBTAG00000010647|ENSBTAG00000035662|ENSBTAG00000002908|ENSBTAG00000002767|ENSBTAG00000039657|ENSBTAG00000005039|ENSBTAG00000024003|ENSBTAG00000013244|ENSBTAG00000017764|ENSBTAG00000016944|ENSBTAG00000003808|ENSBTAG00000054933|ENSBTAG00000040098	http://www.genome.jp/kegg-bin/show_pathway?bta05034/bta:517559%09red/bta:525962%09red/bta:535415%09red/bta:540421%09red/bta:614974%09red/bta:506900%09red/bta:513666%09red/bta:100337407%09red/bta:100125276%09red/bta:617828%09red/bta:100337083%09red/bta:505824%09red/bta:513602%09red/bta:100297344%09red/bta:531990%09red/bta:107131556%09red
Arachidonic acid metabolism	KEGG PATHWAY	bta00590	5	83	0.878239	0.943076	ENSBTAG00000051542|ENSBTAG00000005268|ENSBTAG00000015241|ENSBTAG00000021924|ENSBTAG00000020319	http://www.genome.jp/kegg-bin/show_pathway?bta00590/bta:404074%09red/bta:531209%09red/bta:511716%09red/bta:526364%09red/bta:530929%09red
Legionellosis	KEGG PATHWAY	bta05134	3	56	0.887939	0.950302	ENSBTAG00000025441|ENSBTAG00000007725|ENSBTAG00000021685	http://www.genome.jp/kegg-bin/show_pathway?bta05134/bta:282254%09red/bta:515233%09red/bta:338058%09red
Ascorbate and aldarate metabolism	KEGG PATHWAY	bta00053	1	25	0.900915	0.958872	ENSBTAG00000014521	http://www.genome.jp/kegg-bin/show_pathway?bta00053/bta:281564%09red
Glycine, serine and threonine metabolism	KEGG PATHWAY	bta00260	2	43	0.905189	0.958872	ENSBTAG00000007946|ENSBTAG00000004510	http://www.genome.jp/kegg-bin/show_pathway?bta00260/bta:509102%09red/bta:614603%09red
Glutathione metabolism	KEGG PATHWAY	bta00480	3	60	0.912411	0.958872	ENSBTAG00000003989|ENSBTAG00000037673|ENSBTAG00000017281	http://www.genome.jp/kegg-bin/show_pathway?bta00480/bta:783879%09red/bta:505642%09red/bta:408006%09red
Proteasome	KEGG PATHWAY	bta03050	2	46	0.923495	0.958872	ENSBTAG00000002045|ENSBTAG00000009683	http://www.genome.jp/kegg-bin/show_pathway?bta03050/bta:513525%09red/bta:507213%09red
Phototransduction	KEGG PATHWAY	bta04744	1	28	0.924123	0.958872	ENSBTAG00000031483	http://www.genome.jp/kegg-bin/show_pathway?bta04744/bta:100297344%09red
Pentose phosphate pathway	KEGG PATHWAY	bta00030	1	28	0.924123	0.958872	ENSBTAG00000010658	http://www.genome.jp/kegg-bin/show_pathway?bta00030/bta:508683%09red
RNA polymerase	KEGG PATHWAY	bta03020	1	29	0.930582	0.958872	ENSBTAG00000014166	http://www.genome.jp/kegg-bin/show_pathway?bta03020/bta:282342%09red
Glycosphingolipid biosynthesis - lacto and neolacto series	KEGG PATHWAY	bta00601	1	29	0.930582	0.958872	ENSBTAG00000015249	http://www.genome.jp/kegg-bin/show_pathway?bta00601/bta:281781%09red
Retinol metabolism	KEGG PATHWAY	bta00830	3	64	0.931922	0.958872	ENSBTAG00000049666|ENSBTAG00000009725|ENSBTAG00000015849	http://www.genome.jp/kegg-bin/show_pathway?bta00830/bta:338074%09red/bta:282214%09red/bta:785567%09red
Arginine and proline metabolism	KEGG PATHWAY	bta00330	2	48	0.933789	0.958872	ENSBTAG00000017680|ENSBTAG00000002023	http://www.genome.jp/kegg-bin/show_pathway?bta00330/bta:287024%09red/bta:536132%09red
Cocaine addiction	KEGG PATHWAY	bta05030	2	48	0.933789	0.958872	ENSBTAG00000002564|ENSBTAG00000004775	http://www.genome.jp/kegg-bin/show_pathway?bta05030/bta:100137840%09red/bta:614283%09red
Fat digestion and absorption	KEGG PATHWAY	bta04975	2	48	0.933789	0.958872	ENSBTAG00000047808|ENSBTAG00000014269	http://www.genome.jp/kegg-bin/show_pathway?bta04975/bta:618076%09red/bta:282346%09red
Glyoxylate and dicarboxylate metabolism	KEGG PATHWAY	bta00630	1	30	0.936491	0.958872	ENSBTAG00000014272	http://www.genome.jp/kegg-bin/show_pathway?bta00630/bta:280871%09red
Ribosome biogenesis in eukaryotes	KEGG PATHWAY	bta03008	4	81	0.937897	0.958872	ENSBTAG00000000125|ENSBTAG00000013784|ENSBTAG00000020366|ENSBTAG00000013821	http://www.genome.jp/kegg-bin/show_pathway?bta03008/bta:618429%09red/bta:282420%09red/bta:516289%09red/bta:100297992%09red
Pertussis	KEGG PATHWAY	bta05133	3	77	0.970956	0.989374	ENSBTAG00000036009|ENSBTAG00000015910|ENSBTAG00000031483	http://www.genome.jp/kegg-bin/show_pathway?bta05133/bta:100297344%09red/bta:539124%09red/bta:281876%09red
Porphyrin and chlorophyll metabolism	KEGG PATHWAY	bta00860	1	40	0.973915	0.989374	ENSBTAG00000018937	http://www.genome.jp/kegg-bin/show_pathway?bta00860/bta:510243%09red
RIG-I-like receptor signaling pathway	KEGG PATHWAY	bta04622	4	102	0.982811	0.993296	ENSBTAG00000036009|ENSBTAG00000010497|ENSBTAG00000007599|ENSBTAG00000001778	http://www.genome.jp/kegg-bin/show_pathway?bta04622/bta:512355%09red/bta:525408%09red/bta:539124%09red/bta:281854%09red
Cytosolic DNA-sensing pathway	KEGG PATHWAY	bta04623	2	67	0.983984	0.993296	ENSBTAG00000001778|ENSBTAG00000007599	http://www.genome.jp/kegg-bin/show_pathway?bta04623/bta:525408%09red/bta:281854%09red
Spliceosome	KEGG PATHWAY	bta03040	5	133	0.99293	0.998834	ENSBTAG00000025441|ENSBTAG00000027506|ENSBTAG00000005584|ENSBTAG00000021951|ENSBTAG00000016589	http://www.genome.jp/kegg-bin/show_pathway?bta03040/bta:282254%09red/bta:767873%09red/bta:512694%09red/bta:509905%09red/bta:513782%09red
Ribosome	KEGG PATHWAY	bta03010	6	158	0.995712	0.998834	ENSBTAG00000049833|ENSBTAG00000054384|ENSBTAG00000000103|ENSBTAG00000009757|ENSBTAG00000025564|ENSBTAG00000048348	http://www.genome.jp/kegg-bin/show_pathway?bta03010/bta:516063%09red/bta:514569%09red/bta:100297075%09red/bta:508165%09red/bta:508825%09red/bta:281898%09red
Olfactory transduction	KEGG PATHWAY	bta04740	18	1161	1	1	ENSBTAG00000047223|ENSBTAG00000026963|ENSBTAG00000049903|ENSBTAG00000021375|ENSBTAG00000054723|ENSBTAG00000038249|ENSBTAG00000050208|ENSBTAG00000002978|ENSBTAG00000015929|ENSBTAG00000014463|ENSBTAG00000039534|ENSBTAG00000052657|ENSBTAG00000013248|ENSBTAG00000046762|ENSBTAG00000031483|ENSBTAG00000002739|ENSBTAG00000053730|ENSBTAG00000050543	http://www.genome.jp/kegg-bin/show_pathway?bta04740/bta:617886%09red/bta:281940%09red/bta:524903%09red/bta:104974344%09red/bta:532713%09red/bta:517252%09red/bta:533330%09red/bta:507721%09red/bta:104973514%09red/bta:768030%09red/bta:526211%09red/bta:100300844%09red/bta:521914%09red/bta:613799%09red/bta:785277%09red/bta:100297344%09red/bta:513101%09red/bta:100124520%09red
--------------------
#Term	Database	ID	Input number	Background number	P-Value	Corrected P-Value	Input	Hyperlink
--------------------
#Term	Database	ID	Input number	Background number	P-Value	Corrected P-Value	Input	Hyperlink
--------------------

## Sheet: DPMGs
##Databases: KEGG PATHWAY
##Statistical test method: hypergeometric test / Fisher's exact test
##FDR correction method: Benjamini and Hochberg
#Term	Database	ID	Input number	Background number	P-Value	Corrected P-Value	Input	Hyperlink
Long-term potentiation	KEGG PATHWAY	bta04720	8	69	0.000256914	0.04	ENSBTAG00000049029|ENSBTAG00000010660|ENSBTAG00000008338|ENSBTAG00000031483|ENSBTAG00000035662|ENSBTAG00000005039|ENSBTAG00000002015|ENSBTAG00000021741	http://www.genome.jp/kegg-bin/show_pathway?bta04720/bta:100337083%09red/bta:287026%09red/bta:540421%09red/bta:100336579%09red/bta:526227%09red/bta:517953%09red/bta:100297344%09red/bta:408015%09red
Calcium signaling pathway	KEGG PATHWAY	bta04020	14	203	0.000288858	0.04	ENSBTAG00000047223|ENSBTAG00000016097|ENSBTAG00000049160|ENSBTAG00000010660|ENSBTAG00000008338|ENSBTAG00000031483|ENSBTAG00000049810|ENSBTAG00000035662|ENSBTAG00000018507|ENSBTAG00000027051|ENSBTAG00000000520|ENSBTAG00000034609|ENSBTAG00000052413|ENSBTAG00000049029	http://www.genome.jp/kegg-bin/show_pathway?bta04020/bta:509513%09red/bta:100337083%09red/bta:518283%09red/bta:504353%09red/bta:287026%09red/bta:517901%09red/bta:100336579%09red/bta:509779%09red/bta:100300510%09red/bta:100124520%09red/bta:100297344%09red/bta:786717%09red/bta:408015%09red
Progesterone-mediated oocyte maturation	KEGG PATHWAY	bta04914	8	88	0.00113331	0.11	ENSBTAG00000024874|ENSBTAG00000046910|ENSBTAG00000021181|ENSBTAG00000005039|ENSBTAG00000002015|ENSBTAG00000019847|ENSBTAG00000021741|ENSBTAG00000017636	http://www.genome.jp/kegg-bin/show_pathway?bta04914/bta:337870%09red/bta:540421%09red/bta:280991%09red/bta:514777%09red/bta:538880%09red/bta:526227%09red/bta:281667%09red/bta:517953%09red
Rap1 signaling pathway	KEGG PATHWAY	bta04015	13	216	0.00152621	0.11	ENSBTAG00000049160|ENSBTAG00000004194|ENSBTAG00000008338|ENSBTAG00000031483|ENSBTAG00000049810|ENSBTAG00000005557|ENSBTAG00000017636|ENSBTAG00000014541|ENSBTAG00000034609|ENSBTAG00000009293|ENSBTAG00000049029|ENSBTAG00000008623|ENSBTAG00000021601	http://www.genome.jp/kegg-bin/show_pathway?bta04015/bta:509513%09red/bta:287026%09red/bta:513723%09red/bta:505908%09red/bta:618481%09red/bta:100336579%09red/bta:506201%09red/bta:280991%09red/bta:100300510%09red/bta:539687%09red/bta:100297344%09red/bta:786717%09red/bta:504856%09red
Metabolic pathways	KEGG PATHWAY	bta01100	49	1468	0.0034458	0.15	ENSBTAG00000008160|ENSBTAG00000005766|ENSBTAG00000003746|ENSBTAG00000009841|ENSBTAG00000007758|ENSBTAG00000012058|ENSBTAG00000003989|ENSBTAG00000015512|ENSBTAG00000001116|ENSBTAG00000016663|ENSBTAG00000024107|ENSBTAG00000012626|ENSBTAG00000009725|ENSBTAG00000009191|ENSBTAG00000003901|ENSBTAG00000021887|ENSBTAG00000000944|ENSBTAG00000027477|ENSBTAG00000006305|ENSBTAG00000018986|ENSBTAG00000019852|…	http://www.genome.jp/kegg-bin/show_pathway?bta01100/bta:100036592%09red/bta:617688%09red/bta:280715%09red/bta:338471%09red/bta:280712%09red/bta:509241%09red/bta:530703%09red/bta:338074%09red/bta:788450%09red/bta:107132045%09red/bta:510243%09red/bta:525095%09red/bta:287026%09red/bta:512626%09red/bta:514865%09red/bta:282407%09red/bta:505290%09red/bta:541596%09red/bta:615457%09red/bta:510583%09red/b…
Maturity onset diabetes of the young	KEGG PATHWAY	bta04950	4	26	0.0037783	0.15	ENSBTAG00000046010|ENSBTAG00000009265|ENSBTAG00000010277|ENSBTAG00000026344	http://www.genome.jp/kegg-bin/show_pathway?bta04950/bta:618421%09red/bta:541305%09red/bta:100848337%09red/bta:531695%09red
Antigen processing and presentation	KEGG PATHWAY	bta04612	7	85	0.00381149	0.15	ENSBTAG00000017196|ENSBTAG00000049160|ENSBTAG00000049810|ENSBTAG00000007075|ENSBTAG00000025442|ENSBTAG00000030744|ENSBTAG00000034609	http://www.genome.jp/kegg-bin/show_pathway?bta04612/bta:540190%09red/bta:533049%09red/bta:509513%09red/bta:281803%09red/bta:100300510%09red/bta:614382%09red/bta:786717%09red
Cholinergic synapse	KEGG PATHWAY	bta04725	8	114	0.00506812	0.172464	ENSBTAG00000016097|ENSBTAG00000035662|ENSBTAG00000010660|ENSBTAG00000008338|ENSBTAG00000001139|ENSBTAG00000004352|ENSBTAG00000014990|ENSBTAG00000017636	http://www.genome.jp/kegg-bin/show_pathway?bta04725/bta:512311%09red/bta:100337083%09red/bta:287026%09red/bta:785833%09red/bta:509779%09red/bta:280991%09red/bta:540446%09red/bta:408015%09red
Chagas disease (American trypanosomiasis)	KEGG PATHWAY	bta05142	8	116	0.00558337	0.172464	ENSBTAG00000051877|ENSBTAG00000047223|ENSBTAG00000049160|ENSBTAG00000008338|ENSBTAG00000049810|ENSBTAG00000052413|ENSBTAG00000034609|ENSBTAG00000017636	http://www.genome.jp/kegg-bin/show_pathway?bta05142/bta:509513%09red/bta:287026%09red/bta:524361%09red/bta:280991%09red/bta:100300510%09red/bta:786717%09red/bta:100124520%09red
Oocyte meiosis	KEGG PATHWAY	bta04114	8	119	0.00642988	0.17811	ENSBTAG00000051877|ENSBTAG00000024874|ENSBTAG00000031483|ENSBTAG00000021181|ENSBTAG00000021741|ENSBTAG00000002015|ENSBTAG00000019847|ENSBTAG00000017761	http://www.genome.jp/kegg-bin/show_pathway?bta04114/bta:337870%09red/bta:524361%09red/bta:514777%09red/bta:538880%09red/bta:526227%09red/bta:282370%09red/bta:100297344%09red/bta:517953%09red
Aldosterone synthesis and secretion	KEGG PATHWAY	bta04925	7	96	0.00704752	0.17811	ENSBTAG00000038321|ENSBTAG00000010660|ENSBTAG00000008338|ENSBTAG00000031483|ENSBTAG00000035662|ENSBTAG00000000520|ENSBTAG00000016097	http://www.genome.jp/kegg-bin/show_pathway?bta04925/bta:100337083%09red/bta:287026%09red/bta:286879%09red/bta:509779%09red/bta:504353%09red/bta:100297344%09red/bta:408015%09red
Viral myocarditis	KEGG PATHWAY	bta05416	6	76	0.00867715	0.201021	ENSBTAG00000049160|ENSBTAG00000049810|ENSBTAG00000007075|ENSBTAG00000008248|ENSBTAG00000012881|ENSBTAG00000034609	http://www.genome.jp/kegg-bin/show_pathway?bta05416/bta:509513%09red/bta:533049%09red/bta:537655%09red/bta:100300510%09red/bta:444858%09red/bta:786717%09red
Glycerophospholipid metabolism	KEGG PATHWAY	bta00564	7	103	0.00996154	0.202374	ENSBTAG00000018043|ENSBTAG00000008160|ENSBTAG00000001139|ENSBTAG00000022962|ENSBTAG00000000944|ENSBTAG00000012060|ENSBTAG00000010304	http://www.genome.jp/kegg-bin/show_pathway?bta00564/bta:510960%09red/bta:785489%09red/bta:514865%09red/bta:514448%09red/bta:540446%09red/bta:107132066%09red/bta:788450%09red
Wnt signaling pathway	KEGG PATHWAY	bta04310	9	161	0.0118735	0.202374	ENSBTAG00000020644|ENSBTAG00000049263|ENSBTAG00000021910|ENSBTAG00000008338|ENSBTAG00000014758|ENSBTAG00000021885|ENSBTAG00000003397|ENSBTAG00000021381|ENSBTAG00000013784	http://www.genome.jp/kegg-bin/show_pathway?bta04310/bta:287026%09red/bta:540179%09red/bta:783665%09red/bta:614346%09red/bta:523661%09red/bta:281730%09red/bta:517783%09red/bta:282420%09red/bta:533672%09red
Phenylalanine, tyrosine and tryptophan biosynthesis	KEGG PATHWAY	bta00400	2	6	0.0119567	0.202374	ENSBTAG00000012794|ENSBTAG00000005766	http://www.genome.jp/kegg-bin/show_pathway?bta00400/bta:510583%09red/bta:104968452%09red
Endometrial cancer	KEGG PATHWAY	bta05213	5	59	0.0123754	0.202374	ENSBTAG00000016758|ENSBTAG00000005039|ENSBTAG00000000696|ENSBTAG00000017636|ENSBTAG00000011234	http://www.genome.jp/kegg-bin/show_pathway?bta05213/bta:535530%09red/bta:540207%09red/bta:280991%09red/bta:540421%09red/bta:533652%09red
Type I diabetes mellitus	KEGG PATHWAY	bta04940	5	59	0.0123754	0.202374	ENSBTAG00000049810|ENSBTAG00000007075|ENSBTAG00000034609|ENSBTAG00000049160|ENSBTAG00000004958	http://www.genome.jp/kegg-bin/show_pathway?bta04940/bta:509513%09red/bta:533049%09red/bta:616515%09red/bta:786717%09red/bta:100300510%09red
Nicotine addiction	KEGG PATHWAY	bta05033	4	40	0.0147738	0.228173	ENSBTAG00000013548|ENSBTAG00000013002|ENSBTAG00000003392|ENSBTAG00000049029	http://www.genome.jp/kegg-bin/show_pathway?bta05033/bta:527180%09red/bta:100336579%09red/bta:523515%09red/bta:524115%09red
Glycerolipid metabolism	KEGG PATHWAY	bta00561	5	67	0.0197607	0.258938	ENSBTAG00000018248|ENSBTAG00000012060|ENSBTAG00000008160|ENSBTAG00000048916|ENSBTAG00000022962	http://www.genome.jp/kegg-bin/show_pathway?bta00561/bta:505290%09red/bta:509808%09red/bta:785489%09red/bta:107132066%09red/bta:514448%09red
Adrenergic signaling in cardiomyocytes	KEGG PATHWAY	bta04261	8	150	0.0217927	0.258938	ENSBTAG00000051877|ENSBTAG00000016097|ENSBTAG00000010660|ENSBTAG00000008338|ENSBTAG00000031483|ENSBTAG00000003826|ENSBTAG00000000520|ENSBTAG00000017636	http://www.genome.jp/kegg-bin/show_pathway?bta04261/bta:287026%09red/bta:524361%09red/bta:504353%09red/bta:509779%09red/bta:618204%09red/bta:280991%09red/bta:100297344%09red/bta:408015%09red
Ras signaling pathway	KEGG PATHWAY	bta04014	11	242	0.0223388	0.258938	ENSBTAG00000049160|ENSBTAG00000004194|ENSBTAG00000013958|ENSBTAG00000031483|ENSBTAG00000049810|ENSBTAG00000005557|ENSBTAG00000008623|ENSBTAG00000014541|ENSBTAG00000034609|ENSBTAG00000049029|ENSBTAG00000017636	http://www.genome.jp/kegg-bin/show_pathway?bta04014/bta:509513%09red/bta:539742%09red/bta:513723%09red/bta:505908%09red/bta:618481%09red/bta:100336579%09red/bta:280991%09red/bta:100300510%09red/bta:100297344%09red/bta:786717%09red/bta:504856%09red
Type II diabetes mellitus	KEGG PATHWAY	bta04930	4	46	0.0226667	0.258938	ENSBTAG00000026344|ENSBTAG00000008441|ENSBTAG00000010660|ENSBTAG00000006535	http://www.genome.jp/kegg-bin/show_pathway?bta04930/bta:618421%09red/bta:282081%09red/bta:514607%09red/bta:408015%09red
Retrograde endocannabinoid signaling	KEGG PATHWAY	bta04723	8	152	0.0232858	0.258938	ENSBTAG00000016097|ENSBTAG00000006033|ENSBTAG00000010660|ENSBTAG00000008338|ENSBTAG00000003392|ENSBTAG00000013002|ENSBTAG00000013548|ENSBTAG00000018248	http://www.genome.jp/kegg-bin/show_pathway?bta04723/bta:287026%09red/bta:527180%09red/bta:523515%09red/bta:524115%09red/bta:505290%09red/bta:509779%09red/bta:327673%09red/bta:408015%09red
Phospholipase D signaling pathway	KEGG PATHWAY	bta04072	8	152	0.0232858	0.258938	ENSBTAG00000004194|ENSBTAG00000008338|ENSBTAG00000022962|ENSBTAG00000014541|ENSBTAG00000007384|ENSBTAG00000006663|ENSBTAG00000017636|ENSBTAG00000004767	http://www.genome.jp/kegg-bin/show_pathway?bta04072/bta:287026%09red/bta:107132066%09red/bta:618488%09red/bta:100141038%09red/bta:505908%09red/bta:280991%09red/bta:513723%09red/bta:515515%09red
Measles	KEGG PATHWAY	bta05162	8	152	0.0232858	0.258938	ENSBTAG00000050070|ENSBTAG00000019820|ENSBTAG00000049160|ENSBTAG00000049810|ENSBTAG00000025442|ENSBTAG00000013784|ENSBTAG00000034609|ENSBTAG00000017636	http://www.genome.jp/kegg-bin/show_pathway?bta05162/bta:540190%09red/bta:509513%09red/bta:618087%09red/bta:511866%09red/bta:280991%09red/bta:100300510%09red/bta:282420%09red/bta:786717%09red
Graft-versus-host disease	KEGG PATHWAY	bta05332	4	48	0.0257704	0.267715	ENSBTAG00000049810|ENSBTAG00000007075|ENSBTAG00000034609|ENSBTAG00000049160	http://www.genome.jp/kegg-bin/show_pathway?bta05332/bta:509513%09red/bta:533049%09red/bta:786717%09red/bta:100300510%09red
Amoebiasis	KEGG PATHWAY	bta05146	6	100	0.0275691	0.267715	ENSBTAG00000047223|ENSBTAG00000008338|ENSBTAG00000050155|ENSBTAG00000052413|ENSBTAG00000011215|ENSBTAG00000003061	http://www.genome.jp/kegg-bin/show_pathway?bta05146/bta:506751%09red/bta:287026%09red/bta:100124520%09red/bta:286854%09red/bta:522269%09red
Choline metabolism in cancer	KEGG PATHWAY	bta05231	6	100	0.0275691	0.267715	ENSBTAG00000004194|ENSBTAG00000022962|ENSBTAG00000014541|ENSBTAG00000004352|ENSBTAG00000010304|ENSBTAG00000017636	http://www.genome.jp/kegg-bin/show_pathway?bta05231/bta:512311%09red/bta:514865%09red/bta:505908%09red/bta:280991%09red/bta:107132066%09red/bta:513723%09red
Transcriptional misregulation in cancer	KEGG PATHWAY	bta05202	9	188	0.0279271	0.267715	ENSBTAG00000013314|ENSBTAG00000049160|ENSBTAG00000014541|ENSBTAG00000049810|ENSBTAG00000054582|ENSBTAG00000003012|ENSBTAG00000003994|ENSBTAG00000034609|ENSBTAG00000014605	http://www.genome.jp/kegg-bin/show_pathway?bta05202/bta:540688%09red/bta:282261%09red/bta:509513%09red/bta:505908%09red/bta:540944%09red/bta:100300510%09red/bta:517139%09red/bta:786717%09red/bta:504512%09red
NF-kappa B signaling pathway	KEGG PATHWAY	bta04064	6	102	0.0298501	0.270777	ENSBTAG00000049160|ENSBTAG00000049810|ENSBTAG00000003012|ENSBTAG00000013784|ENSBTAG00000034609|ENSBTAG00000004767	http://www.genome.jp/kegg-bin/show_pathway?bta04064/bta:509513%09red/bta:282420%09red/bta:540944%09red/bta:100300510%09red/bta:515515%09red/bta:786717%09red
Yersinia infection	KEGG PATHWAY	bta05135	7	131	0.0305444	0.270777	ENSBTAG00000049160|ENSBTAG00000020726|ENSBTAG00000049810|ENSBTAG00000021741|ENSBTAG00000002015|ENSBTAG00000034609|ENSBTAG00000017636	http://www.genome.jp/kegg-bin/show_pathway?bta05135/bta:509513%09red/bta:524352%09red/bta:280991%09red/bta:100300510%09red/bta:526227%09red/bta:786717%09red/bta:517953%09red
Dopaminergic synapse	KEGG PATHWAY	bta04728	7	132	0.0315906	0.270777	ENSBTAG00000051877|ENSBTAG00000047223|ENSBTAG00000010660|ENSBTAG00000008338|ENSBTAG00000031483|ENSBTAG00000052413|ENSBTAG00000017636	http://www.genome.jp/kegg-bin/show_pathway?bta04728/bta:287026%09red/bta:524361%09red/bta:280991%09red/bta:408015%09red/bta:100297344%09red/bta:100124520%09red
Glioma	KEGG PATHWAY	bta05214	5	77	0.0324193	0.270777	ENSBTAG00000014541|ENSBTAG00000035662|ENSBTAG00000031483|ENSBTAG00000017636|ENSBTAG00000005039	http://www.genome.jp/kegg-bin/show_pathway?bta05214/bta:100337083%09red/bta:505908%09red/bta:280991%09red/bta:540421%09red/bta:100297344%09red
Epstein-Barr virus infection	KEGG PATHWAY	bta05169	10	228	0.034853	0.270777	ENSBTAG00000017196|ENSBTAG00000049160|ENSBTAG00000049810|ENSBTAG00000007075|ENSBTAG00000046910|ENSBTAG00000021461|ENSBTAG00000024603|ENSBTAG00000034609|ENSBTAG00000017636|ENSBTAG00000004767	http://www.genome.jp/kegg-bin/show_pathway?bta05169/bta:509513%09red/bta:533049%09red/bta:515515%09red/bta:281803%09red/bta:504937%09red/bta:280991%09red/bta:100300510%09red/bta:538549%09red/bta:281667%09red/bta:786717%09red
cAMP signaling pathway	KEGG PATHWAY	bta04024	10	228	0.034853	0.270777	ENSBTAG00000038321|ENSBTAG00000035662|ENSBTAG00000010660|ENSBTAG00000031483|ENSBTAG00000005557|ENSBTAG00000007758|ENSBTAG00000000520|ENSBTAG00000049029|ENSBTAG00000016097|ENSBTAG00000017636	http://www.genome.jp/kegg-bin/show_pathway?bta04024/bta:100337083%09red/bta:286879%09red/bta:100336579%09red/bta:509779%09red/bta:506061%09red/bta:280991%09red/bta:504353%09red/bta:408015%09red/bta:100297344%09red/bta:504856%09red
Pathways in cancer	KEGG PATHWAY	bta05200	19	539	0.0355531	0.270777	ENSBTAG00000015717|ENSBTAG00000020566|ENSBTAG00000000396|ENSBTAG00000008338|ENSBTAG00000014541|ENSBTAG00000003012|ENSBTAG00000008197|ENSBTAG00000004194|ENSBTAG00000031483|ENSBTAG00000003397|ENSBTAG00000005039|ENSBTAG00000004597|ENSBTAG00000053296|ENSBTAG00000016758|ENSBTAG00000003989|ENSBTAG00000008688|ENSBTAG00000008623|ENSBTAG00000017636|ENSBTAG00000003061	http://www.genome.jp/kegg-bin/show_pathway?bta05200/bta:287026%09red/bta:513723%09red/bta:540421%09red/bta:281402%09red/bta:534075%09red/bta:408005%09red/bta:533652%09red/bta:505908%09red/bta:505642%09red/bta:789892%09red/bta:540944%09red/bta:281144%09red/bta:508424%09red/bta:281730%09red/bta:538609%09red/bta:280991%09red/bta:618481%09red/bta:100297344%09red/bta:506751%09red
Mucin type O-glycan biosynthesis	KEGG PATHWAY	bta00512	3	31	0.0365404	0.270777	ENSBTAG00000001156|ENSBTAG00000012626|ENSBTAG00000004995	http://www.genome.jp/kegg-bin/show_pathway?bta00512/bta:282351%09red/bta:539417%09red/bta:282407%09red
EGFR tyrosine kinase inhibitor resistance	KEGG PATHWAY	bta01521	5	80	0.0370126	0.270777	ENSBTAG00000054057|ENSBTAG00000014541|ENSBTAG00000005039|ENSBTAG00000017636|ENSBTAG00000011234	http://www.genome.jp/kegg-bin/show_pathway?bta01521/bta:505908%09red/bta:281361%09red/bta:535530%09red/bta:280991%09red/bta:540421%09red
Allograft rejection	KEGG PATHWAY	bta05330	4	56	0.0406384	0.289679	ENSBTAG00000049810|ENSBTAG00000007075|ENSBTAG00000034609|ENSBTAG00000049160	http://www.genome.jp/kegg-bin/show_pathway?bta05330/bta:509513%09red/bta:533049%09red/bta:786717%09red/bta:100300510%09red
Peroxisome	KEGG PATHWAY	bta04146	5	84	0.0437286	0.303914	ENSBTAG00000020551|ENSBTAG00000018986|ENSBTAG00000003746|ENSBTAG00000049809|ENSBTAG00000009309	http://www.genome.jp/kegg-bin/show_pathway?bta04146/bta:515178%09red/bta:536628%09red/bta:508918%09red/bta:614539%09red/bta:785361%09red
Regulation of lipolysis in adipocytes	KEGG PATHWAY	bta04923	4	58	0.0449762	0.304961	ENSBTAG00000018248|ENSBTAG00000038321|ENSBTAG00000017636|ENSBTAG00000006535	http://www.genome.jp/kegg-bin/show_pathway?bta04923/bta:505290%09red/bta:286879%09red/bta:280991%09red/bta:514607%09red
Tight junction	KEGG PATHWAY	bta04530	8	178	0.0495917	0.321692	ENSBTAG00000011767|ENSBTAG00000051877|ENSBTAG00000005412|ENSBTAG00000021601|ENSBTAG00000000113|ENSBTAG00000026278|ENSBTAG00000011215|ENSBTAG00000005557	http://www.genome.jp/kegg-bin/show_pathway?bta04530/bta:510003%09red/bta:524361%09red/bta:414921%09red/bta:522269%09red/bta:505940%09red/bta:528109%09red/bta:539687%09red/bta:504856%09red
Longevity regulating pathway - multiple species	KEGG PATHWAY	bta04213	4	62	0.0543964	0.321692	ENSBTAG00000006535|ENSBTAG00000025442|ENSBTAG00000017636|ENSBTAG00000011234	http://www.genome.jp/kegg-bin/show_pathway?bta04213/bta:540190%09red/bta:535530%09red/bta:280991%09red/bta:514607%09red
Systemic lupus erythematosus	KEGG PATHWAY	bta05322	8	182	0.0548639	0.321692	ENSBTAG00000049160|ENSBTAG00000049810|ENSBTAG00000054582|ENSBTAG00000050169|ENSBTAG00000034609|ENSBTAG00000011215|ENSBTAG00000050122|ENSBTAG00000052382	http://www.genome.jp/kegg-bin/show_pathway?bta05322/bta:509513%09red/bta:513666%09red/bta:506306%09red/bta:522269%09red/bta:519935%09red/bta:100300510%09red/bta:517139%09red/bta:786717%09red
Alanine, aspartate and glutamate metabolism	KEGG PATHWAY	bta00250	3	37	0.0549301	0.321692	ENSBTAG00000005766|ENSBTAG00000003291|ENSBTAG00000017616	http://www.genome.jp/kegg-bin/show_pathway?bta00250/bta:784089%09red/bta:538579%09red/bta:104968452%09red
GABAergic synapse	KEGG PATHWAY	bta04727	5	90	0.0550874	0.321692	ENSBTAG00000013548|ENSBTAG00000013002|ENSBTAG00000003392|ENSBTAG00000016097|ENSBTAG00000010660	http://www.genome.jp/kegg-bin/show_pathway?bta04727/bta:527180%09red/bta:523515%09red/bta:524115%09red/bta:509779%09red/bta:408015%09red
Glycosphingolipid biosynthesis - ganglio series	KEGG PATHWAY	bta00604	2	16	0.0566992	0.321692	ENSBTAG00000015512|ENSBTAG00000001156	http://www.genome.jp/kegg-bin/show_pathway?bta00604/bta:282351%09red/bta:618571%09red
Asthma	KEGG PATHWAY	bta05310	3	38	0.0583515	0.321692	ENSBTAG00000049810|ENSBTAG00000034609|ENSBTAG00000049160	http://www.genome.jp/kegg-bin/show_pathway?bta05310/bta:509513%09red/bta:786717%09red/bta:100300510%09red
Neurotrophin signaling pathway	KEGG PATHWAY	bta04722	6	122	0.0595282	0.321692	ENSBTAG00000031483|ENSBTAG00000035662|ENSBTAG00000011234|ENSBTAG00000021741|ENSBTAG00000002015|ENSBTAG00000017636	http://www.genome.jp/kegg-bin/show_pathway?bta04722/bta:100337083%09red/bta:535530%09red/bta:280991%09red/bta:526227%09red/bta:100297344%09red/bta:517953%09red
PD-L1 expression and PD-1 checkpoint pathway in cancer	KEGG PATHWAY	bta05235	5	93	0.0613477	0.321692	ENSBTAG00000049810|ENSBTAG00000034609|ENSBTAG00000013784|ENSBTAG00000049160|ENSBTAG00000017636	http://www.genome.jp/kegg-bin/show_pathway?bta05235/bta:509513%09red/bta:282420%09red/bta:280991%09red/bta:786717%09red/bta:100300510%09red
AMPK signaling pathway	KEGG PATHWAY	bta04152	6	123	0.0613508	0.321692	ENSBTAG00000051877|ENSBTAG00000038321|ENSBTAG00000046910|ENSBTAG00000011234|ENSBTAG00000017636|ENSBTAG00000006535	http://www.genome.jp/kegg-bin/show_pathway?bta04152/bta:535530%09red/bta:524361%09red/bta:286879%09red/bta:280991%09red/bta:281667%09red/bta:514607%09red
Cell cycle	KEGG PATHWAY	bta04110	6	123	0.0613508	0.321692	ENSBTAG00000024874|ENSBTAG00000046910|ENSBTAG00000021181|ENSBTAG00000019645|ENSBTAG00000009121|ENSBTAG00000017761	http://www.genome.jp/kegg-bin/show_pathway?bta04110/bta:616487%09red/bta:534579%09red/bta:282370%09red/bta:337870%09red/bta:514777%09red/bta:281667%09red
Cortisol synthesis and secretion	KEGG PATHWAY	bta04927	4	65	0.0621068	0.321692	ENSBTAG00000013314|ENSBTAG00000016097|ENSBTAG00000010660|ENSBTAG00000008338	http://www.genome.jp/kegg-bin/show_pathway?bta04927/bta:540688%09red/bta:287026%09red/bta:509779%09red/bta:408015%09red
Glycosphingolipid biosynthesis - globo and isoglobo series	KEGG PATHWAY	bta00603	2	17	0.0624869	0.321692	ENSBTAG00000015512|ENSBTAG00000001156	http://www.genome.jp/kegg-bin/show_pathway?bta00603/bta:282351%09red/bta:618571%09red
Acute myeloid leukemia	KEGG PATHWAY	bta05221	4	66	0.0647983	0.327526	ENSBTAG00000004597|ENSBTAG00000017636|ENSBTAG00000000396|ENSBTAG00000005039	http://www.genome.jp/kegg-bin/show_pathway?bta05221/bta:508424%09red/bta:280991%09red/bta:540421%09red/bta:281402%09red
Alcoholism	KEGG PATHWAY	bta05034	9	224	0.0672157	0.329454	ENSBTAG00000049029|ENSBTAG00000031483|ENSBTAG00000054582|ENSBTAG00000013244|ENSBTAG00000005039|ENSBTAG00000050169|ENSBTAG00000052382|ENSBTAG00000050122|ENSBTAG00000035662	http://www.genome.jp/kegg-bin/show_pathway?bta05034/bta:100337083%09red/bta:540421%09red/bta:513666%09red/bta:506306%09red/bta:100336579%09red/bta:519935%09red/bta:513602%09red/bta:517139%09red/bta:100297344%09red
Amphetamine addiction	KEGG PATHWAY	bta05031	4	67	0.0675499	0.329454	ENSBTAG00000035662|ENSBTAG00000049029|ENSBTAG00000010660|ENSBTAG00000031483	http://www.genome.jp/kegg-bin/show_pathway?bta05031/bta:100336579%09red/bta:100337083%09red/bta:100297344%09red/bta:408015%09red
Herpes simplex virus 1 infection	KEGG PATHWAY	bta05168	14	405	0.0726076	0.331149	ENSBTAG00000053996|ENSBTAG00000007075|ENSBTAG00000017196|ENSBTAG00000049158|ENSBTAG00000010046|ENSBTAG00000050830|ENSBTAG00000008441|ENSBTAG00000050174|ENSBTAG00000005584|ENSBTAG00000002810|ENSBTAG00000051568|ENSBTAG00000011904|ENSBTAG00000017636|ENSBTAG00000004767	http://www.genome.jp/kegg-bin/show_pathway?bta05168/bta:618217%09red/bta:533049%09red/bta:509905%09red/bta:767945%09red/bta:281803%09red/bta:517496%09red/bta:282081%09red/bta:512908%09red/bta:511959%09red/bta:280991%09red/bta:515334%09red/bta:515515%09red/bta:101908003%09red/bta:519309%09red
Homologous recombination	KEGG PATHWAY	bta03440	3	42	0.0730015	0.331149	ENSBTAG00000007817|ENSBTAG00000020301|ENSBTAG00000030897	http://www.genome.jp/kegg-bin/show_pathway?bta03440/bta:534148%09red/bta:519513%09red/bta:789410%09red
Inflammatory bowel disease (IBD)	KEGG PATHWAY	bta05321	4	69	0.0732313	0.331149	ENSBTAG00000049810|ENSBTAG00000034609|ENSBTAG00000049160|ENSBTAG00000016835	http://www.genome.jp/kegg-bin/show_pathway?bta05321/bta:509513%09red/bta:786717%09red/bta:100300510%09red/bta:506030%09red
Circadian entrainment	KEGG PATHWAY	bta04713	5	100	0.0774509	0.331149	ENSBTAG00000020520|ENSBTAG00000049029|ENSBTAG00000010660|ENSBTAG00000008338|ENSBTAG00000031483	http://www.genome.jp/kegg-bin/show_pathway?bta04713/bta:100336579%09red/bta:287026%09red/bta:100297344%09red/bta:507449%09red/bta:408015%09red
Autoimmune thyroid disease	KEGG PATHWAY	bta05320	4	71	0.0791471	0.331149	ENSBTAG00000049810|ENSBTAG00000007075|ENSBTAG00000034609|ENSBTAG00000049160	http://www.genome.jp/kegg-bin/show_pathway?bta05320/bta:509513%09red/bta:533049%09red/bta:786717%09red/bta:100300510%09red
Renal cell carcinoma	KEGG PATHWAY	bta05211	4	71	0.0791471	0.331149	ENSBTAG00000053296|ENSBTAG00000017636|ENSBTAG00000013958|ENSBTAG00000005039	http://www.genome.jp/kegg-bin/show_pathway?bta05211/bta:534075%09red/bta:539742%09red/bta:280991%09red/bta:540421%09red
Focal adhesion	KEGG PATHWAY	bta04510	8	198	0.0794324	0.331149	ENSBTAG00000013958|ENSBTAG00000020622|ENSBTAG00000000696|ENSBTAG00000014541|ENSBTAG00000049122|ENSBTAG00000011215|ENSBTAG00000017636|ENSBTAG00000003061	http://www.genome.jp/kegg-bin/show_pathway?bta04510/bta:539742%09red/bta:505908%09red/bta:522269%09red/bta:505942%09red/bta:540207%09red/bta:280991%09red/bta:785805%09red/bta:506751%09red
Protein processing in endoplasmic reticulum	KEGG PATHWAY	bta04141	7	165	0.080231	0.331149	ENSBTAG00000017196|ENSBTAG00000018295|ENSBTAG00000009191|ENSBTAG00000025442|ENSBTAG00000020547|ENSBTAG00000019508|ENSBTAG00000046671	http://www.genome.jp/kegg-bin/show_pathway?bta04141/bta:540190%09red/bta:535071%09red/bta:281803%09red/bta:100298456%09red/bta:533949%09red/bta:615007%09red/bta:614128%09red
Vascular smooth muscle contraction	KEGG PATHWAY	bta04270	6	133	0.0813759	0.331149	ENSBTAG00000016097|ENSBTAG00000010660|ENSBTAG00000008338|ENSBTAG00000031483|ENSBTAG00000005039|ENSBTAG00000011534	http://www.genome.jp/kegg-bin/show_pathway?bta04270/bta:287026%09red/bta:540421%09red/bta:617017%09red/bta:509779%09red/bta:100297344%09red/bta:408015%09red
Cellular senescence	KEGG PATHWAY	bta04218	7	166	0.0821479	0.331149	ENSBTAG00000031483|ENSBTAG00000007075|ENSBTAG00000046910|ENSBTAG00000011234|ENSBTAG00000003994|ENSBTAG00000010546|ENSBTAG00000017636	http://www.genome.jp/kegg-bin/show_pathway?bta04218/bta:282261%09red/bta:533049%09red/bta:535530%09red/bta:280991%09red/bta:281667%09red/bta:100297344%09red/bta:100139053%09red
Renin secretion	KEGG PATHWAY	bta04924	4	72	0.0821916	0.331149	ENSBTAG00000016097|ENSBTAG00000010660|ENSBTAG00000008338|ENSBTAG00000031483	http://www.genome.jp/kegg-bin/show_pathway?bta04924/bta:287026%09red/bta:100297344%09red/bta:509779%09red/bta:408015%09red
Adipocytokine signaling pathway	KEGG PATHWAY	bta04920	4	72	0.0821916	0.331149	ENSBTAG00000018986|ENSBTAG00000008441|ENSBTAG00000017636|ENSBTAG00000006535	http://www.genome.jp/kegg-bin/show_pathway?bta04920/bta:282081%09red/bta:536628%09red/bta:280991%09red/bta:514607%09red
Melanoma	KEGG PATHWAY	bta05218	4	73	0.085293	0.332305	ENSBTAG00000014541|ENSBTAG00000008623|ENSBTAG00000017636|ENSBTAG00000005039	http://www.genome.jp/kegg-bin/show_pathway?bta05218/bta:505908%09red/bta:280991%09red/bta:540421%09red/bta:618481%09red
Purine metabolism	KEGG PATHWAY	bta00230	6	135	0.0857707	0.332305	ENSBTAG00000015743|ENSBTAG00000007758|ENSBTAG00000006305|ENSBTAG00000005280|ENSBTAG00000017616|ENSBTAG00000003196	http://www.genome.jp/kegg-bin/show_pathway?bta00230/bta:280715%09red/bta:280712%09red/bta:784089%09red/bta:506061%09red/bta:536409%09red/bta:533000%09red
Jak-STAT signaling pathway	KEGG PATHWAY	bta04630	8	202	0.0864536	0.332305	ENSBTAG00000000396|ENSBTAG00000009725|ENSBTAG00000008197|ENSBTAG00000007558|ENSBTAG00000008441|ENSBTAG00000014541|ENSBTAG00000005215|ENSBTAG00000017636	http://www.genome.jp/kegg-bin/show_pathway?bta04630/bta:513478%09red/bta:281402%09red/bta:282081%09red/bta:618294%09red/bta:505908%09red/bta:281144%09red/bta:280991%09red/bta:338074%09red
cGMP-PKG signaling pathway	KEGG PATHWAY	bta04022	7	169	0.0880558	0.332305	ENSBTAG00000016097|ENSBTAG00000010660|ENSBTAG00000008338|ENSBTAG00000031483|ENSBTAG00000000520|ENSBTAG00000017636|ENSBTAG00000006535	http://www.genome.jp/kegg-bin/show_pathway?bta04022/bta:287026%09red/bta:504353%09red/bta:509779%09red/bta:280991%09red/bta:100297344%09red/bta:514607%09red/bta:408015%09red
Human papillomavirus infection	KEGG PATHWAY	bta05165	12	345	0.0884554	0.332305	ENSBTAG00000011767|ENSBTAG00000051877|ENSBTAG00000007075|ENSBTAG00000020622|ENSBTAG00000021601|ENSBTAG00000046910|ENSBTAG00000020547|ENSBTAG00000049122|ENSBTAG00000015717|ENSBTAG00000008688|ENSBTAG00000017636|ENSBTAG00000003061	http://www.genome.jp/kegg-bin/show_pathway?bta05165/bta:533049%09red/bta:539687%09red/bta:538609%09red/bta:524361%09red/bta:533949%09red/bta:505942%09red/bta:280991%09red/bta:528109%09red/bta:785805%09red/bta:281667%09red/bta:408005%09red/bta:506751%09red
Insulin signaling pathway	KEGG PATHWAY	bta04910	6	137	0.0902936	0.334688	ENSBTAG00000038321|ENSBTAG00000031483|ENSBTAG00000008441|ENSBTAG00000005039|ENSBTAG00000017636|ENSBTAG00000006535	http://www.genome.jp/kegg-bin/show_pathway?bta04910/bta:540421%09red/bta:286879%09red/bta:282081%09red/bta:280991%09red/bta:100297344%09red/bta:514607%09red
Staphylococcus aureus infection	KEGG PATHWAY	bta05150	4	75	0.0916641	0.335298	ENSBTAG00000049810|ENSBTAG00000027051|ENSBTAG00000034609|ENSBTAG00000049160	http://www.genome.jp/kegg-bin/show_pathway?bta05150/bta:509513%09red/bta:518283%09red/bta:786717%09red/bta:100300510%09red
Chronic myeloid leukemia	KEGG PATHWAY	bta05220	4	76	0.0949325	0.340738	ENSBTAG00000020566|ENSBTAG00000017636|ENSBTAG00000003397|ENSBTAG00000005039	http://www.genome.jp/kegg-bin/show_pathway?bta05220/bta:280991%09red/bta:540421%09red/bta:281730%09red/bta:789892%09red
T cell receptor signaling pathway	KEGG PATHWAY	bta04660	5	107	0.0956028	0.340738	ENSBTAG00000049810|ENSBTAG00000034609|ENSBTAG00000049160|ENSBTAG00000017636|ENSBTAG00000013958	http://www.genome.jp/kegg-bin/show_pathway?bta04660/bta:509513%09red/bta:539742%09red/bta:280991%09red/bta:786717%09red/bta:100300510%09red
Mismatch repair	KEGG PATHWAY	bta03430	2	23	0.100835	0.348501	ENSBTAG00000014595|ENSBTAG00000016758	http://www.genome.jp/kegg-bin/show_pathway?bta03430/bta:100124507%09red/bta:533652%09red
Phenylalanine metabolism	KEGG PATHWAY	bta00360	2	23	0.100835	0.348501	ENSBTAG00000012794|ENSBTAG00000005766	http://www.genome.jp/kegg-bin/show_pathway?bta00360/bta:510583%09red/bta:104968452%09red
Sphingolipid metabolism	KEGG PATHWAY	bta00600	3	49	0.102076	0.348501	ENSBTAG00000004430|ENSBTAG00000016053|ENSBTAG00000007723	http://www.genome.jp/kegg-bin/show_pathway?bta00600/bta:505514%09red/bta:516881%09red/bta:505558%09red
Endocytosis	KEGG PATHWAY	bta04144	9	246	0.102921	0.348501	ENSBTAG00000005412|ENSBTAG00000007075|ENSBTAG00000021601|ENSBTAG00000025442|ENSBTAG00000012383|ENSBTAG00000007384|ENSBTAG00000018004|ENSBTAG00000006663|ENSBTAG00000016504	http://www.genome.jp/kegg-bin/show_pathway?bta04144/bta:540190%09red/bta:533049%09red/bta:618488%09red/bta:100141038%09red/bta:510003%09red/bta:539781%09red/bta:520311%09red/bta:522241%09red/bta:539687%09red
Taste transduction	KEGG PATHWAY	bta04742	4	79	0.10506	0.348501	ENSBTAG00000052775|ENSBTAG00000003392|ENSBTAG00000025200|ENSBTAG00000010660	http://www.genome.jp/kegg-bin/show_pathway?bta04742/bta:523515%09red/bta:408015%09red/bta:664647%09red/bta:617930%09red
Cholesterol metabolism	KEGG PATHWAY	bta04979	3	50	0.106556	0.348501	ENSBTAG00000018043|ENSBTAG00000048916|ENSBTAG00000004059	http://www.genome.jp/kegg-bin/show_pathway?bta04979/bta:510960%09red/bta:509808%09red/bta:504287%09red
Amino sugar and nucleotide sugar metabolism	KEGG PATHWAY	bta00520	3	50	0.106556	0.348501	ENSBTAG00000002995|ENSBTAG00000015512|ENSBTAG00000012058	http://www.genome.jp/kegg-bin/show_pathway?bta00520/bta:617688%09red/bta:618571%09red/bta:504889%09red
PPAR signaling pathway	KEGG PATHWAY	bta03320	4	82	0.115656	0.369835	ENSBTAG00000018986|ENSBTAG00000003746|ENSBTAG00000033803|ENSBTAG00000000696	http://www.genome.jp/kegg-bin/show_pathway?bta03320/bta:540207%09red/bta:536628%09red/bta:508918%09red/bta:777787%09red
Fanconi anemia pathway	KEGG PATHWAY	bta03460	3	52	0.11574	0.369835	ENSBTAG00000020301|ENSBTAG00000016433|ENSBTAG00000016758	http://www.genome.jp/kegg-bin/show_pathway?bta03460/bta:616549%09red/bta:534148%09red/bta:533652%09red
MAPK signaling pathway	KEGG PATHWAY	bta04010	10	292	0.120969	0.380757	ENSBTAG00000008623|ENSBTAG00000010660|ENSBTAG00000025442|ENSBTAG00000021741|ENSBTAG00000014541|ENSBTAG00000016097|ENSBTAG00000002015|ENSBTAG00000005039|ENSBTAG00000017636|ENSBTAG00000018127	http://www.genome.jp/kegg-bin/show_pathway?bta04010/bta:540190%09red/bta:540421%09red/bta:505908%09red/bta:618481%09red/bta:509779%09red/bta:280991%09red/bta:526227%09red/bta:517953%09red/bta:281994%09red/bta:408015%09red
Glycosylphosphatidylinositol (GPI)-anchor biosynthesis	KEGG PATHWAY	bta00563	2	26	0.121897	0.380757	ENSBTAG00000016663|ENSBTAG00000004982	http://www.genome.jp/kegg-bin/show_pathway?bta00563/bta:525095%09red/bta:287025%09red
ErbB signaling pathway	KEGG PATHWAY	bta04012	4	85	0.126699	0.38689	ENSBTAG00000005039|ENSBTAG00000017636|ENSBTAG00000013958|ENSBTAG00000054057	http://www.genome.jp/kegg-bin/show_pathway?bta04012/bta:281361%09red/bta:539742%09red/bta:280991%09red/bta:540421%09red
Insulin secretion	KEGG PATHWAY	bta04911	4	85	0.126699	0.38689	ENSBTAG00000016097|ENSBTAG00000010660|ENSBTAG00000008338|ENSBTAG00000004588	http://www.genome.jp/kegg-bin/show_pathway?bta04911/bta:287026%09red/bta:509779%09red/bta:534591%09red/bta:408015%09red
Thyroid hormone signaling pathway	KEGG PATHWAY	bta04919	5	118	0.128035	0.38689	ENSBTAG00000017802|ENSBTAG00000002585|ENSBTAG00000017636|ENSBTAG00000008338|ENSBTAG00000043578	http://www.genome.jp/kegg-bin/show_pathway?bta04919/bta:494549%09red/bta:788329%09red/bta:287026%09red/bta:280991%09red/bta:535872%09red
mTOR signaling pathway	KEGG PATHWAY	bta04150	6	154	0.133726	0.390779	ENSBTAG00000039784|ENSBTAG00000038064|ENSBTAG00000021741|ENSBTAG00000050028|ENSBTAG00000002015|ENSBTAG00000017636	http://www.genome.jp/kegg-bin/show_pathway?bta04150/bta:517953%09red/bta:788925%09red/bta:280991%09red/bta:526227%09red/bta:539009%09red/bta:100300634%09red
Complement and coagulation cascades	KEGG PATHWAY	bta04610	4	87	0.134297	0.390779	ENSBTAG00000050070|ENSBTAG00000013973|ENSBTAG00000010726|ENSBTAG00000000898	http://www.genome.jp/kegg-bin/show_pathway?bta04610/bta:100271720%09red/bta:512581%09red/bta:100125764%09red/bta:618087%09red
Sphingolipid signaling pathway	KEGG PATHWAY	bta04071	5	120	0.134413	0.390779	ENSBTAG00000051877|ENSBTAG00000004430|ENSBTAG00000017636|ENSBTAG00000008338|ENSBTAG00000005990	http://www.genome.jp/kegg-bin/show_pathway?bta04071/bta:524361%09red/bta:516881%09red/bta:287026%09red/bta:280991%09red/bta:281135%09red
Intestinal immune network for IgA production	KEGG PATHWAY	bta04672	3	56	0.134945	0.390779	ENSBTAG00000049810|ENSBTAG00000034609|ENSBTAG00000049160	http://www.genome.jp/kegg-bin/show_pathway?bta04672/bta:509513%09red/bta:786717%09red/bta:100300510%09red
Colorectal cancer	KEGG PATHWAY	bta05210	4	89	0.142076	0.407187	ENSBTAG00000016758|ENSBTAG00000017636|ENSBTAG00000004194|ENSBTAG00000005039	http://www.genome.jp/kegg-bin/show_pathway?bta05210/bta:513723%09red/bta:280991%09red/bta:540421%09red/bta:533652%09red
Longevity regulating pathway	KEGG PATHWAY	bta04211	4	90	0.146031	0.41079	ENSBTAG00000035662|ENSBTAG00000006535|ENSBTAG00000017636|ENSBTAG00000011234	http://www.genome.jp/kegg-bin/show_pathway?bta04211/bta:100337083%09red/bta:535530%09red/bta:280991%09red/bta:514607%09red
Malaria	KEGG PATHWAY	bta05144	3	59	0.150016	0.41079	ENSBTAG00000049810|ENSBTAG00000034609|ENSBTAG00000049160	http://www.genome.jp/kegg-bin/show_pathway?bta05144/bta:509513%09red/bta:786717%09red/bta:100300510%09red
Biosynthesis of unsaturated fatty acids	KEGG PATHWAY	bta01040	2	30	0.151415	0.41079	ENSBTAG00000003746|ENSBTAG00000021202	http://www.genome.jp/kegg-bin/show_pathway?bta01040/bta:514788%09red/bta:508918%09red
Citrate cycle (TCA cycle)	KEGG PATHWAY	bta00020	2	30	0.151415	0.41079	ENSBTAG00000019700|ENSBTAG00000019852	http://www.genome.jp/kegg-bin/show_pathway?bta00020/bta:407109%09red/bta:338471%09red
Morphine addiction	KEGG PATHWAY	bta05032	4	92	0.154068	0.41079	ENSBTAG00000013548|ENSBTAG00000013002|ENSBTAG00000003392|ENSBTAG00000007758	http://www.genome.jp/kegg-bin/show_pathway?bta05032/bta:527180%09red/bta:523515%09red/bta:524115%09red/bta:506061%09red
Human immunodeficiency virus 1 infection	KEGG PATHWAY	bta05170	8	234	0.154902	0.41079	ENSBTAG00000017196|ENSBTAG00000049160|ENSBTAG00000013958|ENSBTAG00000031483|ENSBTAG00000049810|ENSBTAG00000007075|ENSBTAG00000034609|ENSBTAG00000017636	http://www.genome.jp/kegg-bin/show_pathway?bta05170/bta:509513%09red/bta:533049%09red/bta:539742%09red/bta:281803%09red/bta:280991%09red/bta:100300510%09red/bta:100297344%09red/bta:786717%09red
Human T-cell leukemia virus 1 infection	KEGG PATHWAY	bta05166	8	234	0.154902	0.41079	ENSBTAG00000024874|ENSBTAG00000049160|ENSBTAG00000049810|ENSBTAG00000007075|ENSBTAG00000046910|ENSBTAG00000030744|ENSBTAG00000034609|ENSBTAG00000017636	http://www.genome.jp/kegg-bin/show_pathway?bta05166/bta:509513%09red/bta:533049%09red/bta:337870%09red/bta:280991%09red/bta:100300510%09red/bta:614382%09red/bta:281667%09red/bta:786717%09red
Long-term depression	KEGG PATHWAY	bta04730	3	60	0.155154	0.41079	ENSBTAG00000051877|ENSBTAG00000008338|ENSBTAG00000005039	http://www.genome.jp/kegg-bin/show_pathway?bta04730/bta:524361%09red/bta:287026%09red/bta:540421%09red
GnRH signaling pathway	KEGG PATHWAY	bta04912	4	93	0.158147	0.410887	ENSBTAG00000016097|ENSBTAG00000010660|ENSBTAG00000008338|ENSBTAG00000031483	http://www.genome.jp/kegg-bin/show_pathway?bta04912/bta:287026%09red/bta:100297344%09red/bta:509779%09red/bta:408015%09red
Salivary secretion	KEGG PATHWAY	bta04970	4	93	0.158147	0.410887	ENSBTAG00000000520|ENSBTAG00000004588|ENSBTAG00000008338|ENSBTAG00000031483	http://www.genome.jp/kegg-bin/show_pathway?bta04970/bta:504353%09red/bta:287026%09red/bta:100297344%09red/bta:534591%09red
Viral carcinogenesis	KEGG PATHWAY	bta05203	8	241	0.172584	0.443414	ENSBTAG00000003012|ENSBTAG00000007075|ENSBTAG00000013244|ENSBTAG00000046910|ENSBTAG00000050169|ENSBTAG00000011215|ENSBTAG00000052382|ENSBTAG00000004767	http://www.genome.jp/kegg-bin/show_pathway?bta05203/bta:533049%09red/bta:515515%09red/bta:506306%09red/bta:522269%09red/bta:519935%09red/bta:513602%09red/bta:540944%09red/bta:281667%09red
Autophagy - other	KEGG PATHWAY	bta04136	2	33	0.174369	0.443414	ENSBTAG00000051877|ENSBTAG00000007797	http://www.genome.jp/kegg-bin/show_pathway?bta04136/bta:524361%09red/bta:100296883%09red
FoxO signaling pathway	KEGG PATHWAY	bta04068	5	132	0.175452	0.443414	ENSBTAG00000006535|ENSBTAG00000005039|ENSBTAG00000005990|ENSBTAG00000017636|ENSBTAG00000011234	http://www.genome.jp/kegg-bin/show_pathway?bta04068/bta:281135%09red/bta:535530%09red/bta:280991%09red/bta:540421%09red/bta:514607%09red
Vitamin B6 metabolism	KEGG PATHWAY	bta00750	1	8	0.178391	0.444475	ENSBTAG00000009725	http://www.genome.jp/kegg-bin/show_pathway?bta00750/bta:338074%09red
Autophagy - animal	KEGG PATHWAY	bta04140	5	133	0.179069	0.444475	ENSBTAG00000051877|ENSBTAG00000038064|ENSBTAG00000017636|ENSBTAG00000007797|ENSBTAG00000006535	http://www.genome.jp/kegg-bin/show_pathway?bta04140/bta:524361%09red/bta:539009%09red/bta:100296883%09red/bta:280991%09red/bta:514607%09red
Fructose and mannose metabolism	KEGG PATHWAY	bta00051	2	34	0.182141	0.447291	ENSBTAG00000002995|ENSBTAG00000012058	http://www.genome.jp/kegg-bin/show_pathway?bta00051/bta:617688%09red/bta:504889%09red
Phosphatidylinositol signaling system	KEGG PATHWAY	bta04070	4	99	0.183421	0.447291	ENSBTAG00000024107|ENSBTAG00000022962|ENSBTAG00000008338|ENSBTAG00000031483	http://www.genome.jp/kegg-bin/show_pathway?bta04070/bta:107132066%09red/bta:287026%09red/bta:100297344%09red/bta:538291%09red
Neuroactive ligand-receptor interaction	KEGG PATHWAY	bta04080	11	363	0.188299	0.455193	ENSBTAG00000049029|ENSBTAG00000005990|ENSBTAG00000018507|ENSBTAG00000003392|ENSBTAG00000017802|ENSBTAG00000027051|ENSBTAG00000013002|ENSBTAG00000000898|ENSBTAG00000021764|ENSBTAG00000020467|ENSBTAG00000013548	http://www.genome.jp/kegg-bin/show_pathway?bta04080/bta:518283%09red/bta:527180%09red/bta:281198%09red/bta:524115%09red/bta:788329%09red/bta:512581%09red/bta:517901%09red/bta:100336579%09red/bta:783354%09red/bta:281135%09red/bta:523515%09red
Non-small cell lung cancer	KEGG PATHWAY	bta05223	3	67	0.192526	0.461235	ENSBTAG00000005039|ENSBTAG00000017636|ENSBTAG00000011234	http://www.genome.jp/kegg-bin/show_pathway?bta05223/bta:535530%09red/bta:280991%09red/bta:540421%09red
Regulation of actin cytoskeleton	KEGG PATHWAY	bta04810	7	212	0.196749	0.461235	ENSBTAG00000020726|ENSBTAG00000013958|ENSBTAG00000015860|ENSBTAG00000008623|ENSBTAG00000014541|ENSBTAG00000011215|ENSBTAG00000005039	http://www.genome.jp/kegg-bin/show_pathway?bta04810/bta:100124501%09red/bta:539742%09red/bta:540421%09red/bta:505908%09red/bta:524352%09red/bta:618481%09red/bta:522269%09red
beta-Alanine metabolism	KEGG PATHWAY	bta00410	2	36	0.197827	0.461235	ENSBTAG00000021887|ENSBTAG00000009841	http://www.genome.jp/kegg-bin/show_pathway?bta00410/bta:512626%09red/bta:509241%09red
AGE-RAGE signaling pathway in diabetic complications	KEGG PATHWAY	bta04933	4	103	0.200957	0.461235	ENSBTAG00000000396|ENSBTAG00000018540|ENSBTAG00000017636|ENSBTAG00000008338	http://www.genome.jp/kegg-bin/show_pathway?bta04933/bta:287026%09red/bta:280991%09red/bta:378474%09red/bta:281402%09red
Adherens junction	KEGG PATHWAY	bta04520	3	69	0.203591	0.461235	ENSBTAG00000005557|ENSBTAG00000013784|ENSBTAG00000011215	http://www.genome.jp/kegg-bin/show_pathway?bta04520/bta:282420%09red/bta:522269%09red/bta:504856%09red
Apelin signaling pathway	KEGG PATHWAY	bta04371	5	140	0.205137	0.461235	ENSBTAG00000035662|ENSBTAG00000038321|ENSBTAG00000017636|ENSBTAG00000008338|ENSBTAG00000031483	http://www.genome.jp/kegg-bin/show_pathway?bta04371/bta:100337083%09red/bta:286879%09red/bta:287026%09red/bta:280991%09red/bta:100297344%09red
Ubiquitin mediated proteolysis	KEGG PATHWAY	bta04120	5	140	0.205137	0.461235	ENSBTAG00000000501|ENSBTAG00000053219|ENSBTAG00000008441|ENSBTAG00000005412|ENSBTAG00000048340	http://www.genome.jp/kegg-bin/show_pathway?bta04120/bta:510003%09red/bta:282081%09red/bta:617078%09red/bta:528138%09red/bta:538814%09red
Glucagon signaling pathway	KEGG PATHWAY	bta04922	4	104	0.205417	0.461235	ENSBTAG00000019852|ENSBTAG00000017636|ENSBTAG00000008338|ENSBTAG00000031483	http://www.genome.jp/kegg-bin/show_pathway?bta04922/bta:407109%09red/bta:100297344%09red/bta:287026%09red/bta:280991%09red
Folate biosynthesis	KEGG PATHWAY	bta00790	2	37	0.205731	0.461235	ENSBTAG00000040333|ENSBTAG00000012794	http://www.genome.jp/kegg-bin/show_pathway?bta00790/bta:510583%09red/bta:618084%09red
PI3K-Akt signaling pathway	KEGG PATHWAY	bta04151	11	373	0.210873	0.467412	ENSBTAG00000051877|ENSBTAG00000008197|ENSBTAG00000020622|ENSBTAG00000011234|ENSBTAG00000008623|ENSBTAG00000014541|ENSBTAG00000049122|ENSBTAG00000004767|ENSBTAG00000045697|ENSBTAG00000017636|ENSBTAG00000003061	http://www.genome.jp/kegg-bin/show_pathway?bta04151/bta:535530%09red/bta:524361%09red/bta:784937%09red/bta:505908%09red/bta:618481%09red/bta:281144%09red/bta:505942%09red/bta:280991%09red/bta:785805%09red/bta:515515%09red/bta:506751%09red
Sulfur metabolism	KEGG PATHWAY	bta00920	1	10	0.2135	0.467412	ENSBTAG00000003196	http://www.genome.jp/kegg-bin/show_pathway?bta00920/bta:536409%09red
Pyruvate metabolism	KEGG PATHWAY	bta00620	2	38	0.213668	0.467412	ENSBTAG00000019700|ENSBTAG00000019852	http://www.genome.jp/kegg-bin/show_pathway?bta00620/bta:407109%09red/bta:338471%09red
Alzheimer disease	KEGG PATHWAY	bta05010	6	180	0.215211	0.467412	ENSBTAG00000016097|ENSBTAG00000049029|ENSBTAG00000010660|ENSBTAG00000008338|ENSBTAG00000031483|ENSBTAG00000006033	http://www.genome.jp/kegg-bin/show_pathway?bta05010/bta:287026%09red/bta:100336579%09red/bta:509779%09red/bta:327673%09red/bta:100297344%09red/bta:408015%09red
Tyrosine metabolism	KEGG PATHWAY	bta00350	2	39	0.221633	0.477627	ENSBTAG00000005766|ENSBTAG00000009725	http://www.genome.jp/kegg-bin/show_pathway?bta00350/bta:338074%09red/bta:104968452%09red
Fluid shear stress and atherosclerosis	KEGG PATHWAY	bta05418	5	145	0.224479	0.479286	ENSBTAG00000014541|ENSBTAG00000003989|ENSBTAG00000031483|ENSBTAG00000017636|ENSBTAG00000000113	http://www.genome.jp/kegg-bin/show_pathway?bta05418/bta:505940%09red/bta:505908%09red/bta:280991%09red/bta:505642%09red/bta:100297344%09red
Biosynthesis of amino acids	KEGG PATHWAY	bta01230	3	73	0.226132	0.479286	ENSBTAG00000019700|ENSBTAG00000012794|ENSBTAG00000000894	http://www.genome.jp/kegg-bin/show_pathway?bta01230/bta:507476%09red/bta:338471%09red/bta:510583%09red
Pancreatic cancer	KEGG PATHWAY	bta05212	3	74	0.231841	0.479286	ENSBTAG00000017636|ENSBTAG00000004194|ENSBTAG00000005039	http://www.genome.jp/kegg-bin/show_pathway?bta05212/bta:513723%09red/bta:280991%09red/bta:540421%09red
Insulin resistance	KEGG PATHWAY	bta04931	4	110	0.232747	0.479286	ENSBTAG00000008441|ENSBTAG00000002015|ENSBTAG00000017636|ENSBTAG00000021741	http://www.genome.jp/kegg-bin/show_pathway?bta04931/bta:282081%09red/bta:526227%09red/bta:280991%09red/bta:517953%09red
Hematopoietic cell lineage	KEGG PATHWAY	bta04640	4	110	0.232747	0.479286	ENSBTAG00000049494|ENSBTAG00000008197|ENSBTAG00000007558|ENSBTAG00000004608	http://www.genome.jp/kegg-bin/show_pathway?bta04640/bta:281144%09red/bta:100138951%09red/bta:618294%09red/bta:508441%09red
HIF-1 signaling pathway	KEGG PATHWAY	bta04066	4	110	0.232747	0.479286	ENSBTAG00000019852|ENSBTAG00000053296|ENSBTAG00000017636|ENSBTAG00000000894	http://www.genome.jp/kegg-bin/show_pathway?bta04066/bta:407109%09red/bta:534075%09red/bta:280991%09red/bta:507476%09red
Arrhythmogenic right ventricular cardiomyopathy (ARVC)	KEGG PATHWAY	bta05412	3	76	0.243337	0.486462	ENSBTAG00000008248|ENSBTAG00000016097|ENSBTAG00000010660	http://www.genome.jp/kegg-bin/show_pathway?bta05412/bta:509779%09red/bta:537655%09red/bta:408015%09red
Drug metabolism - other enzymes	KEGG PATHWAY	bta00983	3	76	0.243337	0.486462	ENSBTAG00000003989|ENSBTAG00000021887|ENSBTAG00000005152	http://www.genome.jp/kegg-bin/show_pathway?bta00983/bta:615457%09red/bta:505642%09red/bta:509241%09red
Breast cancer	KEGG PATHWAY	bta05224	5	150	0.244337	0.486462	ENSBTAG00000015717|ENSBTAG00000008688|ENSBTAG00000008623|ENSBTAG00000017636|ENSBTAG00000005039	http://www.genome.jp/kegg-bin/show_pathway?bta05224/bta:408005%09red/bta:280991%09red/bta:540421%09red/bta:538609%09red/bta:618481%09red
Toxoplasmosis	KEGG PATHWAY	bta05145	4	113	0.246731	0.486462	ENSBTAG00000005215|ENSBTAG00000025442|ENSBTAG00000017636|ENSBTAG00000003061	http://www.genome.jp/kegg-bin/show_pathway?bta05145/bta:540190%09red/bta:513478%09red/bta:280991%09red/bta:506751%09red
Th17 cell differentiation	KEGG PATHWAY	bta04659	4	113	0.246731	0.486462	ENSBTAG00000049810|ENSBTAG00000034609|ENSBTAG00000049160|ENSBTAG00000016835	http://www.genome.jp/kegg-bin/show_pathway?bta04659/bta:509513%09red/bta:786717%09red/bta:100300510%09red/bta:506030%09red
Protein digestion and absorption	KEGG PATHWAY	bta04974	4	113	0.246731	0.486462	ENSBTAG00000049122|ENSBTAG00000020622|ENSBTAG00000004588|ENSBTAG00000010082	http://www.genome.jp/kegg-bin/show_pathway?bta04974/bta:505942%09red/bta:100139730%09red/bta:785805%09red/bta:534591%09red
Oxytocin signaling pathway	KEGG PATHWAY	bta04921	5	152	0.252407	0.49214	ENSBTAG00000035662|ENSBTAG00000016097|ENSBTAG00000010660|ENSBTAG00000008338|ENSBTAG00000031483	http://www.genome.jp/kegg-bin/show_pathway?bta04921/bta:100337083%09red/bta:287026%09red/bta:100297344%09red/bta:509779%09red/bta:408015%09red
Bladder cancer	KEGG PATHWAY	bta05219	2	43	0.253678	0.49214	ENSBTAG00000009913|ENSBTAG00000005039	http://www.genome.jp/kegg-bin/show_pathway?bta05219/bta:100336102%09red/bta:540421%09red
Platinum drug resistance	KEGG PATHWAY	bta01524	3	78	0.254921	0.49214	ENSBTAG00000003989|ENSBTAG00000017636|ENSBTAG00000016758	http://www.genome.jp/kegg-bin/show_pathway?bta01524/bta:280991%09red/bta:505642%09red/bta:533652%09red
Serotonergic synapse	KEGG PATHWAY	bta04726	4	116	0.260892	0.498331	ENSBTAG00000016097|ENSBTAG00000010660|ENSBTAG00000008338|ENSBTAG00000005039	http://www.genome.jp/kegg-bin/show_pathway?bta04726/bta:287026%09red/bta:509779%09red/bta:540421%09red/bta:408015%09red
Basal transcription factors	KEGG PATHWAY	bta03022	2	44	0.261713	0.498331	ENSBTAG00000006878|ENSBTAG00000020777	http://www.genome.jp/kegg-bin/show_pathway?bta03022/bta:507984%09red/bta:785085%09red
Cushing syndrome	KEGG PATHWAY	bta04934	5	156	0.268739	0.501175	ENSBTAG00000013314|ENSBTAG00000020520|ENSBTAG00000016097|ENSBTAG00000010660|ENSBTAG00000008338	http://www.genome.jp/kegg-bin/show_pathway?bta04934/bta:540688%09red/bta:287026%09red/bta:509779%09red/bta:507449%09red/bta:408015%09red
Nucleotide excision repair	KEGG PATHWAY	bta03420	2	45	0.26975	0.501175	ENSBTAG00000014595|ENSBTAG00000020777	http://www.genome.jp/kegg-bin/show_pathway?bta03420/bta:507984%09red/bta:100124507%09red
Ferroptosis	KEGG PATHWAY	bta04216	2	45	0.26975	0.501175	ENSBTAG00000020757|ENSBTAG00000018986	http://www.genome.jp/kegg-bin/show_pathway?bta04216/bta:540653%09red/bta:536628%09red
TNF signaling pathway	KEGG PATHWAY	bta04668	4	118	0.270418	0.501175	ENSBTAG00000003012|ENSBTAG00000017636|ENSBTAG00000027513|ENSBTAG00000008441	http://www.genome.jp/kegg-bin/show_pathway?bta04668/bta:282081%09red/bta:280991%09red/bta:281214%09red/bta:540944%09red
Glycosaminoglycan biosynthesis - keratan sulfate	KEGG PATHWAY	bta00533	1	14	0.279289	0.50609	ENSBTAG00000001156	http://www.genome.jp/kegg-bin/show_pathway?bta00533/bta:282351%09red
Tuberculosis	KEGG PATHWAY	bta05152	6	198	0.279443	0.50609	ENSBTAG00000031483|ENSBTAG00000030744|ENSBTAG00000015739|ENSBTAG00000005215|ENSBTAG00000017636|ENSBTAG00000004767	http://www.genome.jp/kegg-bin/show_pathway?bta05152/bta:529049%09red/bta:513478%09red/bta:280991%09red/bta:614382%09red/bta:515515%09red/bta:100297344%09red
Cell adhesion molecules (CAMs)	KEGG PATHWAY	bta04514	5	159	0.281136	0.50609	ENSBTAG00000049810|ENSBTAG00000007075|ENSBTAG00000034609|ENSBTAG00000026278|ENSBTAG00000049160	http://www.genome.jp/kegg-bin/show_pathway?bta04514/bta:509513%09red/bta:533049%09red/bta:100300510%09red/bta:786717%09red/bta:414921%09red
Thermogenesis	KEGG PATHWAY	bta04714	7	239	0.283051	0.50609	ENSBTAG00000038321|ENSBTAG00000006033|ENSBTAG00000021741|ENSBTAG00000018986|ENSBTAG00000002015|ENSBTAG00000018248|ENSBTAG00000001024	http://www.genome.jp/kegg-bin/show_pathway?bta04714/bta:540181%09red/bta:505290%09red/bta:286879%09red/bta:536628%09red/bta:526227%09red/bta:327673%09red/bta:517953%09red
Prolactin signaling pathway	KEGG PATHWAY	bta04917	3	83	0.284179	0.50609	ENSBTAG00000008441|ENSBTAG00000017636|ENSBTAG00000011234	http://www.genome.jp/kegg-bin/show_pathway?bta04917/bta:282081%09red/bta:535530%09red/bta:280991%09red
Mineral absorption	KEGG PATHWAY	bta04978	2	47	0.285814	0.50609	ENSBTAG00000001595|ENSBTAG00000018937	http://www.genome.jp/kegg-bin/show_pathway?bta04978/bta:613358%09red/bta:510243%09red
Tryptophan metabolism	KEGG PATHWAY	bta00380	2	47	0.285814	0.50609	ENSBTAG00000005766|ENSBTAG00000009725	http://www.genome.jp/kegg-bin/show_pathway?bta00380/bta:338074%09red/bta:104968452%09red
Arginine and proline metabolism	KEGG PATHWAY	bta00330	2	48	0.293833	0.513746	ENSBTAG00000009841|ENSBTAG00000001116	http://www.genome.jp/kegg-bin/show_pathway?bta00330/bta:512626%09red/bta:507327%09red
Notch signaling pathway	KEGG PATHWAY	bta04330	2	48	0.293833	0.513746	ENSBTAG00000003397|ENSBTAG00000024603	http://www.genome.jp/kegg-bin/show_pathway?bta04330/bta:538549%09red/bta:281730%09red
Cysteine and methionine metabolism	KEGG PATHWAY	bta00270	2	49	0.301839	0.521521	ENSBTAG00000003901|ENSBTAG00000005766	http://www.genome.jp/kegg-bin/show_pathway?bta00270/bta:353354%09red/bta:104968452%09red
Hepatitis C	KEGG PATHWAY	bta05160	5	164	0.302032	0.521521	ENSBTAG00000051877|ENSBTAG00000026278|ENSBTAG00000017636|ENSBTAG00000008441|ENSBTAG00000005039	http://www.genome.jp/kegg-bin/show_pathway?bta05160/bta:524361%09red/bta:282081%09red/bta:280991%09red/bta:540421%09red/bta:414921%09red
ECM-receptor interaction	KEGG PATHWAY	bta04512	3	87	0.307781	0.528167	ENSBTAG00000049122|ENSBTAG00000020622|ENSBTAG00000003061	http://www.genome.jp/kegg-bin/show_pathway?bta04512/bta:505942%09red/bta:785805%09red/bta:506751%09red
N-Glycan biosynthesis	KEGG PATHWAY	bta00510	2	51	0.317801	0.538712	ENSBTAG00000009191|ENSBTAG00000004586	http://www.genome.jp/kegg-bin/show_pathway?bta00510/bta:615007%09red/bta:107132045%09red
Valine, leucine and isoleucine degradation	KEGG PATHWAY	bta00280	2	51	0.317801	0.538712	ENSBTAG00000005766|ENSBTAG00000009725	http://www.genome.jp/kegg-bin/show_pathway?bta00280/bta:338074%09red/bta:104968452%09red
Primary bile acid biosynthesis	KEGG PATHWAY	bta00120	1	17	0.324999	0.547574	ENSBTAG00000003746	http://www.genome.jp/kegg-bin/show_pathway?bta00120/bta:508918%09red
IL-17 signaling pathway	KEGG PATHWAY	bta04657	3	91	0.331447	0.548746	ENSBTAG00000019864|ENSBTAG00000027513|ENSBTAG00000016835	http://www.genome.jp/kegg-bin/show_pathway?bta04657/bta:512125%09red/bta:281214%09red/bta:506030%09red
Natural killer cell mediated cytotoxicity	KEGG PATHWAY	bta04650	4	131	0.333463	0.548746	ENSBTAG00000051588|ENSBTAG00000004767|ENSBTAG00000048950|ENSBTAG00000005039	http://www.genome.jp/kegg-bin/show_pathway?bta04650/bta:784541%09red/bta:534680%09red/bta:540421%09red/bta:515515%09red
Hypertrophic cardiomyopathy (HCM)	KEGG PATHWAY	bta05410	3	92	0.337363	0.548746	ENSBTAG00000008248|ENSBTAG00000016097|ENSBTAG00000010660	http://www.genome.jp/kegg-bin/show_pathway?bta05410/bta:509779%09red/bta:537655%09red/bta:408015%09red
Selenocompound metabolism	KEGG PATHWAY	bta00450	1	18	0.339583	0.548746	ENSBTAG00000003196	http://www.genome.jp/kegg-bin/show_pathway?bta00450/bta:536409%09red
Fatty acid biosynthesis	KEGG PATHWAY	bta00061	1	18	0.339583	0.548746	ENSBTAG00000018986	http://www.genome.jp/kegg-bin/show_pathway?bta00061/bta:536628%09red
Thiamine metabolism	KEGG PATHWAY	bta00730	1	18	0.339583	0.548746	ENSBTAG00000006305	http://www.genome.jp/kegg-bin/show_pathway?bta00730/bta:280715%09red
Osteoclast differentiation	KEGG PATHWAY	bta04380	4	133	0.343259	0.548746	ENSBTAG00000035662|ENSBTAG00000017636|ENSBTAG00000004767|ENSBTAG00000008441	http://www.genome.jp/kegg-bin/show_pathway?bta04380/bta:282081%09red/bta:515515%09red/bta:280991%09red/bta:100337083%09red
TGF-beta signaling pathway	KEGG PATHWAY	bta04350	3	93	0.343276	0.548746	ENSBTAG00000051877|ENSBTAG00000019645|ENSBTAG00000052632	http://www.genome.jp/kegg-bin/show_pathway?bta04350/bta:534579%09red/bta:524361%09red/bta:535632%09red
Hepatocellular carcinoma	KEGG PATHWAY	bta05225	5	174	0.344437	0.548746	ENSBTAG00000003989|ENSBTAG00000003929|ENSBTAG00000017636|ENSBTAG00000001024|ENSBTAG00000005039	http://www.genome.jp/kegg-bin/show_pathway?bta05225/bta:507648%09red/bta:280991%09red/bta:540421%09red/bta:540181%09red/bta:505642%09red
Small cell lung cancer	KEGG PATHWAY	bta05222	3	94	0.349184	0.548746	ENSBTAG00000003012|ENSBTAG00000017636|ENSBTAG00000003061	http://www.genome.jp/kegg-bin/show_pathway?bta05222/bta:280991%09red/bta:506751%09red/bta:540944%09red
Steroid biosynthesis	KEGG PATHWAY	bta00100	1	19	0.353852	0.548746	ENSBTAG00000004059	http://www.genome.jp/kegg-bin/show_pathway?bta00100/bta:504287%09red
Pantothenate and CoA biosynthesis	KEGG PATHWAY	bta00770	1	19	0.353852	0.548746	ENSBTAG00000021887	http://www.genome.jp/kegg-bin/show_pathway?bta00770/bta:509241%09red
Prostate cancer	KEGG PATHWAY	bta05215	3	95	0.355087	0.548746	ENSBTAG00000014541|ENSBTAG00000017636|ENSBTAG00000005039	http://www.genome.jp/kegg-bin/show_pathway?bta05215/bta:505908%09red/bta:280991%09red/bta:540421%09red
Viral protein interaction with cytokine and cytokine receptor	KEGG PATHWAY	bta04061	3	95	0.355087	0.548746	ENSBTAG00000005215|ENSBTAG00000027513|ENSBTAG00000051588	http://www.genome.jp/kegg-bin/show_pathway?bta04061/bta:784541%09red/bta:513478%09red/bta:281214%09red
Pyrimidine metabolism	KEGG PATHWAY	bta00240	2	56	0.357277	0.548746	ENSBTAG00000021887|ENSBTAG00000005152	http://www.genome.jp/kegg-bin/show_pathway?bta00240/bta:615457%09red/bta:509241%09red
Legionellosis	KEGG PATHWAY	bta05134	2	56	0.357277	0.548746	ENSBTAG00000025442|ENSBTAG00000027513	http://www.genome.jp/kegg-bin/show_pathway?bta05134/bta:540190%09red/bta:281214%09red
Estrogen signaling pathway	KEGG PATHWAY	bta04915	4	138	0.367766	0.557259	ENSBTAG00000025442|ENSBTAG00000017636|ENSBTAG00000008338|ENSBTAG00000031483	http://www.genome.jp/kegg-bin/show_pathway?bta04915/bta:540190%09red/bta:100297344%09red/bta:287026%09red/bta:280991%09red
Glycosaminoglycan biosynthesis - chondroitin sulfate / dermatan sulfate	KEGG PATHWAY	bta00532	1	20	0.367814	0.557259	ENSBTAG00000036355	http://www.genome.jp/kegg-bin/show_pathway?bta00532/bta:100616099%09red
Axon guidance	KEGG PATHWAY	bta04360	5	180	0.370082	0.557259	ENSBTAG00000005108|ENSBTAG00000010241|ENSBTAG00000021601|ENSBTAG00000013958|ENSBTAG00000000696	http://www.genome.jp/kegg-bin/show_pathway?bta04360/bta:539742%09red/bta:534164%09red/bta:539687%09red/bta:520004%09red/bta:540207%09red
Th1 and Th2 cell differentiation	KEGG PATHWAY	bta04658	3	98	0.372748	0.557259	ENSBTAG00000049810|ENSBTAG00000034609|ENSBTAG00000049160	http://www.genome.jp/kegg-bin/show_pathway?bta04658/bta:509513%09red/bta:786717%09red/bta:100300510%09red
Fatty acid metabolism	KEGG PATHWAY	bta01212	2	58	0.372843	0.557259	ENSBTAG00000018986|ENSBTAG00000003746	http://www.genome.jp/kegg-bin/show_pathway?bta01212/bta:536628%09red/bta:508918%09red
Dilated cardiomyopathy (DCM)	KEGG PATHWAY	bta05414	3	99	0.378616	0.562862	ENSBTAG00000008248|ENSBTAG00000016097|ENSBTAG00000010660	http://www.genome.jp/kegg-bin/show_pathway?bta05414/bta:509779%09red/bta:537655%09red/bta:408015%09red
Glycosaminoglycan degradation	KEGG PATHWAY	bta00531	1	22	0.39484	0.57962	ENSBTAG00000015512	http://www.genome.jp/kegg-bin/show_pathway?bta00531/bta:618571%09red
Other glycan degradation	KEGG PATHWAY	bta00511	1	22	0.39484	0.57962	ENSBTAG00000015512	http://www.genome.jp/kegg-bin/show_pathway?bta00511/bta:618571%09red
Rheumatoid arthritis	KEGG PATHWAY	bta05323	3	102	0.396143	0.57962	ENSBTAG00000049810|ENSBTAG00000034609|ENSBTAG00000049160	http://www.genome.jp/kegg-bin/show_pathway?bta05323/bta:509513%09red/bta:786717%09red/bta:100300510%09red
Inflammatory mediator regulation of TRP channels	KEGG PATHWAY	bta04750	3	103	0.401958	0.584541	ENSBTAG00000025200|ENSBTAG00000008338|ENSBTAG00000031483	http://www.genome.jp/kegg-bin/show_pathway?bta04750/bta:287026%09red/bta:100297344%09red/bta:617930%09red
Protein export	KEGG PATHWAY	bta03060	1	23	0.407917	0.584541	ENSBTAG00000019508	http://www.genome.jp/kegg-bin/show_pathway?bta03060/bta:614128%09red
Mannose type O-glycan biosynthesis	KEGG PATHWAY	bta00515	1	23	0.407917	0.584541	ENSBTAG00000027477	http://www.genome.jp/kegg-bin/show_pathway?bta00515/bta:541596%09red
Histidine metabolism	KEGG PATHWAY	bta00340	1	23	0.407917	0.584541	ENSBTAG00000009841	http://www.genome.jp/kegg-bin/show_pathway?bta00340/bta:512626%09red
Drug metabolism - cytochrome P450	KEGG PATHWAY	bta00982	2	63	0.411047	0.586005	ENSBTAG00000003989|ENSBTAG00000009725	http://www.genome.jp/kegg-bin/show_pathway?bta00982/bta:338074%09red/bta:505642%09red
Retinol metabolism	KEGG PATHWAY	bta00830	2	64	0.418552	0.588714	ENSBTAG00000012212|ENSBTAG00000009725	http://www.genome.jp/kegg-bin/show_pathway?bta00830/bta:338074%09red/bta:540868%09red
Glycolysis / Gluconeogenesis	KEGG PATHWAY	bta00010	2	64	0.418552	0.588714	ENSBTAG00000019852|ENSBTAG00000000894	http://www.genome.jp/kegg-bin/show_pathway?bta00010/bta:407109%09red/bta:507476%09red
C-type lectin receptor signaling pathway	KEGG PATHWAY	bta04625	3	106	0.4193	0.588714	ENSBTAG00000017636|ENSBTAG00000004767|ENSBTAG00000031483	http://www.genome.jp/kegg-bin/show_pathway?bta04625/bta:100297344%09red/bta:515515%09red/bta:280991%09red
Central carbon metabolism in cancer	KEGG PATHWAY	bta05230	2	65	0.426008	0.592411	ENSBTAG00000019852|ENSBTAG00000017636	http://www.genome.jp/kegg-bin/show_pathway?bta05230/bta:407109%09red/bta:280991%09red
Parkinson disease	KEGG PATHWAY	bta05012	4	150	0.426195	0.592411	ENSBTAG00000047223|ENSBTAG00000052413|ENSBTAG00000006033|ENSBTAG00000008320	http://www.genome.jp/kegg-bin/show_pathway?bta05012/bta:615408%09red/bta:327673%09red/bta:100124520%09red
Hippo signaling pathway	KEGG PATHWAY	bta04390	4	151	0.431012	0.596126	ENSBTAG00000011767|ENSBTAG00000051877|ENSBTAG00000021601|ENSBTAG00000039307	http://www.genome.jp/kegg-bin/show_pathway?bta04390/bta:528109%09red/bta:524361%09red/bta:539687%09red/bta:100336629%09red
Mitophagy - animal	KEGG PATHWAY	bta04137	2	66	0.433414	0.59648	ENSBTAG00000013784|ENSBTAG00000011234	http://www.genome.jp/kegg-bin/show_pathway?bta04137/bta:535530%09red/bta:282420%09red
Gastric cancer	KEGG PATHWAY	bta05226	4	153	0.440614	0.603402	ENSBTAG00000008623|ENSBTAG00000016758|ENSBTAG00000017636|ENSBTAG00000005039	http://www.genome.jp/kegg-bin/show_pathway?bta05226/bta:618481%09red/bta:280991%09red/bta:540421%09red/bta:533652%09red
Human cytomegalovirus infection	KEGG PATHWAY	bta05163	6	245	0.458367	0.616519	ENSBTAG00000017196|ENSBTAG00000008338|ENSBTAG00000031483|ENSBTAG00000007075|ENSBTAG00000005215|ENSBTAG00000017636	http://www.genome.jp/kegg-bin/show_pathway?bta05163/bta:533049%09red/bta:287026%09red/bta:513478%09red/bta:281803%09red/bta:280991%09red/bta:100297344%09red
Carbon metabolism	KEGG PATHWAY	bta01200	3	113	0.459063	0.616519	ENSBTAG00000019700|ENSBTAG00000019852|ENSBTAG00000000894	http://www.genome.jp/kegg-bin/show_pathway?bta01200/bta:407109%09red/bta:507476%09red/bta:338471%09red
Leukocyte transendothelial migration	KEGG PATHWAY	bta04670	3	113	0.459063	0.616519	ENSBTAG00000005557|ENSBTAG00000026278|ENSBTAG00000011215	http://www.genome.jp/kegg-bin/show_pathway?bta04670/bta:522269%09red/bta:414921%09red/bta:504856%09red
Glutamatergic synapse	KEGG PATHWAY	bta04724	3	113	0.459063	0.616519	ENSBTAG00000049029|ENSBTAG00000010660|ENSBTAG00000008338	http://www.genome.jp/kegg-bin/show_pathway?bta04724/bta:100336579%09red/bta:287026%09red/bta:408015%09red
Fc epsilon RI signaling pathway	KEGG PATHWAY	bta04664	2	70	0.462508	0.617715	ENSBTAG00000017636|ENSBTAG00000004767	http://www.genome.jp/kegg-bin/show_pathway?bta04664/bta:515515%09red/bta:280991%09red
Ribosome	KEGG PATHWAY	bta03010	4	158	0.464398	0.617715	ENSBTAG00000045566|ENSBTAG00000051063|ENSBTAG00000049833|ENSBTAG00000003086	http://www.genome.jp/kegg-bin/show_pathway?bta03010/bta:282884%09red/bta:615638%09red/bta:100297075%09red/bta:286853%09red
Phototransduction	KEGG PATHWAY	bta04744	1	28	0.46919	0.621119	ENSBTAG00000031483	http://www.genome.jp/kegg-bin/show_pathway?bta04744/bta:100297344%09red
Kaposi sarcoma-associated herpesvirus infection	KEGG PATHWAY	bta05167	5	206	0.480012	0.624413	ENSBTAG00000004767|ENSBTAG00000007075|ENSBTAG00000017636|ENSBTAG00000027513|ENSBTAG00000031483	http://www.genome.jp/kegg-bin/show_pathway?bta05167/bta:100297344%09red/bta:515515%09red/bta:280991%09red/bta:281214%09red/bta:533049%09red
Hippo signaling pathway - multiple species	KEGG PATHWAY	bta04392	1	29	0.480663	0.624413	ENSBTAG00000039307	http://www.genome.jp/kegg-bin/show_pathway?bta04392/bta:100336629%09red
Glycosphingolipid biosynthesis - lacto and neolacto series	KEGG PATHWAY	bta00601	1	29	0.480663	0.624413	ENSBTAG00000046516	http://www.genome.jp/kegg-bin/show_pathway?bta00601/bta:100036592%09red
Fatty acid elongation	KEGG PATHWAY	bta00062	1	29	0.480663	0.624413	ENSBTAG00000021202	http://www.genome.jp/kegg-bin/show_pathway?bta00062/bta:514788%09red
Inositol phosphate metabolism	KEGG PATHWAY	bta00562	2	73	0.483745	0.625493	ENSBTAG00000024107|ENSBTAG00000008338	http://www.genome.jp/kegg-bin/show_pathway?bta00562/bta:287026%09red/bta:538291%09red
Bacterial invasion of epithelial cells	KEGG PATHWAY	bta05100	2	74	0.490707	0.628648	ENSBTAG00000004291|ENSBTAG00000000696	http://www.genome.jp/kegg-bin/show_pathway?bta05100/bta:540783%09red/bta:540207%09red
Gastric acid secretion	KEGG PATHWAY	bta04971	2	74	0.490707	0.628648	ENSBTAG00000008338|ENSBTAG00000031483	http://www.genome.jp/kegg-bin/show_pathway?bta04971/bta:287026%09red/bta:100297344%09red
Platelet activation	KEGG PATHWAY	bta04611	3	121	0.503013	0.641457	ENSBTAG00000004767|ENSBTAG00000017636|ENSBTAG00000008338	http://www.genome.jp/kegg-bin/show_pathway?bta04611/bta:287026%09red/bta:515515%09red/bta:280991%09red
Nicotinate and nicotinamide metabolism	KEGG PATHWAY	bta00760	1	32	0.513618	0.649147	ENSBTAG00000009725	http://www.genome.jp/kegg-bin/show_pathway?bta00760/bta:338074%09red
Lysosome	KEGG PATHWAY	bta04142	3	123	0.513713	0.649147	ENSBTAG00000006780|ENSBTAG00000015512|ENSBTAG00000016053	http://www.genome.jp/kegg-bin/show_pathway?bta04142/bta:539259%09red/bta:618571%09red/bta:505514%09red
Base excision repair	KEGG PATHWAY	bta03410	1	33	0.524132	0.659315	ENSBTAG00000014595	http://www.genome.jp/kegg-bin/show_pathway?bta03410/bta:100124507%09red
SNARE interactions in vesicular transport	KEGG PATHWAY	bta04130	1	34	0.534419	0.669227	ENSBTAG00000011236	http://www.genome.jp/kegg-bin/show_pathway?bta04130/bta:539960%09red
DNA replication	KEGG PATHWAY	bta03030	1	36	0.554332	0.69105	ENSBTAG00000014595	http://www.genome.jp/kegg-bin/show_pathway?bta03030/bta:100124507%09red
Aldosterone-regulated sodium reabsorption	KEGG PATHWAY	bta04960	1	37	0.563967	0.698443	ENSBTAG00000005412	http://www.genome.jp/kegg-bin/show_pathway?bta04960/bta:510003%09red
Spliceosome	KEGG PATHWAY	bta03040	3	133	0.565287	0.698443	ENSBTAG00000025442|ENSBTAG00000001651|ENSBTAG00000005584	http://www.genome.jp/kegg-bin/show_pathway?bta03040/bta:540190%09red/bta:509905%09red/bta:522372%09red
B cell receptor signaling pathway	KEGG PATHWAY	bta04662	2	86	0.569465	0.699955	ENSBTAG00000017636|ENSBTAG00000004767	http://www.genome.jp/kegg-bin/show_pathway?bta04662/bta:515515%09red/bta:280991%09red
Cytokine-cytokine receptor interaction	KEGG PATHWAY	bta04060	7	323	0.571546	0.699955	ENSBTAG00000016835|ENSBTAG00000046110|ENSBTAG00000027513|ENSBTAG00000008197|ENSBTAG00000007558|ENSBTAG00000051588|ENSBTAG00000005215	http://www.genome.jp/kegg-bin/show_pathway?bta04060/bta:513478%09red/bta:618294%09red/bta:506030%09red/bta:281144%09red/bta:281214%09red/bta:784541%09red/bta:100336481%09red
Primary immunodeficiency	KEGG PATHWAY	bta05340	1	39	0.582618	0.710385	ENSBTAG00000005280	http://www.genome.jp/kegg-bin/show_pathway?bta05340/bta:280712%09red
Porphyrin and chlorophyll metabolism	KEGG PATHWAY	bta00860	1	40	0.591643	0.711398	ENSBTAG00000018937	http://www.genome.jp/kegg-bin/show_pathway?bta00860/bta:510243%09red
Carbohydrate digestion and absorption	KEGG PATHWAY	bta04973	1	40	0.591643	0.711398	ENSBTAG00000017636	http://www.genome.jp/kegg-bin/show_pathway?bta04973/bta:280991%09red
Gap junction	KEGG PATHWAY	bta04540	2	90	0.593685	0.711398	ENSBTAG00000014541|ENSBTAG00000008338	http://www.genome.jp/kegg-bin/show_pathway?bta04540/bta:287026%09red/bta:505908%09red
Cardiac muscle contraction	KEGG PATHWAY	bta04260	2	90	0.593685	0.711398	ENSBTAG00000016097|ENSBTAG00000010660	http://www.genome.jp/kegg-bin/show_pathway?bta04260/bta:509779%09red/bta:408015%09red
Chemokine signaling pathway	KEGG PATHWAY	bta04062	4	189	0.601624	0.717817	ENSBTAG00000008338|ENSBTAG00000017636|ENSBTAG00000027513|ENSBTAG00000011234	http://www.genome.jp/kegg-bin/show_pathway?bta04062/bta:535530%09red/bta:287026%09red/bta:280991%09red/bta:281214%09red
Apoptosis	KEGG PATHWAY	bta04210	3	142	0.608732	0.720566	ENSBTAG00000003012|ENSBTAG00000017636|ENSBTAG00000051588	http://www.genome.jp/kegg-bin/show_pathway?bta04210/bta:784541%09red/bta:280991%09red/bta:540944%09red
Fatty acid degradation	KEGG PATHWAY	bta00071	1	42	0.609111	0.720566	ENSBTAG00000018986	http://www.genome.jp/kegg-bin/show_pathway?bta00071/bta:536628%09red
Endocrine resistance	KEGG PATHWAY	bta01522	2	94	0.616871	0.723588	ENSBTAG00000017636|ENSBTAG00000005039	http://www.genome.jp/kegg-bin/show_pathway?bta01522/bta:280991%09red/bta:540421%09red
Fc gamma R-mediated phagocytosis	KEGG PATHWAY	bta04666	2	94	0.616871	0.723588	ENSBTAG00000017636|ENSBTAG00000004767	http://www.genome.jp/kegg-bin/show_pathway?bta04666/bta:515515%09red/bta:280991%09red
mRNA surveillance pathway	KEGG PATHWAY	bta03015	2	95	0.622507	0.724925	ENSBTAG00000051877|ENSBTAG00000052734	http://www.genome.jp/kegg-bin/show_pathway?bta03015/bta:524361%09red/bta:100140898%09red
African trypanosomiasis	KEGG PATHWAY	bta05143	1	44	0.625834	0.724925	ENSBTAG00000008338	http://www.genome.jp/kegg-bin/show_pathway?bta05143/bta:287026%09red
Aminoacyl-tRNA biosynthesis	KEGG PATHWAY	bta00970	1	44	0.625834	0.724925	ENSBTAG00000010698	http://www.genome.jp/kegg-bin/show_pathway?bta00970/bta:100847824%09red
Pancreatic secretion	KEGG PATHWAY	bta04972	2	97	0.633585	0.730858	ENSBTAG00000000520|ENSBTAG00000008338	http://www.genome.jp/kegg-bin/show_pathway?bta04972/bta:504353%09red/bta:287026%09red
Endocrine and other factor-regulated calcium reabsorption	KEGG PATHWAY	bta04961	1	46	0.641843	0.734289	ENSBTAG00000008338	http://www.genome.jp/kegg-bin/show_pathway?bta04961/bta:287026%09red
Proteasome	KEGG PATHWAY	bta03050	1	46	0.641843	0.734289	ENSBTAG00000021461	http://www.genome.jp/kegg-bin/show_pathway?bta03050/bta:504937%09red
Cocaine addiction	KEGG PATHWAY	bta05030	1	48	0.657167	0.74874	ENSBTAG00000049029	http://www.genome.jp/kegg-bin/show_pathway?bta05030/bta:100336579%09red
Melanogenesis	KEGG PATHWAY	bta04916	2	102	0.660166	0.749086	ENSBTAG00000008338|ENSBTAG00000031483	http://www.genome.jp/kegg-bin/show_pathway?bta04916/bta:287026%09red/bta:100297344%09red
Parathyroid hormone synthesis, secretion and action	KEGG PATHWAY	bta04928	2	104	0.670356	0.757557	ENSBTAG00000008338|ENSBTAG00000005039	http://www.genome.jp/kegg-bin/show_pathway?bta04928/bta:287026%09red/bta:540421%09red
Non-alcoholic fatty liver disease (NAFLD)	KEGG PATHWAY	bta04932	3	158	0.67853	0.761065	ENSBTAG00000006033|ENSBTAG00000017636|ENSBTAG00000008441	http://www.genome.jp/kegg-bin/show_pathway?bta04932/bta:282081%09red/bta:327673%09red/bta:280991%09red
Amyotrophic lateral sclerosis (ALS)	KEGG PATHWAY	bta05014	1	51	0.678935	0.761065	ENSBTAG00000049029	http://www.genome.jp/kegg-bin/show_pathway?bta05014/bta:100336579%09red
Ether lipid metabolism	KEGG PATHWAY	bta00565	1	52	0.68588	0.765762	ENSBTAG00000000944	http://www.genome.jp/kegg-bin/show_pathway?bta00565/bta:788450%09red
RNA transport	KEGG PATHWAY	bta03013	3	164	0.702204	0.780851	ENSBTAG00000017633|ENSBTAG00000012881|ENSBTAG00000032872	http://www.genome.jp/kegg-bin/show_pathway?bta03013/bta:511189%09red/bta:444858%09red/bta:510250%09red
VEGF signaling pathway	KEGG PATHWAY	bta04370	1	58	0.72451	0.799279	ENSBTAG00000017636	http://www.genome.jp/kegg-bin/show_pathway?bta04370/bta:280991%09red
Phagosome	KEGG PATHWAY	bta04145	3	170	0.724527	0.799279	ENSBTAG00000015739|ENSBTAG00000019508|ENSBTAG00000007075	http://www.genome.jp/kegg-bin/show_pathway?bta04145/bta:533049%09red/bta:529049%09red/bta:614128%09red
Hepatitis B	KEGG PATHWAY	bta05161	3	172	0.731671	0.802714	ENSBTAG00000046910|ENSBTAG00000017636|ENSBTAG00000005039	http://www.genome.jp/kegg-bin/show_pathway?bta05161/bta:281667%09red/bta:280991%09red/bta:540421%09red
Glutathione metabolism	KEGG PATHWAY	bta00480	1	60	0.736303	0.802714	ENSBTAG00000003989	http://www.genome.jp/kegg-bin/show_pathway?bta00480/bta:505642%09red
ABC transporters	KEGG PATHWAY	bta02010	1	60	0.736303	0.802714	ENSBTAG00000020551	http://www.genome.jp/kegg-bin/show_pathway?bta02010/bta:515178%09red
Necroptosis	KEGG PATHWAY	bta04217	3	177	0.748893	0.813251	ENSBTAG00000051588|ENSBTAG00000050122|ENSBTAG00000012383	http://www.genome.jp/kegg-bin/show_pathway?bta04217/bta:784541%09red/bta:513666%09red/bta:539781%09red
Influenza A	KEGG PATHWAY	bta05164	3	178	0.752229	0.813696	ENSBTAG00000008441|ENSBTAG00000017636|ENSBTAG00000051588	http://www.genome.jp/kegg-bin/show_pathway?bta05164/bta:784541%09red/bta:282081%09red/bta:280991%09red
Lysine degradation	KEGG PATHWAY	bta00310	1	64	0.758396	0.817187	ENSBTAG00000011648	http://www.genome.jp/kegg-bin/show_pathway?bta00310/bta:535630%09red
NOD-like receptor signaling pathway	KEGG PATHWAY	bta04621	3	181	0.762025	0.817926	ENSBTAG00000007817|ENSBTAG00000008338|ENSBTAG00000027513	http://www.genome.jp/kegg-bin/show_pathway?bta04621/bta:519513%09red/bta:287026%09red/bta:281214%09red
Metabolism of xenobiotics by cytochrome P450	KEGG PATHWAY	bta00980	1	67	0.773745	0.827312	ENSBTAG00000003989	http://www.genome.jp/kegg-bin/show_pathway?bta00980/bta:505642%09red
Steroid hormone biosynthesis	KEGG PATHWAY	bta00140	1	68	0.778642	0.829358	ENSBTAG00000015478	http://www.genome.jp/kegg-bin/show_pathway?bta00140/bta:614612%09red
Relaxin signaling pathway	KEGG PATHWAY	bta04926	2	132	0.788344	0.836487	ENSBTAG00000017636|ENSBTAG00000008338	http://www.genome.jp/kegg-bin/show_pathway?bta04926/bta:287026%09red/bta:280991%09red
Thyroid hormone synthesis	KEGG PATHWAY	bta04918	1	74	0.805878	0.84651	ENSBTAG00000008338	http://www.genome.jp/kegg-bin/show_pathway?bta04918/bta:287026%09red
Huntington disease	KEGG PATHWAY	bta05016	3	198	0.811725	0.84651	ENSBTAG00000049029|ENSBTAG00000006033|ENSBTAG00000008338	http://www.genome.jp/kegg-bin/show_pathway?bta05016/bta:100336579%09red/bta:287026%09red/bta:327673%09red
Oxidative phosphorylation	KEGG PATHWAY	bta00190	2	140	0.814433	0.84651	ENSBTAG00000014486|ENSBTAG00000006033	http://www.genome.jp/kegg-bin/show_pathway?bta00190/bta:327673%09red/bta:530703%09red
Pertussis	KEGG PATHWAY	bta05133	1	77	0.818215	0.84651	ENSBTAG00000031483	http://www.genome.jp/kegg-bin/show_pathway?bta05133/bta:100297344%09red
p53 signaling pathway	KEGG PATHWAY	bta04115	1	77	0.818215	0.84651	ENSBTAG00000003994	http://www.genome.jp/kegg-bin/show_pathway?bta04115/bta:282261%09red
Chemical carcinogenesis	KEGG PATHWAY	bta05204	1	77	0.818215	0.84651	ENSBTAG00000003989	http://www.genome.jp/kegg-bin/show_pathway?bta05204/bta:505642%09red
Proteoglycans in cancer	KEGG PATHWAY	bta05205	3	202	0.822058	0.84651	ENSBTAG00000046922|ENSBTAG00000017636|ENSBTAG00000005039	http://www.genome.jp/kegg-bin/show_pathway?bta05205/bta:280991%09red/bta:540421%09red/bta:782170%09red
Synaptic vesicle cycle	KEGG PATHWAY	bta04721	1	78	0.82215	0.84651	ENSBTAG00000014990	http://www.genome.jp/kegg-bin/show_pathway?bta04721/bta:785833%09red
RNA degradation	KEGG PATHWAY	bta03018	1	79	0.826001	0.847337	ENSBTAG00000003381	http://www.genome.jp/kegg-bin/show_pathway?bta03018/bta:523016%09red
Ribosome biogenesis in eukaryotes	KEGG PATHWAY	bta03008	1	81	0.833454	0.851839	ENSBTAG00000013784	http://www.genome.jp/kegg-bin/show_pathway?bta03008/bta:282420%09red
MicroRNAs in cancer	KEGG PATHWAY	bta05206	4	270	0.845381	0.859789	ENSBTAG00000003901|ENSBTAG00000000396|ENSBTAG00000013958|ENSBTAG00000014541	http://www.genome.jp/kegg-bin/show_pathway?bta05206/bta:505908%09red/bta:539742%09red/bta:353354%09red/bta:281402%09red
Salmonella infection	KEGG PATHWAY	bta05132	1	85	0.847418	0.859789	ENSBTAG00000027513	http://www.genome.jp/kegg-bin/show_pathway?bta05132/bta:281214%09red
RIG-I-like receptor signaling pathway	KEGG PATHWAY	bta04622	1	102	0.894848	0.90461	ENSBTAG00000004600	http://www.genome.jp/kegg-bin/show_pathway?bta04622/bta:539145%09red
Toll-like receptor signaling pathway	KEGG PATHWAY	bta04620	1	110	0.911753	0.91836	ENSBTAG00000017636	http://www.genome.jp/kegg-bin/show_pathway?bta04620/bta:280991%09red
Signaling pathways regulating pluripotency of stem cells	KEGG PATHWAY	bta04550	1	139	0.953271	0.956712	ENSBTAG00000017636	http://www.genome.jp/kegg-bin/show_pathway?bta04550/bta:280991%09red
Olfactory transduction	KEGG PATHWAY	bta04740	12	1161	0.999109	0.999109	ENSBTAG00000047223|ENSBTAG00000054916|ENSBTAG00000052122|ENSBTAG00000031483|ENSBTAG00000026963|ENSBTAG00000052413|ENSBTAG00000049627|ENSBTAG00000045691|ENSBTAG00000054526|ENSBTAG00000051784|ENSBTAG00000051668|ENSBTAG00000049903	http://www.genome.jp/kegg-bin/show_pathway?bta04740/bta:783917%09red/bta:509508%09red/bta:785903%09red/bta:508604%09red/bta:515027%09red/bta:517252%09red/bta:506202%09red/bta:510530%09red/bta:100297344%09red/bta:281940%09red/bta:100124520%09red
--------------------
#Term	Database	ID	Input number	Background number	P-Value	Corrected P-Value	Input	Hyperlink
--------------------
#Term	Database	ID	Input number	Background number	P-Value	Corrected P-Value	Input	Hyperlink
--------------------
